# Supplementary material for: Differentially Expressed Circular RNAs and Their Therapeutic Mechanism in Non-segmental Vitiligo Patients Treated With Methylprednisolone
Source: Front Med (Lausanne). 2022 May 16;9:839066. doi: 10.3389/fmed.2022.839066 (PMC9149005; doi:10.3389/fmed.2022.839066)
Supplement: Supplementary file 1 [file Data_Sheet_1.ZIP]

Archive with 155 entries (148 files):
- Additional files/
- Additional files/All Differentially Expressed CircRNAs.xls
- Additional files/CircRNA Expression Profiling Data.xls
- Additional files/Differentially Expressed CircRNAs.xls
- Additional files/GO Analysis Report/
- Additional files/GO Analysis Report/GO_GC_vs_control_down/
- Additional files/GO Analysis Report/GO_GC_vs_control_down/BP_Count.pdf
- Additional files/GO Analysis Report/GO_GC_vs_control_down/BP_Count.png
- Additional files/GO Analysis Report/GO_GC_vs_control_down/BP_EnrichmentScore.pdf
- Additional files/GO Analysis Report/GO_GC_vs_control_down/BP_EnrichmentScore.png
- Additional files/GO Analysis Report/GO_GC_vs_control_down/BP_EnrichmentScoreDotPlot.pdf
- Additional files/GO Analysis Report/GO_GC_vs_control_down/BP_EnrichmentScoreDotPlot.png
- Additional files/GO Analysis Report/GO_GC_vs_control_down/BP_FoldEnrichment.pdf
- Additional files/GO Analysis Report/GO_GC_vs_control_down/BP_FoldEnrichment.png
- Additional files/GO Analysis Report/GO_GC_vs_control_down/BP_FoldEnrichmentDotPlot.pdf
- Additional files/GO Analysis Report/GO_GC_vs_control_down/BP_FoldEnrichmentDotPlot.png
- Additional files/GO Analysis Report/GO_GC_vs_control_down/BP_GeneRatioDotPlot.pdf
- Additional files/GO Analysis Report/GO_GC_vs_control_down/BP_GeneRatioDotPlot.png
- Additional files/GO Analysis Report/GO_GC_vs_control_down/BP_Pvalue_tree.pdf
- Additional files/GO Analysis Report/GO_GC_vs_control_down/BP_result(Human).html
- Additional files/GO Analysis Report/GO_GC_vs_control_down/BP_result(Human).xls
- Additional files/GO Analysis Report/GO_GC_vs_control_down/BP_result.txt
- Additional files/GO Analysis Report/GO_GC_vs_control_down/CC_Count.pdf
- Additional files/GO Analysis Report/GO_GC_vs_control_down/CC_Count.png
- Additional files/GO Analysis Report/GO_GC_vs_control_down/CC_EnrichmentScore.pdf
- Additional files/GO Analysis Report/GO_GC_vs_control_down/CC_EnrichmentScore.png
- Additional files/GO Analysis Report/GO_GC_vs_control_down/CC_EnrichmentScoreDotPlot.pdf
- Additional files/GO Analysis Report/GO_GC_vs_control_down/CC_EnrichmentScoreDotPlot.png
- Additional files/GO Analysis Report/GO_GC_vs_control_down/CC_FoldEnrichment.pdf
- Additional files/GO Analysis Report/GO_GC_vs_control_down/CC_FoldEnrichment.png
- Additional files/GO Analysis Report/GO_GC_vs_control_down/CC_FoldEnrichmentDotPlot.pdf
- Additional files/GO Analysis Report/GO_GC_vs_control_down/CC_FoldEnrichmentDotPlot.png
- Additional files/GO Analysis Report/GO_GC_vs_control_down/CC_GeneRatioDotPlot.pdf
- Additional files/GO Analysis Report/GO_GC_vs_control_down/CC_GeneRatioDotPlot.png
- Additional files/GO Analysis Report/GO_GC_vs_control_down/CC_Pvalue_tree.pdf
- Additional files/GO Analysis Report/GO_GC_vs_control_down/CC_result(Human).html
- Additional files/GO Analysis Report/GO_GC_vs_control_down/CC_result(Human).xls
- Additional files/GO Analysis Report/GO_GC_vs_control_down/CC_result.txt
- Additional files/GO Analysis Report/GO_GC_vs_control_down/GeneOntology_EnrichmentScore.pdf
- Additional files/GO Analysis Report/GO_GC_vs_control_down/GeneOntology_EnrichmentScore.png
- Additional files/GO Analysis Report/GO_GC_vs_control_down/GeneOntology_FoldEnrichment.pdf
- Additional files/GO Analysis Report/GO_GC_vs_control_down/GeneOntology_FoldEnrichment.png
- Additional files/GO Analysis Report/GO_GC_vs_control_down/MF_Count.pdf
- Additional files/GO Analysis Report/GO_GC_vs_control_down/MF_Count.png
- Additional files/GO Analysis Report/GO_GC_vs_control_down/MF_EnrichmentScore.pdf
- Additional files/GO Analysis Report/GO_GC_vs_control_down/MF_EnrichmentScore.png
- Additional files/GO Analysis Report/GO_GC_vs_control_down/MF_EnrichmentScoreDotPlot.pdf
- Additional files/GO Analysis Report/GO_GC_vs_control_down/MF_EnrichmentScoreDotPlot.png
- Additional files/GO Analysis Report/GO_GC_vs_control_down/MF_FoldEnrichment.pdf
- Additional files/GO Analysis Report/GO_GC_vs_control_down/MF_FoldEnrichment.png
- Additional files/GO Analysis Report/GO_GC_vs_control_down/MF_FoldEnrichmentDotPlot.pdf
- Additional files/GO Analysis Report/GO_GC_vs_control_down/MF_FoldEnrichmentDotPlot.png
- Additional files/GO Analysis Report/GO_GC_vs_control_down/MF_GeneRatioDotPlot.pdf
- Additional files/GO Analysis Report/GO_GC_vs_control_down/MF_GeneRatioDotPlot.png
- Additional files/GO Analysis Report/GO_GC_vs_control_down/MF_Pvalue_tree.pdf
- Additional files/GO Analysis Report/GO_GC_vs_control_down/MF_result(Human).html
- Additional files/GO Analysis Report/GO_GC_vs_control_down/MF_result(Human).xls
- Additional files/GO Analysis Report/GO_GC_vs_control_down/MF_result.txt
- Additional files/GO Analysis Report/GO_GC_vs_control_up/
- Additional files/GO Analysis Report/GO_GC_vs_control_up/BP_Count.pdf
- Additional files/GO Analysis Report/GO_GC_vs_control_up/BP_Count.png
- Additional files/GO Analysis Report/GO_GC_vs_control_up/BP_EnrichmentScore.pdf
- Additional files/GO Analysis Report/GO_GC_vs_control_up/BP_EnrichmentScore.png
- Additional files/GO Analysis Report/GO_GC_vs_control_up/BP_EnrichmentScoreDotPlot.pdf
- Additional files/GO Analysis Report/GO_GC_vs_control_up/BP_EnrichmentScoreDotPlot.png
- Additional files/GO Analysis Report/GO_GC_vs_control_up/BP_FoldEnrichment.pdf
- Additional files/GO Analysis Report/GO_GC_vs_control_up/BP_FoldEnrichment.png
- Additional files/GO Analysis Report/GO_GC_vs_control_up/BP_FoldEnrichmentDotPlot.pdf
- Additional files/GO Analysis Report/GO_GC_vs_control_up/BP_FoldEnrichmentDotPlot.png
- Additional files/GO Analysis Report/GO_GC_vs_control_up/BP_GeneRatioDotPlot.pdf
- Additional files/GO Analysis Report/GO_GC_vs_control_up/BP_GeneRatioDotPlot.png
- Additional files/GO Analysis Report/GO_GC_vs_control_up/BP_Pvalue_tree.pdf
- Additional files/GO Analysis Report/GO_GC_vs_control_up/BP_result(Human).html
- Additional files/GO Analysis Report/GO_GC_vs_control_up/BP_result(Human).xls
- Additional files/GO Analysis Report/GO_GC_vs_control_up/BP_result.txt
- Additional files/GO Analysis Report/GO_GC_vs_control_up/CC_Count.pdf
- Additional files/GO Analysis Report/GO_GC_vs_control_up/CC_Count.png
- Additional files/GO Analysis Report/GO_GC_vs_control_up/CC_EnrichmentScore.pdf
- Additional files/GO Analysis Report/GO_GC_vs_control_up/CC_EnrichmentScore.png
- Additional files/GO Analysis Report/GO_GC_vs_control_up/CC_EnrichmentScoreDotPlot.pdf
- Additional files/GO Analysis Report/GO_GC_vs_control_up/CC_EnrichmentScoreDotPlot.png
- Additional files/GO Analysis Report/GO_GC_vs_control_up/CC_FoldEnrichment.pdf
- Additional files/GO Analysis Report/GO_GC_vs_control_up/CC_FoldEnrichment.png
- Additional files/GO Analysis Report/GO_GC_vs_control_up/CC_FoldEnrichmentDotPlot.pdf
- Additional files/GO Analysis Report/GO_GC_vs_control_up/CC_FoldEnrichmentDotPlot.png
- Additional files/GO Analysis Report/GO_GC_vs_control_up/CC_GeneRatioDotPlot.pdf
- Additional files/GO Analysis Report/GO_GC_vs_control_up/CC_GeneRatioDotPlot.png
- Additional files/GO Analysis Report/GO_GC_vs_control_up/CC_Pvalue_tree.pdf
- Additional files/GO Analysis Report/GO_GC_vs_control_up/CC_result(Human).html
- Additional files/GO Analysis Report/GO_GC_vs_control_up/CC_result(Human).xls
- Additional files/GO Analysis Report/GO_GC_vs_control_up/CC_result.txt
- Additional files/GO Analysis Report/GO_GC_vs_control_up/GeneOntology_EnrichmentScore.pdf
- Additional files/GO Analysis Report/GO_GC_vs_control_up/GeneOntology_EnrichmentScore.png
- Additional files/GO Analysis Report/GO_GC_vs_control_up/GeneOntology_FoldEnrichment.pdf
- Additional files/GO Analysis Report/GO_GC_vs_control_up/GeneOntology_FoldEnrichment.png
- Additional files/GO Analysis Report/GO_GC_vs_control_up/MF_Count.pdf
- Additional files/GO Analysis Report/GO_GC_vs_control_up/MF_Count.png
- Additional files/GO Analysis Report/GO_GC_vs_control_up/MF_EnrichmentScore.pdf
- Additional files/GO Analysis Report/GO_GC_vs_control_up/MF_EnrichmentScore.png
- Additional files/GO Analysis Report/GO_GC_vs_control_up/MF_EnrichmentScoreDotPlot.pdf
- Additional files/GO Analysis Report/GO_GC_vs_control_up/MF_EnrichmentScoreDotPlot.png
- Additional files/GO Analysis Report/GO_GC_vs_control_up/MF_FoldEnrichment.pdf
- Additional files/GO Analysis Report/GO_GC_vs_control_up/MF_FoldEnrichment.png
- Additional files/GO Analysis Report/GO_GC_vs_control_up/MF_FoldEnrichmentDotPlot.pdf
- Additional files/GO Analysis Report/GO_GC_vs_control_up/MF_FoldEnrichmentDotPlot.png
- Additional files/GO Analysis Report/GO_GC_vs_control_up/MF_GeneRatioDotPlot.pdf
- Additional files/GO Analysis Report/GO_GC_vs_control_up/MF_GeneRatioDotPlot.png
- Additional files/GO Analysis Report/GO_GC_vs_control_up/MF_Pvalue_tree.pdf
- Additional files/GO Analysis Report/GO_GC_vs_control_up/MF_result(Human).html
- Additional files/GO Analysis Report/GO_GC_vs_control_up/MF_result(Human).xls
- Additional files/GO Analysis Report/GO_GC_vs_control_up/MF_result.txt
- Additional files/GO Analysis Report/summary_GO.doc
- Additional files/Matrix.xls
- Additional files/Pathway Analysis Report/
- Additional files/Pathway Analysis Report/Pathway_GC_vs_control_down/
- Additional files/Pathway Analysis Report/Pathway_GC_vs_control_down/hsa00270.png
- Additional files/Pathway Analysis Report/Pathway_GC_vs_control_down/hsa04022.png
- Additional files/Pathway Analysis Report/Pathway_GC_vs_control_down/hsa04062.png
- Additional files/Pathway Analysis Report/Pathway_GC_vs_control_down/hsa04144.png
- Additional files/Pathway Analysis Report/Pathway_GC_vs_control_down/hsa04145.png
- Additional files/Pathway Analysis Report/Pathway_GC_vs_control_down/hsa04216.png
- Additional files/Pathway Analysis Report/Pathway_GC_vs_control_down/hsa04360.png
- Additional files/Pathway Analysis Report/Pathway_GC_vs_control_down/hsa04510.png
- Additional files/Pathway Analysis Report/Pathway_GC_vs_control_down/hsa04670.png
- Additional files/Pathway Analysis Report/Pathway_GC_vs_control_down/hsa04727.png
- Additional files/Pathway Analysis Report/Pathway_GC_vs_control_down/hsa05032.png
- Additional files/Pathway Analysis Report/Pathway_GC_vs_control_down/hsa05110.png
- Additional files/Pathway Analysis Report/Pathway_GC_vs_control_down/hsa05132.png
- Additional files/Pathway Analysis Report/Pathway_GC_vs_control_down/hsa05135.png
- Additional files/Pathway Analysis Report/Pathway_GC_vs_control_down/hsa_EnrichmentScore.pdf
- Additional files/Pathway Analysis Report/Pathway_GC_vs_control_down/hsa_EnrichmentScore.png
- Additional files/Pathway Analysis Report/Pathway_GC_vs_control_down/hsa_EnrichmentScoreDotPlot.pdf
- Additional files/Pathway Analysis Report/Pathway_GC_vs_control_down/hsa_EnrichmentScoreDotPlot.png
- Additional files/Pathway Analysis Report/Pathway_GC_vs_control_down/hsa_GeneRatioDotPlot.pdf
- Additional files/Pathway Analysis Report/Pathway_GC_vs_control_down/hsa_GeneRatioDotPlot.png
- Additional files/Pathway Analysis Report/Pathway_GC_vs_control_down/hsa_pathwayResult.html
- Additional files/Pathway Analysis Report/Pathway_GC_vs_control_down/hsa_pathwayResult.txt
- Additional files/Pathway Analysis Report/Pathway_GC_vs_control_down/hsa_pathwayResult.xls
- Additional files/Pathway Analysis Report/Pathway_GC_vs_control_up/
- Additional files/Pathway Analysis Report/Pathway_GC_vs_control_up/hsa03010.png
- Additional files/Pathway Analysis Report/Pathway_GC_vs_control_up/hsa04141.png
- Additional files/Pathway Analysis Report/Pathway_GC_vs_control_up/hsa04145.png
- Additional files/Pathway Analysis Report/Pathway_GC_vs_control_up/hsa04270.png
- Additional files/Pathway Analysis Report/Pathway_GC_vs_control_up/hsa04530.png
- Additional files/Pathway Analysis Report/Pathway_GC_vs_control_up/hsa05130.png
- Additional files/Pathway Analysis Report/Pathway_GC_vs_control_up/hsa_EnrichmentScore.pdf
- Additional files/Pathway Analysis Report/Pathway_GC_vs_control_up/hsa_EnrichmentScore.png
- Additional files/Pathway Analysis Report/Pathway_GC_vs_control_up/hsa_EnrichmentScoreDotPlot.pdf
- Additional files/Pathway Analysis Report/Pathway_GC_vs_control_up/hsa_EnrichmentScoreDotPlot.png
- Additional files/Pathway Analysis Report/Pathway_GC_vs_control_up/hsa_GeneRatioDotPlot.pdf
- Additional files/Pathway Analysis Report/Pathway_GC_vs_control_up/hsa_GeneRatioDotPlot.png
- Additional files/Pathway Analysis Report/Pathway_GC_vs_control_up/hsa_pathwayResult.html
- Additional files/Pathway Analysis Report/Pathway_GC_vs_control_up/hsa_pathwayResult.txt
- Additional files/Pathway Analysis Report/Pathway_GC_vs_control_up/hsa_pathwayResult.xls
- Additional files/Pathway Analysis Report/summary_PATHWAY.doc
