# Supplementary material for: Differentially Expressed Circular RNAs and Their Therapeutic Mechanism in Non-segmental Vitiligo Patients Treated With Methylprednisolone
Source: Front Med (Lausanne). 2022 May 16;9:839066. doi: 10.3389/fmed.2022.839066 (PMC9149005; doi:10.3389/fmed.2022.839066)
Supplement: Supplementary file 1 [file Data_Sheet_1.ZIP › Additional files/All Differentially Expressed CircRNAs.xls]

## Sheet: up_GC_vs_control
# Fold Change cut-off: 1 # P-value cut-off: 1 # Condition pairs: GC_vs_control # Column A: circRNA, it represents circRNA ID. # Column B: P-value, P-value calculated from unpaired t-test. # Column C: FDR, FDR is calculated from Benjamini Hochberg FDR. # Column D: FC (abs), the absolute ratio (no log scale) of normalized intensities between two conditions. # Column E: Regulation, it depicts which …
GC_vs_control 1 fold up regulated CircRNAs
	P-value and FDR		Fold change and Regulation		Annotations											Group--Raw Intensity		Group--Normalized Intensity		Raw Intensity								Normalized Intensity
circRNA	P-value	FDR	FC (abs)	Regulation	probeID	Alias	source	chrom	strand	txStart	txEnd	circRNA_type	best_transcript	GeneSymbol	Sequence	group-GC(raw)	group-control(raw)	group-GC(normalized)	group-control(normalized)	[1A, GC](raw)	[2A, GC](raw)	[3A, GC](raw)	[4A, GC](raw)	[1, control](raw)	[2, control](raw)	[3, control](raw)	[4, control](raw)	[1A, GC](normalized)	[2A, GC](normalized)	[3A, GC](normalized)	[4A, GC](normalized)	[1, control](normalized)	[2, control](normalized)	[3, control](normalized)	[4, control](normalized)
hsa_circRNA_061985	0.229279	0.518897	1.12002	up	ASCRP3000006	hsa_circ_0061985	circBase	chr21	-	46275124	46285362	exonic	NM_004339	PTTG1IP	AAAAAATATGCTTGTTCTCAGAACACAAACAAAACCTGTGAAGAGTGCCTGAAGAACGTC	70.5	39.625	6.525	6.36148	63.5	59	96	63.5	58.5	35	29	36	6.50904	6.48924	6.42667	6.67505	6.4868	6.16316	6.18853	6.60742
hsa_circRNA_043081	0.546065	0.726288	1.06913	up	ASCRP3000008	hsa_circ_0043081	circBase	chr17	-	33255980	33269925	exonic	NM_006584	CCT6B	AAAAACAACTTCTTCACTCTTGGTTGATCCAAGGATTAGTTTTGGATCATGGTGCCCGTC	99.125	52	6.77582	6.67938	84	79	167.5	66	43.5	63.5	58	43	6.78077	6.7123	6.90345	6.70675	6.25738	6.80624	6.89741	6.75651
hsa_circRNA_104195	0.846721	0.915376	1.02008	up	ASCRP3000013	hsa_circ_0002198	circBase	chr6	+	136472297	136476896	exonic	NM_018945	PDE7B	AAAAACTAACCACCATCTTGCAAACCTATATCAGGAAACAGCCTGGTAACACTGTTGTGC	150.25	80.875	7.17192	7.14324	121	120	255	105	75.5	115	74	59	7.10502	7.09323	7.36017	7.12925	6.80543	7.42288	7.18463	7.16004
hsa_circRNA_000542	0.879027	0.934798	1.06039	up	ASCRP3000018	hsa_circ_0000542	circBase	chr14	+	58785259	58796887	exonic	NM_002892	ARID4A	AAAAAGACAGAAGAAGAGGTGTGTTTGATGATGGTGATGAGCGAACATTGAGACGTACCT	1892.12	741.25	10.3044	10.2198	1490.5	1590	3330	1158	812	993	923	237	10.2169	10.2866	10.803	9.91106	11.0155	10.4777	10.6253	8.76067
hsa_circRNA_404789	0.718086	0.840414	1.01544	up	ASCRP3000019		25070500	chr10	+	91478466	91486278	exonic	NM_016195	KIF20B	AAAAAGAGAGAAAATGGTTTCAACAGCATGTGCCTTTCCGGGAAAGTAAACTGACTCACT	91	52.5	6.68827	6.66617	74	75	155	60	71	53	46	40	6.64005	6.6821	6.83048	6.60047	6.72504	6.58658	6.6588	6.69423
hsa_circRNA_007645	0.87318	0.931516	1.00884	up	ASCRP3000020	hsa_circ_0007645	circBase	chr17	-	674564	689217	sense overlapping	NM_016080	GLOD4	AAAAAGATGAAGAAAAGCAAAGGGCTTTGCTGGGCTATGCTGATAACCAGAGAAGCTAAA	51.5	35.625	6.27761	6.26492	45	43	80	38	57	34	28.5	23	6.28521	6.26326	6.30342	6.25855	6.4783	6.22246	6.23619	6.12274
hsa_circRNA_404823	0.660318	0.802322	1.11745	up	ASCRP3000023		25070500	chr10	-	128973475	128975403	exonic	NM_001039762	FAM196A	AAAAAGGAGAGGCCCATCGGGAAGGAATTATTTTCCAGTACCACTCTCCATGGAATAAAA	634.5	275.375	8.89677	8.73656	604	635	574	725	206	240	193.5	462	8.97153	9.00665	8.32022	9.28866	8.59063	8.40295	8.3884	9.56426
hsa_circRNA_102887	0.984925	0.991957	1.00393	up	ASCRP3000025	hsa_circ_0057691	circBase	chr2	-	200233327	200246543	exonic	NM_015265	SATB2	AAAAAGTACAAGAAGATTAAAGGAATAATCAAGCTGGGAAGGTGGAACCCTCTCCCCCTC	6890.62	3029.62	12.252	12.2464	6866	6378.5	6064	8254	1456	2648	2460	5554.5	12.4123	12.2624	11.7529	12.5806	11.938	11.9929	12.146	12.9087
hsa_circRNA_405950	0.244282	0.526536	1.33943	up	ASCRP3000026		25070500	chr2	+	121036193	121038483	exonic	uc002tml.3	RALB	AAAAAGTAGAAGGTATTCTAGAGCTCTTCAGTGGGTCATCTGTGTGTCACAGCCTCAGAA	477.125	161.625	8.43407	8.01245	385	369.5	902	252	163.5	234	187	62	8.3988	8.34153	8.95961	8.03634	8.15036	8.3563	8.3114	7.23173
hsa_circRNA_031460	0.211285	0.506192	1.30762	up	ASCRP3000029	hsa_circ_0031460	circBase	chr14	-	31582309	31602881	exonic	NM_015382	HECTD1	AAAAATATTACAGCAGATTGAGGTCAACTGCAACTTGGCCTCTTGATCCACCAAAGGATG	473.375	173.625	8.46223	8.07529	377	365.5	816	335	107.5	259	188	140	8.37572	8.31168	8.80604	8.35547	7.35441	8.49215	8.3232	8.13139
hsa_circRNA_407023	0.950449	0.973356	1.00606	up	ASCRP3000030		25070500	chr7	+	148582342	148582577	intergenic			AAAAATCCTTTATCAAGATGAGCACTGTTCACTTGCCGCCTCTGCAAAGTCCACCGCCGC	333	154.625	8.02939	8.02068	274	272	567	219	158	209.5	150.5	100.5	7.98299	7.95611	8.3051	7.87335	8.09299	8.2	8.03617	7.75356
hsa_circRNA_104215	0.304662	0.564594	1.11743	up	ASCRP3000036	hsa_circ_0005753	circBase	chr6	+	149663820	149691235	exonic	NM_015093	TAB2	AAAAATTCCCTGAAGTACCTGAAGTTGTTGTATCCAGGTGCATGTTACAGGCTCCAGACC	104	49.875	6.8088	6.64861	95	82	173	66	47.5	57	43	52	6.84188	6.7697	6.91687	6.70675	6.332	6.66453	6.6065	6.99142
hsa_circRNA_101560	0.0382825	0.340317	1.15532	up	ASCRP3000039	hsa_circ_0007527	circBase	chr15	-	65759015	65772737	exonic	NM_017743	DPP8	AAAACAAAGGAATTTTGGGCCACCATTTTGGATTCAGCAGTGCTTGGTCCATCCTACTAG	179.375	79.125	7.35452	7.14622	150	154	288.5	125	83.5	98	71	64	7.323	7.32945	7.4767	7.2889	6.96582	7.22183	7.12861	7.26864
hsa_circRNA_004103	0.363948	0.603287	1.04977	up	ASCRP3000041	hsa_circ_0004103	circBase	chr11	+	102233626	102239279	exonic	NM_001166	BIRC2	AAAACAAGCTGAAGAAATGGCATCAGGTGTGAGTTCTTGATACGAATGAAAGGCCAAGAG	113.375	60.875	6.90587	6.83579	106	100.5	171.5	75.5	86	66.5	48	43	6.95931	6.92134	6.91986	6.82297	7.02593	6.81463	6.7461	6.75651
hsa_circRNA_004767	0.515534	0.706992	1.04149	up	ASCRP3000047	hsa_circ_0004767	circBase	chr17	-	3969740	3976050	exonic	NM_015113	ZZEF1	AAAACATAGTTCAGAAGCTACTGAGGTGAACCCTGAGAGCCTGGAGTTAGGAAGTAACAT	92.75	54.625	6.76061	6.70196	78	87	138	68	74	60.5	51	33	6.71831	6.82615	6.72296	6.77502	6.79699	6.74442	6.80427	6.46217
hsa_circRNA_101633	0.601411	0.763949	1.06097	up	ASCRP3000048	hsa_circ_0036629	circBase	chr15	+	85657103	85664245	exonic	NM_002605	PDE8A	AAAACATGGAGAGGTAATCAATATTATCAATGCTGCCCAGGAAAGTAGTCCCATGCCTGT	325.875	150.375	8.03724	7.95186	268.5	292	505	238	116	206.5	153	126	7.97151	8.05347	8.14548	7.97852	7.51574	8.19412	8.0652	8.03237
hsa_circRNA_102445	0.250042	0.529641	1.35457	up	ASCRP3000051	hsa_circ_0004552	circBase	chr19	+	11015626	11019883	exonic	NM_199141	CARM1	AAAACCACACCGACTTCAAGGACAAGATGAAGATGTGTGTGTCTTTAAGTGCTCAGTGTC	853.625	262.5	9.18261	8.74477	740.5	716.5	1522	435.5	250	294	380	126	9.22966	9.18221	9.6621	8.65646	8.94477	8.70154	9.32057	8.01218
hsa_circRNA_102323	0.0698701	0.394336	1.21152	up	ASCRP3000053	hsa_circ_0047145	circBase	chr18	-	20932159	20953727	exonic	NM_032933	TMEM241	AAAACCTTCTGGCCCCAGGGCAGTGTGCAGCCTGGATTTTCTTTGCTAAGTGCCCTCCTC	564.25	211.625	8.72627	8.44945	469	517	865	406	169	298.5	207	172	8.66234	8.76548	8.89346	8.58382	8.22128	8.73134	8.45964	8.38555
hsa_circRNA_402979	0.159484	0.473489	1.49021	up	ASCRP3000056		25242744	chr3	+	141622461	141640905	exonic	NM_001679	ATP1B3	AAAACTGCATGTTTGATCTTGCTCTTCTACCTAGTTTTTTATGGGTTCCTGGCTGCACTC	2305.25	637.5	10.5409	9.9654	1685	1559	4500	1477	298	988	709	555	10.3895	10.2555	11.2847	10.234	9.31042	10.4723	10.2551	9.82374
hsa_circRNA_102820	0.7937	0.884781	1.06655	up	ASCRP3000059	hsa_circ_0056439	circBase	chr2	+	128944256	128945188	exonic	NM_020120	UGGT1	AAAAGAACCAAGCCGAGAAGGATCTGCCCAATAACATGATTCATCAGGTGCCAATTAAAT	609.5	270.25	8.83747	8.74452	541	660.5	511	725.5	216	249	198	418	8.83074	9.05844	8.17337	9.28733	8.67721	8.44647	8.4102	9.44419
hsa_circRNA_016363	0.425362	0.64437	1.17129	up	ASCRP3000061	hsa_circ_0016363	circBase	chr1	-	211836114	211843749	exonic	uc021pir.1	NEK2	AAAAGAATTCTTCAGTTTCCCTGTGCCTCCATTTACAGCTTTTAGCCAGAAAGAACTCGC	4242.88	1450.25	11.4828	11.2547	3441	3583	7041	2906.5	914	2179	1605	1103	11.4028	11.4518	11.9304	11.1461	11.1767	11.6923	11.4428	10.7069
hsa_circRNA_060539	0.0768795	0.406088	1.2692	up	ASCRP3000068	hsa_circ_0060539	circBase	chr20	-	43953928	43956055	exonic	NM_002999	SDC4	AAAAGATAATAAAACCTGGTACTTTCTAACTCTGATTGTGGGTGGCATCGTGGGCATCCT	276.125	108.625	7.8643	7.52037	264	257	357	226.5	106.5	116.5	89	122.5	7.9365	7.88601	7.72292	7.91176	7.32413	7.4289	7.35138	7.97709
hsa_circRNA_000829	0.171609	0.482199	1.16172	up	ASCRP3000069	hsa_circ_0000829	circBase	chr18	-	12506475	12535600	exonic	NM_020148	SPIRE1	AAAAGATACACCTTGCGAAAAGTGATGTTGTGTGCTGCTCATCTCCCTACTGAATCAGAT	26444.8	9627	14.1677	13.9514	22773	23963	28395.5	30647.5	6356	8637	6721	16794	14.1487	14.1656	14.0825	14.2739	14.0752	13.7835	13.6823	14.2646
hsa_circRNA_405678	0.466847	0.672054	1.05241	up	ASCRP3000070		25070500	chr18	-	36782074	36788753	sense overlapping	NR_024391	LINC00669	AAAAGATGGAGAAGATTATTTCTGCTGGCCTCCAGGAAGCAGGGGGTACAAGCAATTTTC	279	128.5	7.85333	7.77964	234	249	438	195	148	162	113.5	90.5	7.81428	7.86059	7.98887	7.74958	7.96809	7.85435	7.67626	7.61985
hsa_circRNA_400196	0.353307	0.596642	1.09392	up	ASCRP3000075		25242744	chr1	+	36358157	36360870	exonic	NM_012199	AGO1	AAAAGCATACCTACCTTCCCCTAGAGGGAAGTGGTGGAATACATGGTCCAGCATTTCAAG	89.125	46.75	6.72341	6.5939	83.5	75	127	71	41.5	61	44.5	40	6.75484	6.70675	6.65701	6.77502	6.22004	6.76105	6.66986	6.72467
hsa_circRNA_406648	0.346719	0.591479	1.26922	up	ASCRP3000079		25070500	chr5	+	112870001	112874878	exonic	NM_022828	YTHDC2	AAAAGGAAAAACAGCAAGGGTTTCTCCAAAGACACTTCTGACATTTTGTACTAATGGGGT	501.75	193	8.6041	8.26016	465	525.5	467	549.5	165.5	178	126	302.5	8.65038	8.78077	8.06434	8.92092	8.18589	8.00023	7.79154	9.06297
hsa_circRNA_102642	0.0640916	0.390218	1.25678	up	ASCRP3000083	hsa_circ_0003828	circBase	chr2	-	24046127	24046439	exonic	NM_017552	ATAD2B	AAAAGTGTTTCCTCATGCTGAAATTAGCCAGAGTGACAAAAAAGAAGGCTACTGTGGAGC	213.625	83.5	7.51758	7.18785	155.5	187.5	378.5	133	90	115	76	53	7.37163	7.54847	7.79581	7.35441	7.05661	7.47036	7.21096	7.01348
hsa_circRNA_405561	0.443772	0.656126	1.11066	up	ASCRP3000084		25070500	chr17	+	29183972	29192818	exonic	NM_024857	ATAD5	AAAAGTTACATAGGGTGTTGTTTGTGGCATTTGAAACCACCCTCTTGTCCTCTCTTAACT	2254.88	904.75	10.6485	10.4971	2004.5	1944	2926	2145	461.5	1008.5	832	1317	10.6538	10.5894	10.6228	10.7282	10.0693	10.495	10.4635	10.9607
hsa_circRNA_406838	0.410413	0.633307	1.26366	up	ASCRP3000086		25070500	chr6	+	125328677	125329118	intronic	ENST00000359704	RNF217	AAAAGTTGTAAAAATATGCTATAATAAAATTTATCCACTGCTCCTGGCTGACTTTGAGCA	1107.12	377	9.53989	9.20228	867	865.5	2063	633	276	626	444	162	9.48332	9.44331	10.1117	9.12123	9.1631	9.77934	9.54731	8.31937
hsa_circRNA_031775	0.0835144	0.409809	1.23914	up	ASCRP3000088	hsa_circ_0031775	circBase	chr14	-	50050289	50052767	exonic	NM_001032	RPS29	AAAATAAACATTTGAAAAAACCCTTCATCGTGTCTGTTCAAACCGGCACGGTCTGATCCG	200.25	82	7.47973	7.17039	161	167	320	153	76	96	74	82	7.40068	7.41552	7.60418	7.49853	6.81463	7.19662	7.16285	7.50747
hsa_circRNA_017697	0.171567	0.482181	1.02834	up	ASCRP3000089	hsa_circ_0017697	circBase	chr10	+	11893995	11914276	exonic	NM_153256	PROSER2	AAAATAAATTTAAGAGTTTTTTCTTAAGAGTGAGCTGTTGCCGCAGAATGGGCTGCTGGC	44.75	30.75	6.19139	6.15108	42	41	63	33	37.5	32	28	25.5	6.20738	6.23139	6.12974	6.19706	6.12015	6.15126	6.18853	6.14437
hsa_circRNA_403034	0.921096	0.956984	1.00457	up	ASCRP3000090		25242744	chr3	-	182923663	182925611	exonic	NM_015078	MCF2L2	AAAATAATATCAAAGGACGATATTGGAAAACTAGGCAAGCTGTTGCTGCACGGCCCTTTC	55.875	37.75	6.3347	6.32812	52.5	47	84	40	58	36	30	27	6.36877	6.33806	6.332	6.29999	6.50564	6.2829	6.30684	6.21711
hsa_circRNA_004520	0.873812	0.931749	1.02347	up	ASCRP3000091	hsa_circ_0004520	circBase	chr9	-	136790964	136804341	sense overlapping	NM_003371	VAV2	AAAATACCAAAGTTTTCTGTGTTTGAAGAACATACGCACCTTCCTGAAAGTCTGCCACGA	282.125	141	7.88218	7.8487	235.5	236	423	234	100.5	178.5	148	137	7.82397	7.80956	7.93797	7.9572	7.25929	8.00394	8.00938	8.12221
hsa_circRNA_100137	0.0367574	0.336045	1.12073	up	ASCRP3000093	hsa_circ_0011264	circBase	chr1	-	31740717	31764853	exonic	NM_004814	SNRNP40	AAAATAGCAGCTGGCTCAGCCGACAGTACTGTGGAATGTCTATGGTGACTGTGATAACTA	84.5	42.75	6.65948	6.49505	73	72	134.5	58.5	50	48	43	30	6.67638	6.64676	6.69597	6.61882	6.38812	6.54357	6.63914	6.40934
hsa_circRNA_011933	0.493222	0.691578	1.03476	up	ASCRP3000096	hsa_circ_0011933	circBase	chr1	+	41466700	41467926	exonic	NM_001905	CTPS1	AAAATCCAAGCAATTGCCTGGGCTCGGAATCAGAAAAAGCCTTTTTTGGTACATAGATTC	68.25	42.25	6.49813	6.44884	59	65.5	97.5	51	63	38	36	32	6.48902	6.58283	6.42142	6.49924	6.59074	6.30228	6.45499	6.44733
hsa_circRNA_403832	0.398236	0.626104	1.26244	up	ASCRP3000097		25242744	chr7	-	72178578	72209578	exonic	NM_001145440	TYW1B	AAAATCTCCAGCTTCCTGGTCACAAATGCACAATTTCCTGCGGAAATCAGTCGATGCTCC	1044.75	358.625	9.46265	9.12644	831	805	1924	619	275.5	608	395	156	9.41189	9.33997	10.0144	9.08431	9.15396	9.72511	9.37014	8.25653
hsa_circRNA_406973	0.515218	0.706908	1.0299	up	ASCRP3000100		25070500	chr7	+	89906386	89929373	exonic	NM_001039706	CFAP69	AAAATGGGAAGATCATTGGAATGTGGCTTTACCAAGGATTTGATACTGTTTGCCACCTTT	52.875	33.25	6.26196	6.21945	45	41	91.5	34	50	33	27	23	6.26844	6.23139	6.36877	6.17923	6.34473	6.18668	6.22366	6.12274
hsa_circRNA_101080	0.522521	0.710842	1.05733	up	ASCRP3000104	hsa_circ_0008085	circBase	chr12	-	56742312	56743420	exonic	NM_005419	STAT2	AAAATTCTGGAGTTGGTACATGACCACCTGAAGGATCTCTGGAATGATGGACTCTGGTGG	90.25	48.5	6.70909	6.62867	81	86	128	66	52	54	38	50	6.71831	6.79175	6.65125	6.67505	6.40828	6.63422	6.52955	6.94262
hsa_circRNA_008091	0.586613	0.754184	1.06022	up	ASCRP3000105	hsa_circ_0008091	circBase	chr2	-	207003208	207007555	exonic	NM_005006	NDUFS1	AAAATTCTTCAAGACATTGCTTCGGGAAGCCATCCATTTAGCCAGTTGCAGAGTTTTCAA	161.125	79.75	7.22327	7.13891	127.5	126	287	104	75	103	84	57	7.15533	7.1433	7.4729	7.12155	6.79699	7.30634	7.31286	7.13947
hsa_circRNA_026134	0.302484	0.563202	1.19938	up	ASCRP3000106	hsa_circ_0026134	circBase	chr12	+	49658864	49667113	exonic	uc001rtt.1	TUBA1C	AAAATTGAAGTTTCCATTTACTACTTCTCCCCCGGACTCCTTGGTAGTCTGTTAGTGGGA	23532.2	8324.88	13.9554	13.6931	21122	21476	20830	30701	4520	7060.5	5641	16078	14.0129	13.981	13.5437	14.2839	13.7	13.4607	13.4262	14.1854
hsa_circRNA_404086	0.337941	0.585929	1.19294	up	ASCRP3000107		25242744	chr8	-	103850971	103870378	exonic	NM_015878	AZIN1	AAAATTGCACGTAATCACCCAAATGCCAAGGCGAACTTTCTGACCAAGTATACAACTACC	189.25	84	7.47748	7.22296	168	186	222	181	70	95.5	67	103.5	7.45658	7.55471	7.21096	7.68769	6.74189	7.23949	7.09749	7.81298
hsa_circRNA_102771	0.602826	0.764611	1.151	up	ASCRP3000109	hsa_circ_0055377	circBase	chr2	+	80772106	80783018	exonic	NM_004389	CTNNA2	AAAATTGCTTTCTGAAACAGGTTGCCAATTTGGCCTGTTCCATCTCCAACAATGAAGAAG	3525.75	1417.62	11.2616	11.0588	3241	3488	2922	4452	763.5	1217	925	2765	11.3286	11.4134	10.6185	11.6861	10.9154	10.77	10.6343	11.9153
hsa_circRNA_004561	0.100976	0.426658	1.71173	up	ASCRP3000112	hsa_circ_0004561	circBase	chr8	-	93929156	93941802	intronic	ENST00000517540	TRIQK	AAACAAATTGGCAGTATAAATTTAATGTGTTGTTTTCAAGTGTGTCATGTGTCCAGATGC	785.375	203.375	9.03495	8.25949	632	571.5	1546	392	129.5	264	318.5	101.5	9.02739	8.88461	9.68277	8.54504	7.71478	8.5222	9.04744	7.75356
hsa_circRNA_104876	0.498193	0.695481	1.10334	up	ASCRP3000113	hsa_circ_0088062	circBase	chr9	-	114911523	114919893	exonic	NM_022486	SUSD1	AAACAACAACAAGACATTCATTCCCAACGATGGCACCTTTTGTACAGGTTTAGACGTCTG	251.25	106.625	7.64543	7.50354	191	175	502	137	120	145	96	65.5	7.58436	7.45864	8.15409	7.38462	7.55806	7.71392	7.46426	7.27794
hsa_circRNA_000980	0.721769	0.84217	1.03227	up	ASCRP3000115	hsa_circ_0000980	circBase	chr2	+	19538077	19538212	antisense	ENST00000449124	AC092594.1	AAACAAGCATCATCCTCTTCTGAAGAAAGACAAGCATGAGGTGCTCCAACATTTTTCAGG	289.75	138.125	7.92285	7.87702	268	263	379	249	138	151	116	147.5	7.95865	7.91345	7.80553	8.01376	7.83113	7.76523	7.70054	8.2112
hsa_circRNA_407330	0.0363996	0.334792	1.23191	up	ASCRP3000117		25070500	chrX	-	129799616	129813722	exonic	NM_006375	ENOX2	AAACAAGCTGAGATCTCCCACCTCCTGCAACCCGAGAAAGACCACCAGGATGCAAAACAG	10973.1	3608.62	12.9033	12.6024	9309	10509	12338.5	11736	2244	4004	2984.5	5202	12.8253	12.9785	12.7483	13.0613	12.5667	12.606	12.4083	12.8288
hsa_circRNA_101466	0.120657	0.440671	1.17298	up	ASCRP3000120	hsa_circ_0005387	circBase	chr15	-	28505922	28508315	exonic	NM_004667	HERC2	AAACACATAGTGGGAATTGCCTGTGGGCCTGCCCAGGGCAAGTGTGGTCTTGGGGAGATG	192.25	85.75	7.44891	7.21874	179.5	170	280	139.5	78	107	95	63	7.51093	7.43437	7.4494	7.40095	6.86819	7.32357	7.45146	7.23173
hsa_circRNA_404317	0.074308	0.4016	1.13084	up	ASCRP3000122		25242744	chrX	-	8553307	8565297	exonic	NM_000216	KAL1	AAACACTTCCGTTCTTCCAAAGCCTCTCTTCCCCAAGAAGAGCTACGAATGCTTGACCAG	4546.5	1686.12	11.6444	11.467	4018.5	4004	5533.5	4630	1047	1858.5	1476	2363	11.6436	11.5907	11.6154	11.7278	11.3974	11.435	11.3454	11.6901
hsa_circRNA_103433	0.854786	0.919747	1.00406	up	ASCRP3000123	hsa_circ_0005332	circBase	chr3	-	114069120	114070725	exonic	NM_015642	ZBTB20	AAACAGAACTACGTCAAGCACATGTTCGTACACACAGGTGACATCAGTTGCAAGGGGATG	70	45.25	6.50708	6.50123	67	60	101	52	63	47	39	32	6.5517	6.51201	6.45704	6.50756	6.55074	6.47729	6.52955	6.44733
hsa_circRNA_007074	0.113979	0.4355	1.29324	up	ASCRP3000124	hsa_circ_0007074	circBase	chr1	-	54348615	54348949	exonic	ENST00000465897	YIPF1	AAACAGACCATTACTTTCCAATTTGGCAATGCAGCCACTTCTCTGACAGCAAACCCAGAT	506.875	185.375	8.58809	8.21709	436	439	740.5	412	128	239.5	167	207	8.56628	8.54208	8.64606	8.59793	7.67825	8.40295	8.18151	8.60567
hsa_circRNA_066869	0.26871	0.543584	1.20793	up	ASCRP3000125	hsa_circ_0066869	circBase	chr3	-	119176864	119182471	sense overlapping	NM_018266	TMEM39A	AAACAGTGTGGTGGTATCCTTACAATCATCCTGCTTCTTGTACATCACTGACGTCTGCTC	841.25	295.75	9.19254	8.92	723	640	1426	576	246	426	334	177	9.19502	9.01829	9.57109	8.98574	8.93614	9.20589	9.12683	8.41113
hsa_circRNA_101140	0.921603	0.957363	1.00564	up	ASCRP3000126	hsa_circ_0002628	circBase	chr12	+	110778463	110780253	exonic	NM_001681	ATP2A2	AAACAGTTCATCCGCTACCTCATCTCGTCCAACGTCGGGGAAGTTGTCTGACCAATCTGA	1090.5	469.25	9.62989	9.62178	981	945	1393	1043	339.5	544	445	548.5	9.65119	9.57427	9.53463	9.75948	9.55624	9.58326	9.54278	9.80484
hsa_circRNA_050999	0.0927653	0.418644	1.17277	up	ASCRP3000127	hsa_circ_0050999	circBase	chr19	-	39923846	39924401	exonic	NM_001020	RPS16	AAACAGTTTTTGAGGGATTTTAAAGTTTCAAGAACTGCTGGAGCCAGTTCTGCTTCTCGG	80.5	37.25	6.61815	6.38823	76	69	117	60	38.5	38	33.5	39	6.67638	6.58846	6.59354	6.61422	6.15126	6.32253	6.38489	6.69423
hsa_circRNA_020169	0.52543	0.712597	1.06387	up	ASCRP3000128	hsa_circ_0020169	circBase	chr10	-	120927214	120936665	exonic	uc001lec.3	PRDX3	AAACATATTTTAAAACATTTGCATTTTACCACCAGTTGCCCGACATGTGAGTGCCATTCC	171	85.875	7.30354	7.21421	145	136	289	114	83.5	117	86	57	7.29236	7.22304	7.4825	7.21624	6.92943	7.45966	7.33977	7.12796
hsa_circRNA_101293	0.176087	0.484892	1.2302	up	ASCRP3000130	hsa_circ_0030764	circBase	chr13	+	100953713	101101559	exonic	NM_000282	PCCA	AAACATGAGCATTCAGTTTCTTGGTACAGTGGTTGAGCATCCTGTCACAGAATGCATTAC	157.875	64	7.17244	6.87354	118.5	118	305	90	63	88	67.5	37.5	7.08068	7.07738	7.55087	6.98082	6.59074	7.15469	7.09749	6.65125
hsa_circRNA_003063	0.309081	0.568073	1.08563	up	ASCRP3000133	hsa_circ_0003063	circBase	chr18	+	8076452	8114825	exonic	NM_002845	PTPRM	AAACCAAAATAGACTGTGTCCAAGTGGCCACAAAAGTCCCAGGTGCTGTTCCCACTGAAT	1859.75	737	10.3853	10.2667	1721	1862.5	2226.5	1629	486	830	673	959	10.4256	10.5192	10.2313	10.3649	10.1548	10.2116	10.1723	10.5283
hsa_circRNA_026023	0.248823	0.529394	1.08279	up	ASCRP3000137	hsa_circ_0026023	circBase	chr12	-	48457492	48495299	exonic	NR_051991	SENP1	AAACCATCTGAATTGGCTCAATGATGAGGACTTTGTATCTTTGCTAAAGTCAGTGATGTG	41.875	25.375	6.09793	5.98318	34	27.5	81	25	31.5	27	24	19	6.08759	6.01065	6.30342	5.99006	6.02376	6.03813	6.04963	5.8212
hsa_circRNA_000078	0.0645106	0.390218	1.09756	up	ASCRP3000138	hsa_circ_0000078	circBase	chr1	+	62907865	62911100	exonic	NM_003368	USP1	AAACCCATAAACAAAGGTATTATATTTTTGTCCCGGTTTTAAATCTGGAGTAAAGCACTT	80.875	42	6.6079	6.4736	67	62	129.5	65	51	42	37	38	6.5426	6.53053	6.67726	6.68122	6.37902	6.43443	6.50514	6.57582
hsa_circRNA_404701	0.433306	0.650069	1.06285	up	ASCRP3000140		25070500	chr1	-	247319707	247323115	sense overlapping	NM_003431	ZNF124	AAACCCTATGACTATAAGCAATAAGAACTCGGTTGCCTTTGAGGATGTGGCTGTGAACTT	226	107.25	7.6088	7.52085	199.5	201.5	360	143	115	129.5	117.5	67	7.63399	7.62488	7.73313	7.44319	7.46706	7.5853	7.71649	7.31456
hsa_circRNA_101996	0.172193	0.482634	1.13161	up	ASCRP3000149	hsa_circ_0000745	circBase	chr17	+	20107645	20109225	exonic	NM_152904	SPECC1	AAACGGTGAAATTAAACATGTTTCCAGTCTGCTGGCCAAGGGGCCTTTACAACAACTAAA	148.75	70.5	7.15602	6.97764	123	126	252	94	82	90.5	68	41.5	7.12925	7.14742	7.34475	7.00265	6.94008	7.16004	7.06937	6.74105
hsa_circRNA_103745	0.336826	0.585079	1.0576	up	ASCRP3000154	hsa_circ_0071036	circBase	chr4	-	143324090	143326477	exonic	NM_003866	INPP4B	AAACTAACAGTCTATGATGTCAAGGATAAGTCTCATGACACCCATGCAAGGATCTCGTGG	84.5	45.875	6.61889	6.53809	75	66	137	60	52	49	42	40.5	6.63603	6.55074	6.70032	6.58846	6.35405	6.53248	6.57162	6.69423
hsa_circRNA_090099	0.494086	0.692116	1.02932	up	ASCRP3000157	hsa_circ_0090099	circBase	chrX	+	23803636	23804327	exonic	uc004dau.3	SAT1	AAACTACTCTTTGATTTAAGCTTTGGCATAGGATCAGAAATTCTGAAGAATCTAAGCCAG	38.75	24.5	6.05336	6.01167	38	27	65	25	29	26	21	22	6.15686	5.98122	6.12274	5.95264	5.93825	6.06374	6.01345	6.03125
hsa_circRNA_100885	0.482153	0.683443	1.03772	up	ASCRP3000158	hsa_circ_0004596	circBase	chr11	-	73418464	73429935	exonic	NM_002869	RAB6A	AAACTAGTGCAAAAGCTGGATACAATGTAAAGCAGATCAGGCTTCAGCTGTGGGATACTG	58.5	36.625	6.35246	6.29904	44	46.5	105	38.5	41	44	35	26.5	6.28521	6.332	6.48579	6.30684	6.19162	6.38812	6.39931	6.21711
hsa_circRNA_088498	0.213909	0.507228	1.10039	up	ASCRP3000159	hsa_circ_0088498	circBase	chr9	-	127115743	127174771	exonic	NM_002799	PSMB7	AAACTCAACTCAATAAAAAACAAAAACCAAATTGGGCAGCTGATTGTTGTGGTGCTGGGA	91.875	49.25	6.70894	6.57093	85	84.5	142	56	67	48	50	32	6.78077	6.77584	6.74862	6.53053	6.63603	6.47729	6.76105	6.40934
hsa_circRNA_403821	0.264582	0.540555	1.37441	up	ASCRP3000164		25242744	chr7	+	65220766	65221561	exonic	NR_003110	CCT6P1	AAACTGATACAAGGGCCTTCATCCCAGAATAATCACTGAAGGATTTGAAGCTGTGAAGGA	807.375	288.375	9.20936	8.75055	737	748	772	972.5	183.5	264	196	510	9.2262	9.23364	8.70852	9.66909	8.37572	8.53132	8.39933	9.69583
hsa_circRNA_401846	0.263147	0.539612	1.04033	up	ASCRP3000165		25242744	chr17	-	58257905	58263012	exonic	NM_032582	USP32	AAACTGCAAGTGGTACTGTTACAATGACAGCAGCTGTAAGGTTGTAGATGAGCATGAGAG	48.625	31.5	6.24075	6.18371	38	44	79	33.5	44	33	25	24	6.18296	6.2932	6.27826	6.2086	6.2656	6.21103	6.08626	6.17194
hsa_circRNA_102078	0.482703	0.683863	1.05303	up	ASCRP3000166	hsa_circ_0043893	circBase	chr17	-	40858024	40860101	exonic	NM_001991	EZH1	AAACTGCAGCATCCAGCGTGGACTTAAGAAGATAACTCTTCCACACAAGTGTACAACTAC	127.375	67.625	7.03727	6.96273	119.5	107	176	107	75.5	74	60.5	60.5	7.09028	6.98328	6.94628	7.12925	6.76887	6.91687	6.96365	7.20151
hsa_circRNA_102324	0.425285	0.644326	1.10877	up	ASCRP3000168	hsa_circ_0047151	circBase	chr18	-	21001330	21010641	exonic	NM_032933	TMEM241	AAACTGGGCTGGGTAGAGATCAACAGCAGTTCAAGTATGTGCTGTCTGTCTTGAAATTTA	476.75	190.75	8.50295	8.354	459	444.5	700.5	303	209	208	222	124	8.62979	8.56854	8.57487	8.23861	8.63589	8.19614	8.57177	8.01218
hsa_circRNA_021003	0.0590684	0.385615	1.31532	up	ASCRP3000170	hsa_circ_0021003	circBase	chr11	+	6502986	6505911	exonic	NM_012192	TIMM10B	AAACTTCCATTGTGAATTACTGCGTGACTTCCTGTTGGTCTACAATCGGATGACAGAACT	317.125	115.875	7.9848	7.58938	268	261.5	517	222	94	152	127	90.5	7.94616	7.9213	8.18822	7.88352	7.13504	7.76523	7.81197	7.64529
hsa_circRNA_103314	0.952683	0.974444	1.00286	up	ASCRP3000172	hsa_circ_0064690	circBase	chr3	+	32745359	32750312	exonic	NM_015442	CNOT10	AAACTTTATCAGTTCATAGAGCCTTTTGATCAGGGAGCAGAGAAACATGAAGGCACAGGT	61.25	38.75	6.37743	6.37331	49.5	50	104	41.5	59	36	33	27	6.33806	6.37902	6.48579	6.30684	6.51497	6.2829	6.39931	6.29607
hsa_circRNA_046753	0.280762	0.550299	1.25925	up	ASCRP3000173	hsa_circ_0046753	circBase	chr18	+	3252272	3256234	exonic	uc002kls.3	MYL12A	AAACTTTATGATAAAATAGCTGCTGAGCGGTTTTGCAGACTACCATCTTCCCTGCAACTC	1165.25	443.125	9.72902	9.39645	1049	997	1444	1171	225	499	376	672.5	9.74266	9.65653	9.58898	9.9279	8.76434	9.4364	9.30277	10.0823
hsa_circRNA_005880	0.954652	0.97503	1.00302	up	ASCRP3000174	hsa_circ_0005880	circBase	chr5	+	68881420	68888157	sense overlapping	NM_001042490	GTF2H2C_2	AAACTTTTTGCTAAGAAAAGGCATTTGGATGGCAATACTGAGCCAGGGCTTACATTAGGA	52.875	35	6.2715	6.26715	52	43	85.5	31	45	37	33	25	6.37902	6.27826	6.33582	6.09288	6.28521	6.25738	6.35405	6.17194
hsa_circRNA_002554	0.183145	0.490204	1.4127	up	ASCRP3000179	hsa_circ_0002554	circBase	chr3	-	53908237	53910107	exonic	NM_022899	ACTR8	AAAGAAACTTTTTGTCATTTAGATCAGGGATTGTGGTCCATCAGGAGTCTGTGTGTGCCA	624.375	197.25	8.78	8.28154	532	482	1154	329.5	156	253	287	93	8.81306	8.68054	9.2918	8.33462	8.06654	8.46949	8.91311	7.67704
hsa_circRNA_100676	0.922861	0.957786	1.00768	up	ASCRP3000180	hsa_circ_0019799	circBase	chr10	-	105106994	105107207	exonic	NM_001011663	PCGF6	AAAGAAAGAGGTCTAGAAGTACCTAAACCTGGTTGGACCGACAGTTACAAGACATAGTGT	70.375	44.75	6.51792	6.50688	77	74.5	84	46	63	45	34	37	6.66453	6.6821	6.32253	6.40251	6.58283	6.40934	6.39931	6.63603
hsa_circRNA_000615	0.142694	0.460736	1.06489	up	ASCRP3000181	hsa_circ_0000615	circBase	chr15	+	64791491	64792365	sense overlapping	NM_015042	ZNF609	AAAGAAAGTCAAGTCTGAAAAGCAATGATGTTGTCCACTGGGCATGTACTGACCAATGTG	123	64.625	6.99501	6.90431	113	118	177	84	75	78.5	58	47	7.02593	7.08631	6.95244	6.91538	6.81463	6.99881	6.91389	6.88991
hsa_circRNA_009118	0.0453696	0.36068	1.09936	up	ASCRP3000182	hsa_circ_0009118	circBase	chr1	+	15860731	15874923	exonic	NM_015291	DNAJC16	AAAGAACATATAAACAGGCCTGCCGATGTTATCCAGGCATCCTGACAAAAACAAAGATCC	78.875	42.5	6.60402	6.46735	69	67	121	58.5	47	51	39	33	6.59448	6.61198	6.61514	6.59448	6.32253	6.55074	6.54881	6.44733
hsa_circRNA_067524	0.0857149	0.411624	1.27702	up	ASCRP3000185	hsa_circ_0067524	circBase	chr3	-	138400808	138407816	exonic	NM_006219	PIK3CB	AAAGAAGCTGGTTTGGATCTTCGGTCAGAAGTGCACATTCCTGCTGTCTCAGTACAATTT	346	131	8.11606	7.76327	290	298	507.5	288.5	108	151.5	122	142.5	8.04716	8.06146	8.16614	8.18948	7.34475	7.77926	7.76232	8.16677
hsa_circRNA_405630	0.520116	0.709845	1.01525	up	ASCRP3000188		25070500	chr17	-	74340751	74344662	exonic	NM_002766	PRPSAP1	AAAGAATCTGTTCGTGGCCAAGATATTTTCATTATACAGACAATACCCAGGCGCCTTGGT	44.5	30.375	6.17258	6.15074	39	38	67	34	38	31	27	25.5	6.18296	6.18668	6.15126	6.16944	6.10974	6.08759	6.18853	6.21711
hsa_circRNA_102686	0.510506	0.704825	1.14693	up	ASCRP3000190	hsa_circ_0053967	circBase	chr2	+	36668400	36749456	exonic	NM_016441	CRIM1	AAAGACCTGTCTTGAGAAAAGGCCAGTGTTGTCCCTACTGCATAGAAGAGAAGCCAGATT	1368.75	541.875	9.94539	9.74761	1244.5	1405	1309	1516.5	338.5	539	415	875	9.96193	10.0866	9.45731	10.2757	9.54452	9.57541	9.4605	10.41
hsa_circRNA_405972	0.941291	0.96792	1.01573	up	ASCRP3000195		25070500	chr2	-	150432224	150438785	exonic	NM_015702	MMADHC	AAAGAGAAGTGCTCTTAGAAAAGGTGCTTTGTAACAGAGCCAGACTGGTTTCCTATCTCC	241.125	129.5	7.73465	7.71213	223	238.5	268	235	102	123	103	190	7.75961	7.81238	7.4105	7.95611	7.26689	7.52616	7.55902	8.49645
hsa_circRNA_006811	0.235299	0.522845	1.09799	up	ASCRP3000196	hsa_circ_0006811	circBase	chr4	+	154214133	154217188	exonic	NM_015271	TRIM2	AAAGAGAATCCCATCGAAGACGATTTGATCTTTCGAGTGGGTGATGGAATTTTACTGCCA	71.75	40.75	6.52199	6.38713	72	56	106.5	52.5	51	44	43	25	6.64005	6.43443	6.48924	6.52424	6.38812	6.42247	6.59354	6.14437
hsa_circRNA_005828	0.74574	0.856436	1.02945	up	ASCRP3000201	hsa_circ_0005828	circBase	chr10	-	88231964	88233730	exonic	NM_015045	WAPAL	AAAGAGCACTCAGCCTCTAAACACACGTTGCCTTAGTCACCCACAAAAGCTGTATATAAT	916.75	387.125	9.39239	9.35051	768	844	1085.5	969.5	320	451	343	434.5	9.2969	9.40596	9.20138	9.66531	9.44838	9.2969	9.17218	9.48458
hsa_circRNA_103795	0.0206337	0.27675	1.09743	up	ASCRP3000203	hsa_circ_0007638	circBase	chr5	+	14293120	14336836	exonic	NM_007118	TRIO	AAAGATCCTACTGGACATGTCAGTGTCCTTTCACACCCATGTGAAAGAGATGTTTGACTG	53.625	30.375	6.29898	6.16485	45	45	82.5	42	35	35	27	24.5	6.25324	6.3057	6.30114	6.33582	6.06913	6.25738	6.18853	6.14437
hsa_circRNA_102891	0.884419	0.937429	1.0058	up	ASCRP3000204	hsa_circ_0003071	circBase	chr2	+	201283972	201284219	exonic	NM_015535	SPATS2L	AAAGATCTCGATACTTGAGGAACCTTCAAAGGCACTTCGTGGGGTCACAGAACAATAAAA	91.75	54.25	6.70704	6.6987	87.5	82	135.5	62	69	62	49	37	6.78486	6.70675	6.708	6.62856	6.69298	6.74442	6.78159	6.57582
hsa_circRNA_100794	0.427574	0.646383	1.12788	up	ASCRP3000207	hsa_circ_0003768	circBase	chr11	+	34978930	35006275	exonic	NM_003477	PDHX	AAAGATGCTGCTGCTAAAGGTATCCAGGAAATTGCTGACTCTGTAAAGGTTGAAGAAGGA	318.25	132.875	7.98759	7.81397	267	287.5	524.5	194	156.5	164	146	65	7.96302	8.02579	8.21196	7.74958	8.08531	7.90291	7.98335	7.2843
hsa_circRNA_000506	0.0585193	0.385614	1.09898	up	ASCRP3000212	hsa_circ_0000506	circBase	chr13	-	113845185	113854830	exonic	NM_018386	PCID2	AAAGCAGCAGAGTTACTGATGAGCTGTTTCCGGGTCTGTGCCAGCGACACGTGTACGAAG	92	48.625	6.71195	6.57579	81	74	150	63	63	58	41.5	32	6.7259	6.67682	6.7779	6.6672	6.55074	6.69858	6.6065	6.44733
hsa_circRNA_002635	0.0985349	0.423868	1.36695	up	ASCRP3000214	hsa_circ_0002635	circBase	chr13	+	31789187	31803431	exonic	NM_194318	B3GALTL	AAAGCAGGCTGCAGATCTTACACAGCTTTTGGTTTGGCTTCTGAAGATACAAAGAAAGAG	220.125	78.375	7.51189	7.06093	173	162	426	119.5	68	113	83	49.5	7.482	7.38246	7.94569	7.23742	6.65523	7.40627	7.28142	6.90081
hsa_circRNA_103868	0.00754297	0.187331	1.27647	up	ASCRP3000215	hsa_circ_0072797	circBase	chr5	+	68915840	68916286	exonic	uc010ixi.1	SMA	AAAGCAGGTCTTTTCTACACAGGGAGAACATTTTGTGAATTCCTGGGTCCAGAGAGAATT	156	63	7.2215	6.86934	134	145	231	114	75	72.5	48.5	56	7.20182	7.25929	7.24334	7.18154	6.76105	6.89405	6.71659	7.10567
hsa_circRNA_406294	0.0644348	0.390218	1.20383	up	ASCRP3000218		25070500	chr3	-	65729590	65731263	intronic	ENST00000330909	MAGI1	AAAGCCCACACATAATCATGGTGTCTTGGTAAGGAATTACATTTGGTTCTGCCTGGTTTC	300.5	117	7.91374	7.64611	240	243	518	201	111	145	114	98	7.83529	7.83747	8.19148	7.79072	7.43281	7.73165	7.67207	7.7479
hsa_circRNA_405479	0.0157193	0.249236	1.08955	up	ASCRP3000219		25070500	chr16	+	68961470	68961986	exonic	NM_024562	TANGO6	AAAGCCCTTGAGATGCAAGAGAAGCTTCTCAAGTTGAAGTCAAGTGATTTTGCTGTTCTG	50.875	30.375	6.2617	6.13797	40.5	41	83	39	40	31.5	25	25	6.18296	6.24969	6.31414	6.29999	6.19162	6.15126	6.08626	6.12274
hsa_circRNA_405026	0.0612868	0.388981	1.11587	up	ASCRP3000222		25070500	chr12	+	70149163	70150443	exonic	NM_022456	RAB3IP	AAAGCTCAGAGGGTTATCTTATGATGAGGCTTTTGCTATGGCTAATGATCCCTTGGAAGG	94	47.125	6.72642	6.56825	79	75	160	62	55.5	56	43	34	6.71831	6.6821	6.85006	6.65523	6.4712	6.67113	6.65035	6.48032
hsa_circRNA_102892	0.0823661	0.409809	1.09614	up	ASCRP3000225	hsa_circ_0057703	circBase	chr2	+	201303844	201305507	exonic	NM_015535	SPATS2L	AAAGCTGCCTTTGCTGAATTACACAACTGAAGGCAACAGACTACTGCAACAGAAACTATC	88.25	44.75	6.66471	6.53228	71	73	154	55	58	48	42	31	6.62967	6.65701	6.81142	6.56074	6.51497	6.55074	6.61606	6.44733
hsa_circRNA_105043	0.530541	0.716145	1.09992	up	ASCRP3000226	hsa_circ_0007100	circBase	chrX	+	153996576	153997585	exonic	NM_001363	DKC1	AAAGCTGTTGACATCTCATAAACGGCTGGTTATGAAAGACAGTGCAGAATCTTTTGGGTG	83.625	46	6.70094	6.56354	82.5	85	74	93	61	41	34	48	6.74862	6.80104	6.25147	7.00265	6.53248	6.36549	6.41358	6.94262
hsa_circRNA_406051	0.962511	0.980533	1.00259	up	ASCRP3000228		25070500	chr2	+	223781036	223789313	exonic	NM_004457	ACSL3	AAAGGACGTAATACTCCACTGTGCGACAGGTTATTCTTGGACAGTATAATTGGCTTTCCT	82	49	6.61804	6.6143	72	64	137	55	76	48	37	35	6.65701	6.53782	6.71659	6.56074	6.79699	6.52326	6.52955	6.60742
hsa_circRNA_101648	0.299793	0.560885	1.05364	up	ASCRP3000247	hsa_circ_0000651	circBase	chr15	+	90982563	90986710	exonic	NM_003870	IQGAP1	AAAGTCAATATTTGTACCTGTTCAAGCTAGGCCTGGCCCCTCAGATTCAAGACCTATATG	352.125	157.625	8.12881	8.05342	304	314	531	259.5	153	209.5	139	129	8.09299	8.13261	8.22309	8.06654	8.04064	8.20768	7.93299	8.03237
hsa_circRNA_034559	0.163058	0.476014	1.11541	up	ASCRP3000248	hsa_circ_0034559	circBase	chr15	+	40313099	40318290	exonic	NM_001013703	EIF2AK4	AAAGTCACTGATGAAAGGAATGGCAGGTTACAATAAGCTCTTGTGACCTCCTGGTTGTAA	229.625	102.25	7.64421	7.48663	198	188	336.5	196	119	115	81.5	93.5	7.60927	7.54196	7.66142	7.76419	7.54364	7.44061	7.27359	7.68867
hsa_circRNA_100418	0.204406	0.501541	1.10542	up	ASCRP3000249	hsa_circ_0015663	circBase	chr1	-	185094075	185106928	exonic	NM_030934	TRMT1L	AAAGTCAGTTTTCAATTCATGCATCTTCAAATGTCAACAAGCAAGAGCTGCAGCCCGATG	68	34.625	6.41979	6.2752	52	50	129	41	39	42.5	30	27	6.34805	6.36659	6.66453	6.29999	6.10974	6.38812	6.30684	6.29607
hsa_circRNA_089506	0.441037	0.655026	1.13279	up	ASCRP3000250	hsa_circ_0089506	circBase	chr9	-	138824814	138847261	exonic	NM_016172	UBAC1	AAAGTCCCTTTTCCTATGTGCTCATGGGAGCTTAGAAGATCCCAAAAGTATAACCCATCA	1006.12	396.5	9.47068	9.2908	814	833.5	1578	799	222.5	557.5	451	355	9.37446	9.37549	9.71384	9.41894	8.73285	9.60375	9.57356	9.25305
hsa_circRNA_100719	0.679044	0.815083	1.17781	up	ASCRP3000251	hsa_circ_0020390	circBase	chr10	+	128768965	128836080	exonic	NM_001380	DOCK1	AAAGTCGATGGTGGTGAAGTAGTGAAGCTTTTTATAACTATGATGCCAGAGGAGCGGATG	1155.88	442.5	9.6542	9.41809	1222	966	1772	663.5	471	581	602.5	115.5	9.93785	9.60013	9.89162	9.1872	10.101	9.66505	10.0078	7.89856
hsa_circRNA_001220	0.587274	0.754891	1.02638	up	ASCRP3000252	hsa_circ_0001220	circBase	chr22	-	30686343	30687176	intronic	ENST00000330168	RP1-130H16.18	AAAGTCTGAGCACTGGGCATTACTGGCTCAAGCACTTCCGGTCAAACAATAGCGCTATTC	126.125	67.5	7.00782	6.97025	110	120	193.5	81	86	82	59	43	7.00476	7.07738	7.05661	6.89253	7.04032	7.04815	6.96365	6.82889
hsa_circRNA_400694	0.86988	0.929609	1.01067	up	ASCRP3000255		25242744	chr11	-	2985909	3000467	exonic	NM_005969	NAP1L4	AAAGTGAAATTTTCTGACCCTGGACAGCCTATGGGGATAAAAACATTCAGATGGCAGATC	136.25	76	7.0833	7.06798	120	116	219	90	88	95	75	46	7.09552	7.04679	7.19877	6.99213	7.02593	7.19662	7.18463	6.86476
hsa_circRNA_083824	0.627122	0.780512	1.03052	up	ASCRP3000257	hsa_circ_0083824	circBase	chr8	+	28827559	28828036	exonic	NM_024567	HMBOX1	AAAGTGGAAGAATTAATGAGTTTGCTGGAAACCATGTCTCATTATACAGATGAACCCAGA	60.75	38.25	6.40814	6.36476	58	50	86	49	48	35	32	38	6.44881	6.37902	6.32591	6.4788	6.30342	6.21103	6.36877	6.57582
hsa_circRNA_083815	0.865911	0.927096	1.04445	up	ASCRP3000259	hsa_circ_0083815	circBase	chr8	-	28669843	28671129	exonic	NM_018250	INTS9	AAAGTGTCTTATGTCTCTGGATCCTCCTTGCTTACCACACACCCCCAGGCTGTTACCTTC	6595	2461.5	12.0954	12.0327	5377	5367	11069	4567	1784	3680	2833	1549	12.0418	12.022	12.6019	11.716	12.2269	12.4472	12.3272	11.1294
hsa_circRNA_000761	0.09306	0.418644	1.15247	up	ASCRP3000260	hsa_circ_0000761	circBase	chr17	-	37455242	37457328	exonic	NM_032875	FBXL20	AAAGTTAAGTCTTCGTGGATGTCTTGGAGTGGGAGACAATGCATTAAGGCCTGGAATGTT	116.5	55.75	6.91704	6.71232	92	89	205	80	62	70	54	37	6.84615	6.83601	7.11671	6.86931	6.55074	6.84654	6.84458	6.60742
hsa_circRNA_101978	0.202574	0.500653	1.13683	up	ASCRP3000262	hsa_circ_0005869	circBase	chr17	+	8347577	8363478	exonic	NM_030808	NDEL1	AAAGTTCTCTCGATCAGGGCATACATCTTTCTTCGACAAAGGGCTTTCTTGATCATGGAT	303.75	127.25	7.92827	7.74326	243	245	511	216	114	164	124.5	106.5	7.83252	7.84514	8.17337	7.86205	7.44991	7.89932	7.79764	7.82617
hsa_circRNA_405514	0.887516	0.938913	1.01152	up	ASCRP3000265		25070500	chr17	-	421177	421699	intronic	ENST00000574029	VPS53	AAATAAAAATTTGCAAGGTGTCCACAGCACTTTCCAGCGTCATCTGAAATAGCAAAGGTG	303.25	145.875	7.95327	7.93674	258	272	468	215	151.5	207	123	102	7.91963	7.9641	8.07462	7.85474	8.02198	8.18511	7.78235	7.75753
hsa_circRNA_052153	0.67632	0.813479	1.01887	up	ASCRP3000266	hsa_circ_0052153	circBase	chr19	+	54710420	54711515	exonic	uc002qec.3	RPS9	AAATAAACAGGATCAGCGCTTTACAACCCTCGGAGGTGATGGGTGTGAACTCACCCAGAG	118.125	65.5	6.96258	6.93561	109.5	98.5	169.5	95	80	67	59	56	7.00163	6.92134	6.90345	7.02388	6.92134	6.81463	6.92943	7.07704
hsa_circRNA_047559	0.0387744	0.342846	1.396	up	ASCRP3000269	hsa_circ_0047559	circBase	chr18	-	43664109	43667198	exonic	NM_004046	ATP5A1	AAATAAAGGTTCCATAATGCATAGTTGCTGTTGCTTACCGTCAGATGTCTCTGTTGCTCC	568.375	189.625	8.74311	8.26181	458	534	795.5	486	154.5	226.5	145	232.5	8.62703	8.80241	8.75984	8.78316	8.00868	8.3168	7.97709	8.74468
hsa_circRNA_051908	0.528877	0.715116	1.03061	up	ASCRP3000270	hsa_circ_0051908	circBase	chr19	+	50000450	50002944	sense overlapping	NM_001015	RPS11	AAATAAAGTTATTTTCTCATTCCACTGAGCGTGCCTACCAAAAGCAGCCGACCATCTTTC	200.75	100.5	7.47748	7.43398	168.5	167.5	324	143	109	128	94	71	7.43281	7.42785	7.61111	7.43814	7.39695	7.56854	7.42235	7.34807
hsa_circRNA_020960	0.726105	0.844299	1.05671	up	ASCRP3000271	hsa_circ_0020960	circBase	chr11	-	5269501	5270820	exonic	NM_000559	HBG1	AAATAATAAATCTATTCTGCTGAGAGATCACGCTCCTGGTTGTCTACCCATGGACCCAGA	4969.75	2003.88	11.7764	11.6968	4514	5079	4836	5450	1204.5	1969	1587	3255	11.8192	11.9284	11.3912	11.9668	11.6565	11.5166	11.4224	12.1917
hsa_circRNA_089353	0.831802	0.906949	1.0676	up	ASCRP3000272	hsa_circ_0089353	circBase	chr9	+	136217451	136218280	exonic	NM_000972	RPL7A	AAATAATACAAATTTTCCTTCCTGGTTGTCTTCTTGCCTGCCCTGTGTCGTAAAATGGGG	9934.5	3445.12	12.6436	12.5492	7427	7899	18269	6143	2789.5	5166	3754	2071	12.5395	12.5463	13.3307	12.1579	12.8729	12.9945	12.8146	11.515
hsa_circRNA_400416	0.14118	0.458884	1.37206	up	ASCRP3000278		25242744	chr1	+	225190484	225284941	exonic	NM_001373	DNAH14	AAATACGAAGGTCATTTTTGTACCACCATCTTTTTTTGGCTGATGACTTGTTTCAAACCT	207.75	70.875	7.44402	6.98767	163	152	412	104	49	103.5	76	55	7.42576	7.32188	7.90687	7.12155	6.37095	7.29751	7.22425	7.05797
hsa_circRNA_039714	0.085341	0.411252	1.14408	up	ASCRP3000280	hsa_circ_0039714	circBase	chr16	-	58752099	58753159	exonic	NM_002080	GOT2	AAATAGCAACAGTGGTGAAGTTTGTCACTGTGCAGACCATTTCTGGAACTGGAGCCTTAA	64.875	34.125	6.39283	6.19864	56.5	46.5	118.5	38	38	41.5	31	26	6.42667	6.28521	6.58	6.27942	6.08891	6.37685	6.15686	6.17194
hsa_circRNA_101603	0.351519	0.594889	1.06164	up	ASCRP3000282	hsa_circ_0006842	circBase	chr15	-	76566752	76585041	exonic	NM_000126	ETFA	AAATAGTAGCACCAGTGGCACAAGATCTCTGTAAAGTAGCAGGCATAGCAAAAGTTCTGG	103.5	55	6.82519	6.73889	84	93	167	70	62.5	69	42	46.5	6.76354	6.87008	6.90609	6.76105	6.57582	6.87585	6.63914	6.86476
hsa_circRNA_006345	0.652555	0.797548	1.02908	up	ASCRP3000283	hsa_circ_0006345	circBase	chr9	+	4823547	4827033	exonic	NM_005772	RCL1	AAATAGTTCTACGAGGAGTGACCAATGATCAGGTTGACCCTTCAATTTTGAAGCCAGCTT	67.125	41.125	6.4381	6.39675	56	48	119.5	45	62.5	39.5	31.5	31	6.43443	6.35184	6.59954	6.36659	6.59074	6.332	6.2955	6.36877
hsa_circRNA_061975	0.00275718	0.120016	1.16983	up	ASCRP3000284	hsa_circ_0061975	circBase	chr21	-	46225531	46229033	exonic	NM_006936	SUMO3	AAATATAGTTTGGTATTCTGTCGGCTTGTCAATGAGGCAGATCAGATTCAGGTTCGACGG	98.75	46.75	6.77745	6.55115	87	89	152	67	55.5	55	42.5	34	6.78077	6.80104	6.80503	6.72296	6.45087	6.63422	6.6065	6.513
hsa_circRNA_406259	0.508742	0.704263	1.04553	up	ASCRP3000285		25070500	chr3	+	37440967	37458215	exonic	NM_178339	C3orf35	AAATATCTTTTGGAGCTGCTGGATCAAGTATCACTTGAAGGGGAGAAAGGGATGAGGATG	99.875	56.5	6.79357	6.72933	79	84	168.5	68	82.5	62	47	34.5	6.7259	6.79175	6.91389	6.74273	6.92134	6.76105	6.70637	6.52857
hsa_circRNA_086348	0.333761	0.583045	1.0523	up	ASCRP3000287	hsa_circ_0086348	circBase	chr9	+	7128065	7165357	exonic	NM_015061	KDM4C	AAATATTTTGGATCAAATATTGCCCACATGTACCAGAAGTCCAAGGCTTGCGAGAAGGTC	90	49.75	6.70592	6.63237	72	79	148	61	55	60	43	41	6.64005	6.74273	6.78568	6.65523	6.4783	6.71659	6.59354	6.74105
hsa_circRNA_000449	0.184967	0.490204	1.10432	up	ASCRP3000288	hsa_circ_0000449	circBase	chr12	-	121154725	121157906	antisense	NM_001080533	UNC119B	AAATCAAAGTCAAAGTTTTTCAGCAAGTGTTCCCGGAAATAGTGCCCTTCGATCATCTCC	378.75	162.5	8.23085	8.0877	326	310	545	334	147	186	150	167	8.18948	8.12368	8.2605	8.34975	7.95119	8.04425	8.02805	8.32729
hsa_circRNA_015871	0.0255472	0.297933	1.2566	up	ASCRP3000290	hsa_circ_0015871	circBase	chr1	-	201103899	201123087	exonic	uc001gvy.3	TMEM9	AAATCAAGGAAGCCATCATTAAATTGTTTTATTTCTCTCAGTGTCCGGCTTTGCTGGCCC	231.125	92.25	7.63844	7.30892	197	186	376.5	165	90	124.5	91	63.5	7.6203	7.55471	7.79581	7.58295	7.0737	7.52616	7.39428	7.24156
hsa_circRNA_100058	0.745918	0.856568	1.03594	up	ASCRP3000291	hsa_circ_0009986	circBase	chr1	+	12378128	12382803	exonic	NM_015378	VPS13D	AAATCAGAGAAGGGACAAGACACACCTTAGATCCTGTCTTGGATCTACCAAGGATTCCTC	72.5	42.875	6.58359	6.53265	62	64	91	73	45	46	35	45.5	6.5426	6.60047	6.3935	6.7978	6.28521	6.513	6.45499	6.87739
hsa_circRNA_407001	0.055124	0.376414	1.31121	up	ASCRP3000294		25070500	chr7	-	122019421	122047750	exonic	NM_001009571	CADPS2	AAATCATTTCACTGTTAGTTTCAAAGGCATTTGCCTGGTGGCCTGATTTATTGGCTGAAC	125.125	48.875	6.98204	6.59115	107	98	222.5	73	45.5	67	53	30	6.99496	6.91205	7.20974	6.81142	6.27826	6.81463	6.84458	6.42712
hsa_circRNA_002822	0.656433	0.800084	1.06319	up	ASCRP3000295	hsa_circ_0002822	circBase	chr2	-	210993754	211019335	exonic	NM_152519	KANSL1L	AAATCCAACAACTAACAGACATTCACAGGCAAATTCGTGCCTCCAAGGTTTCCAATACTT	278.875	134.625	7.87584	7.78744	244	255	374	242.5	112	147	117.5	162	7.85201	7.87181	7.78357	7.99598	7.41552	7.72292	7.71649	8.29484
hsa_circRNA_104213	0.381989	0.614635	1.20272	up	ASCRP3000302	hsa_circ_0078165	circBase	chr6	+	147581750	147655358	exonic	NM_139244	STXBP5	AAATCTCCAACCTCTGGGTTACATTTTGCCATCTGCCTTTCCAGAGTAAGTGGCTCTATG	1684.5	588.125	10.1414	9.87513	1352	1303.5	2971.5	1111	322	929	641.5	460	10.0809	9.98561	10.6463	9.8529	9.45929	10.3895	10.0979	9.55379
hsa_circRNA_091722	0.843311	0.913902	1.03865	up	ASCRP3000303	hsa_circ_0091722	circBase	chrX	-	151934651	151936377	exonic	NM_005362	MAGEA3	AAATCTGAATAAATAATTCTTCCTCTTCAGTTCTGAGGGGACAGGCTGACCTGGAGGACC	613.5	264.5	8.76697	8.71226	484	451	1140	379	166	367	309	216	8.70263	8.58488	9.27247	8.5079	8.16833	9.01527	9.01527	8.65016
hsa_circRNA_405239	0.612187	0.77076	1.08424	up	ASCRP3000304		25070500	chr14	+	58965500	58979345	exonic	NM_014749	KIAA0586	AAATCTGATATTGCACCTTCACAGCAACAAGGACTTGGAAAACAGTGTGGGTGAACTTAG	206.25	100.125	7.51754	7.40086	248	175	286	116	112	118	122	48.5	7.87181	7.48803	7.4729	7.23742	7.43281	7.47036	7.77082	6.92943
hsa_circRNA_002912	0.31362	0.570574	1.07637	up	ASCRP3000308	hsa_circ_0002912	circBase	chr3	+	44871462	44881948	exonic	NM_020242	KIF15	AAATGAGGCAACTAGAACATGTGATGGATTCTGCTGCTGAGGATCCCCAGAAAGTTGTAG	197.875	94.5	7.48662	7.38044	169	179	276.5	167	105.5	97.5	84	91	7.44267	7.48803	7.43281	7.58295	7.32413	7.23949	7.31286	7.64529
hsa_circRNA_003033	0.0881875	0.413979	1.28381	up	ASCRP3000311	hsa_circ_0003033	circBase	chr4	+	99300167	99325753	exonic	NM_021159	RAP1GDS1	AAATGATTTTTGAAGTTCTTGCTCCATTGGCAGAAAATGATGAGGGCAGAAGTGCAGTTG	117.125	45.625	6.91404	6.55361	96	91.5	215	66	37.5	65	46	34	6.87662	6.87624	7.18032	6.72296	6.14054	6.82297	6.70637	6.54454
hsa_circRNA_100167	0.274495	0.547749	1.43097	up	ASCRP3000313	hsa_circ_0011572	circBase	chr1	-	35940405	35944813	exonic	NM_024874	KIAA0319L	AAATGCATATGTTCTCCAAGAACCACCTAAAGGTCCACAAGGCGATTACAATTTCCAGTC	387.25	146.5	8.28185	7.76485	371	396	372	410	111	117	84	274	8.35121	8.41648	7.76937	8.59032	7.39695	7.44681	7.28142	8.93423
hsa_circRNA_031210	0.881989	0.936223	1.03959	up	ASCRP3000320	hsa_circ_0031210	circBase	chr14	-	23033806	23044133	exonic	NM_001344	DAD1	AAATGTAACCTTTTGCCTTCCAAATTAAAGAACTCCATGCCACTCCTCTTTGCCTGAGAA	4604.88	1767	11.5715	11.5155	3621	3527.5	8232	3039	983	2823.5	2100.5	1161	11.4775	11.4286	12.1733	11.2065	11.3057	12.0883	11.8849	10.7831
hsa_circRNA_100356	0.0282938	0.309355	1.31563	up	ASCRP3000323	hsa_circ_0014624	circBase	chr1	-	155734790	155736500	exonic	NM_001282856	GON4L	AAATGTCATCAGCTTCTGAGGAATCTGTGCTTTCTGTCCCAGAACTCCAGGCCAGTCTGC	1112.88	371.5	9.63015	9.2344	887.5	949	1682	933	246	521	345	374	9.50982	9.58064	9.82048	9.60965	8.93614	9.50471	9.17218	9.32456
hsa_circRNA_004145	0.156653	0.471602	1.32296	up	ASCRP3000325	hsa_circ_0004145	circBase	chr5	-	133493397	133509713	sense overlapping	NM_006930	SKP1	AAATGTTGTGCCTGACACTGTAACACTATGCCTTCAATTAAGTTGCAGAGTTCTGATGGA	188.875	67.5	7.32381	6.92004	139	131	392	93.5	61	99.5	71	38.5	7.25929	7.2009	7.85035	6.98471	6.56877	7.26133	7.1433	6.70675
hsa_circRNA_406172	0.157669	0.472366	1.14142	up	ASCRP3000326		25070500	chr22	-	21154082	21156260	intronic	ENST00000255882	PI4KA	AAATTAAAAAACAAAAAACCTATCTTGGTTTGATGCCTCAGTGGGAAGCTGGGCAAGTGG	84.75	42.375	6.63856	6.44772	71.5	71	143	53.5	42	53	42	32.5	6.63603	6.65125	6.75938	6.50756	6.17069	6.63422	6.59354	6.39242
hsa_circRNA_402418	0.131946	0.447855	1.39725	up	ASCRP3000328		25242744	chr2	+	179455865	179465394	exonic	NR_038272	TTN-AS1	AAATTACAGACATCATCTCCTTTGAACAGGGAAAAGGTAACAGGTGGCTGCCATGAGATA	390.5	137.125	8.29266	7.81007	347.5	358.5	439	417	121.5	135	96	196	8.27244	8.29935	7.99297	8.6059	7.54895	7.63761	7.50747	8.54624
hsa_circRNA_103308	0.821727	0.901501	1.03243	up	ASCRP3000329	hsa_circ_0064584	circBase	chr3	+	25622036	25622213	exonic	NM_000965	RARB	AAATTACCCTGCTGAAGGCCGCCTGCCTGGACATCCTGAATTCCAGTGCTGACCATCGAG	462	199.875	8.4508	8.40475	405.5	420.5	720	302	229	254	199.5	117	8.4623	8.49571	8.60659	8.23861	8.7979	8.47551	8.41835	7.92725
hsa_circRNA_054547	0.140164	0.45837	1.09609	up	ASCRP3000330	hsa_circ_0054547	circBase	chr2	-	54119944	54120936	exonic	NM_014614	PSME4	AAATTATAGCTGGTTTAATCAGAGGTTCTAAGCACTGGACATTTGAAAAGGCAGAACAGA	54.75	31.125	6.30257	6.1702	47.5	43	92.5	36	33	40.5	28	23	6.3057	6.28521	6.39931	6.22004	6.0395	6.35405	6.18853	6.09871
hsa_circRNA_103492	0.750202	0.859002	1.05455	up	ASCRP3000331	hsa_circ_0001346	circBase	chr3	+	149563797	149639014	exonic	NM_007282	RNF13	AAATTCAAGAAAGGTGATTTTACAACGAGATGCTGCTCTCCATAGGGATGCTCATGCTGT	1704.88	718.75	10.261	10.1844	1637	1624	1774	1784.5	440.5	685	615.5	1134	10.3496	10.3144	9.89493	10.4852	10.0053	9.93785	10.0396	10.7548
hsa_circRNA_006861	0.889467	0.940186	1.01124	up	ASCRP3000333	hsa_circ_0006861	circBase	chr6	+	64356431	64390062	exonic	NM_001290259	PHF3	AAATTCAGTGAGATCTCCAAGAAAATCACCTCGTTTAATGGCACAAGGGCTGAAAGACAC	75.875	45.875	6.59467	6.57855	61	73	104.5	65	55	47.5	35	46	6.51349	6.6632	6.49525	6.70675	6.45087	6.54357	6.45499	6.86476
hsa_circRNA_100517	0.189711	0.492951	1.20724	up	ASCRP3000337	hsa_circ_0017348	circBase	chr1	-	247322307	247323115	exonic	NM_003431	ZNF124	AAATTCTTCAAGAAATCTAAGAACTCGGTTGCCTTTGAGGATGTGGCTGTGAACTTCACC	282.5	115.25	7.85816	7.58646	245	241	465	179	127.5	153	124.5	56	7.86603	7.83192	8.06264	7.67207	7.67118	7.79072	7.78644	7.09749
hsa_circRNA_087581	0.521043	0.709977	1.14093	up	ASCRP3000340	hsa_circ_0087581	circBase	chr9	+	97207245	97213809	exonic	NM_032558	HIATL1	AAATTGCAGCATTCATAGCTATGGTAGGAATTCTGTCTATTGTGGCTCAGGTCTCAGCCA	382	171	8.24227	8.05206	325	346	534	323	101	214	181	188	8.16927	8.25488	8.22885	8.31608	7.23502	8.23126	8.26877	8.4732
hsa_circRNA_002481	0.906772	0.949124	1.01205	up	ASCRP3000342	hsa_circ_0002481	circBase	chr18	+	43702432	43704859	exonic	NM_138443	HAUS1	AAATTGGAGTCCTATTTAGACTTAATGCCGGGATGTCAAGAAAGCAGAGTTGCATCTGTC	82.5	50.5	6.6189	6.60162	90	51	129	60	83	45	41	33	6.81783	6.37902	6.66453	6.61422	6.92134	6.45602	6.54881	6.48032
hsa_circRNA_004650	0.294787	0.557941	1.04553	up	ASCRP3000344	hsa_circ_0004650	circBase	chr12	+	47497895	47501947	sense overlapping	NM_138371	PCED1B	AAATTGTTGACTTGCAAGATGATGAGGATTTCCAGATAGACACAGGTAATGAGAGGCCCT	67.625	39.75	6.47494	6.41071	59.5	49	113	49	48	48.5	33	29.5	6.49625	6.3935	6.54785	6.46217	6.33806	6.54357	6.36877	6.39242
hsa_circRNA_104803	0.45677	0.663994	1.24036	up	ASCRP3000346	hsa_circ_0087354	circBase	chr9	-	86292641	86292876	exonic	NM_013438	UBQLN1	AAATTTGGTGCCTGGAGTAGGAGTTTGGTGGTAATCCATTTGCTTCCTTGGTGAGCAATA	992.875	333.75	9.38009	9.06933	740.5	794	1852	585	321	521	357	136	9.23611	9.31962	9.96049	9.00413	9.45365	9.50471	9.23246	8.08649
hsa_circRNA_049637	0.50555	0.701857	1.1702	up	ASCRP3000348	hsa_circ_0049637	circBase	chr19	+	13049413	13055304	exonic	NM_004343	CALR	AACAAAATTTCTATTAAATTAAATTTTGTGTCTCCGCGGCGTCCGTCCGTACTGCAGAGC	178.25	78.5	7.36012	7.13337	111	143	191	268	73	77.5	69.5	94	7.02593	7.26864	7.03964	8.10629	6.77748	6.98471	7.08929	7.68199
hsa_circRNA_061687	0.185906	0.490204	1.22909	up	ASCRP3000352	hsa_circ_0061687	circBase	chr21	-	38610760	38612940	exonic	NM_006052	DSCR3	AACAAAGTTCTGTATGAGACGTATCATGGCGTGTTTGTCAACATTCAGGAAGTGCTCTCT	143.75	61.25	7.16412	6.86652	127	121	195	132	68	59	44	74	7.15216	7.08631	7.06937	7.34863	6.67378	6.72296	6.63914	7.4302
hsa_circRNA_104054	0.94139	0.967932	1.0032	up	ASCRP3000354	hsa_circ_0075533	circBase	chr6	+	5404774	5431405	exonic	NM_006567	FARS2	AACAACAACTGGTCAATTCAGTTATTTGCTGGTATAAAGGATGGAGAAAGCCTGCAGCTC	46	31.375	6.17647	6.17185	37	34	82	31	45	31.5	25	24	6.14054	6.12145	6.31414	6.12974	6.2656	6.18668	6.15686	6.07828
hsa_circRNA_028826	0.0383206	0.340317	1.42378	up	ASCRP3000358	hsa_circ_0028826	circBase	chr12	-	120600873	120622046	exonic	NM_006836	GCN1L1	AACAACTGGCCCAGGAAATGCTGATCATCTCCCACCACCCATCCTTAGAGATGCAGCCTC	26108.2	7794.25	14.1338	13.624	22581	24758.5	24777	32316.5	4229	7595	5336	14017	14.1212	14.2065	13.8186	14.3887	13.5271	13.5615	13.3501	14.0574
hsa_circRNA_100613	0.0405751	0.347607	1.487	up	ASCRP3000359	hsa_circ_0018611	circBase	chr10	+	70958127	70962799	exonic	NM_003171	SUPV3L1	AACAAGAAGCAGCCTTTTGTGTGTTCTTCACTGTTACAGGTTCGAGACTATAAGAGGCTT	340.75	108.375	8.07609	7.50369	262	293	552	256	80.5	141	105	107	7.94165	8.04047	8.27406	8.04818	6.89405	7.67913	7.60927	7.83232
hsa_circRNA_008945	0.581296	0.749563	1.02579	up	ASCRP3000360	hsa_circ_0008945	circBase	chr14	-	51208299	51211083	exonic	NM_016350	NIN	AACAAGAAGTGATGTCTTTACATAAGCAACTTCAGAATGCTGGTGGCAAGCTGCACAGAT	54.5	34.25	6.28313	6.24639	40	41	100.5	36.5	47	36	28	26	6.22125	6.23139	6.45087	6.22899	6.32253	6.25738	6.18853	6.21711
hsa_circRNA_404177	0.00905975	0.199324	1.40462	up	ASCRP3000362		25242744	chr9	+	71668055	71679951	exonic	NM_000144	FXN	AACAAGCAAATCTGGCTATCTTCTCCATCCAGCTCTCTAGATGAGACCACCTATGAAAGA	7268.5	2174.88	12.3149	11.8247	6120	6565	9133	7256	1155	2798.5	1830.5	2915.5	12.2392	12.2947	12.3134	12.4123	11.5655	12.0779	11.6639	11.9914
hsa_circRNA_407083	0.171463	0.482181	1.108	up	ASCRP3000366		25070500	chr8	+	67786287	67796229	exonic	NM_173518	MCMDC2	AACAAGTGATACTCTACTCATAGACAGGTTTTCACATCCTTTCTATGAGTTTCGCCATCT	72	37.5	6.49366	6.3457	56.5	51	134.5	46	43	41	37	29	6.44371	6.40828	6.70378	6.41886	6.19162	6.35405	6.50514	6.332
hsa_circRNA_404643	0.0859934	0.411624	1.23996	up	ASCRP3000367		25070500	chr1	-	204396775	204397348	exonic	NM_002646	PIK3C2B	AACAATAAACTCTTCATCATGGTGATGCATATTCGGGGCTTGTGTGATTTGGTGTACACC	170.5	70.5	7.28206	6.97176	162	131	291	98	84	80	79	39	7.4044	7.18525	7.48703	7.05155	6.94008	7.00581	7.24691	6.69423
hsa_circRNA_102491	0.346712	0.591479	1.16907	up	ASCRP3000373	hsa_circ_0008135	circBase	chr19	-	19049161	19049858	exonic	NM_004838	HOMER3	AACACAGTCTACGGCCTGGGCTTTGCCTCTGAACAGCATCTGACACAGGGGCCAAACCAG	490.625	192.25	8.51692	8.29156	451	397	809	305.5	172	282	212	103	8.61205	8.41928	8.79053	8.24581	8.25341	8.63254	8.4967	7.78357
hsa_circRNA_040831	0.492555	0.691049	1.1582	up	ASCRP3000374	hsa_circ_0040831	circBase	chr16	+	88694029	88695262	exonic	NM_144604	ZC3H18	AACACATCCCCAGACCGAGGTCCCTGAGCGTGAGCAGCGTCTCCTCAGTGTCCAGTGCTA	2836.38	1075.62	10.9772	10.7653	2586.5	2889	2562	3308	731	1024	767.5	1780	11.008	11.1396	10.4314	11.3296	10.8238	10.5184	10.3707	11.3482
hsa_circRNA_044904	0.129275	0.445325	1.40288	up	ASCRP3000376	hsa_circ_0044904	circBase	chr17	+	58008982	58022879	exonic	NM_003161	RPS6KB1	AACACCTGTCAGCTTTTACTTGGCAGAAATCTCCATGGCTTTGGGGCATTTACATCAAAA	526.875	170.5	8.56567	8.07728	398	413	994.5	302	138	269	181	94	8.44505	8.47796	9.1054	8.23425	7.79886	8.54865	8.28457	7.67704
hsa_circRNA_103462	0.603825	0.765303	1.03774	up	ASCRP3000378	hsa_circ_0007841	circBase	chr3	+	127778944	127779504	exonic	NM_013336	SEC61A1	AACACTGGCCGAGTATTTGGCATGATCATTACTATCGGCCAGTCTATCGTGTATGTGATG	45.625	28.75	6.18904	6.1356	38	37	70	37.5	30	31	23	31	6.14054	6.17746	6.18668	6.25147	5.97335	6.16316	6.01345	6.39242
hsa_circRNA_401601	0.441402	0.655093	1.07442	up	ASCRP3000380		25242744	chr16	+	47703125	47723086	exonic	NM_000293	PHKB	AACAGAATGGAAGGTAACTCTGGGTGCCTTTGGGCATGAAGAAGAAGTTATCTCTAATCC	108.875	57.5	6.83922	6.73566	83.5	96	191	65	79.5	69	50.5	31	6.73269	6.89817	7.03176	6.69423	6.87624	6.84654	6.77254	6.44733
hsa_circRNA_052254	0.461125	0.667311	1.07268	up	ASCRP3000382	hsa_circ_0052254	circBase	chr19	+	56111729	56114504	exonic	uc002qlk.1	ZNF524	AACAGACCCTTGGAGGCAGGGGCTGTGGAAATAAATCTCTGCCTGCTGGCCCCGCGCGCG	355.625	155.75	8.12298	8.02177	300	308.5	582	232	149	207	164	103	8.08299	8.12091	8.34417	7.94386	7.96302	8.19614	8.15792	7.76999
hsa_circRNA_400659	0.276082	0.548545	1.22172	up	ASCRP3000386		25242744	chr10	-	119078382	119100613	exonic	NM_173791	PDZD8	AACAGAGGAGTTCTATTAAGACGGTTTAAGCCGTTTTTTCCATACCAGACCTTGCAAGGA	148.625	65.625	7.20181	6.9129	129	132.5	171	162	64	62.5	54	82	7.16004	7.18186	6.91687	7.54847	6.56877	6.76887	6.81343	7.50053
hsa_circRNA_104450	0.348694	0.592744	1.13309	up	ASCRP3000388	hsa_circ_0002747	circBase	chr7	+	102994367	102996240	exonic	NM_002803	PSMC2	AACAGCCTTTACAGGTTGCCAGCTCTGGATGAGGGGGATATTGCCTTGTTGAAAACTTAT	257.5	114	7.73908	7.55882	210	210	449	161	113	161.5	118.5	63	7.69271	7.68528	8.02267	7.55567	7.43281	7.8637	7.72782	7.21096
hsa_circRNA_062439	0.445374	0.657343	1.0346	up	ASCRP3000390	hsa_circ_0062439	circBase	chr22	-	22142545	22162135	exonic	NM_002745	MAPK1	AACAGGCTGTTCCCAAATGCTGACTCCAAAGCTCTGCTTATGATAATGTCAACAAAGTTC	241.75	119.625	7.70805	7.65898	205.5	217	349.5	195	114.5	144	119	101	7.67096	7.71478	7.69227	7.75419	7.48828	7.70119	7.70994	7.73652
hsa_circRNA_002084	0.569729	0.740593	1.09346	up	ASCRP3000392	hsa_circ_0002084	circBase	chr19	+	49416267	49416821	exonic	NM_006184	NUCB1	AACAGGTTTAACCCCAAGACCTTCTTCATACTGCATGGCCACCCGGGACCTTGCCCAGTA	628.625	270.25	8.88849	8.75959	604	607	732.5	571	170.5	321	251.5	338	8.97321	8.96318	8.636	8.98158	8.24522	8.84501	8.74747	9.20066
hsa_circRNA_407276	0.307662	0.566835	1.06174	up	ASCRP3000394		25070500	chrX	-	19983161	19988416	exonic	ENST00000379682	CXorf23	AACAGTAGATACATTCAGTGTAAAAAGTGGATAGTGGCTCACGTGTCAAAGGATGGCACG	89	49.625	6.69287	6.60644	94	75	126	61	57	54	49.5	38	6.85778	6.67113	6.62836	6.61422	6.46114	6.61198	6.71659	6.63603
hsa_circRNA_100224	0.768564	0.871214	1.00468	up	ASCRP3000396	hsa_circ_0012421	circBase	chr1	-	51860052	51866625	exonic	NM_001981	EPS15	AACAGTTGTTGCAGCAAGCGATTCAGGTGATCCTTTCAAGGATGATCCTTTTGGAAAAAT	44.75	30.875	6.18021	6.17348	39	36	70	34	42	32	26.5	23	6.16442	6.15686	6.20249	6.19706	6.21103	6.18668	6.17346	6.12274
hsa_circRNA_100837	0.178512	0.486611	1.13734	up	ASCRP3000397	hsa_circ_0022537	circBase	chr11	-	62594626	62595103	exonic	NM_003164	STX5	AACATATATCATCAAACAGAATGGAATCCAGACAAATAAGCCAGCTTTGCGTGCTGTCCG	99.625	50.125	6.78771	6.60204	75	84	164	75.5	55	68	47.5	30	6.67025	6.78159	6.88118	6.81783	6.46114	6.86166	6.71659	6.36877
hsa_circRNA_406603	0.824604	0.903115	1.00835	up	ASCRP3000400		25070500	chr5	-	54562965	54566534	exonic	NM_019030	DHX29	AACATCACTGTTAACCCTAGAGGTACCATGAAAGCAGTCAGATGAGTTCTTTGGTGGAGA	64.125	40.625	6.42457	6.41257	51	51	113.5	41	51.5	45	35	31	6.3935	6.40828	6.54357	6.35294	6.39931	6.47729	6.44171	6.332
hsa_circRNA_102821	0.768668	0.871214	1.01066	up	ASCRP3000404	hsa_circ_0056472	circBase	chr2	+	131796425	131799517	exonic	NM_015320	ARHGEF4	AACATCGACAAGATTGCTCAGTGGCAGAGCTCCATAGAGGACTGGGAGCTCATCAGCGAT	45.625	32.5	6.20594	6.19065	42	41	64.5	35	47	35	26	22	6.22125	6.23977	6.16568	6.19706	6.29607	6.23139	6.15686	6.07828
hsa_circRNA_002953	0.971332	0.984744	1.00834	up	ASCRP3000411	hsa_circ_0002953	circBase	chr21	-	11011437	11029717	exonic	uc002yis.1	TPTE	AACATTCAAGGGATGGTGATATGGATGATAGTCGAGGAGGCTTGGAGTACCCATAATACA	327.75	143.375	7.92537	7.91339	223	217.5	694.5	176	182	186	143.5	62	7.76419	7.72377	8.56552	7.64799	8.37117	8.06654	7.96392	7.25193
hsa_circRNA_016458	0.0982236	0.42381	1.13016	up	ASCRP3000412	hsa_circ_0016458	circBase	chr1	+	215259710	215260021	exonic	NM_014217	KCNK2	AACATTCCTGTGTCAATTCGACGGAGCTGGATGAACTCATTCAGTGGCGGCACCTGACTT	84	41.625	6.66502	6.48848	76	74	127.5	58.5	42	48	42.5	34	6.68604	6.69423	6.66097	6.61882	6.22899	6.55074	6.62967	6.54454
hsa_circRNA_038480	0.362623	0.602274	1.08424	up	ASCRP3000413	hsa_circ_0038480	circBase	chr16	+	21985216	21994668	exonic	NM_003366	UQCRC2	AACATTCTGTTTAAGTTTCTGCATTTAATGCCAGTTACTCAGATTCTGGACTCTTTGGGA	64.375	35.25	6.42469	6.30801	50	51	109	47.5	32	42	38	29	6.34805	6.3935	6.53053	6.42667	5.98692	6.38812	6.50514	6.35184
hsa_circRNA_103029	0.175475	0.484876	1.05208	up	ASCRP3000415	hsa_circ_0059955	circBase	chr20	+	33057852	33059320	exonic	NM_031483	ITCH	AACATTGTTTGAGGATTCCTTTCAACAGAGACAATGGACCTCAGATAGCCTATGTTCGGG	91.125	51.5	6.72071	6.64746	76.5	74	148	66	59	61	46.5	39.5	6.69211	6.6821	6.78568	6.72296	6.53248	6.72845	6.65035	6.67858
hsa_circRNA_031830	0.193786	0.495213	1.2052	up	ASCRP3000416	hsa_circ_0031830	circBase	chr14	-	50647289	50667802	exonic	NM_006939	SOS2	AACATTTCAATAAATTGATGGCCAGACCTGCAGTTGCTCTACACTTTCAGGAGCGAGTTC	207	87.25	7.50198	7.23271	166	177	335	150	70	124	81	74	7.42235	7.47569	7.64461	7.46528	6.72504	7.52616	7.26571	7.41393
hsa_circRNA_031831	0.210924	0.50595	1.27759	up	ASCRP3000417	hsa_circ_0031831	circBase	chr14	-	50647289	50671127	exonic	NM_006939	SOS2	AACATTTCAATAAATTGATGGCCAGACCTGCAGTTGCTCTACACTTTCAGGTTCAGGAAC	253.625	99.75	7.73305	7.37963	213	209.5	420	172	66	143.5	107	82.5	7.7094	7.67207	7.9254	7.62534	6.65523	7.70681	7.59698	7.5595
hsa_circRNA_009181	0.37274	0.608905	1.19663	up	ASCRP3000419	hsa_circ_0009181	circBase	chr1	-	667396	678730	exonic	uc002khh.3	LOC100133331	AACATTTGGAATTTTCGTATACGTGGATTCTAGAGGGGTGACAGCGAAACCTGGATCTAC	146.25	66.75	7.1282	6.86923	140	166	213	66	109.5	79	50	28.5	7.23801	7.42052	7.16004	6.69423	7.36182	7.01937	6.78159	6.31414
hsa_circRNA_042280	0.643873	0.791237	1.02102	up	ASCRP3000420	hsa_circ_0042280	circBase	chr17	+	18111532	18113267	exonic	NM_017758	ALKBH5	AACCAAATCTAATATATTTTGAAGCCACGGATCCTGGAGATGGACAAGGAAGAGAACCGG	41.75	30.625	6.13233	6.10232	39	34	64	30	45	31	22	24.5	6.15686	6.15686	6.12274	6.09288	6.2656	6.06374	5.98122	6.09871
hsa_circRNA_100499	0.820036	0.900269	1.03315	up	ASCRP3000424	hsa_circ_0004039	circBase	chr1	+	236969443	236979843	exonic	NM_000254	MTR	AACCACTCTGGAATACTTGCTGGCTGGGGCAGATATCATTGAAACAAATACTTTTAGCAG	281.375	134.625	7.87698	7.82993	274	268.5	392	191	163	164	144.5	67	7.9803	7.95046	7.84828	7.72889	8.15616	7.89932	7.97995	7.2843
hsa_circRNA_088749	0.417405	0.638731	1.17383	up	ASCRP3000427	hsa_circ_0088749	circBase	chr9	+	131001723	131002058	exonic	uc022bnx.1	DNM1	AACCAGATGAACAAGAAGAAGACTTCAGGGAACCAGGTCATGCTTCTCATCGATATCGAG	347.75	146.25	8.1594	7.92817	342	353.5	351	344.5	144	142	104	195	8.26375	8.28079	7.70465	8.3884	7.91289	7.68528	7.57305	8.54148
hsa_circRNA_100735	0.543154	0.725263	1.076	up	ASCRP3000429	hsa_circ_0020749	circBase	chr11	+	1000431	1003804	exonic	NM_012305	AP2A2	AACCAGCTGCTTCAAATTGGACTTAAGTCTGAATTTCGGCAGAATTTAGTCTACGCCTTC	55.75	31.125	6.3438	6.23812	55	53	65	50	27	30	29.5	38	6.36549	6.42036	6.14054	6.44881	5.93825	6.11496	6.26326	6.63603
hsa_circRNA_104191	0.168219	0.480409	1.06057	up	ASCRP3000430	hsa_circ_0077913	circBase	chr6	-	135679269	135716034	exonic	NM_017651	AHI1	AACCATCAGGTAGATACAGCACCAACGGTCAACAAAAATCTCTCATTTACTTCACCACCA	96.5	51.875	6.73755	6.65271	81	78	161	66	72	56	42	37.5	6.73269	6.6821	6.86819	6.6672	6.72504	6.67113	6.59354	6.62111
hsa_circRNA_406216	0.64818	0.794742	1.0728	up	ASCRP3000431		25070500	chr3	-	4344838	4346286	intronic	ENST00000448413	SUMF1	AACCATGTAAGATGAAGAAACTCAGGCTCTGGGAAGTAGCTAAGATGTCTAAGCTCCGAA	159.375	83	7.24874	7.14736	164	159.5	220	94	113	109	72	38	7.4134	7.36482	7.19877	7.01798	7.46706	7.35963	7.15533	6.60742
hsa_circRNA_401976	0.222579	0.514244	1.22847	up	ASCRP3000433		25242744	chr18	+	55398645	55399255	exonic	uc002lgv.1	LOC100505549	AACCATTCAGTACTGATTAAATGCTTGGAACTTGTCAGATATGCTCTCCCAGCCCTTCTT	22077.8	7707.25	13.871	13.5741	20001	20702.5	21124.5	26483	3863	6877.5	5289	14799.5	13.9088	13.918	13.582	14.0752	13.3872	13.4146	13.3461	14.1487
hsa_circRNA_022382	0.440901	0.655021	1.0556	up	ASCRP3000434	hsa_circ_0022382	circBase	chr11	+	61605249	61608197	exonic	NM_004265	FADS2	AACCCAAGTGGAACCACCTTGTCCACAAATTCGTCATTGGCCACTTAAAGGATGCCTTCC	119.625	63.125	6.96018	6.88211	105	101	183.5	89	65	75.5	57	55	6.94335	6.94082	6.99	6.96654	6.61652	6.94008	6.91389	7.05797
hsa_circRNA_102618	0.491031	0.690302	1.04997	up	ASCRP3000435	hsa_circ_0052612	circBase	chr2	-	10784445	10794673	exonic	NM_024894	NOL10	AACCCCCAAGATGGGCATCTATTACATTCCAGGAAAAATATTTACTTCCTTGGAGCCAGA	142.25	72.875	7.11811	7.04776	118	117	225	109	78	82.5	66	65	7.05325	7.06937	7.20241	7.14742	6.83127	7.05661	7.03452	7.26864
hsa_circRNA_002197	0.0571548	0.380961	1.36908	up	ASCRP3000442	hsa_circ_0002197	circBase	chr21	-	34906884	34911662	exonic	NM_000819	GART	AACCTGAAGAAGCCTGCAGCTTCATTTTGAGGTTTCATTTTCCTTTGGAATTTCTGCTTT	123	43.25	6.93027	6.47706	93.5	85	239.5	74	34	60	45	34	6.85241	6.79175	7.28516	6.79175	6.0395	6.71659	6.63914	6.513
hsa_circRNA_101661	0.893799	0.942779	1.0232	up	ASCRP3000443	hsa_circ_0037078	circBase	chr15	+	101550654	101551042	exonic	NM_024652	LRRK1	AACCTGAAGGTGTTTCCAGATCCCTGGGCCTGCCCTTTGGCTACTTGAAATTGACATTTC	1373.88	545.5	9.89367	9.86059	1184	1203	2189.5	919	474	778	574	356	9.89649	9.8782	10.2041	9.59589	10.1108	10.1207	9.94562	9.26531
hsa_circRNA_092498	0.00123394	0.0935368	1.35382	up	ASCRP3000444	hsa_circ_0001104	circBase	chr2	+	227729319	227729842	exonic	NM_032276	RHBDD1	AACCTGACTTCAAAAGGAGCTGTGCTGTAGGTTTCTCAGGTTCAGCCGTCTGTATATCTC	348.25	120.125	8.11326	7.67623	289	276	524	304	124	145.5	108	103	8.03893	7.96637	8.20644	8.24131	7.60418	7.71907	7.61893	7.76273
hsa_circRNA_405110	0.684994	0.818511	1.01563	up	ASCRP3000448		25070500	chr12	-	133242062	133244088	intronic	ENST00000320574	POLE	AACCTGGGCTATTGACTTTGTAGAATGTGAAATGGAAGAATCTGTGAGGTGAGCTCTGAG	181.875	96	7.40398	7.3816	175	164.5	252	136	103	113.5	95	72.5	7.49429	7.40759	7.33615	7.37787	7.26689	7.43489	7.44215	7.38246
hsa_circRNA_003673	0.435846	0.651692	1.16122	up	ASCRP3000449	hsa_circ_0003673	circBase	chr4	-	107216250	107230146	exonic	NM_033115	TBCK	AACCTGTGAGATTATCTTAGAAGACCTAGGACTCCAAAAATGTTTCCCCTGAAGGACGCT	329.25	144.5	8.08513	7.86949	331	293	379.5	313.5	107.5	145.5	137.5	187.5	8.2174	8.0415	7.8023	8.27934	7.36182	7.72292	7.90461	8.48862
hsa_circRNA_102951	0.597296	0.761175	1.08606	up	ASCRP3000451	hsa_circ_0058805	circBase	chr2	+	236706402	236708166	exonic	NM_014914	AGAP1	AACCTGTTCACCTTGCCCAGAAGATTGTTGCCACAAGGAAGAAGCAGCAGCTGTCCATAG	790.625	308.375	9.10744	8.98833	650	642	1356	514.5	257	463	315.5	198	9.06243	9.02459	9.50034	8.8424	9.01812	9.33627	9.04519	8.55375
hsa_circRNA_011898	0.0640584	0.390218	1.34045	up	ASCRP3000452	hsa_circ_0011898	circBase	chr1	+	40872407	40882768	exonic	NM_022733	SMAP2	AACCTTACTCAGGGCCGCGATGGGCCTCTTGGAACATTGGTGTGTTCATCTGCATTCGAT	188.875	70.5	7.42347	7.00075	157	166.5	282	150	56	92	67	67	7.35633	7.42288	7.4494	7.46528	6.46114	7.166	7.08235	7.29351
hsa_circRNA_104924	0.815768	0.89759	1.06225	up	ASCRP3000454	hsa_circ_0008240	circBase	chr9	+	129102786	129157976	exonic	NM_033446	MVB12B	AACCTTCCCAGGACCAGTCCACCATGCCTGAAGTCAAAGACCTCTCAGAAGCCTTGCCAG	2038.12	804	10.4282	10.3411	1711	1587	3492	1362.5	618	1308	886	404	10.4149	10.2831	10.8753	10.1395	10.5332	10.8704	10.5527	9.40799
hsa_circRNA_104531	0.669251	0.809013	1.02356	up	ASCRP3000455	hsa_circ_0001771	circBase	chr7	+	155457868	155473602	exonic	NM_053043	RBM33	AACCTTTAGATGAATTTACAATGATGACTTTGACCAGTTTGATAAGCCTGGCGCGGAACG	49.125	32.125	6.23946	6.20586	44.5	40	76.5	35.5	36	31.5	29	32	6.27826	6.20197	6.2486	6.22899	6.06239	6.16316	6.18853	6.40934
hsa_circRNA_091725	0.367354	0.606178	1.13094	up	ASCRP3000456	hsa_circ_0091725	circBase	chrX	-	151995870	151998304	exonic	NM_004344	CETN2	AACCTTTCTCAGTTTGAAGCCTCCAACTTTAAGAAGGCAAACATGGCATCAAGTTCTCAG	169.5	79.375	7.31514	7.13762	147	147	263	121	64.5	98	87	68	7.30322	7.30036	7.38516	7.27184	6.60047	7.25575	7.36482	7.32945
hsa_circRNA_002416	0.395901	0.624417	1.03203	up	ASCRP3000457	hsa_circ_0002416	circBase	chr2	-	53977919	53992722	exonic	NM_016115	ASB3	AACGACACCATTGTTTTTAGACTGGTCAAACAAATGGATTTTACAGAGGCTTACGCGGAC	39	26.625	6.09235	6.04686	30	33	65	28	36	27.5	23	20	6.00925	6.12974	6.15938	6.07103	6.0502	6.07237	6.12015	5.94473
hsa_circRNA_406261	0.236283	0.523114	1.16054	up	ASCRP3000458		25070500	chr3	+	39939338	39942417	sense overlapping	NM_015460	MYRIP	AACGACTAAGGTTTGATATGATCAAAGCTGTCACTTCAGTCTTTCACTAACTGGGCTCCT	141.125	63.375	7.09417	6.87937	107	110.5	247	100	55	79	66	53.5	6.99	7.01278	7.31456	7.05932	6.44527	7.00581	7.05291	7.01348
hsa_circRNA_101914	0.295694	0.558841	1.18622	up	ASCRP3000460	hsa_circ_0041019	circBase	chr16	-	89824984	89833645	exonic	NM_000135	FANCA	AACGCACTGATGGATTTCCACCAAAGATTTTGTACAGCAGCAATTTCTTACTCTCTCTGC	183.5	80.375	7.40707	7.16069	160	150	277	147	62.5	97	77	85	7.40068	7.32188	7.44604	7.45966	6.57582	7.24572	7.22425	7.59698
hsa_circRNA_406311	0.101529	0.426658	1.11714	up	ASCRP3000465		25070500	chr3	+	99742117	99744402	intronic	ENST00000421999	CMSS1	AACGGGGAAAGATGTTATACTCGAATCCCTGAGTGCTTGTCAAAATGCTATGACAACTGA	76.5	39	6.59167	6.43186	64	63	124	55	40	46	36	34	6.56592	6.58846	6.63648	6.57582	6.19162	6.513	6.4783	6.54454
hsa_circRNA_103990	0.0143961	0.239516	1.41751	up	ASCRP3000470	hsa_circ_0003967	circBase	chr5	+	151169883	151170623	exonic	NM_005754	G3BP1	AACGTTTGTCCTTGCTCCTGAGATTTTATGGAAAGAACTCTTCTTATGTCCATGGGGGAT	1374.38	421	9.91459	9.41122	1148.5	1126	2119	1104	264	573	417.5	429.5	9.86099	9.79914	10.153	9.84523	9.06269	9.64943	9.46678	9.46601
hsa_circRNA_059847	0.101979	0.426658	1.13055	up	ASCRP3000472	hsa_circ_0059847	circBase	chr20	-	31946646	31962018	exonic	uc002wzc.2	CDK5RAP1	AACTAAGGTTGTTCTGCAGCTGATTCATGAGAGAGATAACATCTGTAAACAGATCCACCT	74.625	39.625	6.5292	6.35218	61	62.5	130	45	50	46.5	34	28	6.50024	6.56877	6.68122	6.36659	6.37095	6.50564	6.33806	6.19409
hsa_circRNA_005593	0.336226	0.584776	1.14406	up	ASCRP3000473	hsa_circ_0005593	circBase	chr5	+	52899281	52900725	exonic	ENST00000502423	NDUFS4	AACTAATCCTGAGGACTTCATCCGGTCACCATCTACCTATTCTTCAAATGGTCGTTGAGG	868.625	353.375	9.32011	9.12596	771	784	1051.5	868	223	409	318	463.5	9.29052	9.29532	9.16706	9.52756	8.73746	9.1512	9.05397	9.5612
hsa_circRNA_061343	0.494511	0.692377	1.06347	up	ASCRP3000474	hsa_circ_0061343	circBase	chr21	-	27347382	27369731	exonic	NM_000484	APP	AACTACATCACCGCTCTGCAGGCTGTTCCTCCTCGGTGTCCCAAAGTTTACTCAAGACTA	4480.12	1668.88	11.6067	11.5179	3796	4120.5	6378	3626	1212	2099	1668	1696.5	11.552	11.6252	11.8132	11.4364	11.6743	11.6271	11.5121	11.2581
hsa_circRNA_061900	0.763391	0.867412	1.03355	up	ASCRP3000475	hsa_circ_0061900	circBase	chr21	+	45165959	45172510	exonic	NM_003681	PDXK	AACTACCTGATTGTGCTGGGGAGTCAGAGGAGGATGTGTGATCCAGTCTTGGGTGACAAG	249.75	121.25	7.72587	7.67826	216	221	402	160	112	150	147	76	7.72377	7.74223	7.8818	7.55567	7.44991	7.77412	8.01865	7.47036
hsa_circRNA_100780	0.951681	0.973769	1.01629	up	ASCRP3000478	hsa_circ_0021569	circBase	chr11	+	32948702	32949669	exonic	NM_001076786	QSER1	AACTACTCTCTTACCACAATTCAGGGCTCCATCCTGGCAGACAGTTTAAGCTATGAAGAA	1032.62	436.375	9.49552	9.47221	900	828.5	1700	702	426	693	438.5	188	9.53348	9.37014	9.83034	9.24811	9.94319	9.95036	9.51863	8.47665
hsa_circRNA_405402	0.361474	0.601501	1.15619	up	ASCRP3000480		25070500	chr15	+	78885433	78893729	sense overlapping	NM_000745	CHRNA5	AACTAGAGCTTCTCGTGAGGTTGTTGAAGATTGGAAATTCATAGCCCAGGTTCTTGATCG	236.25	106.875	7.68204	7.47266	194	213	340	198	81	140	94.5	112	7.60093	7.68867	7.66919	7.76937	6.90345	7.67207	7.44215	7.87297
hsa_circRNA_103563	0.0252481	0.297327	1.14502	up	ASCRP3000481	hsa_circ_0008583	circBase	chr3	-	196817782	196846401	exonic	NM_004087	DLG1	AACTAGCCAGAAGCGATCCCTCTATGTCAGCTTCTTCTCAGCCTGTTGATAACCATGTTA	1899.62	701	10.3959	10.2005	1681.5	1699.5	2540	1677.5	458	884.5	657.5	804	10.3849	10.3742	10.4169	10.4076	10.0499	10.3072	10.133	10.312
hsa_circRNA_068465	0.600491	0.763372	1.06592	up	ASCRP3000482	hsa_circ_0068465	circBase	chr3	+	186504915	186505671	exonic	NM_001967	EIF4A2	AACTATATTCACAGGAATGGAAGTTGGATACACTTTGTGACTTGTACGAGACACTGACCA	77.125	43	6.51657	6.42448	57	56	156.5	39	59	50	40	23	6.47729	6.45602	6.82615	6.30684	6.51497	6.60047	6.52955	6.05292
hsa_circRNA_066556	0.554688	0.731327	1.05598	up	ASCRP3000483	hsa_circ_0066556	circBase	chr3	+	77147164	77147491	exonic	NM_002942	ROBO2	AACTATCTTGGTGAAGCAGTGAGTCGAAATGCGTCTCTGGAAGTGGCATGATCGCGTCTT	76.75	45.5	6.59255	6.51397	60	81	103	63	70	41	31	40	6.50024	6.73646	6.4783	6.65523	6.67378	6.37685	6.28058	6.72467
hsa_circRNA_406886	0.483174	0.684226	1.10858	up	ASCRP3000484		25070500	chr6	+	157469757	157471987	sense overlapping	NM_017519	ARID1B	AACTATGGCAACTCTCAGGCTCCCATGGTGCACCAGCCTGACCAGTACGGGTAACTACTC	435.25	189.5	8.41711	8.2684	369	394	516	462	155	205	161.5	236.5	8.34682	8.41261	8.18948	8.71954	8.02805	8.16739	8.12221	8.75596
hsa_circRNA_002837	0.943053	0.969052	1.00677	up	ASCRP3000485	hsa_circ_0002837	circBase	chr19	-	41847787	41848152	exonic	NM_000660	TGFB1	AACTATTGCTTCAGGGGAAATTGAGGGCTTTCGCCTTAGCGCCCACTGCTCCTGTGACAG	512.375	239.625	8.61783	8.6081	460.5	461	693	435	171.5	293	239	255	8.63841	8.6212	8.56135	8.65038	8.2356	8.6863	8.67655	8.83394
hsa_circRNA_058060	0.136647	0.453796	1.45701	up	ASCRP3000486	hsa_circ_0058060	circBase	chr2	+	216177220	216200847	exonic	NM_004044	ATIC	AACTATTGTGTCCTTCAGCCTTATTTAGTGTCTCTGACAAAACCGGCCTTGTGGAATTTG	660.75	209.125	8.87851	8.3355	540	528	1162	413	126	332	239	139.5	8.82728	8.78836	9.29865	8.59974	7.64439	8.88063	8.68115	8.13583
hsa_circRNA_101608	0.316642	0.572714	1.07981	up	ASCRP3000487	hsa_circ_0036408	circBase	chr15	-	76580186	76588078	exonic	NM_000126	ETFA	AACTATTTATGCAGGCCTCATTGCTACGATTTCAGAGTACCCTGGTAATAGCTGAGCATG	95.25	50.75	6.76067	6.64989	83	79	151	68	50	61	51	41	6.75484	6.75359	6.7978	6.73646	6.35405	6.71659	6.80427	6.72467
hsa_circRNA_018758	0.501317	0.698066	1.1245	up	ASCRP3000488	hsa_circ_0018758	circBase	chr10	+	74474868	74644140	exonic	NR_073062	MCU	AACTCAAGGATGCAATTGCTCAGGTCTTTCACTACCATTCCTACAGTGATTGGCAAGATA	252.875	113.25	7.70816	7.53887	195	201	454	161.5	85	155	136	77	7.62305	7.61847	8.03306	7.55806	6.97366	7.81177	7.89969	7.47036
hsa_circRNA_022149	0.568751	0.740177	1.08259	up	ASCRP3000490	hsa_circ_0022149	circBase	chr11	-	57258696	57268516	exonic	NM_003627	SLC43A1	AACTCAGGGCACTGTCCTCGGAGATGCCAGTGCCTGCTTCACTGCGTCCTGCACCCTCAT	397	170	8.24209	8.1276	321	323	684	260	159	247	178.5	95.5	8.17384	8.17573	8.54938	8.06941	8.11619	8.43878	8.25859	7.69685
hsa_circRNA_009044	0.421157	0.641457	1.09306	up	ASCRP3000491	hsa_circ_0009044	circBase	chr1	-	227213755	227223308	exonic	NM_003607	CDC42BPA	AACTCCATGGAATGGATTCAGACTCTTCCTCTCAAAAAGTGTGTGGATTCTCATGCCATA	1981.25	780.875	10.4582	10.3298	1942	1741	2663.5	1578.5	443.5	857.5	936	886.5	10.6135	10.41	10.4899	10.3193	10.0053	10.2502	10.6444	10.4193
hsa_circRNA_105005	0.653715	0.798387	1.01852	up	ASCRP3000493	hsa_circ_0090879	circBase	chrX	-	64743439	64752510	exonic	NM_031206	LAS1L	AACTCCTTCGGATGTTTGTGAATCTTATCTCAGAGAGGAAGACAAAGTTTGCCAAGGTCC	49.125	33.25	6.24261	6.21614	51.5	40.5	67.5	37	39	38	31	25	6.32253	6.22366	6.16568	6.25855	6.10974	6.30228	6.28058	6.17194
hsa_circRNA_100740	0.22185	0.513981	1.1683	up	ASCRP3000494	hsa_circ_0006430	circBase	chr11	-	3712576	3716836	exonic	NM_016320	NUP98	AACTCTACAGTGACAGGGGATCATCGTCTTGCTCTTCTTTTATCTCAGTTTGTGGGTAGC	1365.5	481.875	9.86916	9.64475	1057.5	1062.5	2336	1006	318.5	645	496	468	9.74762	9.72853	10.2866	9.71384	9.43359	9.83817	9.72511	9.58213
hsa_circRNA_102027	0.543086	0.725263	1.09355	up	ASCRP3000495	hsa_circ_0042961	circBase	chr17	+	30267304	30267505	exonic	NM_015355	SUZ12	AACTCTTACTTACATGTCTCATCGAAACTCCAGAACAAACATCAAAAGAGCCAACACAGA	132.25	66.25	7.08188	6.95286	113	108.5	178	129.5	63.5	69.5	57	75	7.03176	7.00335	6.96798	7.32441	6.55978	6.89405	6.91389	7.44371
hsa_circRNA_102672	0.0323617	0.322036	1.15529	up	ASCRP3000498	hsa_circ_0003195	circBase	chr2	+	32858942	32865477	exonic	NM_017735	TTC27	AACTGACAGCTATTCAGACAACAGTTGATATTTCTACTTGGTGTGAGCAGTTTGCAACTT	56	31	6.31749	6.10924	46	42	101	35	39.5	32	28.5	24	6.31463	6.27826	6.45704	6.22004	6.14054	6.16316	6.18853	5.94473
hsa_circRNA_007468	0.922237	0.95758	1.00603	up	ASCRP3000499	hsa_circ_0007468	circBase	chr12	-	108136973	108140201	exonic	NM_012406	PRDM4	AACTGATGAAAATGAATGTAATTGGATGATGTTTGTGCGCAAAGCCAGGGTGTACTCTGT	62	38.75	6.41079	6.40211	60	52	87	49	41	41.5	35.5	37	6.46166	6.3935	6.332	6.45602	6.19162	6.39931	6.44171	6.57582
hsa_circRNA_103424	0.683285	0.817482	1.07641	up	ASCRP3000500	hsa_circ_0066642	circBase	chr3	+	100013930	100018175	exonic	NM_018309	TBC1D23	AACTGCTTTCCACTTAGATTCAGACCTGCTTGGAAGTCTTTTTGCATGTTACTGTTCCAC	444.25	188.5	8.35624	8.25001	367.5	355	810.5	244	139	274.5	217.5	123	8.34544	8.28434	8.79584	7.99934	7.87181	8.59117	8.54392	7.99315
hsa_circRNA_000958	0.0466584	0.363227	1.21973	up	ASCRP3000502	hsa_circ_0001506	circBase	chr5	-	79505531	79506139	intronic	ENST00000507668	SERINC5	AACTGTAAGAGTAAGATAAGCAAGAGTCAGCTTATCCTTTCATTTTGATTCTTTGCCCCG	101.125	44	6.77423	6.48767	75	76.5	185	68	45	55	43	33	6.67638	6.69423	7.00335	6.72296	6.28521	6.64005	6.61606	6.40934
hsa_circRNA_407149	0.331674	0.581809	1.10679	up	ASCRP3000504		25070500	chr9	-	5954015	5988545	exonic	NM_001017969	KIAA2026	AACTGTCATAAAGTCACCTACTGTACCAGAGTTTCAGGCACTTGAGAGAAAAGACAACGA	106.625	55.75	6.83717	6.69079	84	83	184.5	75	59	76	55	33	6.76105	6.7697	6.99496	6.82297	6.49725	6.94774	6.87085	6.44733
hsa_circRNA_101619	0.0300323	0.314861	1.12371	up	ASCRP3000505	hsa_circ_0036516	circBase	chr15	+	80743220	80767564	exonic	NM_014862	ARNT2	AACTGTGCACCTCAGAAAACTCAATGACAGAAATGGCTTCAGACATACCTGGATCTGTGA	81.5	44	6.62464	6.45638	64	70	132	60	58.5	52	36	29.5	6.5426	6.64005	6.68736	6.62856	6.50564	6.55074	6.45499	6.31414
hsa_circRNA_000224	0.300134	0.561213	1.42355	up	ASCRP3000507	hsa_circ_0000224	circBase	chr10	+	20436712	20466338	exonic	NM_032812	PLXDC2	AACTTCAAAGGCACAGCACTTGTGGTCCAGTGGGACCATGTACATCTCCAGGATAATTAT	599.375	216.875	8.82031	8.31081	578	710.5	464	645	149	170	141	407.5	8.91205	9.15428	8.06434	9.15056	7.96302	7.9254	7.9411	9.41374
hsa_circRNA_101335	0.91604	0.954237	1.00673	up	ASCRP3000510	hsa_circ_0031482	circBase	chr14	-	31596990	31641328	exonic	NM_015382	HECTD1	AACTTCCAGTGAGAGTGACACAGGTCAGGAAGCAGAATATTCCTTATATGCCTTTGAAGT	44.25	32.625	6.1562	6.14652	37	33	78	29	52	31	26	21.5	6.14054	6.14999	6.26326	6.07103	6.35405	6.13926	6.12015	5.97263
hsa_circRNA_000859	0.283127	0.551518	1.06705	up	ASCRP3000511	hsa_circ_0000859	circBase	chr18	+	77208781	77211816	exonic	NM_006162	NFATC1	AACTTCCTGCAGGACTCCAAGGTCATTTTCGTGGAGAAAGCCCCAGCTGCATGGCTACTT	158.25	82.375	7.24885	7.15523	138	131	231	133	85.5	105	81	58	7.24572	7.17846	7.23815	7.33308	6.96582	7.2791	7.25929	7.11671
hsa_circRNA_070829	0.908732	0.950359	1.01135	up	ASCRP3000512	hsa_circ_0070829	circBase	chr4	-	122754385	122756438	exonic	NM_018190	BBS7	AACTTGAAAGTACCTACAGATTCGCTCAATTGAAGGCCAGTATGGCACACTACAAGCATA	62.375	38.875	6.44324	6.42696	56	62	76	55.5	43	38.5	33	41	6.42667	6.51201	6.25147	6.58283	6.22004	6.332	6.39931	6.75651
hsa_circRNA_103361	0.643675	0.79121	1.18144	up	ASCRP3000513	hsa_circ_0001296	circBase	chr3	-	47719687	47727660	exonic	NM_003074	SMARCC1	AACTTGACTGGAGATGTGTGTGCTGTGATGAGGAAGATGAAGATCCTGCCAAAGGTGATC	2065.25	725	10.4543	10.2137	1979	1849	3299	1134	729	782.5	1108.5	280	10.6372	10.5058	10.7895	9.88455	10.8207	10.136	10.9346	8.96354
hsa_circRNA_102927	0.40815	0.632028	1.18395	up	ASCRP3000515	hsa_circ_0058493	circBase	chr2	+	227729319	227732034	exonic	NM_032276	RHBDD1	AACTTGTGGCTATTCATTTATTCTCACCAGGGTTCAGCCGTCTGTATATCTCCCCAGATA	19853.9	7296.12	13.7253	13.4817	18336.5	19765	16765	24549	3793	6277	4693.5	14421	13.8321	13.845	13.2113	14.0129	13.3774	13.3048	13.1499	14.0948
hsa_circRNA_406694	0.226843	0.516752	1.1183	up	ASCRP3000516		25070500	chr5	-	145083537	145083858	intronic	ENST00000510259	PRELID2	AACTTTAACCACAAAACCTGCTTCTGAACCAACTGAGGAAGACACCTCAGGTTGCAGCTG	107.625	52.75	6.86691	6.7056	94	85	176.5	75	50	71	48	42	6.88686	6.82022	6.92613	6.83443	6.37095	6.91687	6.7461	6.78849
hsa_circRNA_001526	0.101252	0.426658	1.24778	up	ASCRP3000517	hsa_circ_0001526	circBase	chr5	-	131822730	131823714	sense overlapping	NM_002198	IRF1	AACTTTCGCTGTGCCATGAACTCCCTGCCAGATATCGAGGAGGAGATGATCTTCCAGATC	1765.25	607.875	10.3033	9.98398	1520	1625	2069	1847	430	671	489	841.5	10.2504	10.3144	10.1155	10.5331	9.96152	9.90128	9.70241	10.3707
hsa_circRNA_048410	0.446236	0.657612	1.15169	up	ASCRP3000519	hsa_circ_0048410	circBase	chr19	-	2428163	2431900	exonic	ENST00000325327	LMNB2	AACTTTTTTGTACAACACTCCAATAAACATTTTGATTTTAGTGTGGGCAGCTGGTGCGGG	139	65.25	7.09599	6.89224	201	122	160	73	75	64	86	36	7.64484	7.10859	6.86166	6.76887	6.79699	6.83285	7.33168	6.60742
hsa_circRNA_406730	0.290117	0.555491	1.07724	up	ASCRP3000521		25070500	chr6	-	1099947	1101761	sense overlapping	NR_027115	LOC285768	AAGAAAAATGAAAGGGTCCTGCCTACCCATCTGAGGACATGTCTGCTCATCACCCATGTG	1496.88	573.5	10.0365	9.92916	1240	1272	2253	1222.5	408	764.5	566.5	555	9.95571	9.95517	10.2473	9.98784	9.87085	10.0973	9.92473	9.82374
hsa_circRNA_004580	0.603641	0.765271	1.07567	up	ASCRP3000524	hsa_circ_0004580	circBase	chr20	-	13539654	13568017	exonic	NM_017714	TASP1	AAGAAAAGAAGACAATCAAGTGAGAAGGATTCTCCTTTTACAAATGCAGGAATGGGATCT	93.375	50.875	6.78386	6.67863	85	90	100	98.5	61.5	45.5	40.5	56	6.78849	6.83601	6.45704	7.0539	6.55978	6.47729	6.56074	7.11671
hsa_circRNA_104672	0.237838	0.5238	1.17544	up	ASCRP3000527	hsa_circ_0003304	circBase	chr8	-	103850971	103855975	exonic	NM_015878	AZIN1	AAGAAAATTGCACGTAATCACCCAAATGCCAATTTGTTGCATATTCTAAGGACCCAGACA	102.125	48.25	6.84837	6.61517	85	94	130.5	99	50.5	48.5	39	55	6.76929	6.88763	6.67726	7.05932	6.36549	6.513	6.50514	7.07704
hsa_circRNA_015524	0.588617	0.755309	1.03154	up	ASCRP3000528	hsa_circ_0015524	circBase	chr1	-	180953812	180957481	exonic	NM_005819	STX6	AAGAAACTTGCAAAAGTATCTCATATGACCAGTGTTGATCGTGGAACAGCAGGATGAGCA	61.125	38.125	6.36934	6.32454	48.5	49	111	36	55	39	31.5	27	6.35405	6.37902	6.52424	6.22004	6.44527	6.34028	6.2955	6.21711
hsa_circRNA_092436	0.349662	0.593682	1.08049	up	ASCRP3000529	hsa_circ_0000709	circBase	chr16	+	67660457	67663436	exonic	NM_006565	CTCF	AAGAAAGAAGATTCCTCTGACAGTGGTGTCCACTTGCGAAAGCAGCATTCCTATATTGAG	186.625	90.125	7.40586	7.29417	158	186	284.5	118	100.5	118.5	86.5	55	7.38246	7.54196	7.47087	7.22814	7.25223	7.48778	7.35963	7.07704
hsa_circRNA_407079	0.654713	0.79881	1.21357	up	ASCRP3000530		25070500	chr8	+	61653817	61693989	exonic	NM_017780	CHD7	AAGAAAGCAAAAACTGCCACGCCAAAACCCAAATCCAGCAAAAAGTCAAGGACCTATATC	442.25	134.25	8.08063	7.80138	158	1134.5	306.5	170	141	187	135	74	7.37678	9.80424	7.54196	7.59954	7.87181	8.06401	7.8722	7.39749
hsa_circRNA_034693	0.905547	0.948498	1.00837	up	ASCRP3000535	hsa_circ_0034693	circBase	chr15	+	41648236	41650456	exonic	NM_016359	NUSAP1	AAGAACACAATTCCATGAATGAACTGAAGGTAACAGAGATTCAAAGGTACCTTCAGAAGG	40.25	28.75	6.07245	6.06043	29	27	77	28	45	29	21	20	6.00925	5.98122	6.25502	6.04429	6.25147	6.09871	5.98122	5.9103
hsa_circRNA_001937	0.819553	0.900068	1.02864	up	ASCRP3000537	hsa_circ_0000700	circBase	chr16	+	53155459	53155541	intronic	ENST00000447540	CHD9	AAGAACAGCTCTCTGGCTGAACATATCCCTTGGATACTCTAAGACCTGACCCTGATTAAG	361.625	173.5	8.16698	8.12624	319.5	315	526	286	127	214	176	177	8.15092	8.13583	8.20968	8.1715	7.6299	8.23126	8.23937	8.40444
hsa_circRNA_030431	0.0874747	0.412691	1.18884	up	ASCRP3000538	hsa_circ_0030431	circBase	chr13	-	75936161	75936743	exonic	NM_014832	TBC1D4	AAGAACAGGACCATGCTCTTCCAGGTTCCTGATGTTATTAGCAGCATAAGGCAATTATCT	694.75	261.375	9.00443	8.75488	605	636	967	571	199	315.5	228	303	8.96246	9.013	9.06834	8.97393	8.52959	8.81913	8.60636	9.06444
hsa_circRNA_092519	0.825368	0.903662	1.03299	up	ASCRP3000539	hsa_circ_0001233	circBase	chr22	-	40825609	40859290	exonic	NM_020831	MKL1	AAGAACATCCTTCCTGTTGAGTCCAGCCTGAAGGAAGCCATCATTGTGCTACAGTTGAAA	498.5	221.125	8.54731	8.50048	417	411	835	331	168.5	319.5	252.5	144	8.51388	8.47639	8.8527	8.34627	8.22598	8.83768	8.75596	8.1823
hsa_circRNA_042079	0.0950739	0.419763	1.18852	up	ASCRP3000543	hsa_circ_0042079	circBase	chr17	-	9843442	9850300	exonic	NM_003644	GAS7	AAGAACTTAGCTAAGCTCTCTCAGAACTCCTTGGCTTCACAGGAGGAAGGATAAACTGTG	378.25	150.5	8.20401	7.95484	319.5	304	608.5	281	126	201	154.5	120.5	8.16457	8.08833	8.40269	8.16044	7.66142	8.14596	8.06045	7.95155
hsa_circRNA_101034	0.151937	0.467084	1.27175	up	ASCRP3000544	hsa_circ_0007723	circBase	chr12	+	28458581	28460682	exonic	NM_018318	CCDC91	AAGAACTTCAGTATCTGGAGTCCATCTTTCACCATCTTCTCCTGAGATTGTACTGGACCG	5319.12	1815.38	11.8426	11.4958	4332	4361	7117	5466.5	819	2173	1465.5	2804	11.7549	11.699	11.938	11.9786	11.0256	11.6821	11.3343	11.9411
hsa_circRNA_006192	0.632905	0.784114	1.03279	up	ASCRP3000545	hsa_circ_0006192	circBase	chr20	-	39896102	39897723	exonic	uc002xjt.1	ZHX3	AAGAACTTTATCCCCAGGATCTAAACCAGTGCTGGACAATAGATGCTCAGACTGAAATGC	130.875	71.5	7.06637	7.01983	116.5	124.5	189	93.5	74	83	66	63	7.08068	7.1433	7.02731	7.01418	6.78568	7.04815	7.03452	7.21096
hsa_circRNA_047448	0.100247	0.426419	1.42052	up	ASCRP3000547	hsa_circ_0047448	circBase	chr18	+	33783075	33840138	exonic	NM_017947	MOCOS	AAGAAGAGAAATGGGATGAGATTTCAATTGGCTCTTTGCGTTTCCAGGTTTGAAGATGGC	356	123.75	8.14569	7.63927	291	317	515	301	82	158	119	136	8.03478	8.14596	8.18011	8.22189	6.90345	7.83094	7.72292	8.09977
hsa_circRNA_101992	0.151735	0.466871	1.0958	up	ASCRP3000551	hsa_circ_0002896	circBase	chr17	+	18607931	18608477	exonic	uc002guf.2	TRIM16L	AAGAAGCAGCTGTACACAACCCCATGCAGGTGTTTCAGGGCTTTACGTCATTCAAGGATG	174.75	84	7.3377	7.20572	144	146	283	126	107.5	99	75.5	54	7.30322	7.28343	7.46094	7.30322	7.36182	7.25575	7.16942	7.03589
hsa_circRNA_102346	0.184577	0.490204	1.59222	up	ASCRP3000555	hsa_circ_0047398	circBase	chr18	-	33058245	33060527	exonic	NM_194281	INO80C	AAGAAGTATTCTGATGTTTCAGGTCTGCTTGGTATCAGCATGGAAGCCATGAGTGAGAAT	429.75	124.75	8.21631	7.54527	316	278	935.5	189.5	80	219	146	54	8.13615	7.98218	9.01952	7.72739	6.85085	8.28108	7.99119	7.05797
hsa_circRNA_002567	0.0862858	0.411624	1.12483	up	ASCRP3000557	hsa_circ_0002567	circBase	chr18	-	66364462	66369027	exonic	NM_019022	TMX3	AAGAAGTGGTTCCTGAGGCATTGCTTCAGAGTTTGGAGTTCGAGGTTATCCAACAATTAA	118.125	58.875	6.94169	6.77198	105	104	188.5	75	69	75.5	53	38	6.95931	6.96437	7.02523	6.81783	6.69298	6.95463	6.80427	6.63603
hsa_circRNA_101890	0.1777	0.486351	1.09219	up	ASCRP3000563	hsa_circ_0040708	circBase	chr16	+	84806146	84808831	exonic	NM_005153	USP10	AAGAATTTTAAATGCCACCGAACCTATCGGCTCTTTGCAGGTTGAGATAAGTCGAAGAGT	161.125	76.875	7.24755	7.12032	139	129	267	109.5	83	95.5	67	62	7.26571	7.16159	7.39908	7.1638	6.96582	7.22814	7.07637	7.21096
hsa_circRNA_101355	0.150525	0.465824	1.16021	up	ASCRP3000564	hsa_circ_0031933	circBase	chr14	-	52520296	52527074	exonic	NM_007361	NID2	AAGACAACATAGGTTCCAACACCGAGGCTGAACACTTTCCAGGCAGTTTTGGCATCTGAT	178.875	80.375	7.33681	7.12243	148	145.5	306.5	115.5	91	107	78.5	45	7.30322	7.28775	7.54533	7.21096	7.05661	7.34807	7.23263	6.85241
hsa_circRNA_405401	0.490971	0.690302	1.02645	up	ASCRP3000568		25070500	chr15	+	78805425	78807449	exonic	NM_001013619	HYKK	AAGACACTGCAGACATAATGTCAAGTGGAAACTATCAGCAGTCAGAGGCTCTTAGCAAAC	48.875	32.625	6.23927	6.20161	42	41	79.5	33	47.5	33	27	23	6.25324	6.23139	6.2932	6.17923	6.332	6.16316	6.18853	6.12274
hsa_circRNA_401988	0.556089	0.732459	1.04994	up	ASCRP3000569		25242744	chr18	+	60497267	60497464	exonic	NM_194449	PHLPP1	AAGACAGCTTGACCGGAAAGATGCATGTTCTGCCACTAATTGGTGGAAAAGAAAACCTCA	78.625	47.875	6.60869	6.53839	65	67.5	115	67	65	44	35.5	47	6.56592	6.61198	6.56265	6.69423	6.55074	6.37685	6.38489	6.84109
hsa_circRNA_104424	0.859846	0.923278	1.00759	up	ASCRP3000570	hsa_circ_0008751	circBase	chr7	+	90585011	90613556	exonic	NM_012395	CDK14	AAGACATTCAGGATCAACTTGAACGAATATTTCTGGTCTTGCAAGAGCAAAATCCGTCCC	39.5	25.75	6.08909	6.07819	33	28	66	31	28	28	22	25	6.02987	6.04827	6.15938	6.11885	5.95409	6.11496	6.04963	6.19409
hsa_circRNA_100445	0.28983	0.555336	1.33004	up	ASCRP3000575	hsa_circ_0016404	circBase	chr1	+	212977661	212977993	exonic	NM_001042552	TATDN3	AAGACCTACCATCAACCTTTTACAAGAGCAAGGTTGGACTAGATTTCTCCCCCAGATTTG	11700.8	4084.25	12.9737	12.5622	10774	10931	10300	14798	1496	3696	2969	8176	13.0403	13.0311	12.4731	13.3501	11.976	12.4623	12.396	13.4146
hsa_circRNA_102459	0.209193	0.504713	1.18112	up	ASCRP3000576	hsa_circ_0049613	circBase	chr19	+	12962747	12963209	exonic	NM_014975	MAST1	AAGACGATCTCTCTGAGGCCTATGAACGCTCTGAGAGCTTGGAGGTGGCCTTCGTTACTC	181.875	82	7.4123	7.17214	156.5	176	236	159	70	99	78	81	7.36537	7.48803	7.26571	7.53007	6.72504	7.25575	7.22425	7.48351
hsa_circRNA_407076	0.302662	0.563202	1.3479	up	ASCRP3000578		25070500	chr8	+	54852135	54866870	exonic	NM_003702	RGS20	AAGACTACATTTCTATACTTTCTCCTAAGGAGCAGATGGGATCAGAGCGGATGGAGATGC	287.75	112.625	7.9292	7.49849	279	268.5	276	327.5	84	99	83	184.5	8.00209	7.95046	7.43698	8.32729	6.97366	7.25193	7.28775	8.48061
hsa_circRNA_400270	0.824068	0.902748	1.01405	up	ASCRP3000580		25242744	chr1	+	76269415	76282231	exonic	NM_002440	MSH4	AAGACTATAGGTTCATACTTTGGAAACAAAAGAGCTTATGCAGAAAACACAGTTGCATCA	39.75	28.25	6.06176	6.04164	37.5	26	71.5	24	43	24.5	24	21.5	6.13028	5.95554	6.2086	5.95264	6.20249	5.9418	6.04963	5.97263
hsa_circRNA_017215	0.497682	0.695157	1.12516	up	ASCRP3000582	hsa_circ_0017215	circBase	chr1	-	243242289	243265046	exonic	NR_029401	LINC01347	AAGACTTCTGAATCCAGGAAGAGAAACTGACTGGGCAACATGTTATTCAGGCGACGTCAG	125.25	63	7.00295	6.83282	118	122.5	183.5	77	115	59	46.5	31.5	7.08631	7.11251	6.99	6.82297	7.48149	6.72845	6.69423	6.42712
hsa_circRNA_102823	0.238466	0.524556	1.10497	up	ASCRP3000591	hsa_circ_0002291	circBase	chr2	+	135848567	135851263	exonic	NM_012233	RAB3GAP1	AAGAGCACATTGCCTGGTAAGATGGGTATATTTACTTCTGGCACATGGGAAGAGAAATCA	82	43.375	6.57409	6.43008	73	62	147	46	58	51	38.5	26	6.59448	6.53782	6.78077	6.38327	6.4868	6.55074	6.46567	6.21711
hsa_circRNA_103676	0.0760081	0.404586	1.16876	up	ASCRP3000592	hsa_circ_0070133	circBase	chr4	+	79229219	79258971	exonic	NM_025074	FRAS1	AAGAGCAGTTCCTCAACCTCGTGGGATACTGTGCTGTCTGCCATGAGTCCTGTGCAGGTT	628.75	233.375	8.84799	8.62302	505	528.5	1012.5	469	211	301	231	190.5	8.74171	8.78483	9.12414	8.74129	8.63589	8.73852	8.6212	8.49645
hsa_circRNA_406863	0.207446	0.503118	1.07058	up	ASCRP3000601		25070500	chr6	-	140290904	140290999	intergenic			AAGATAAGGATACTGTCTATTTTATGTGGTTCAGACTTGGAACCGTCACGGGACTGAGGT	46.5	28.5	6.16214	6.06374	38	34	82	32	37	26	28	23	6.10713	6.12145	6.30114	6.11885	6.10974	5.98407	6.18853	5.97263
hsa_circRNA_063147	0.0586369	0.385614	1.45418	up	ASCRP3000602	hsa_circ_0063147	circBase	chr22	-	36723505	36737571	exonic	NM_002473	MYH9	AAGATCAATCCATCTTGTGCACACCTATTCAGGCCTGTTCTGTGTGGTCATCAATCCTTA	257.5	84.75	7.73163	7.19143	206	206	456	162	64	116	99	60	7.67096	7.65046	8.03703	7.56807	6.60047	7.44681	7.50747	7.21096
hsa_circRNA_406336	0.225861	0.515953	1.03775	up	ASCRP3000604		25070500	chr3	+	122808014	122825688	exonic	NM_006810	PDIA5	AAGATCCTGGAGCCAAAGATGTTGTCCACCTTGACAGTGAAAAGGTGGTCCTGCCATCAT	122.125	68.25	6.99394	6.94048	109.5	106.5	185.5	87	88	78	56	51	7.00897	6.99881	7.00722	6.96076	7.00983	6.99213	6.84458	6.91538
hsa_circRNA_101797	0.92007	0.956294	1.00483	up	ASCRP3000606	hsa_circ_0000690	circBase	chr16	+	30495147	30495584	exonic	NM_002209	ITGAL	AAGATCTATTCACTGAGCTGCAGAAGAAGATCTATGTCATTGAGGGACAGAGGTGTTCCG	43.625	32.125	6.17111	6.16416	40	35.5	64	35	47.5	29	29	23	6.21468	6.14999	6.14054	6.17923	6.31414	6.08759	6.22366	6.03125
hsa_circRNA_404077	0.0813961	0.409371	1.35908	up	ASCRP3000610		25242744	chr8	+	100108539	100123507	exonic	NM_015243	VPS13B	AAGATGCCATCTGTTATTAAAGATGACCATGAAAGCTGTGGTTCTAATTCTACCAACCGT	133.5	48	7.07674	6.63411	105.5	110	199.5	119	37	53.5	43.5	58	6.9801	7.01658	7.07704	7.23323	6.12845	6.65035	6.62967	7.12796
hsa_circRNA_003998	0.513465	0.706325	1.01453	up	ASCRP3000613	hsa_circ_0003998	circBase	chr20	+	47570092	47580435	exonic	NM_006420	ARFGEF2	AAGATGTAGTCACATCTGCCATTAAAGTTGCAGGAGGCCAGAGAACTGGAAAAACCAATC	62.125	39.625	6.4147	6.39389	53	50	92.5	53	52	42	32.5	32	6.37902	6.3935	6.38705	6.49924	6.38812	6.40934	6.36877	6.40934
hsa_circRNA_404026	0.782448	0.87826	1.03945	up	ASCRP3000617		25242744	chr8	+	42401611	42403923	exonic	NM_138436	SMIM19	AAGATTCGTTTAAGACAACAACTGGAAATGTATTCCATTTCCCCATGGCTGGGGGTTATG	156.25	83.25	7.25289	7.19707	137	142	211.5	134.5	68	96.5	84.5	84	7.23143	7.25929	7.15659	7.36427	6.67378	7.22814	7.32019	7.56617
hsa_circRNA_104520	0.347597	0.591952	1.18648	up	ASCRP3000618	hsa_circ_0082892	circBase	chr7	+	150022929	150023099	exonic	NM_001142928	LRRC61	AAGATTGTGAAGCAATAGCCTAAGATTCATTTGGATTCAAGGTTGGCTCTCAACAGTGCC	148	67.625	7.20052	6.95383	140.5	135.5	191	125	52	75.5	62	81	7.26162	7.21428	7.03727	7.2889	6.37095	6.94008	6.98082	7.52347
hsa_circRNA_400298	0.246124	0.527464	1.09407	up	ASCRP3000622		25242744	chr1	+	112954815	112958886	exonic	NM_018704	CTTNBP2NL	AAGCAAGGGACCTTGTTATAGAAGCCTTAAAGCATTGGACACATTTCCACCATGCTAATG	84.5	43.875	6.62406	6.49436	66.5	63	152.5	56	48	57	40.5	30	6.58283	6.52522	6.81943	6.56877	6.33806	6.68122	6.54881	6.40934
hsa_circRNA_101467	0.347918	0.59222	1.16493	up	ASCRP3000623	hsa_circ_0034293	circBase	chr15	-	30053341	30065560	exonic	NM_003257	TJP1	AAGCAATGGCAGGCTCCTGGATTTGGATTTGGAATTGCAATATCTGGTGGACGAGATAAT	443.125	165.75	8.34469	8.12445	349	331	839.5	253	174	229	156	104	8.27654	8.19583	8.86009	8.04631	8.27992	8.3394	8.08266	7.79581
hsa_circRNA_030340	0.231405	0.520666	1.12019	up	ASCRP3000626	hsa_circ_0030340	circBase	chr13	-	52992126	53000201	exonic	NM_016075	VPS36	AAGCACTGAAATTACCTCTCAGACCATCAGGTTTAAATCCTACTTGCTGAGCATGGGAAT	131.875	65.5	7.05108	6.88734	117.5	108	210.5	91.5	62	88	64	48	7.08068	6.99881	7.14011	6.98471	6.57582	7.1209	7.00022	6.85241
hsa_circRNA_011588	0.0107878	0.215267	1.42022	up	ASCRP3000627	hsa_circ_0011588	circBase	chr1	-	36211051	36212593	exonic	NM_022111	CLSPN	AAGCACTTGCTCTTTGCTCAGGCTCTTTTCCCACAGACAAGTTCTTAAATGTTAGAAACC	4951.75	1427.62	11.7331	11.227	4100.5	4248	7440.5	4018	801	1917.5	1370	1622	11.6817	11.6654	12.0169	11.5684	10.9956	11.4775	11.2262	11.2087
hsa_circRNA_101490	0.287937	0.554714	1.19202	up	ASCRP3000629	hsa_circ_0000592	circBase	chr15	+	41988272	41991357	exonic	NM_001080541	MGA	AAGCAGGTGATACATCCTGGTCTTCAAGAAGTCTTATTGCCAGCAGTTTTGAAGATGACT	146.875	64.375	7.17529	6.92188	122.5	125	228	112	47	83	59.5	68	7.13375	7.15533	7.23055	7.18154	6.32253	7.06301	6.9539	7.34807
hsa_circRNA_102560	0.0592691	0.385625	1.21243	up	ASCRP3000630	hsa_circ_0051245	circBase	chr19	+	42373100	42375484	exonic	NM_001022	RPS19	AAGCATTAGAACAAACCATGCTGGGTTAATAAATTGCCTCATTCGTAACTTCCACAGCGC	249.875	98.25	7.7249	7.447	214	205.5	403	177	112	109	75	97	7.7094	7.65046	7.87854	7.66119	7.44991	7.39695	7.21096	7.73016
hsa_circRNA_405832	0.114539	0.43644	1.21197	up	ASCRP3000633		25070500	chr2	-	24098698	24111269	exonic	NM_017552	ATAD2B	AAGCCATATTAGGTTAACTTCTCAGCCTGGTGCTACATTACCAAATGGACATAGTGGCTT	336.375	132.25	8.04892	7.77157	279	302.5	552	212	115	184	136	94	8.00394	8.07981	8.26818	7.84376	7.48149	8.04425	7.87854	7.68199
hsa_circRNA_402767	0.0254294	0.297327	1.10142	up	ASCRP3000636		25242744	chr22	+	46739158	46742441	exonic	NM_018006	TRMU	AAGCCCGAAGGGCTTTTCAGAAATCGGTTTGAAGTTAGAAATGTGACTTTTTGAATGAGT	45.25	26.125	6.18508	6.04572	39.5	34	73.5	34	36	25	20	23.5	6.17372	6.14054	6.22899	6.19706	6.10974	6.01065	5.93972	6.12274
hsa_circRNA_005135	0.203719	0.501149	1.22946	up	ASCRP3000639	hsa_circ_0005135	circBase	chr19	-	50347572	50347855	exonic	ENST00000600742	PTOV1-AS1	AAGCCTGGATTCTTGACCCCCAGCAACGAGAAGCTGGATGCCACATTGCAACTGCAAGGT	990.375	374.125	9.5127	9.21468	892.5	959	1128	982	253	425	290.5	528	9.51641	9.59236	9.25899	9.68304	8.97204	9.20238	8.93423	9.75005
hsa_circRNA_044097	0.683611	0.817727	1.10114	up	ASCRP3000640	hsa_circ_0044097	circBase	chr17	-	42929776	42932372	exonic	NM_004247	EFTUD2	AAGCCTTTTCTCTGTCTGTCTTCCACCACTGGCAGGAACAAGATCACCATGATTGCTGAG	10308	3415.5	12.7132	12.5742	8031.5	8467	18119	6614.5	2383	4691	3901	2687	12.606	12.6504	13.3197	12.2766	12.6812	12.8757	12.8729	11.8669
hsa_circRNA_049851	0.481411	0.683036	1.10848	up	ASCRP3000642	hsa_circ_0049851	circBase	chr19	+	15939756	15946230	exonic	TCONS_00026750	XLOC_012981	AAGCTAATATGCCTGATTGACATTCTTCTGGACAATGAGTCCCATCATCTCTCCACCATG	6217.12	2421.38	12.0875	11.9389	5356	5256	7415.5	6841	1352	2380.5	1810	4143	12.0355	11.9901	12.013	12.3112	11.824	11.8192	11.6392	12.4731
hsa_circRNA_103700	0.0687131	0.393647	1.37563	up	ASCRP3000643	hsa_circ_0070421	circBase	chr4	+	89396991	89400658	exonic	NM_016323	HERC5	AAGCTCTCCTAGAAATGTTGAAGAAGCTGCACAGGATAACCACCTGCCTCAAAGATAATC	2653.5	855.75	10.889	10.429	2339	2353	3024.5	2897.5	482	913.5	702	1325.5	10.8782	10.8606	10.6786	11.1387	10.1508	10.358	10.2381	10.9689
hsa_circRNA_103773	0.263244	0.539627	1.24118	up	ASCRP3000644	hsa_circ_0003437	circBase	chr4	+	184114751	184130178	exonic	NM_024949	WWC2	AAGCTGAGATCTCCACTACAAGATTAAGGGTTAACGAAGCCCTTGTCATTTGCTGATTGT	252.875	103.625	7.77632	7.46461	214	241	299.5	257	102.5	99	74	139	7.71478	7.81539	7.522	8.05313	7.29178	7.25575	7.16942	8.14146
hsa_circRNA_031607	0.41299	0.635326	1.06519	up	ASCRP3000645	hsa_circ_0031607	circBase	chr14	-	35044961	35078948	exonic	NM_021249	SNX6	AAGCTGCTAAGCTTAAAGCAATAAATGTAGATCTTCAAAGTGATGCTGCTCTGCAGGTGG	70.875	38	6.49852	6.4074	61	56	115	51.5	36	47	36	33	6.51349	6.42036	6.55266	6.50756	6.10974	6.513	6.4783	6.52857
hsa_circRNA_104396	0.603443	0.765178	1.05618	up	ASCRP3000647	hsa_circ_0002690	circBase	chr7	+	73510951	73511519	exonic	NM_002314	LIMK1	AAGCTGTACTGGTGTTGTGACTGCAGTGCCTCCCTGTCGCACCAGTACTATGAGAAGGAT	1524.62	621.5	10.1024	10.0236	1353.5	1503	1742	1500	437	719	515	815	10.0863	10.2006	9.86659	10.2561	9.96954	10.011	9.77934	10.3343
hsa_circRNA_026129	0.100981	0.426658	1.33775	up	ASCRP3000648	hsa_circ_0026129	circBase	chr12	-	49578582	49579773	sense overlapping	NM_006009	TUBA1A	AAGCTGTCCATTTCTGTGATGGGTTTTGAATAAAGTATTCCCTGTCTTAAGCCGACCAGT	579.25	186.375	8.68257	8.26276	451	410	1094	362	155	261.5	199.5	129.5	8.60455	8.47051	9.21069	8.44453	8.05381	8.51178	8.43123	8.05424
hsa_circRNA_104527	0.379894	0.612971	1.17136	up	ASCRP3000649	hsa_circ_0083054	circBase	chr7	-	152007050	152009031	exonic	NM_170606	KMT2C	AAGCTGTTGTCTCAGGGAGCACAGAAAGAACGATCTCCTCAGCAGAATATAGTATCTTGT	593.125	235.625	8.81602	8.58783	537	588.5	613	634	205.5	242.5	178	316.5	8.8178	8.9243	8.40577	9.11619	8.58629	8.3953	8.25488	9.11483
hsa_circRNA_100800	0.365319	0.604502	1.28577	up	ASCRP3000651	hsa_circ_0021773	circBase	chr11	+	43421437	43429127	exonic	NM_018259	TTC17	AAGCTTTGGCCATCAATAGCTCTGAGATCTCTCCAGCGAACACTGAATGAGTTAAAAGAG	455.125	177.125	8.47055	8.10792	412	429	403.5	576	141	158	126.5	283	8.48874	8.51834	7.87989	8.99524	7.83113	7.82099	7.79764	8.98194
hsa_circRNA_036389	0.459653	0.666033	1.0956	up	ASCRP3000652	hsa_circ_0036389	circBase	chr15	-	76508628	76588078	exonic	NM_000126	ETFA	AAGCTTTTCCACAGCTTTAAAACTATCAGAAGCCTCATTGCTACGATTTCAGAGTACCCT	118.75	58.5	6.92143	6.7897	96	93	209	77	51.5	71	67.5	44	6.84615	6.87008	7.13504	6.83443	6.36549	6.87585	7.07637	6.84109
hsa_circRNA_405987	0.527731	0.714175	1.03799	up	ASCRP3000653		25070500	chr2	+	170366276	170374885	sense overlapping	NM_006063	KLHL41	AAGCTTTTGACCTTACAACAAATAAGTTTCTCACAGAATGGATTCCCAGCGGGAACTTGC	59.375	36.875	6.38759	6.33379	61	44	85	47.5	39.5	40	38	30	6.50024	6.2932	6.33806	6.41886	6.15938	6.36549	6.4783	6.332
hsa_circRNA_007878	0.0723313	0.397181	1.2842	up	ASCRP3000655	hsa_circ_0007878	circBase	chr3	-	47956306	47960331	exonic	NM_002375	MAP4	AAGGAAACCATGCAACAGTCAACCTTCTGAGCTTTCTTCAGAGACCTCAGGTATGTCTCC	287.375	110.625	7.8888	7.52793	245.5	247	457	200	93.5	154	110	85	7.86892	7.85474	8.04081	7.79072	7.08068	7.80391	7.66097	7.56617
hsa_circRNA_003850	0.110377	0.432869	1.48744	up	ASCRP3000657	hsa_circ_0003850	circBase	chr4	+	3088665	3117990	exonic	NM_002111	HTT	AAGGAAAGAAATGGAAGTCTCTCCTTCTGCAGAGCAGCTTGTCCAGAAAGAAAGAACTTT	942	300	9.44213	8.8693	861	844	956	1107	224	293	203	480	9.46639	9.40174	9.05142	9.84895	8.75752	8.67999	8.42419	9.6155
hsa_circRNA_007877	0.358486	0.599164	1.1476	up	ASCRP3000665	hsa_circ_0007877	circBase	chr1	-	21573713	21585332	exonic	NM_001397	ECE1	AAGGAATACCTTGAGCAGATCTCCACTCTCATCAACACCACCGACAGATGCTCGGGGGCT	1574.38	612	10.1471	9.94851	1418.5	1555.5	1730.5	1593	350.5	701	524	872.5	10.1448	10.2535	9.8529	10.3374	9.61471	9.97186	9.79989	10.4076
hsa_circRNA_101507	0.291633	0.556004	1.09637	up	ASCRP3000667	hsa_circ_0035052	circBase	chr15	+	44620882	44673174	exonic	NM_138423	CASC4	AAGGACAGAGTCAGTGATTTCCATAAATTGAAGCAAAAGCAACTTGCTGAGCTTCGTCAG	62.375	38.5	6.44104	6.3083	55.5	55	83	56	63	36	28	27	6.42667	6.46261	6.31414	6.56074	6.61652	6.21103	6.18853	6.21711
hsa_circRNA_003196	0.113026	0.43454	1.18148	up	ASCRP3000669	hsa_circ_0003196	circBase	chr4	-	170458959	170477246	exonic	NM_012224	NEK1	AAGGACATATGGCTCCTTTTCTGGGCAGTGGAGGGACTATAGCTCCATCATCTTTTTCTT	296	120.125	7.90836	7.66776	250	261	483	190	121	164	122.5	73	7.88887	7.89932	8.11635	7.72889	7.59115	7.8921	7.76543	7.42235
hsa_circRNA_103286	0.182814	0.490146	1.2723	up	ASCRP3000670	hsa_circ_0003862	circBase	chr3	+	11354777	11356967	exonic	NM_006395	ATG7	AAGGACGAAGGATCTAAAGAAGTACCACTTCTACTATTGGTTTTGCTATCCTGCCCTCTG	250.25	94.625	7.67513	7.32769	185	188	465	163	73	133.5	98	74	7.54244	7.54196	8.06045	7.55567	6.76887	7.6324	7.49554	7.41393
hsa_circRNA_403718	0.27528	0.54827	1.24006	up	ASCRP3000671		25242744	chr6	-	142221459	142231148	exonic	uc003qit.1	AK097143	AAGGACTGCTGGAATGCTGACTTGGTTTATGTATCTATCTCTTTCCCACACCATCTATGC	1273.62	455.875	9.7909	9.48049	1045	920	2085.5	1044	238	671	493.5	421	9.74067	9.53208	10.1284	9.76246	8.85734	9.8986	9.71384	9.4522
hsa_circRNA_104006	0.46115	0.667311	1.07162	up	ASCRP3000675	hsa_circ_0074945	circBase	chr5	+	169108747	169116337	exonic	NM_004946	DOCK2	AAGGAGATTGAGATGCTCAACAATCTGAAGGTGGTCTTCACGAATCCTTGAGCTTGATTT	153.875	78	7.23515	7.13536	129.5	136	206	144	94	81	61	76	7.1713	7.20608	7.12508	7.43814	7.11055	7.04815	6.94628	7.43646
hsa_circRNA_019061	0.906834	0.949124	1.01428	up	ASCRP3000677	hsa_circ_0019061	circBase	chr10	+	90661412	90682193	exonic	NM_020799	STAMBPL1	AAGGAGCCCAGGCTGTTCAGTATGAAGTGATTGAGAAGAAACAGTGAACATCCTCATTTC	336.625	152.75	8.05329	8.03284	277	314.5	551	204	183	188	132.5	107.5	7.99615	8.13098	8.27406	7.81197	8.4	8.07462	7.84376	7.81298
hsa_circRNA_043523	0.535901	0.719734	1.0773	up	ASCRP3000678	hsa_circ_0043523	circBase	chr17	+	38416786	38418893	exonic	NM_133264	WIPF2	AAGGAGGAGTGCTGAAGCTTCGACCTGTGGGAGCCAAGGATGGTTCAGGCAAACACAGAG	138.5	71.125	7.09441	6.987	136	130	211	77	109.5	72.5	62.5	40	7.20974	7.17846	7.1433	6.84615	7.36836	6.91205	6.97334	6.69423
hsa_circRNA_407028	0.306399	0.565637	1.03839	up	ASCRP3000679		25070500	chr7	+	152561969	152563402	intergenic			AAGGAGTTACAGATGCTGGTGATTCTGACAGCATTAACCAATGGGAGTTGCAGATTGCTC	49.25	33.125	6.25395	6.1996	44	40	77	36	49.5	30	27	26	6.23619	6.26961	6.25147	6.25855	6.33806	6.11496	6.17346	6.17194
hsa_circRNA_035152	0.494491	0.692377	1.04929	up	ASCRP3000681	hsa_circ_0035152	circBase	chr15	-	48766451	48786451	exonic	NM_000138	FBN1	AAGGATACACAGGTGATGGCTTCACTTGTACAGATCCCATATGTGGTAAAGGGTACTCAA	80.125	47.75	6.6104	6.541	73.5	63	126	58	71	50	42	28	6.65035	6.55074	6.64005	6.60047	6.74189	6.53248	6.59354	6.29607
hsa_circRNA_101275	0.832764	0.907537	1.03976	up	ASCRP3000684	hsa_circ_0030428	circBase	chr13	-	75915260	75915723	exonic	NM_014832	TBC1D4	AAGGCCCTTCTGTCTCTACCCACCAAGAGCCAAGCTGGTGATACAGAGGCATCTCTCATC	10084.1	4146.62	12.7784	12.7221	9800	9442	8996	12098.5	2580.5	3763	2947	7296	12.9122	12.8146	12.2912	13.0955	12.7876	12.4913	12.3851	13.2244
hsa_circRNA_003627	0.516194	0.707322	1.11212	up	ASCRP3000686	hsa_circ_0003627	circBase	chr17	+	1778954	1787238	exonic	NM_002945	RPA1	AAGGCGACAAGGTTCTACTGTTTCTAAGGCTTATGGTGCTTCAAAGACATTTGGAAAAGC	212	90.375	7.46089	7.30758	137	149	434	128	126	108	64	63.5	7.24275	7.3035	7.97601	7.32131	7.66142	7.33615	6.98082	7.25193
hsa_circRNA_047807	0.0290929	0.311534	1.09799	up	ASCRP3000688	hsa_circ_0047807	circBase	chr18	+	56402433	56409246	exonic	NM_006785	MALT1	AAGGCTCATGGTGTCAAGGAGCAGAAGCTTTTGAAATCCAGCATTCTGGATTGGCAAATG	73.75	42.125	6.55572	6.42086	71	66	103	55	60.5	41	36	31	6.60047	6.58846	6.47323	6.56074	6.51497	6.332	6.42712	6.40934
hsa_circRNA_102695	0.721837	0.84217	1.01835	up	ASCRP3000692	hsa_circ_0054134	circBase	chr2	-	38570409	38570654	exonic	NM_022374	ATL2	AAGGGAAGTCATTTCTACTGGACTTCATGCTTAGATACATGTATAACAAGGTGAGAATTA	39.625	26.125	6.08642	6.06019	32	32	70.5	24	33	26	25.5	20	6.06913	6.12145	6.20249	5.95264	6.0502	6.07237	6.17346	5.94473
hsa_circRNA_104543	0.375782	0.610527	1.18646	up	ASCRP3000693	hsa_circ_0083172	circBase	chr7	+	157151240	157160177	exonic	NM_005494	DNAJB6	AAGGGACCCATTTTCATTTGACTTCTTTGGACCCATTCCAACAATCTCGTAAAACATGGT	323	130.875	7.96302	7.71636	258.5	253	596.5	184	100	180.5	162	81	7.91719	7.8695	8.37269	7.69271	7.23502	8.0211	8.12579	7.48351
hsa_circRNA_040698	0.166844	0.479361	1.12158	up	ASCRP3000694	hsa_circ_0040698	circBase	chr16	+	84767040	84779279	exonic	NM_005153	USP10	AAGGGCTTGTTCCGGTTTCAGAGGATCCTGTAGCCATAAAGATTGCAGTATATTTTTGGA	126.5	62.625	7.00725	6.84172	102	111	206	87	92	72	47	39.5	6.92943	7.02492	7.12508	6.94956	7.0737	6.91687	6.72504	6.65125
hsa_circRNA_001264	0.661248	0.802863	1.08664	up	ASCRP3000697	hsa_circ_0000086	circBase	chr1	-	76694158	76694273	antisense	NM_152996	ST6GALNAC3	AAGGGGGCTTCACATGGTTTTAAAATGTGCTGCTGTGGTTTGACCTAGAGTACAAAATAG	552.625	220.75	8.68127	8.5614	454.5	470	925	361	266	273	225.5	118.5	8.61617	8.6533	9.00498	8.45063	9.09942	8.58488	8.59827	7.96302
hsa_circRNA_405921	0.647915	0.79463	1.06952	up	ASCRP3000698		25070500	chr2	+	85241058	85255179	exonic	ENST00000456682	KCMF1	AAGGGTAGATTTTGGCCAGAGGTCCCTGTTGCTGTGCATATATTATTAGCCGAGTATATG	419.875	176.125	8.31327	8.21631	382	359.5	693	245	195	225	186.5	98	8.38127	8.30567	8.55886	8.00728	8.51514	8.3051	8.30339	7.74159
hsa_circRNA_406298	0.422622	0.642666	1.1026	up	ASCRP3000699		25070500	chr3	-	69037419	69038168	intronic	ENST00000295571	EOGT	AAGGTAATGGATACACTGCGGATTCTGAGAGTTCTTACGGATATGGTGACCTATTCTCCG	121.875	61.375	6.99689	6.85597	102.5	107	165	113	64	68	48	65.5	6.91687	6.99881	6.89405	7.17783	6.58283	6.84654	6.71659	7.27794
hsa_circRNA_102595	0.780295	0.877084	1.04184	up	ASCRP3000700	hsa_circ_0052095	circBase	chr19	+	52785363	52786666	exonic	NM_001010851	ZNF766	AAGGTATCAAAGATATCAACACAGGGACACTTGACATTCAGGGACGTGGCCATAGAATTC	141.75	73.875	7.04844	6.9893	102	103.5	282	79.5	94	98	67.5	36	6.9346	6.94554	7.45428	6.85933	7.11055	7.24572	7.04253	6.55841
hsa_circRNA_033075	0.272056	0.545561	1.30968	up	ASCRP3000706	hsa_circ_0033075	circBase	chr14	-	95552564	95557000	exonic	NM_030621	DICER1	AAGTAAATCTCCAATAAAGTTATCGTCTGTTCACCCGGCTGAGAGAACTTACGACGGGAA	293.875	115.5	7.95118	7.56197	254.5	278	295	348	95	116	85	166	7.90253	7.98834	7.51266	8.4012	7.17409	7.43489	7.29722	8.34167
hsa_circRNA_001621	0.426748	0.645793	1.18625	up	ASCRP3000709	hsa_circ_0001621	circBase	chr6	+	90556280	90566918	exonic	NM_012115	CASP8AP2	AAGTAATCTTCACCAAAGGTGGTGACTCTCAAAAGGAAATAGGATCATGGCAGCAGATGA	200.5	89.125	7.51743	7.27102	167	209	213	213	100.5	77	57	122	7.4362	7.64168	7.14806	7.84376	7.22814	6.99213	6.88118	7.98263
hsa_circRNA_104400	0.979153	0.989091	1.00604	up	ASCRP3000710	hsa_circ_0006944	circBase	chr7	+	74119495	74131270	exonic	NM_001518	GTF2I	AAGTACCAGCAGAAGGTGGTCGTGTGATGGTAACAGATGCTGACAGGTCAATACTATCTC	246.75	126.5	7.72276	7.71408	258.5	210	347.5	171	183.5	142.5	133	47	7.91719	7.66919	7.69402	7.61065	8.38771	7.68812	7.89059	6.88991
hsa_circRNA_406144	0.822002	0.901729	1.01578	up	ASCRP3000716		25070500	chr21	-	35276238	35286804	exonic	NM_001697	ATP5O	AAGTATTGAAATTGGAGGCTAAGGTGCGATGCTTCAGTACCTCTGTGGTCAGACCATTTG	145.875	78.125	7.14989	7.1273	125	119	234.5	105	110	85	64.5	53	7.1433	7.08202	7.25752	7.11671	7.38677	7.08631	7.00022	7.03589
hsa_circRNA_404922	0.150546	0.465824	1.0561	up	ASCRP3000718		25070500	chr11	+	93540801	93542857	intronic	ENST00000251871	MED17	AAGTCACTGCAGATATCTCTGCTGACTGTCAGTAACAGTTGCAGATTTTGTCTTAAGCCC	39.375	23.75	6.06526	5.98652	32	29	69.5	27	27.5	26	21	20.5	6.02987	6.04827	6.19285	5.99006	5.95409	6.03813	5.98122	5.97263
hsa_circRNA_402813	0.918491	0.955381	1.00912	up	ASCRP3000719		25242744	chr3	-	31871531	31921322	exonic	NM_017784	OSBPL10	AAGTCAGAGAGGTACTTCGTACTGGATTTCGAGGCTGGCATCCTGCAGTATTTTGTGAAT	144.5	78.875	7.14347	7.13037	132	127	221	98	113.5	87	68	47	7.19048	7.13054	7.19355	7.05932	7.44991	7.11185	7.08235	6.87739
hsa_circRNA_103162	0.520778	0.709927	1.08988	up	ASCRP3000724	hsa_circ_0062317	circBase	chr22	+	20754921	20755662	exonic	NM_003426	ZNF74	AAGTCCCCAGAGGGCCCTGTCCAGGAATCGGTGAGTTTCAAGGATGTGGCTGTGGACTTC	444.625	184.5	8.41094	8.28677	391.5	416	679	292	201.5	232.5	199	105	8.41554	8.48749	8.54087	8.19984	8.56735	8.3563	8.41648	7.80694
hsa_circRNA_062422	0.639227	0.788615	1.0276	up	ASCRP3000733	hsa_circ_0062422	circBase	chr22	+	21996541	21998588	exonic	NM_022044	SDF2L1	AAGTGCCTTTGTGATTAAAGAATGTTGGTCTATGAAGCGGGCGCTGTCAGAACCGGATTG	84	50.75	6.65751	6.61824	76	77	118	65	73	48	39	43	6.67638	6.68774	6.58471	6.68122	6.74189	6.49625	6.4783	6.75651
hsa_circRNA_101708	0.693784	0.824725	1.03593	up	ASCRP3000736	hsa_circ_0006979	circBase	chr16	-	11940357	11941663	exonic	NM_015659	RSL1D1	AAGTGGTTCTTGCAGGACCTTGCCTCATAGTATTCGATCAGATTCAGAAGATATCTGTTT	243.375	115.375	7.67135	7.62042	203	203	415.5	152	128.5	143	119	71	7.64484	7.63784	7.91495	7.48778	7.68659	7.70681	7.72292	7.36537
hsa_circRNA_071511	0.1652	0.477443	1.05095	up	ASCRP3000738	hsa_circ_0071511	circBase	chr4	+	184605127	184615876	exonic	NM_021942	TRAPPC11	AAGTGTCACAAGGTTTTGATCTTTCTGATCCTGAAAAAGAAAAGGTGGGAATTCTTGCCA	65.25	38.125	6.44174	6.37004	55	53	109	44	53	40.5	31	28	6.46166	6.43443	6.51792	6.35294	6.41886	6.42247	6.30684	6.332
hsa_circRNA_100639	0.0927151	0.418644	1.15954	up	ASCRP3000745	hsa_circ_0019005	circBase	chr10	-	88211723	88221044	exonic	NM_015045	WAPAL	AAGTTCATGCTGTCCAGGCTTTAGTGCAGACTGGGCATTTAGCTATGGAGACATTATTAT	99	46.25	6.76161	6.54805	83	81	176	56	50.5	52.5	48	34	6.76929	6.76105	6.95535	6.56074	6.36549	6.57582	6.70637	6.54454
hsa_circRNA_100828	0.131018	0.447216	1.3761	up	ASCRP3000746	hsa_circ_0022308	circBase	chr11	-	61096834	61097546	exonic	NM_001923	DDB1	AAGTTCCTATATGGTTGCCAAGCACCTACTATTTGCTTTGTCTACCAGGGGGAGAGCAAG	234.375	87.375	7.67951	7.21892	203	210	324.5	200	59	106.5	84	100	7.65113	7.67538	7.61698	7.77453	6.49725	7.31766	7.31286	7.7479
hsa_circRNA_102851	0.856272	0.920832	1.01261	up	ASCRP3000747	hsa_circ_0008032	circBase	chr2	+	172782046	172809519	exonic	NM_003642	HAT1	AAGTTGATGAGAACTTTGACTGTGTAGAGGATTTGGTGCTATGGAGAAATTTTTGGTAGA	77.25	46.875	6.54964	6.53156	59.5	64.5	137.5	47.5	61	54.5	42	30	6.47018	6.57582	6.7259	6.42667	6.55074	6.62745	6.61606	6.332
hsa_circRNA_020496	0.490047	0.689859	1.02051	up	ASCRP3000750	hsa_circ_0020496	circBase	chr10	-	131666045	131666176	exonic	NM_001005463	EBF3	AAGTTGTATTCGGAACTATGTTGGTGTGGAGCGAGCCACTCCGTGCATCAAGGCCATCAG	49	33.25	6.25947	6.23018	45.5	45	66	39.5	43	34	30	26	6.26844	6.32253	6.15938	6.28752	6.19162	6.23139	6.28058	6.21711
hsa_circRNA_065722	0.0652282	0.390733	1.13421	up	ASCRP3000752	hsa_circ_0065722	circBase	chr3	+	49736187	49738142	exonic	NM_022064	RNF123	AAGTTTCTGCTTAGCAATGTCCTGCGTGGGCAGCGGGGGACATCGTGAGCTGCCTGATTG	84.625	42.625	6.65269	6.471	89	66	129	54.5	52	46	44.5	28	6.80704	6.58846	6.66453	6.55074	6.40828	6.47729	6.62967	6.36877
hsa_circRNA_059180	0.324541	0.576789	1.31009	up	ASCRP3000753	hsa_circ_0059180	circBase	chr20	-	1349620	1373816	exonic	NM_000801	FKBP1A	AAGTTTTATTATTGCAATAAAAGTGCTTTATGCCGGCTTTTCTCAGTTTCCGGGACGTCG	210.75	87	7.5821	7.19243	178.5	191.5	243	230	50.5	91	80	126.5	7.50226	7.58107	7.30122	7.94386	6.36549	7.15469	7.23263	8.01691
hsa_circRNA_027934	0.894162	0.943015	1.00907	up	ASCRP3000756	hsa_circ_0027934	circBase	chr12	+	104325298	104341703	sense overlapping	NM_003299	HSP90B1	AATAAAAAAGATCCCAAATGGTCGGTCAGAGCTGACGATGAAGTTGATGTGGATGGTACA	52.125	37.25	6.30069	6.28766	46	45	82	35.5	61	33	30	25	6.31463	6.32253	6.31414	6.25147	6.55074	6.17497	6.28058	6.14437
hsa_circRNA_041630	0.0844585	0.410217	1.10969	up	ASCRP3000757	hsa_circ_0041630	circBase	chr17	-	4848946	4849292	exonic	ENST00000225655	PFN1	AATAAAAAAGATTCTACTAACAACGCTAGTCCTGCTGATGGGCAAAGAAGGTGTCCACGG	118.125	57.875	6.93211	6.78195	92	94.5	207	79	75.5	67	50	39	6.83759	6.88458	7.12508	6.88118	6.80543	6.84654	6.78159	6.69423
hsa_circRNA_063313	0.542632	0.724924	1.11888	up	ASCRP3000758	hsa_circ_0063313	circBase	chr22	-	38879442	38891942	exonic	NM_006386	DDX17	AATAAAAACACTGTTGACAATAATGTCTAGTTCTGGCTCCTACCAGAGAGCTTGCCCAGC	376.875	169.375	8.21944	8.05738	312.5	328	537	330	106	215.5	181	175	8.11243	8.18619	8.23861	8.34051	7.32413	8.23801	8.27735	8.39004
hsa_circRNA_060540	0.23132	0.520666	1.17399	up	ASCRP3000761	hsa_circ_0060540	circBase	chr20	-	43953928	43959204	exonic	NM_002999	SDC4	AATAAAACCTGGTACTTTCTAAGTGCCTCTAGATAACCATATCCCTGAGAGGGCAGGGTC	139	63.625	7.10767	6.87625	116	116	212.5	111.5	53	80	60	61.5	7.04474	7.05325	7.14806	7.18463	6.38812	6.99213	6.94628	7.17846
hsa_circRNA_069235	0.0495105	0.367866	1.25143	up	ASCRP3000762	hsa_circ_0069235	circBase	chr4	-	15937192	15940094	exonic	NM_005130	FGFBP1	AATAAAACTCTGGGTGTTTTTCAGAAATACATTCAACACTTTCCCTGCAGGAACCGGCTC	128.375	53.25	7.02265	6.69908	110	97	217.5	89	51.5	65.5	51	45	7.01589	6.90571	7.18186	6.98716	6.34473	6.80624	6.80427	6.84109
hsa_circRNA_039830	0.227805	0.517799	1.05963	up	ASCRP3000763	hsa_circ_0039830	circBase	chr16	-	67471916	67477081	exonic	NM_004691	ATP6V0D1	AATAAAACTGCCCTCTCTAAGGCCAACTGTCCGGCTTTTTTCCAGGACTGCATTTCAGAG	1067.5	440.625	9.59453	9.51098	940	935	1435	960	302.5	527	446	487	9.58927	9.55706	9.58184	9.64997	9.3473	9.51936	9.55088	9.62638
hsa_circRNA_085971	0.226215	0.51638	1.21636	up	ASCRP3000766	hsa_circ_0085971	circBase	chr8	+	145161245	145162515	exonic	NM_032272	MAF1	AATAAAAGTTTCTGTGACTTAGGTGGTGAATGCAGTCAACTGCAGTCTGTTCTCAGCTGT	113.5	50.375	6.93486	6.65229	100	106	149	99	46	54.5	38	63	6.90571	6.97867	6.78568	7.06937	6.2656	6.62745	6.50514	7.21096
hsa_circRNA_070660	0.393691	0.623242	1.04388	up	ASCRP3000767	hsa_circ_0070660	circBase	chr4	+	110580166	110585550	exonic	NM_017918	CCDC109B	AATAAAATAGCATATGATGTGCAGTGTCCAAAGAGAGGTTTTGCGTGTGAAGCTGTGTGG	129.5	68.75	7.0269	6.96495	115	106.5	209	87.5	93	72	64	46	7.05325	6.96974	7.12925	6.95535	7.08896	6.90044	7.01798	6.85241
hsa_circRNA_043366	0.165715	0.477788	1.42317	up	ASCRP3000768	hsa_circ_0043366	circBase	chr17	+	36909402	36920478	exonic	uc002hqr.3	PSMB3	AATAAAATAGCCTGTCTTTCATCTATTATGTCCTATAACGGAGGGGCCGTCATGGCCATG	544.25	192.375	8.69423	8.18512	475.5	476.5	711	514	111.5	219	160	279	8.67911	8.67082	8.59063	8.83637	7.40653	8.26404	8.11032	8.95961
hsa_circRNA_023617	0.278177	0.549311	1.16325	up	ASCRP3000770	hsa_circ_0023617	circBase	chr11	+	75116657	75116733	intronic	ENST00000527446	RPS3	AATAAAATTTTGTACAAAGACAGGTCTCCTTGGCAGCTGTATTCTGGAGTCTGGATGTTG	1153.75	452.25	9.71486	9.4967	1062	1098	1355	1100	280	503	397	629	9.75218	9.77105	9.49952	9.83669	9.18902	9.44266	9.38345	9.97168
hsa_circRNA_028921	0.0738212	0.400677	1.06906	up	ASCRP3000771	hsa_circ_0028921	circBase	chr12	+	121132626	121139667	exonic	NM_014730	MLEC	AATAAACAATTTGCAGTGACACTCTGGTATTTGATGTACGATTGAATGGCCACGTCGTGG	54	31.25	6.29612	6.19978	47	43	88	38	37	36	28	24	6.31463	6.26326	6.34805	6.25855	6.10974	6.29377	6.22366	6.17194
hsa_circRNA_090100	0.476627	0.679871	1.03693	up	ASCRP3000773	hsa_circ_0090100	circBase	chrX	+	23803802	23804327	exonic	uc004dau.3	SAT1	AATAAACTACTCTTTGATTTAAGTTGCAATGAGGTGTCGCTGCAGCAGCATGCACTTCTT	34.75	25.5	6.0304	5.97809	33	26	55	25	31	25	25	21	6.10713	5.98834	6.05699	5.96916	5.98692	5.98407	6.12015	5.8212
hsa_circRNA_058712	0.53822	0.72147	1.04514	up	ASCRP3000775	hsa_circ_0058712	circBase	chr2	+	233428956	233433920	exonic	uc002vta.3	EIF4E2	AATAAATGGTGCTAAACTAGTGGAGCAGTTCTGGAGGTTTTATAGCCACATGGTACGTCC	85.25	49	6.65138	6.58768	67	78	143	53	70	57	40	29	6.60047	6.7259	6.74862	6.53053	6.70675	6.69858	6.59354	6.35184
hsa_circRNA_103610	0.694709	0.825223	1.029	up	ASCRP3000779	hsa_circ_0002785	circBase	chr4	-	22403053	22404422	exonic	NM_145290	GPR125	AATAACCCAGACTAGGAATGCCAGCATCTGCCAAGCAGATTTGACGGGATCTGAACTATA	112.75	62.75	6.93149	6.89025	99	98	153	101	69	70.5	56	55.5	6.91501	6.91687	6.81703	7.07704	6.69298	6.88118	6.88118	7.10567
hsa_circRNA_069236	0.268147	0.543557	1.08195	up	ASCRP3000780	hsa_circ_0069236	circBase	chr4	-	16017788	16025038	exonic	NM_006017	PROM1	AATAACGTTCTTAGGACAGATTTGGATGGCCTGGTCCAACAGGTATCAATTCAGTGCTAG	73	39.25	6.52728	6.41364	62	67	118	45	40	47	39	31	6.52032	6.61198	6.59354	6.38327	6.18296	6.513	6.4783	6.48032
hsa_circRNA_033064	0.0959311	0.421467	1.38237	up	ASCRP3000781	hsa_circ_0033064	circBase	chr14	+	94582126	94583033	exonic	uc021sba.1	IFI27	AATAAGAAATAAAGATGAATTGTTGCAACTCTTCTTGTGGCTGTGCCCATGGTGCTCAGT	228	83.875	7.59447	7.12733	202	186	394	130	68	128	91	48.5	7.64484	7.54847	7.85318	7.3314	6.65523	7.55902	7.39428	6.90081
hsa_circRNA_405370	0.111444	0.433765	1.32301	up	ASCRP3000782		25070500	chr15	+	65160809	65160998	intronic	ENST00000437723	AC069368.3	AATAAGAATAGTACAAAGGCCATGCCACCTTGTGCAGCATTCTGTTCTTGCTAAACTCAG	194.25	73.375	7.38778	6.98396	150	146	372	109	67.5	113	69	44	7.323	7.28343	7.78091	7.1638	6.63603	7.40627	7.08929	6.80427
hsa_circRNA_100324	0.557512	0.732973	1.05574	up	ASCRP3000783	hsa_circ_0013966	circBase	chr1	+	147438785	147460753	exonic	NM_016334	GPR89B	AATAATCATCGTCACATCCATCAGAGGATTGCTGATCACTCTTACCAAGGATGGCAATGG	141.625	74.75	7.12858	7.05033	110	109	226.5	121	73	100	64	62	7.01278	7.00827	7.22814	7.26513	6.76105	7.24572	7.03452	7.16004
hsa_circRNA_103053	0.162957	0.47594	1.24058	up	ASCRP3000787	hsa_circ_0007094	circBase	chr20	-	35288739	35299800	exonic	NM_022477	NDRG3	AATACAACTTTGCTAAAGCTCTCTGGCCTGACAACCAATGTTGTGGACATTATTTTGGCT	202	82.75	7.44167	7.13065	161	160	366	121	78.5	118.5	87	47	7.38893	7.36891	7.75544	7.25339	6.84188	7.47619	7.33977	6.86476
hsa_circRNA_010991	0.920315	0.956394	1.00318	up	ASCRP3000788	hsa_circ_0010991	circBase	chr1	+	26737876	26756219	exonic	NM_024674	LIN28A	AATACAATGAATAAATAAAGACTTATTGGTACGCAAACTGTCAGTGGCTGCGCCAAGGCG	45.625	31	6.17711	6.17253	40	35	77.5	30	41.5	29.5	28	25	6.20738	6.14054	6.27428	6.08626	6.20249	6.12716	6.18853	6.17194
hsa_circRNA_404988	0.728767	0.845726	1.04663	up	ASCRP3000789		25070500	chr12	-	29884739	29911710	sense overlapping	NM_175861	TMTC1	AATACAGAACCATATGGGAATTCATATTCTGGCTTGGAAGAATTAGGTGGCTGGGATCGT	176	91.375	7.388	7.32225	205	174	176	149	107	92	104	62.5	7.66231	7.47036	6.94847	7.47087	7.34475	7.17193	7.58553	7.18679
hsa_circRNA_025984	0.01754	0.258664	1.7253	up	ASCRP3000791	hsa_circ_0025984	circBase	chr12	-	46751970	46754992	exonic	NM_018976	SLC38A2	AATACATGCTTAATCCTGAGCTTTGTTCTTCCTGTTAAGTGGTGTACTGGTGATGACCGG	2893.12	764.25	10.9999	10.213	2447	2737	3733	2655.5	348	925.5	654	1129.5	10.9419	11.0567	10.9753	11.0256	9.60196	10.3789	10.1218	10.7495
hsa_circRNA_037615	0.995156	0.997561	1.00075	up	ASCRP3000792	hsa_circ_0037615	circBase	chr16	+	3706102	3708096	exonic	NM_005223	DNASE1	AATACCTTTAAATTTAGGTAAATAAAGCTCAAGGAGGTGGGGCTGTCAGGATGCACCAGA	126.75	73.25	7.0015	7.00042	140.5	113.5	180	73	106.5	80.5	65	41	7.25252	7.04337	6.97366	6.73646	7.32413	7.01278	7.00022	6.66453
hsa_circRNA_405636	0.519475	0.709584	1.01071	up	ASCRP3000796		25070500	chr17	+	78055344	78055857	exonic	NM_017950	CCDC40	AATACTTCAACCAGCTCATCCTGAGGCTGCAGAAGGAGAAGACCAACATGAGGATGCCAG	78.125	48.875	6.58814	6.57277	71	67	118	56.5	66.5	53	40	36	6.60047	6.60047	6.56877	6.58283	6.61652	6.60047	6.52955	6.54454
hsa_circRNA_102898	0.369397	0.606583	1.21483	up	ASCRP3000797	hsa_circ_0005307	circBase	chr2	+	204154487	204157049	exonic	NM_177538	CYP20A1	AATACTTGGCCATCTCCACACAAATATTGTCAGCATGTGCTTTGTGAAACTGTTCGAACT	2130.12	790.625	10.5788	10.2981	1928	1964	2124	2504.5	518.5	723	568	1353	10.6057	10.6135	10.1551	10.9409	10.2502	10.025	9.92748	10.9895
hsa_circRNA_100599	0.373658	0.609645	1.03122	up	ASCRP3000798	hsa_circ_0018403	circBase	chr10	-	52220432	52350007	exonic	NM_147156	SGMS1	AATACTTTTAAAGGAACCTGTTGATAAATGCAAAACAGTGGCTGTTGCAGCGTGACGACA	42.375	28.75	6.15381	6.10946	35	32.5	73	29	41	29	23	22	6.12274	6.14999	6.22366	6.11885	6.18296	6.16316	6.01345	6.07828
hsa_circRNA_026359	0.202183	0.500491	1.07955	up	ASCRP3000803	hsa_circ_0026359	circBase	chr12	+	52628938	52642709	exonic	NM_005556	KRT7	AATAGCTTCCAATAAAGCAGCCTCATTCTGAGGCCTGAGTGATCCACGTGGTGCGGTTTC	56.375	32.75	6.34504	6.23461	53.5	50	81	41	36	34	31	30	6.36877	6.37902	6.29656	6.33582	6.0395	6.21103	6.2955	6.39242
hsa_circRNA_002045	0.0917969	0.418644	1.34235	up	ASCRP3000804	hsa_circ_0000399	circBase	chr12	-	49053687	49054402	intronic	ENST00000546701	KANSL2	AATAGTATATATATTTGTCAGGATACGAATCAGGTTCTCTTCAAGTGCTGCCAGGGATCT	347.5	125.75	8.10608	7.68132	277	292	550	271	92	168.5	121.5	121	7.99083	8.04682	8.27186	8.1148	7.08896	7.9254	7.7479	7.96302
hsa_circRNA_100940	0.420023	0.64067	1.08242	up	ASCRP3000808	hsa_circ_0006286	circBase	chr11	+	102076623	102080295	exonic	NM_001130145	YAP1	AATATCAATCCCAGCACAGCAAATTCTCCAAAATGTCAGCCATGAACCAGAGAATCAGTC	451.375	197.75	8.46417	8.34991	412	445	567.5	381	160.5	227	180	223.5	8.48686	8.56036	8.30897	8.50049	8.11146	8.32729	8.27735	8.68356
hsa_circRNA_103887	0.23894	0.524731	1.16096	up	ASCRP3000810	hsa_circ_0002490	circBase	chr5	+	72370568	72373320	exonic	NM_138782	FCHO2	AATATCAGCAGACTAGAGCAGATTCTTCCAAATGCACAGCTTGTGTTCAGGTGTGTCACG	247.5	109.25	7.74694	7.53163	208	229	321	232	94	132	106	105	7.67207	7.77433	7.59954	7.94184	7.11055	7.61088	7.60927	7.79581
hsa_circRNA_001810	0.185401	0.490204	1.13714	up	ASCRP3000812	hsa_circ_0001810	circBase	chr8	-	71071739	71075089	exonic	NM_006540	NCOA2	AATATCTTTACATATGCTTCACAGGCAAGATCACGTCTCTGGATACCAGCACCATGAGAG	216.375	98	7.57641	7.391	183.5	191	322	169	88	127	97	80	7.53687	7.55997	7.60927	7.59954	7.02593	7.55902	7.49554	7.48351
hsa_circRNA_406204	0.611344	0.770058	1.03305	up	ASCRP3000814		25070500	chr22	+	44394016	44395553	intronic	ENST00000465768	SAMM50	AATATGCTCAAGGAGGAGTTTCACGCTTATGCCTTTGAGAAAACCAGAAACCCATGTTTC	72.5	44	6.52064	6.47373	62	53.5	122.5	52	59	46	43	28	6.5426	6.41358	6.61882	6.50756	6.52522	6.49625	6.61606	6.25738
hsa_circRNA_403912	0.145914	0.462273	1.13606	up	ASCRP3000816		25242744	chr7	-	121769414	121773795	exonic	NM_005763	AASS	AATATGGGCTTGTTGGATGAGATTCTAAAACAGTCACCAGGTGTCAAGATGCTGCAAGTA	115.625	56.875	6.93125	6.74721	99	94	191.5	78	61	75.5	52	39	6.9346	6.88763	7.05661	6.84615	6.50564	6.98471	6.80427	6.69423
hsa_circRNA_039466	0.176196	0.484892	1.21735	up	ASCRP3000817	hsa_circ_0039466	circBase	chr16	+	56660791	56661024	exonic	NM_175617	MT1E	AATATGTGACTGACAATAAAAACAATTTTGACTTTAAGCTGCTGTTCCTGCTGCCCCGTG	526	192.75	8.60305	8.3193	429	426.5	900.5	348	171.5	270.5	210	119	8.54051	8.51178	8.9587	8.4012	8.26258	8.5713	8.49178	7.95155
hsa_circRNA_018224	0.797622	0.887174	1.05226	up	ASCRP3000820	hsa_circ_0018224	circBase	chr10	+	38724057	38734535	exonic	NR_024497	LINC00999	AATATTTGGAATTTTCGTATACGTGGATTCCAGAGGGGTGACAGCAAAACAAACAGGACC	134.25	72	7.05254	6.97905	132	150	188	67	123	80	54	31	7.17409	7.29722	7.01589	6.72296	7.60418	7.04032	6.84458	6.42712
hsa_circRNA_082178	0.232777	0.521825	1.18812	up	ASCRP3000821	hsa_circ_0082178	circBase	chr7	+	128281294	128289036	exonic	NR_024368	LINC01000	AATATTTGGAATTTTCGTATACGTGGATTCCAGAGGGGTGACAGTGAAACAAGCACCTGT	148.5	68.125	7.15799	6.90931	131	157	222	84	101	84	55	32.5	7.166	7.35001	7.20059	6.91538	7.2182	7.07571	6.88118	6.46217
hsa_circRNA_017202	0.533436	0.718191	1.13841	up	ASCRP3000822	hsa_circ_0017202	circBase	chr1	-	243222779	243242354	exonic	NR_029401	LINC01347	AATATTTGGAATTTTTGTATACGTGGATTCCAGAGGGGTGACAGCGAAACCTGGACCTAC	136.375	67.5	7.06686	6.87983	124	159	192	70.5	118	78	45	29	7.1209	7.35441	7.03727	6.75484	7.52273	7.00581	6.6588	6.332
hsa_circRNA_006868	0.707595	0.83305	1.02222	up	ASCRP3000824	hsa_circ_0006868	circBase	chr11	-	107260799	107289013	exonic	NM_152434	CWF19L2	AATCAAAACAAGCTCTTTATGAGAATGGCATCTAAGCAGTCCAGAGCGTGAGTCCATTCA	61.25	38.125	6.35889	6.32719	45	44	113	43	57	41	28.5	26	6.25324	6.28521	6.53053	6.36659	6.46114	6.35405	6.23619	6.25738
hsa_circRNA_002866	0.203748	0.501149	1.05444	up	ASCRP3000826	hsa_circ_0002866	circBase	chr19	-	9767222	9771550	exonic	NM_017656	ZNF562	AATCAAATATTCACTGGGATACAAATGGGCCTCAGATAACCCTGTACAAAGGGGAATGGA	108	58.125	6.86686	6.79038	91.5	88	174.5	78	66	70	52.5	44	6.84188	6.82615	6.94008	6.85933	6.65523	6.87585	6.81343	6.81703
hsa_circRNA_404971	0.261709	0.538633	1.19837	up	ASCRP3000827		25070500	chr12	+	20251685	20280587	sense overlapping	NR_040098	LOC100506393	AATCAAGATGGAAACTTCAGGCTACCATACCTGCTTCAACTGTAGGAGAATCTTAGTTCT	188.125	80.625	7.35915	7.09808	152.5	141	347	112	72.5	120	83	47	7.32019	7.25929	7.68396	7.17318	6.73269	7.482	7.31286	6.86476
hsa_circRNA_043614	0.380791	0.61364	1.15392	up	ASCRP3000828	hsa_circ_0043614	circBase	chr17	-	39738530	39743147	exonic	NM_000526	KRT14	AATCAATACAGCTTCATTATCTGAGTTGCATAAACCCGAGCACCTTCTCTTCACTCAGCC	1905.88	746.375	10.4153	10.2087	1717	1809	2161.5	1936	388	815	652.5	1130	10.4203	10.473	10.1749	10.5928	9.78015	10.1907	10.1189	10.745
hsa_circRNA_402843	0.215624	0.508036	1.04053	up	ASCRP3000829		25242744	chr3	+	45744929	45765035	exonic	NM_014016	SACM1L	AATCAATCTGGCATATCACACCTGAAAAATTTTATGTGGAAGCTTGTGATGATGGAGCAG	47.875	30.75	6.23088	6.17357	42.5	40	70	39	37	34	26	26	6.21468	6.23139	6.17746	6.29999	6.08891	6.23139	6.15686	6.21711
hsa_circRNA_072654	0.901801	0.946672	1.0713	up	ASCRP3000833	hsa_circ_0072654	circBase	chr5	+	64084777	64100213	exonic	NM_005869	CWC27	AATCAGCTGGAGAAGGAGAAGTGGAGAAGAAATCAGTCAGCCGCAGAAATTTTAGTTTAC	620.875	211.625	8.57693	8.47756	808	190.5	261.5	1223.5	357	189	205	95.5	9.36191	7.57801	7.37678	9.99101	9.6465	8.08932	8.45964	7.71478
hsa_circRNA_102818	0.870115	0.929644	1.01078	up	ASCRP3000837	hsa_circ_0008298	circBase	chr2	+	128922303	128928858	exonic	NM_020120	UGGT1	AATCCAAACTTTCTGACATGCCTTTAAAAAGGGCAAGCGACTTGGTAATGAAGGTGGATG	62.625	40.5	6.38887	6.37341	51	46.5	108	45	64	40	29	29	6.34805	6.31414	6.51003	6.38327	6.60788	6.30228	6.25147	6.332
hsa_circRNA_103721	0.428621	0.647041	1.06412	up	ASCRP3000838	hsa_circ_0070649	circBase	chr4	+	110442272	110442782	exonic	NM_006323	SEC24B	AATCCAGAGAAGATCCTAATCAGAGATCAAGTACAAAGATGTTTTTCTACCTACACCGGA	74.5	40.75	6.53765	6.44799	66	60	108	64	47	41	35	40	6.5517	6.44881	6.51003	6.64005	6.2656	6.38812	6.41358	6.72467
hsa_circRNA_102897	0.330541	0.580956	1.25855	up	ASCRP3000840	hsa_circ_0003747	circBase	chr2	+	203817281	203826149	exonic	NM_024744	CARF	AATCCCAGTATGTTCCATATGATGGAATCCCATTTGTTAATGCAGATGATCGTTGCCAGC	171.5	73.875	7.36131	7.02954	163	177	191	155	50	76.5	64	105	7.40812	7.47569	7.04679	7.51463	6.34473	6.9719	7.01798	7.78357
hsa_circRNA_405363	0.243627	0.525972	1.14315	up	ASCRP3000841		25070500	chr15	-	61194520	61195883	intronic	ENST00000335670	RORA	AATCCCTTTTACTAAGAAGGATCACCTGGTGTGCACTCATCTGTGAATTTATGTTGGGCT	142.25	66.375	7.12629	6.93329	114	120	230	105	58.5	82	71	54	7.05019	7.10012	7.23815	7.11671	6.50564	7.06301	7.12861	7.03589
hsa_circRNA_023977	0.0983338	0.42381	1.18181	up	ASCRP3000842	hsa_circ_0023977	circBase	chr11	-	88029300	88045722	exonic	NM_001814	CTSC	AATCCTAAGCCCTCAGGAGGTTGTGTCTTGTAGCCAGTATGCTCAAGTATAAAGAAGAGG	310.375	126.25	7.96214	7.72114	263	267	509.5	202	113	169	129	94	7.9365	7.95046	8.16457	7.79703	7.4729	7.92	7.81959	7.67207
hsa_circRNA_055957	0.272798	0.546049	1.16555	up	ASCRP3000843	hsa_circ_0055957	circBase	chr2	-	107459490	107460490	exonic	NM_032528	ST6GAL2	AATCCTCAACTCTTCCTTGGGCGAGGAAATAGGTTCATTCTGCCACCCATCTGCATTAAG	1309.75	481.875	9.83947	9.61846	1059	1077	2069	1034	297	719	494	417.5	9.75218	9.74026	10.1141	9.7513	9.29916	10.0153	9.71953	9.43986
hsa_circRNA_105042	0.259615	0.538082	1.10134	up	ASCRP3000846	hsa_circ_0092135	circBase	chrX	-	153924191	153928334	exonic	NM_080612	GAB3	AATCCTGTTTCCAGAGAAGACGAAGAAAGCTACATCGAAATGCTGATGTAGAAGGCCAAT	158.875	75.75	7.21417	7.0749	113	161	263.5	98	91	91	71	50	7.02593	7.39187	7.38731	7.05155	7.0737	7.15469	7.12861	6.94262
hsa_circRNA_104110	0.322892	0.575987	1.04297	up	ASCRP3000847	hsa_circ_0008801	circBase	chr6	+	42902212	42903408	exonic	NM_006586	CNPY3	AATCGATTTGCCAAGTGTGTAAATATGTTGCTGTGGAGCTGAAGTCAGCCTTTGAGGAAA	76.875	44.125	6.56539	6.5047	72	65	118.5	52	55	46.5	44	31	6.63603	6.53782	6.58846	6.49924	6.42667	6.50564	6.63914	6.44733
hsa_circRNA_102741	0.68932	0.821788	1.09965	up	ASCRP3000848	hsa_circ_0003497	circBase	chr2	-	63660878	63667005	exonic	NM_015910	WDPCP	AATCTACTCCTCCTGGGTTATGCTCAAGGAAGACTAGAGCTCCTTTTTGGTTCAGGTGTG	2036.12	746.875	10.3972	10.2601	1666	1612.5	3659	1207	559	1100.5	887	441	10.3712	10.301	10.9461	9.97043	10.3825	10.5984	10.5545	9.50514
hsa_circRNA_405822	0.000329543	0.0868805	1.16928	up	ASCRP3000851		25070500	chr19	+	58772216	58775042	intronic	ENST00000595981	ZNF544	AATCTCTGGCAGTAAAATCCAGGAGTCTGCAGTTTCTAAAATCACACAGACTGGAAAGCT	73.875	37.5	6.53721	6.31159	61	64	120	50.5	47	42	32	29	6.51349	6.56265	6.60047	6.47222	6.28521	6.34028	6.32478	6.29607
hsa_circRNA_007623	0.458029	0.665104	1.11897	up	ASCRP3000853	hsa_circ_0007623	circBase	chr19	-	52543740	52550313	exonic	NM_014650	ZNF432	AATCTGTCCAGTCCACAGGTCCTGGCTACCCTGGGAAGAGACAAGAAGTAAATGAAGAAA	530.125	209.125	8.61285	8.45068	437.5	442	899.5	341.5	202.5	290	224	120	8.57345	8.55034	8.95573	8.37187	8.58102	8.66279	8.59589	7.96302
hsa_circRNA_404229	0.132081	0.447855	1.19217	up	ASCRP3000854		25242744	chr9	+	108467877	108510471	exonic	NM_018112	TMEM38B	AATCTTATGTTCCTTTATACCATCTTTATTGTGGCCACAAAGGAGCAGCTGCATTGGCAT	71.625	32	6.46251	6.20892	56	47	145.5	38	29	40	35	24	6.43443	6.3935	6.76354	6.25855	5.97335	6.34028	6.39931	6.12274
hsa_circRNA_406812	0.697542	0.827059	1.01776	up	ASCRP3000855		25070500	chr6	+	88315634	88321966	exonic	NM_012381	ORC3	AATCTTTGTCTTGTAAGGAGCACCTGACTACGGTACTCGATAAGGTGTGAATGTCACAGA	45	30.25	6.15326	6.12786	36	34	78.5	31.5	41	31	26	23	6.08759	6.12145	6.27428	6.12974	6.17069	6.16316	6.18853	5.98905
hsa_circRNA_010015	0.938643	0.965991	1.00595	up	ASCRP3000856	hsa_circ_0010015	circBase	chr1	-	12627938	12632881	exonic	NM_004753	DHRS3	AATGAAAAATAAAGAGAGATGGCTTTTGTGAGTTTCCCAACCTCTTTCCCCCACTGAAGC	6514.25	2598	12.1328	12.1242	5666.5	5485.5	9024.5	5880.5	1374	3112	2483	3423	12.0994	12.0488	12.2947	12.0883	11.8586	12.2098	12.1597	12.2689
hsa_circRNA_103522	0.321642	0.57528	1.09289	up	ASCRP3000857	hsa_circ_0068135	circBase	chr3	+	180685838	180688146	exonic	NM_005087	FXR1	AATGAAAATGGGCTAGGTACAAATTCTGAGCTGTCTAACCCCTCTGAAACGGAATCTGAG	488	205.125	8.55382	8.42567	417.5	434.5	645	455	180.5	224	184	232	8.50214	8.53354	8.47185	8.70776	8.35476	8.30223	8.30339	8.7423
hsa_circRNA_100871	0.530112	0.715925	1.04559	up	ASCRP3000858	hsa_circ_0023313	circBase	chr11	+	70118278	70176425	exonic	NM_003626	PPFIA1	AATGAAATTGCAAATAAAGATTCTATGCATCGACAGATGATGTGCGAGGTGATGCCGACC	47.5	26.5	6.13746	6.07315	44	32	86	28	28	29	24	25	6.18915	6.08891	6.31915	5.95264	5.93825	6.08759	6.04963	6.21711
hsa_circRNA_103469	0.982541	0.990765	1.002	up	ASCRP3000859	hsa_circ_0004271	circBase	chr3	+	128984391	128985942	exonic	NM_016128	COPG1	AATGAAGAGATGTTACCCAGTATCTTGGTGTTGCTGAAGAGGGTGGCTTTGAGTATAAGC	222	110.25	7.56596	7.56308	189	183	382	134	130	138	105	68	7.56045	7.52371	7.81539	7.36427	7.67825	7.66253	7.59698	7.31456
hsa_circRNA_006899	0.201575	0.500182	1.25496	up	ASCRP3000860	hsa_circ_0006899	circBase	chr15	+	85180577	85184493	sense overlapping	NR_003654	SCAND2P	AATGAAGATCTCCCGGACTTCAAGGAGATTCAGAAAACGTCCAGTGCAGCCCTGCCTGAT	513	194	8.63225	8.30461	470	472	565	545	166	202	149	259	8.6692	8.64808	8.29861	8.91311	8.20537	8.15235	8.00023	8.86048
hsa_circRNA_404755	0.996401	0.997954	1.00025	up	ASCRP3000861		25070500	chr10	-	61865662	61898845	exonic	NM_001149	ANK3	AATGAAGATTTAACCGAGTTACTTAATGGCATGGATGAAGGTGAAGATGCAATGACCGGG	54.125	36	6.28934	6.28897	47	39	94.5	36	57	33	28	26	6.29999	6.21589	6.42142	6.22004	6.4712	6.23139	6.23619	6.21711
hsa_circRNA_407043	0.265411	0.540896	1.37408	up	ASCRP3000862		25070500	chr8	+	16955966	16977910	sense overlapping	NM_181723	MICU3	AATGAAGGAAAAGGTACTTAAAACAGATGCTGAGGAACTTGTCTCCAGAAGCTATTGGGA	360.5	132.125	8.18369	7.72522	308	355	336	443	115	114	86.5	213	8.11554	8.28921	7.65046	8.67955	7.49903	7.42288	7.33977	8.6392
hsa_circRNA_100339	0.157244	0.472326	1.3251	up	ASCRP3000863	hsa_circ_0000131	circBase	chr1	+	151611363	151641111	exonic	NM_030918	SNX27	AATGACAATGACCTTGCTGTTACCTACTTCTTTCATCAGGAACCACGTGAATGTTGAGGG	493.375	171	8.4954	8.0893	397.5	377	883	316	118	253	181	132	8.41983	8.35297	8.92789	8.28093	7.53019	8.47551	8.28108	8.07042
hsa_circRNA_104601	0.952903	0.974459	1.01042	up	ASCRP3000866	hsa_circ_0084125	circBase	chr8	-	42294506	42295095	exonic	NM_006749	SLC20A2	AATGACGTGAGGAAGAGCACTGTCCATGACCCATGGCTCTGTGAAATCGCCCATCTCCAA	585	279.625	8.79736	8.78241	549	521	679	591	174	296	268.5	380	8.84997	8.77122	8.54087	9.02739	8.26258	8.71538	8.81226	9.33942
hsa_circRNA_103738	0.0746768	0.4016	1.19521	up	ASCRP3000868	hsa_circ_0006563	circBase	chr4	+	129752887	129773423	exonic	NM_024900	JADE1	AATGAGATGGTGTTCTGTGACAAATGCAACATCTGTGTGCACCAGGCTGCCTGCTGTTTC	129.5	58.625	7.00868	6.75142	108.5	98	228.5	83	71	71.5	57	35	7.00163	6.91687	7.23502	6.88118	6.71745	6.89405	6.88118	6.513
hsa_circRNA_406249	0.50855	0.704143	1.00905	up	ASCRP3000871		25070500	chr3	+	32180078	32181858	exonic	NM_015141	GPD1L	AATGAGGTGGCTGCAGAGAAGTTCTGTGAGACCACCATCGGTTGCCATGTCAAATCTTAG	71.375	44.25	6.51462	6.50162	61	65	107.5	52	59	47	38	33	6.48902	6.56265	6.49924	6.50756	6.51497	6.513	6.4783	6.50024
hsa_circRNA_104205	0.0734485	0.400421	1.12614	up	ASCRP3000878	hsa_circ_0007769	circBase	chr6	+	144086397	144086935	exonic	NM_014721	PHACTR2	AATGCAAAATGCTGGCTCCTCTCATTCAAAAAAAACAACTGGCTCTAAAGCATCAGCTTC	2480.5	904.625	10.7784	10.607	2135.5	2123	3400.5	2263	725	1063.5	826	1004	10.76	10.7106	10.8399	10.803	10.8095	10.5643	10.4557	10.5984
hsa_circRNA_011914	0.769193	0.871374	1.01356	up	ASCRP3000879	hsa_circ_0011914	circBase	chr1	+	41232267	41232646	exonic	NM_001142588	NFYC	AATGCAAGTCAGGGGAAGCCTCGAAGGTGCCTGAAAGAAACCTTACAGGTGCAGCTGAAT	51.875	33.625	6.26652	6.24709	54	45	75.5	33	44	35	32	23.5	6.34805	6.32253	6.23738	6.15812	6.22899	6.24623	6.36877	6.14437
hsa_circRNA_407027	0.116546	0.438161	1.23824	up	ASCRP3000882		25070500	chr7	-	151167656	151195266	exonic	ENST00000478470	RHEB	AATGCAGCTTTTTTGGAATCTTCTGCTAAAGAAAATCAGGTTCCTCAAGCCAGGACCTAC	135.125	56.875	7.07925	6.77097	109.5	115	226	90	48	79.5	61	39	7.02284	7.06937	7.23055	6.99425	6.33806	7.04032	6.98082	6.72467
hsa_circRNA_092545	0.415531	0.637428	1.01754	up	ASCRP3000884	hsa_circ_0001426	circBase	chr4	+	89396991	89415482	exonic	NM_016323	HERC5	AATGCCATCATTGGAAGACTTGAAAGAACTCAGTCCTGATTTGGGAAAATAACCACCTGC	76.5	46	6.5694	6.54431	65	63	124	54	59	51	40	34	6.5517	6.55074	6.62967	6.5455	6.51497	6.60047	6.54881	6.513
hsa_circRNA_404980	0.979642	0.989158	1.00588	up	ASCRP3000886		25070500	chr12	-	26780965	26808785	exonic	NM_002223	ITPR2	AATGCGGAGACATCTGCCAGTGGATCTCCAGACACTTTACTACCATCAGATATGATTCTA	1050.75	471	9.58858	9.58013	961	1143	903	1196	368	431	356	729	9.61699	9.81403	8.96282	9.96049	9.69154	9.21654	9.22989	10.1826
hsa_circRNA_103054	0.545914	0.726288	1.0983	up	ASCRP3000888	hsa_circ_0060205	circBase	chr20	-	35312815	35317187	exonic	NM_022477	NDRG3	AATGCTGCCTCCTGTTCTTACCCACCTAAGGAACATGATATAGAAACAACTCATGGTGTG	10379.8	3481.75	12.7614	12.6261	8541	8334	16977	7667	2421	4673	3448	3385	12.6907	12.636	13.2244	12.4945	12.7119	12.8729	12.6907	12.2291
hsa_circRNA_403286	0.512999	0.706325	1.11524	up	ASCRP3000889		25242744	chr5	+	904262	908576	exonic	NM_004237	TRIP13	AATGCTGTCTTGACCCAAATTGATCAGATTAAAAGGTCCTCCTGGCACTGGAAAAACATC	793.875	301.5	9.11684	8.95948	647.5	661.5	1339.5	527	273	432	322	179	9.0542	9.0568	9.48636	8.87001	9.1349	9.22966	9.05836	8.41501
hsa_circRNA_405339	0.66917	0.808989	1.0957	up	ASCRP3000890		25070500	chr15	-	50209130	50226379	exonic	NM_024837	ATP8B4	AATGCTGTGGAAGTGAGAGAAGAACTCAGGAAAAAGAGCCTGTGGATTTCTCAGTCAAAT	483.5	212	8.5662	8.43435	464	507	467	496	195	186	157	310	8.64606	8.743	8.07763	8.7981	8.50527	8.05687	8.08266	9.0926
hsa_circRNA_003615	0.0591848	0.385625	1.10651	up	ASCRP3000892	hsa_circ_0003615	circBase	chr11	-	77823695	77832220	exonic	NM_024079	ALG8	AATGCTTTGGACAAAGTGCTGTCTGTCATCGGTGCTGTAAATGCATTGATGGAAAAAAAG	130.25	63.125	7.04837	6.90235	121.5	106	200	93.5	85	60.5	62	45	7.10859	6.97366	7.09323	7.01798	6.99213	6.75401	6.97334	6.88991
hsa_circRNA_003661	0.979195	0.989091	1.00178	up	ASCRP3000894	hsa_circ_0003661	circBase	chr11	+	82917099	82922472	exonic	NM_182603	ANKRD42	AATGGGGTTGTAGCATAGAAGATGTGGACTACAATGGAAACCTTCCAGTGTCTTCATTGG	148.5	80.75	7.18762	7.18506	127	132	215.5	119.5	103	80	66	74	7.14742	7.18186	7.17193	7.24928	7.25223	7.04815	7.02593	7.41393
hsa_circRNA_003234	0.0400331	0.345326	1.35563	up	ASCRP3000895	hsa_circ_0003234	circBase	chr11	-	13435076	13466728	exonic	NM_032320	BTBD10	AATGTAGAGATCTCAGTTATGGGTGCTACATGTGTGCTTTCAGAGCAGTAGTGTGAGGAA	154.625	56.25	7.17406	6.7351	137	119	275	87.5	56	69	67	33	7.24275	7.07738	7.42077	6.95535	6.49725	6.86166	7.05291	6.52857
hsa_circRNA_001480	0.453113	0.66164	1.0588	up	ASCRP3000896	hsa_circ_0001480	circBase	chr5	+	43615949	43645612	exonic	NM_012343	NNT	AATGTCAACGGCTTCTGCATATACAGCAGGTGCGAGCCCCTATGGTTAATCCAACATTAG	116	62	6.96894	6.8865	102	109	153.5	99.5	73	65	51	59	6.95931	7.01658	6.82615	7.0737	6.77748	6.81463	6.80427	7.14962
hsa_circRNA_102036	0.699606	0.828123	1.03732	up	ASCRP3000901	hsa_circ_0043026	circBase	chr17	+	30689932	30696801	exonic	uc002hhl.1	ZNF207	AATGTCGCAAGGTGGCCGTTACTGATCTTACTTCATCCAGTCTAATAGAATGATGCCAAT	192.375	96.5	7.46249	7.40963	168	179	255.5	167	119	102	72	93	7.43281	7.482	7.35221	7.58295	7.55806	7.28401	7.13504	7.66142
hsa_circRNA_102903	0.428659	0.647041	1.05344	up	ASCRP3000902	hsa_circ_0058010	circBase	chr2	-	210962809	211019335	exonic	NM_152519	KANSL1L	AATGTCTGGCTAATGGCATTTACAGGAGGTTTCCAATACTTATCTACAGGAATCGCCATG	100.25	53.25	6.77901	6.7039	85	79	170	67	59	60	55	39	6.76105	6.72002	6.90609	6.72887	6.52522	6.72845	6.89741	6.66453
hsa_circRNA_055708	0.193077	0.495213	1.31118	up	ASCRP3000904	hsa_circ_0055708	circBase	chr2	-	97541618	97586999	exonic	NM_001122646	FAM178B	AATGTGAGGTTTCTTTGTGCACATTAAAGTCTTCTTTCAGCATCACTCCAGGAACTGTGC	300.25	115	7.90408	7.51322	231	238	534	198	82	180	126	72	7.80452	7.81539	8.22705	7.76937	6.91355	8.00886	7.79154	7.33894
hsa_circRNA_065768	0.473809	0.677164	1.12365	up	ASCRP3000905	hsa_circ_0065768	circBase	chr3	+	50000008	50114685	exonic	NM_005777	RBM6	AATGTGATTAGTACTGCTATAACCAGAATTTGGTAGAAAAAGGATTTACTTGTTGGGGCC	102.75	44.875	6.67166	6.50346	56	57	250	48	56	53	38	32.5	6.43443	6.47729	7.3261	6.44881	6.4868	6.58658	6.4783	6.46217
hsa_circRNA_406821	0.564694	0.737958	1.10209	up	ASCRP3000907		25070500	chr6	+	109175427	109197553	exonic	NM_032131	ARMC2	AATGTTCAAAGGAACAACATCTTTACCATCTCATCTCAAGAATGGAGGGGTGTGGTGTCT	864.625	326.125	9.22432	9.08408	819	534.5	1495	610	263	452	366.5	223	9.38742	8.80382	9.63844	9.06761	9.07695	9.2969	9.27265	8.68982
hsa_circRNA_000917	0.150973	0.466456	1.07947	up	ASCRP3000908	hsa_circ_0000917	circBase	chr19	+	19603114	19607028	exonic	NM_017660	GATAD2A	AATGTTCCCAACACCAGCCTGCTCGTCAACATCCCACAGTGACATGAAGTCCGAGAGGAG	1616	630.375	10.1642	10.0539	1410	1459.5	2234.5	1360	438	848.5	610	625	10.1399	10.149	10.234	10.134	9.99039	10.2381	10.026	9.96111
hsa_circRNA_406750	0.0689065	0.393647	1.19156	up	ASCRP3000909		25070500	chr6	-	30695948	30697798	intronic	ENST00000376389	FLOT1	AATGTTCCCAAGTGTGAGGTCTCAGGTTGGAGCTGAGGAGAATTGCTAGGTTCCTGTGTT	337.5	133.25	8.082	7.82915	336	286.5	505	222.5	148	162	136	87	8.24176	8.02388	8.15981	7.90253	7.95119	7.8818	7.91008	7.57352
hsa_circRNA_004097	0.295967	0.558841	1.23018	up	ASCRP3000911	hsa_circ_0004097	circBase	chr10	-	46753787	47232156	sense overlapping	NM_031912	SYT15	AATGTTTAGGGGTAAGTCTGCTTTTTTTCTATTTTTAATAAAAAGATATATTACAGAAGA	281.5	102	7.74704	7.44817	207	180	586.5	152.5	132	133.5	90	52.5	7.66786	7.482	8.35504	7.48326	7.73652	7.6203	7.42235	7.01348
hsa_circRNA_100190	0.220888	0.513284	1.26111	up	ASCRP3000912	hsa_circ_0006848	circBase	chr1	-	42730785	42744343	exonic	NM_014947	FOXJ3	AATGTTTCCTTAAAGTGCCTCGATCTAAGGATGACCCTGGAAAGGATGACATCTGAACTG	378.875	137	8.12335	7.78865	282	259.5	748	226	115	206	140	87	8.01183	7.90499	8.65994	7.91663	7.46706	8.18026	7.9411	7.56617
hsa_circRNA_091412	0.373896	0.609739	1.16729	up	ASCRP3000914	hsa_circ_0091412	circBase	chrX	-	118750908	118754014	exonic	NM_145799	SEPT6	AATTAAAACAAGAAGCTTTAATTTGGGCTTCCTGTAGACACCCTTTTCCTGCGCAACAGA	698.625	274.5	8.97615	8.75299	596.5	546	1133	519	164	392.5	303.5	238	8.95239	8.83489	9.26355	8.85377	8.15616	9.0914	8.99524	8.76916
hsa_circRNA_406457	0.880579	0.935652	1.02039	up	ASCRP3000915		25070500	chr4	-	25193245	25198922	antisense	NR_037934	SEPSECS-AS1	AATTAAAGAGAGTGTTTTAGGGCACTGAACTTCATCTCCTCATTCCTACCCTCCTGGTCT	4137.5	1649.12	11.4738	11.4446	3406	3358.5	6367.5	3418	960	2285.5	1802	1549	11.3814	11.3343	11.808	11.3713	11.2527	11.7586	11.6298	11.1374
hsa_circRNA_058992	0.105877	0.429719	1.25093	up	ASCRP3000916	hsa_circ_0058992	circBase	chr2	+	242092890	242122439	exonic	uc002wat.1	PPP1R7	AATTAAATCTTGCCACACTGTCTTGACAGGCGGGTCGAGTCTGAAGAATCCGGCGATGAA	167.75	68.5	7.2596	6.9366	135	127	299	110	63	94.5	71	45.5	7.20608	7.14742	7.52958	7.15533	6.56877	7.19662	7.12861	6.85241
hsa_circRNA_403615	0.0728726	0.397962	1.94467	up	ASCRP3000919		25242744	chr6	-	45073658	45290704	exonic	NM_181356	SUPT3H	AATTAATCTGAAACTGCTTATCAATAACAGCTGTAGCACTGTGGCTTTTCTCCATGGACT	2593.5	699.75	10.8527	9.8932	2315	2621	2455	2983	274	678	429	1418	10.8567	11.0008	10.3742	11.1792	9.14688	9.92063	9.48828	11.017
hsa_circRNA_401099	0.42976	0.647905	1.05955	up	ASCRP3000920		25242744	chr12	-	123818599	123834988	exonic	NM_018183	SBNO1	AATTACATATGCAGCCCAGATGGTGGAGCCAGGGCAAGATTTACTGCTTGCTGCTTTGAG	109.75	59.875	6.86521	6.78175	102.5	102.5	167	67	80.5	69	55	35	6.92134	6.95535	6.88991	6.69423	6.87624	6.86166	6.84458	6.54454
hsa_circRNA_004564	0.309443	0.568379	1.12804	up	ASCRP3000921	hsa_circ_0004564	circBase	chr2	-	204354306	204356042	exonic	NM_203365	RAPH1	AATTACTGAGAGTTTGGATTCTGACAAGCCCATGGAACCAGTAAAAAGATCTCCTCTTCG	154.25	72.625	7.23822	7.0644	134.5	137	218	127.5	77	71	60.5	82	7.22754	7.22934	7.18032	7.31569	6.86819	6.91205	6.9539	7.52347
hsa_circRNA_101760	0.646051	0.792994	1.06337	up	ASCRP3000922	hsa_circ_0038610	circBase	chr16	-	23543977	23563625	exonic	NR_003501	EARS2	AATTCAACAGGCTTCTTGCACCTGGGTGGCCTCCGCACTGCCTTGTACAACTACATCTTT	971.25	377.375	9.43272	9.34408	848	899	1480	658	378	492	349.5	290	9.44076	9.48612	9.63064	9.17338	9.74434	9.41374	9.20643	9.01183
hsa_circRNA_102973	0.223205	0.514469	1.14741	up	ASCRP3000925	hsa_circ_0059074	circBase	chr2	+	242346951	242352836	exonic	NM_014808	FARP2	AATTCCATCAGAAGCACGTGGCCAAAGAATGTGGTGCTTCGCCTAGCTGTAAAATTTTTT	109.5	53.875	6.90554	6.70715	95	97	145	101	66	54	39	56.5	6.87662	6.89817	6.76105	7.08631	6.63603	6.60047	6.50514	7.08697
hsa_circRNA_023948	0.174429	0.484075	1.64559	up	ASCRP3000926	hsa_circ_0023948	circBase	chr11	+	85961337	85968638	exonic	NM_003797	EED	AATTCCATCCAAGAGATCCAAATCTTCTCCTGTCAGTAAGTAAAGGATGACGCTGTCAGT	1608	504.5	10.1608	9.44215	1462	1566	1408.5	1995.5	209	469	348	992	10.1892	10.2629	9.55706	10.6339	8.63589	9.3551	9.19748	10.5801
hsa_circRNA_015816	0.0504712	0.369373	1.57455	up	ASCRP3000930	hsa_circ_0015816	circBase	chr1	+	200080329	200090083	exonic	NM_003822	NR5A2	AATTCTTGGTGCTCTTTAGTTTAGGTTGATGACCAAATGAAGCTGCTTCAGAACTGCTGG	283	83.5	7.82235	7.1674	229	226	508	169	55	122	85	72	7.77659	7.74958	8.16833	7.59489	6.46114	7.51315	7.31286	7.38246
hsa_circRNA_004950	0.289445	0.555239	1.06829	up	ASCRP3000932	hsa_circ_0004950	circBase	chr3	+	196533449	196539722	exonic	NM_002577	PAK2	AATTGAAAAATCCCAACATCGTTAACTTTTTGGACAGCTGAATGCCAAGGGAACAGAAGC	59	32.375	6.34422	6.24892	42	50	105	39	35	38	29.5	27	6.22125	6.40828	6.46793	6.27942	6.09871	6.38812	6.25147	6.25738
hsa_circRNA_004752	0.808458	0.89319	1.00993	up	ASCRP3000933	hsa_circ_0004752	circBase	chr1	+	43239233	43241150	sense overlapping	NM_024097	C1orf50	AATTGAAGACATGCTGATGAATTCATCCGAGCAAATGCCACCAACAAGCTGACAGTCATA	55.125	35.125	6.31277	6.29851	51.5	42	87	40	40.5	42	31	27	6.35405	6.2562	6.34084	6.29999	6.18296	6.43443	6.28058	6.29607
hsa_circRNA_405819	0.0570203	0.380314	1.29638	up	ASCRP3000935		25070500	chr19	+	58290118	58291514	intronic	uc002qqb.2	ZNF587	AATTGAATGTCATACATCAAATAGCTGCATACATTCCAGGTTGTTGGCATGGAGGGGAAG	140.875	56.125	7.10263	6.72814	114.5	122	242	85	51	74.5	60	39	7.05963	7.10012	7.30122	6.94956	6.35405	6.95463	6.93935	6.66453
hsa_circRNA_103116	0.733735	0.848844	1.05008	up	ASCRP3000936	hsa_circ_0001181	circBase	chr21	+	30693541	30702014	exonic	NM_001186	BACH1	AATTGAGAAGCTGGTTGATGATAATTAGAAGCATGCTTTCCACTGAACTTCCCGACAACA	132.75	70.125	7.08244	7.01194	106	122	183	120	62	76	65	77.5	6.98471	7.11541	6.98629	7.24334	6.55074	6.99213	7.03452	7.47036
hsa_circRNA_101868	0.595547	0.759735	1.05381	up	ASCRP3000938	hsa_circ_0003568	circBase	chr16	+	71954641	71955356	exonic	NM_014761	IST1	AATTGCAAAGAATTACAACGTACCCTATGAACCTGACTCTGTGGTCATGGTTGCTGATCA	113.25	63	6.88954	6.81392	93	89	200	71	77	76	63	36	6.87662	6.82022	7.08631	6.77502	6.83127	6.96329	6.98082	6.48032
hsa_circRNA_013128	0.604231	0.765572	1.06896	up	ASCRP3000939	hsa_circ_0013128	circBase	chr1	+	91973410	91973954	exonic	NM_003503	CDC7	AATTGCAGCTGAACTTCAGTGCCTAACAGTGGCTGGGTGTTAAAAAAGATATTGAGAAGC	283.375	129.25	7.87251	7.77629	285	264	408.5	176	151	155	142	69	8.02544	7.92744	7.89229	7.64484	8.01639	7.7954	7.96392	7.32945
hsa_circRNA_404790	0.196993	0.497687	1.05712	up	ASCRP3000940		25070500	chr10	+	93579026	93602148	exonic	NM_025235	TNKS2	AATTGCCGCGATACCCAAGGCAGACATTCAACACCTTTACATTTAGCAGGTGAATATAAG	64.25	38.75	6.41677	6.33663	59	49	103.5	45.5	52	45	32	26	6.43443	6.33806	6.46793	6.42667	6.38812	6.43443	6.30684	6.21711
hsa_circRNA_051241	0.0940535	0.418644	1.31863	up	ASCRP3000941	hsa_circ_0051241	circBase	chr19	+	42363987	42375484	exonic	NM_001022	RPS19	AATTGCCTCATTCGTAAGTACTTTCGCCATCATAGTATTCTCCACCACTGTTCCTTCCAG	2151	735.875	10.5848	10.1857	1882	1930.5	2690.5	2101	366	896	660	1021.5	10.5611	10.5773	10.5049	10.6958	9.6714	10.322	10.1404	10.6092
hsa_circRNA_104749	0.101553	0.426658	1.26325	up	ASCRP3000942	hsa_circ_0086564	circBase	chr9	+	20907148	20933102	exonic	NM_017794	FOCAD	AATTGCTGCTTTGACACTAGTCTTGAATACAAGTTCATATCCAGCTTTCAGAGTGGCACC	101	40.5	6.7516	6.41447	80	71	196	57	40	54	42	26	6.7259	6.62967	7.07504	6.57582	6.15126	6.65035	6.63914	6.21711
hsa_circRNA_101961	0.356003	0.598135	1.142	up	ASCRP3000943	hsa_circ_0041671	circBase	chr17	-	5118219	5126751	exonic	NM_207103	SCIMP	AATTGGCCTTCTCTAGAAGACTCTTGATTCCACTGCAATGAGCTGGTGGAGGAATAATTT	198.625	92	7.50821	7.31665	178.5	178	258.5	179.5	79	99	94	96	7.51093	7.48803	7.36182	7.67207	6.85085	7.26659	7.43437	7.71478
hsa_circRNA_103003	0.461243	0.667333	1.09322	up	ASCRP3000946	hsa_circ_0059545	circBase	chr20	+	18523662	18531819	exonic	NM_006363	SEC23B	AATTGTCATTTATCTTGGTGAGTTGGGCAGATGTACAGAGTCAGCTCAGGCACATAGAAG	149.75	75.875	7.15902	7.03043	135	121	249	94	90	104	72.5	37	7.20608	7.10012	7.31569	7.01418	7.05661	7.30236	7.15533	6.60742
hsa_circRNA_406012	0.674496	0.812369	1.02319	up	ASCRP3000947		25070500	chr2	-	197986055	197987516	exonic	NM_153697	ANKRD44	AATTGTTAGTAAACAACGGGGCAGATGTTAACATTCAGGCCACTTGGATGTTGTAGCATT	45.875	31	6.17158	6.1385	34	33	82.5	34	47	31	24	22	6.08759	6.12145	6.31915	6.15812	6.28521	6.15126	6.08626	6.03125
hsa_circRNA_008640	0.141984	0.460124	1.14633	up	ASCRP3000949	hsa_circ_0008640	circBase	chr2	-	62100136	62107529	exonic	NM_006430	CCT4	AATTTAAATGGTTCTGGCAAACTGCTCAAGCTGGTGGAGCTGTCTAAGGCTCAAGATATA	92	45.875	6.70132	6.5043	81	79	153	55	52	55	47.5	29	6.71831	6.73646	6.80503	6.5455	6.38812	6.63422	6.71659	6.27826
hsa_circRNA_401230	0.757707	0.86402	1.07758	up	ASCRP3000950		25242744	chr14	-	35036891	35037219	exonic	NM_021249	SNX6	AATTTAGTGGAACTGGCAGAGTTAGAACTGAAGCATGCAAAGGATCTCCTGTATCGAAGG	224.5	116	7.64927	7.54148	200	228	230	240	87	107	94	176	7.62853	7.75189	7.23815	7.97852	7.00983	7.33615	7.43437	8.38555
hsa_circRNA_008629	0.0410106	0.349341	1.53382	up	ASCRP3000951	hsa_circ_0008629	circBase	chr10	+	90653627	90665417	sense overlapping	NM_020799	STAMBPL1	AATTTATAACGCCCAAGGATGTGACCTTCTCTTGGATTTTCCTGATTATTATGAGAGGCA	822.375	248.25	9.22214	8.60501	685	696.5	1156	752	150	316	227	300	9.12969	9.13033	9.29323	9.3353	7.96302	8.80882	8.60636	9.04186
hsa_circRNA_100404	0.285412	0.552758	1.18028	up	ASCRP3000957	hsa_circ_0015379	circBase	chr1	-	176145045	176153828	exonic	NM_022457	RFWD2	AATTTCTTGGCCCCATCTGCTTTGATATGATTGAAGAAGCATACATGACAAAATGTGGCC	937	337.75	9.3381	9.09897	774.5	772.5	1611	590	232.5	492	353	273.5	9.30277	9.28472	9.75145	9.01343	8.8177	9.41374	9.22357	8.94086
hsa_circRNA_008564	0.0605896	0.388365	1.27303	up	ASCRP3000959	hsa_circ_0008564	circBase	chr10	-	70246900	70276600	exonic	NM_152707	SLC25A16	AATTTGAAAAGTGCCTGTATTGCTGGATGCTGTGCCAAAACAACAGTTGCTCCATTGGAT	214.125	83.25	7.51867	7.1704	178	178	374.5	126	87	109	88	49	7.50697	7.482	7.78848	7.29722	6.97366	7.36373	7.36482	6.97939
hsa_circRNA_400038	0.149213	0.465386	1.16079	up	ASCRP3000962	hsa_circ_0092373	circBase	chr17	+	75085353	75085553	intronic	ENST00000392476	SEC14L1	AATTTGCAGTAACAGGTGTGAGCATTCTAGCAGCAGTTTGATGATCGTATGTCAAGCATG	113.25	53.875	6.8905	6.67539	95	90	190	78	54.5	66	57	38	6.85778	6.84109	7.02284	6.8403	6.37902	6.83285	6.91389	6.57582
hsa_circRNA_406042	0.283306	0.551598	1.12822	up	ASCRP3000963		25070500	chr2	+	209204860	209207276	intronic	ENST00000264380	PIKFYVE	AATTTGCATATATTATTAAAACCAGTGGCTCTTAGCAGGGGGGTTATTTTTCCTTAGTTG	157.5	74.75	7.24355	7.0695	137	140.5	233.5	119	68	93	68	70	7.23143	7.24691	7.25252	7.24334	6.65523	7.17721	7.09749	7.34807
hsa_circRNA_407269	0.23174	0.520842	1.08587	up	ASCRP3000964		25070500	chrX	+	15833799	15836765	exonic	NM_005089	ZRSR2	AATTTGGAACCTCACCTGAGGGGCAATGTATATGTTCAGTACCAGTCATGTTCACGTAAA	99.5	50.5	6.7505	6.63164	77	76	185	60	68	56	43	35	6.69211	6.6821	7.00897	6.61882	6.65523	6.66453	6.61606	6.59074
hsa_circRNA_100217	0.127044	0.443156	1.13677	up	ASCRP3000967	hsa_circ_0008197	circBase	chr1	-	51032748	51061888	exonic	NM_007051	FAF1	AATTTTATAACCTGGGCTTGGGATCTGACAAAGGACTCCAACAGAGCAAGATGTGTCTTG	198	90.75	7.46296	7.27802	177	186	306.5	122.5	107	111	91	54	7.48527	7.54196	7.55279	7.27184	7.3314	7.35963	7.38516	7.03589
hsa_circRNA_005433	0.595455	0.759735	1.08589	up	ASCRP3000968	hsa_circ_0005433	circBase	chr4	+	119529812	119549381	exonic	NR_109983	LOC729218	AATTTTCATATAAGTGGATTCCAGAGGGGTGACAGCAAAACCTGGACCTACCATGAAAGA	163	81.75	7.26968	7.15081	155	169	234	94	124	95.5	66.5	41	7.36017	7.43437	7.26031	7.02388	7.62122	7.22814	7.05963	6.69423
hsa_circRNA_002850	0.711737	0.835738	1.02076	up	ASCRP3000971	hsa_circ_0002850	circBase	chr10	-	123661905	123683844	exonic	NM_007041	ATE1	AATTTTTGAGTCTTTACCAGAGAATGCATCACACAAGTTAGAGGCATGTGGGCACATTCC	61.625	40.75	6.40221	6.37257	55	51.5	98	42	50	43	42	28	6.43443	6.38705	6.43443	6.35294	6.33806	6.40934	6.54881	6.19409
hsa_circRNA_103320	0.199385	0.498611	1.05407	up	ASCRP3000972	hsa_circ_0064772	circBase	chr3	-	33633886	33686395	exonic	NM_015097	CLASP2	ACAAAAATGGTGTCTCAATCACAGCATAAAAGCTTCGATGATGAAGAATCAGTGGATGGA	62.625	37.5	6.43682	6.36085	54	50.5	94	52	46	39	34	31	6.42036	6.38705	6.40934	6.53053	6.24147	6.36549	6.42712	6.40934
hsa_circRNA_011717	0.648388	0.794758	1.11596	up	ASCRP3000973	hsa_circ_0011717	circBase	chr1	+	38273472	38275126	exonic	NM_198446	C1orf122	ACAAAACACCTTCAGTAGAGCCTTGATTAAAAGGAAACCTGCAGACTCTCTCGGCCACGC	932.625	404.75	9.43529	9.277	864	985.5	881	1000	245.5	367	320	686.5	9.47412	9.63289	8.9255	9.70863	8.92293	9.01527	9.06167	10.1081
hsa_circRNA_077417	0.547286	0.727308	1.06954	up	ASCRP3000976	hsa_circ_0077417	circBase	chr6	-	99347143	99375698	exonic	NM_012160	FBXL4	ACAAAAGTAGAGGTAAAAGAATGTCACATGTCAGCATTTGTACCTGAAGTCAGCATGCAA	70.125	40.625	6.44645	6.34946	49	47	142	42.5	64.5	42	32	24	6.34805	6.32253	6.74862	6.36659	6.61652	6.42247	6.28058	6.07828
hsa_circRNA_100226	0.334752	0.583794	1.27232	up	ASCRP3000981	hsa_circ_0005567	circBase	chr1	-	51868106	51874004	exonic	NM_001981	EPS15	ACAAACTTGGATTTTTTCCAGTCTGATCCTTTTGTTGGCAATCTCTTCTCTGAAAGCTGA	712.875	265.875	9.00367	8.65621	564	603	1143	541.5	130	322	283	328.5	8.89134	8.94989	9.27247	8.90099	7.72292	8.83919	8.9025	9.16025
hsa_circRNA_404525	0.435338	0.65145	1.03937	up	ASCRP3000982		25070500	chr1	+	67423741	67428843	exonic	NM_020948	MIER1	ACAAAGAAAATGAAAAAGGAAGGCGACATGCCAATTCATGAACTTCTCAGCCTTTATGGT	99.5	56	6.78384	6.72812	83	75	164	76	64	67	52	41	6.74862	6.67113	6.88118	6.83443	6.61652	6.8407	6.76105	6.69423
hsa_circRNA_406916	0.942893	0.969052	1.00311	up	ASCRP3000983		25070500	chr7	+	23163395	23166829	intronic	ENST00000479288	KLHL7	ACAAAGAAGAATGGCTGAAATATAGAAAACGTTGTGTGACGTGATCCTCATGGTCCAGGA	101.625	59.25	6.82079	6.81631	85	83	161.5	77	86	58	49	44	6.78849	6.80104	6.86476	6.82889	6.97366	6.71659	6.7461	6.82889
hsa_circRNA_058197	0.775641	0.874572	1.03515	up	ASCRP3000986	hsa_circ_0058197	circBase	chr2	-	217536827	217542954	exonic	NM_000599	IGFBP5	ACAAAGCATTTATTTAATAAAGTTATGCATTCAGTTAGGCCCCTGCCGCAGACACATGGA	136.125	72.375	7.10996	7.06011	113	122	198.5	111	63	89.5	67	70	7.05325	7.11541	7.08962	7.18154	6.60047	7.16004	7.09749	7.38246
hsa_circRNA_008757	0.713953	0.83732	1.07866	up	ASCRP3000987	hsa_circ_0008757	circBase	chr4	+	76725286	76726456	exonic	NM_003715	USO1	ACAAAGCCAGCTGACTGAAAAGGACTCTATGATTGAAAATATGGATCTCCAACTTGAGGA	145.125	75.875	7.18421	7.07497	141	139	164.5	136	61	69	68.5	105	7.25929	7.23263	6.87085	7.37408	6.55074	6.87585	7.08235	7.79093
hsa_circRNA_092420	0.40243	0.6286	1.2168	up	ASCRP3000988	hsa_circ_0002178	circBase	chr15	+	64404771	64415745	exonic	NM_003099	SNX1	ACAAAGTTACAACACAGAGTAAACATCAGTCTCCAAAGATAACTACATCCCTTCTTCCCA	778.75	311.125	9.16898	8.8859	688	689	855	883	186	301	249	508.5	9.13399	9.11321	8.88025	9.5485	8.38051	8.73852	8.73095	9.69361
hsa_circRNA_025597	0.85152	0.917406	1.05052	up	ASCRP3000989	hsa_circ_0025597	circBase	chr12	-	21788274	21810728	exonic	NM_001174097	LDHB	ACAAATAAAATTAACTATTGTAGTGTGCTCCGCACGACTGTTACAGAGGTCTCCAGAGCC	437.625	216.25	8.4273	8.3562	423.5	417	418	492	134.5	196	184	350.5	8.51797	8.48182	7.91888	8.79053	7.77309	8.11146	8.29861	9.24163
hsa_circRNA_104981	0.031987	0.322036	1.2459	up	ASCRP3000993	hsa_circ_0007933	circBase	chrX	-	10534927	10535643	exonic	NM_000381	MID1	ACAAATTGAAGATAGCTGATCAGCTTCCTTGGGTTTTGCTGATGACACAAGAGAGCTTTG	78.5	33.75	6.57555	6.25836	63.5	59	142.5	49	32	46	32	25	6.54785	6.51201	6.76354	6.4788	6.0395	6.49625	6.28058	6.21711
hsa_circRNA_044796	0.126091	0.443156	1.33391	up	ASCRP3000994	hsa_circ_0044796	circBase	chr17	+	56780556	56798173	exonic	NM_058216	RAD51C	ACAACAAAGATTGATAGAAATCAGGCCTTGCTTGTTCCTGCATTAGAACACCGAAAAGCT	408.375	147.75	8.3099	7.89424	352	353	623	305.5	99.5	190	144.5	157	8.29036	8.27406	8.42938	8.24581	7.22814	8.09447	7.97709	8.27726
hsa_circRNA_100274	0.844693	0.914546	1.00847	up	ASCRP3000996	hsa_circ_0005371	circBase	chr1	-	93070863	93073284	exonic	NM_005665	EVI5	ACAACACATTGCTGAGCTTGAAATCCAGAACCAGATCAATAGTAACCATCTTCGAAGAGC	64.75	41.875	6.43302	6.42086	52	50	106.5	50.5	60	42.5	35.5	29.5	6.37902	6.37902	6.49525	6.4788	6.55074	6.37685	6.44171	6.31414
hsa_circRNA_405499	0.502061	0.698881	1.08437	up	ASCRP3000998		25070500	chr16	-	81124205	81124712	exonic	ENST00000564477	GCSH	ACAACAGAAAATGGCATTGGAACAGTGGGAATCAGCAATTTTGCACAGGTTAAATCATTT	101.5	56.5	6.81765	6.7008	106	94	141	65	96	52	42	36	6.98471	6.87008	6.74862	6.6672	7.14522	6.55074	6.54881	6.55841
hsa_circRNA_404569	0.152972	0.468578	1.05214	up	ASCRP3000999		25070500	chr1	+	114449617	114450813	exonic	NM_022836	DCLRE1B	ACAACATAACATAAAGATTGGTATCTAAGCAATGGATCCAAGCCCTGGAGGTTGGTGAGA	82.375	47.75	6.6417	6.56838	74.5	67	126.5	61.5	64	50	45	32	6.67638	6.60047	6.65394	6.63603	6.60047	6.58658	6.63914	6.44733
hsa_circRNA_104273	0.750062	0.858915	1.0205	up	ASCRP3001000	hsa_circ_0006107	circBase	chr6	-	170852688	170858201	exonic	NM_002793	PSMB1	ACAACATCATCGGTGGACTTGATGAAGAAGTACTATACTGGCAATTGCTGGAGAAGATTT	55.875	34.625	6.28167	6.2524	44	40	104.5	35	49	36	26	27.5	6.25324	6.21589	6.4783	6.17923	6.32253	6.32253	6.08626	6.27826
hsa_circRNA_083957	0.175776	0.484892	1.15072	up	ASCRP3001001	hsa_circ_0083957	circBase	chr8	+	37971709	37974243	exonic	NM_004674	ASH2L	ACAACCAAAAACAGAGCAGTGCTGTGTCTACTAGTGGGAATTTAAATGGATATTATACCA	112.25	53.75	6.94019	6.73765	104	106	135	104	61	56	48	50	6.96654	6.97366	6.70675	7.11381	6.54067	6.65035	6.7461	7.01348
hsa_circRNA_406999	0.36097	0.601017	1.12047	up	ASCRP3001003		25070500	chr7	+	117874484	117899943	sense overlapping	NM_019644	ANKRD7	ACAACCCAAGAACACCTTTGCACCTAGCCTGTGCTAATGGACATACAGATGTTGTACTTT	190.75	88.5	7.40889	7.24479	170	150	323	120	86.5	126	91.5	50	7.47417	7.3035	7.61457	7.24334	7.00163	7.55902	7.41552	7.003
hsa_circRNA_400718	0.268675	0.543584	1.11175	up	ASCRP3001004		25242744	chr11	-	17118603	17121516	exonic	NM_002645	PIK3C2A	ACAACCCAGATAAACATTATATGATTCCTTCAGGGTTACCAGAACTTACAAGTATTCAAG	78.75	40.5	6.59361	6.44077	65	58.5	135	56.5	36.5	54.5	41	30	6.5517	6.51595	6.7123	6.59448	6.12015	6.64005	6.59354	6.40934
hsa_circRNA_403356	0.708656	0.833789	1.02858	up	ASCRP3001006		25242744	chr5	-	74041502	74046492	exonic	NM_032380	GFM2	ACAACTGAAGCAAGGAATGCCTTAATTGAACAAGTCATGTGGACTTTACCTTGGAGGTTG	53.625	34.125	6.25497	6.21431	50	39	92.5	33	53.5	35	25	23	6.29999	6.2086	6.39242	6.11885	6.42667	6.23139	6.18853	6.01065
hsa_circRNA_101403	0.3983	0.626104	1.21441	up	ASCRP3001007	hsa_circ_0032649	circBase	chr14	-	75513078	75516421	exonic	NM_014381	MLH3	ACAACTGTGGCTGTGGATGTTGTACTTGAGAATGGCAATTATTTCCAGTCAGAGAAGGAA	339.875	135.25	8.04359	7.76334	315.5	279	581	184	156	196.5	139.5	49	8.14916	7.98834	8.33829	7.69858	8.05381	8.13229	7.92465	6.94262
hsa_circRNA_103912	0.257517	0.536299	1.14524	up	ASCRP3001008	hsa_circ_0007747	circBase	chr5	-	92889466	92899169	exonic	NR_021490	NR2F1-AS1	ACAACTTGCAGCTCATCTCTATTGATGCAGGTAGATGAAACTCAAGAGAAAAGGTGTGGA	90.875	44.375	6.72251	6.52686	76	71.5	137	79	43.5	47	36	51	6.67638	6.63603	6.71831	6.85933	6.24147	6.49625	6.42712	6.94262
hsa_circRNA_405123	0.172851	0.483188	1.09433	up	ASCRP3001009		25070500	chr13	-	25463453	25487229	exonic	NM_018451	CENPJ	ACAAGAAAAATTATCTTCCAATGCAAGGTGTTGGAAATCAATAGCTCTTCTAGCCTTTGC	72.125	37.625	6.48699	6.35694	51	53.5	138	46	46	42	31.5	31	6.37902	6.42712	6.72296	6.41886	6.30342	6.43443	6.33806	6.35184
hsa_circRNA_005606	0.344909	0.590882	1.11653	up	ASCRP3001014	hsa_circ_0005606	circBase	chr16	+	1675973	1682366	exonic	NM_020825	CRAMP1L	ACAAGATCACCAAGTACATCGACTTTGATCATGGAGCTGAAGGTGGTGGATCATCGTCTG	145.75	72.5	7.15638	6.99735	158	130	206	89	98	82.5	72.5	37	7.36891	7.16662	7.11381	6.97617	7.18401	7.06937	7.12861	6.60742
hsa_circRNA_104167	0.297814	0.560213	1.08001	up	ASCRP3001015	hsa_circ_0077535	circBase	chr6	-	106727535	106740981	exonic	NM_004849	ATG5	ACAAGCAACTCTGGATGGGATTGCAAAATGGCATTATCCAATTGGTTTGCTATTTGATCT	62	35.5	6.37931	6.26828	56	47.5	106.5	38	44	43	33	22	6.43443	6.31414	6.50024	6.26844	6.19162	6.43443	6.36877	6.07828
hsa_circRNA_406817	0.0285167	0.309709	1.12322	up	ASCRP3001016		25070500	chr6	-	105243453	105291173	exonic	NM_020771	HACE1	ACAAGCCTTGCTGAAGTTGCTACAACAAATGGTCATAAACTGCTTAGGCAGAAGAAATGT	49.125	26	6.23861	6.07098	47	44	73.5	32	27.5	26.5	26	24	6.25324	6.3057	6.23738	6.15812	5.94473	6.07237	6.18853	6.07828
hsa_circRNA_101891	0.65123	0.796577	1.04605	up	ASCRP3001017	hsa_circ_0005687	circBase	chr16	+	84872027	84872341	exonic	NM_031476	CRISPLD2	ACAAGCTTCGGGGCCAGGTGCAGCCTCAGGCCTCCAACATGGAGTACATGAGCTCAAGCG	271.75	127.625	7.81729	7.75234	241.5	256	411	178.5	144	170.5	123	73	7.82796	7.88964	7.90045	7.65113	7.89628	7.94478	7.77082	7.39749
hsa_circRNA_407041	0.362994	0.60266	1.18423	up	ASCRP3001018		25070500	chr8	-	16353301	16372347	sense overlapping	ENST00000518026	MSR1	ACAAGGAAAGAAATCTCTCTGGGCCCTGCTTCTGTTTCTCAAAAGGTTACTTTTGTTGTT	1867.38	632	10.2984	10.0544	1528	1552.5	3200	1189	481	913	693	441	10.2541	10.247	10.7382	9.95427	10.136	10.3564	10.2157	9.50964
hsa_circRNA_000110	0.743984	0.855147	1.04021	up	ASCRP3001020	hsa_circ_0000110	circBase	chr1	-	114372213	114377061	exonic	NM_012411	PTPN22	ACAAGGAGTAAGGAGAATTCTCACCAAATGTTCCCAAATCCTTATCCTCAGCTGTGAAGG	245.75	120.75	7.69091	7.63403	206	183.5	420.5	173	101	164	133	85	7.67505	7.52616	7.93096	7.63149	7.26689	7.8695	7.84887	7.55087
hsa_circRNA_007278	0.376048	0.610811	1.17806	up	ASCRP3001021	hsa_circ_0007278	circBase	chr3	+	12343019	12353952	intronic	ENST00000397015	PPARG	ACAAGGCCATTTTCTCAAACGAGAGTCAGCCTTTAACGGGTAGATATGTGTTAATAAGCA	141	66.25	7.16342	6.92701	126	132	151	155	76.5	58.5	48	82	7.15216	7.18186	6.80503	7.51463	6.79699	6.68122	6.70637	7.52347
hsa_circRNA_102034	0.512131	0.70577	1.17054	up	ASCRP3001025	hsa_circ_0005397	circBase	chr17	+	30500849	30503232	exonic	NM_018307	RHOT1	ACAAGTCGATGGATTCCTCTCATAAATGAAAGAACAGACAAAGACAGCAGGTTCCTCCCC	661.5	277.75	8.95275	8.72557	609	627	659	751	165	285.5	223	437.5	8.98003	8.9966	8.4967	9.33767	8.18151	8.64501	8.57965	9.49612
hsa_circRNA_104072	0.182415	0.489912	1.21881	up	ASCRP3001026	hsa_circ_0002492	circBase	chr6	-	17665469	17669259	exonic	NM_005124	NUP153	ACAAGTGCAGTCCTCTTGATAGGAGTGGGATAGATATCACAGATTTTCAGGCCAAAAGAG	135.625	57.625	7.10425	6.81878	113.5	121	191	117	46	70.5	55	59	7.03176	7.11541	7.04679	7.22304	6.30342	6.91205	6.88118	7.17846
hsa_circRNA_102806	0.762019	0.866502	1.15809	up	ASCRP3001027	hsa_circ_0008827	circBase	chr2	-	114486977	114493435	exonic	NM_025181	SLC35F5	ACAAGTTGGATATTCCAATGTTCTTTGTGGTTTTTGGCAAATTTGTCATATCAAGAAGCA	241.25	144.25	7.57829	7.36654	111	180	508	166	52.5	414	74.5	36	7.03589	7.51734	8.1711	7.58881	6.43443	9.17809	7.2176	6.63603
hsa_circRNA_406488	0.0936931	0.418644	1.03824	up	ASCRP3001028		25070500	chr4	-	76852366	76857388	exonic	NM_014435	NAAA	ACAAGTTTACAGTTTCTGGTGATGAACGAGGTTCTGCACCAGTATTGTGGCTCAAGACTC	40	26.25	6.09241	6.03827	33	33	65	29	32	26	24	23	6.04963	6.10844	6.14054	6.07103	5.99742	6.03813	6.08626	6.03125
hsa_circRNA_407107	0.832709	0.907537	1.01405	up	ASCRP3001034		25070500	chr8	-	99676157	99735197	intronic	ENST00000518165	STK3	ACAATCCTTTGAACAAAAGGGATTCTTAACAGATACCACTGAAGGAAGTGCTAGCTGTGA	46	31.5	6.14878	6.12864	39	33.5	81.5	30	48	30	27	21	6.08759	6.12145	6.2932	6.09288	6.32253	6.12716	6.12015	5.94473
hsa_circRNA_405879	0.599582	0.762719	1.06382	up	ASCRP3001035		25070500	chr2	-	55433405	55436967	exonic	NM_152385	CLHC1	ACAATGAATACATTTAAGGGCATGACTCTTCAAGAATCCATGAATCTAGATGCTCTCACT	80.125	44.875	6.64746	6.55821	69.5	79.5	97	74.5	55	41.5	33.5	49.5	6.61514	6.73646	6.40934	6.82889	6.44527	6.44733	6.38489	6.95535
hsa_circRNA_103122	0.157558	0.472366	1.42863	up	ASCRP3001036	hsa_circ_0004339	circBase	chr21	-	34953607	34958487	exonic	NM_017613	DONSON	ACAATGCAAATGCTTAAGACTTCACATGTATCATTCTCCGAGCCTGATATTCCGTCCTCA	573.125	199.875	8.76954	8.25491	514.5	519	642	617	126	215	171	287.5	8.76454	8.76434	8.46674	9.08253	7.57305	8.24611	8.19645	9.00404
hsa_circRNA_103043	0.0623378	0.389377	1.2742	up	ASCRP3001037	hsa_circ_0060134	circBase	chr20	-	34295041	34301018	exonic	NM_004902	RBM39	ACAATGTTTCCAACTCTCTAACATGTTTAACCCTCAAACGTACAGGTTTGCAGATTCCGC	128.625	53.625	7.04698	6.69738	106	106.5	193	109	46	73	50	45.5	6.98471	6.99496	7.05291	7.15533	6.2656	6.90044	6.7461	6.87739
hsa_circRNA_008584	0.0575867	0.382202	1.78827	up	ASCRP3001038	hsa_circ_0008584	circBase	chr18	+	7754370	7755918	intronic	ENST00000332175	PTPRM	ACACAAAACTTGTTCTCCCTCTAGTGTTCCACTTGCACAGGGGTACTTGAATCTAAAACA	23750.5	6292.88	13.9599	13.1214	20887.5	23286	20436.5	30392	2253.5	5296.5	3774.5	13847	13.9783	14.1105	13.4864	14.2646	12.591	13.0311	12.8339	14.0295
hsa_circRNA_103317	0.050191	0.369262	1.37668	up	ASCRP3001039	hsa_circ_0064735	circBase	chr3	-	33441680	33467233	exonic	NM_014517	UBP1	ACACAAGACTGTTCTCTAATTTTTCAGTGATGTCTTGGCATTGCCCATTTTCAAGCAGGA	162.5	58	7.25479	6.79359	132	130	268	120	44	72	59	57	7.20608	7.16159	7.40812	7.24334	6.2656	6.90044	6.92134	7.08697
hsa_circRNA_100688	0.180206	0.487451	1.46803	up	ASCRP3001042	hsa_circ_0020097	circBase	chr10	+	117221450	117278834	exonic	NM_207303	ATRNL1	ACACAATACAATCATGGACCTTGTGCAGTTTTTTGTCACCTTCTTCAGACAGCCTTTTGA	580.75	185.625	8.68594	8.13207	440	432	1095	356	110	317	209	106.5	8.56985	8.52825	9.21411	8.43157	7.39695	8.82698	8.46429	7.84003
hsa_circRNA_000483	0.113623	0.435148	1.19112	up	ASCRP3001043	hsa_circ_0000483	circBase	chr13	+	50054354	50057699	exonic	NM_031915	SETDB2	ACACAATGGGAAAAAAATGAACAAAATGTGCATGTCTTCAACTGACAGCAAGGAATGCCA	99.375	45.875	6.81238	6.56006	84	83	141	89.5	60.5	43.5	32.5	47	6.76105	6.76105	6.74273	6.98471	6.54067	6.39931	6.38489	6.91538
hsa_circRNA_405815	0.713084	0.836737	1.03638	up	ASCRP3001047		25070500	chr19	-	57967026	57967550	sense overlapping	NM_020633	VN1R1	ACACACCATCATGGGATACCTCAGACAATGGCAGCTTTTGGATTGAAATATTTGCTGAAT	150	77.625	7.14073	7.08918	120	122	270	88	95.5	99	72	44	7.09552	7.10012	7.40653	6.96076	7.15533	7.25575	7.12861	6.81703
hsa_circRNA_000445	0.0577615	0.382627	1.14927	up	ASCRP3001048	hsa_circ_0000445	circBase	chr12	-	118583263	118583380	antisense	NM_002567	PEBP1	ACACAGATCTCAGGTTTCTATTTTTATTCAACTACAAGCAAACAGCACAATTAATGCAAC	112.125	53.125	6.88343	6.68271	97	94	187	70.5	57.5	63	50	42	6.89704	6.88118	7.01278	6.74273	6.4868	6.75401	6.73354	6.75651
hsa_circRNA_102658	0.306284	0.565625	1.04653	up	ASCRP3001051	hsa_circ_0007385	circBase	chr2	-	32142994	32157204	exonic	NM_015955	MEMO1	ACACAGTATTGAAATGCATTTGCCTTATACAGCTAAAGCCATGGAAAGCCATGCAGGATA	55.375	34.875	6.3091	6.24349	57	41	87.5	36	48	35	30.5	26	6.44881	6.24969	6.34084	6.19706	6.28521	6.23139	6.26326	6.19409
hsa_circRNA_001066	0.119321	0.440286	1.04054	up	ASCRP3001052	hsa_circ_0000627	circBase	chr15	+	72789131	72848248	sense overlapping	NM_005744	ARIH1	ACACAGTTATTGCATATTGGGTACTTCCAGAAGTATGAATTCAGTGATGCAAAGGACAGG	45.75	30.25	6.19851	6.14119	41	37	71	34	36	32	26	27	6.21468	6.18668	6.21347	6.17923	6.06913	6.13926	6.13926	6.21711
hsa_circRNA_102117	0.752412	0.860219	1.01156	up	ASCRP3001053	hsa_circ_0000782	circBase	chr17	-	47388673	47390207	exonic	NM_014897	ZNF652	ACACATGAAAACACACACTGTGTGTTTCCTGTAACAAATCGTTCAAGAAACTCTGGTCCC	33.375	23.5	5.99868	5.98211	28	26.5	50	29	25	25	21	23	5.94033	5.98122	5.98692	6.08626	5.88485	5.98407	5.98122	6.07828
hsa_circRNA_100033	0.187649	0.491081	1.47557	up	ASCRP3001057	hsa_circ_0009581	circBase	chr1	-	8555122	8601377	exonic	NM_012102	RERE	ACACCACTCTGAATGCACTGAACACAAGGGAAGTGTAACATCTCCCATTTTTCTGACATA	5353.62	1697.75	11.8786	11.3173	5015	5150	4504.5	6745	894	1392	1100.5	3404.5	11.9637	11.9599	11.2887	12.302	11.1246	10.9689	10.9304	12.2452
hsa_circRNA_007444	0.893484	0.94252	1.01073	up	ASCRP3001059	hsa_circ_0007444	circBase	chr5	+	95091099	95099324	exonic	NM_014899	RHOBTB3	ACACCAGGAAAGAAAAAATGCCTGTCTTAAAGGCTGAAGCGTCACATTATAACTCTGACT	71.625	44.125	6.50425	6.48886	76	46.5	108	56	65	39	34.5	38	6.68604	6.28521	6.50024	6.5455	6.60788	6.31301	6.42712	6.60742
hsa_circRNA_405492	0.118974	0.440286	1.63947	up	ASCRP3001063		25070500	chr16	-	72651081	72651452	exonic	ENST00000570152	AC004158.2	ACACCTAGATTTCTTCCTGCGTGAATCCAGTTGAGAACCTTTTTGTGATGAAAACGAGAT	1054.75	328.125	9.59937	8.88614	922	995	1147	1155	160	331	240.5	581	9.55754	9.65153	9.28157	9.90684	8.10571	8.876	8.67911	9.88374
hsa_circRNA_104785	0.810786	0.89459	1.01596	up	ASCRP3001064	hsa_circ_0087104	circBase	chr9	-	39165929	39178357	exonic	NM_033655	CNTNAP3	ACACCTATTATTTTGGAGAATCTGAGGTGGTTTATTTTGATGGACAAAGTGCTCTGCTGT	63.875	38.25	6.42146	6.39861	53	59	100.5	43	41	44	40	28	6.3935	6.48924	6.43652	6.36659	6.19162	6.47729	6.59354	6.332
hsa_circRNA_034804	0.00786304	0.187839	1.34761	up	ASCRP3001065	hsa_circ_0034804	circBase	chr15	+	42579888	42589854	exonic	NM_198141	GANC	ACACCTCTCAGGTTCCTCTCCTGGCTGAAATTTATGGTATAGAAGGAAACATTTTCAGGC	9710.75	2822.38	12.6911	12.2607	8008	8151	14326	8358	1732	3656	2505	3396.5	12.6033	12.5954	12.9701	12.5954	12.1968	12.431	12.1718	12.243
hsa_circRNA_102047	0.616682	0.773642	1.01872	up	ASCRP3001066	hsa_circ_0000759	circBase	chr17	-	35640167	35646430	exonic	NM_198838	ACACA	ACACCTGAAGACCTTAAAGCCAATGCAGACTTTGAAATACTCGTGGGATATGAAGTGGAG	72.25	43.625	6.52087	6.49412	53	62	120	54	54.5	49	37	34	6.39931	6.55074	6.60921	6.52424	6.43443	6.55074	6.4783	6.513
hsa_circRNA_406466	0.0680665	0.393421	1.18049	up	ASCRP3001067		25070500	chr4	-	39843567	39851272	exonic	NM_001100399	PDS5A	ACACCTGTAAAGAATATTGACCCAGTAAAGAATAAGGTGCCTATGGTTCATGCTTGAAGT	112.25	50.75	6.91038	6.67099	94	96	184	75	50	64.5	47.5	41	6.88686	6.91687	7.00335	6.83443	6.37095	6.82297	6.73354	6.75651
hsa_circRNA_068293	0.0227695	0.285946	1.46307	up	ASCRP3001071	hsa_circ_0068293	circBase	chr3	+	183901269	183901879	exonic	NM_004068	AP2M1	ACACGTGTGACTTCGTCCAGTTACAAACCCAATAAACTCTGTAGAGTGGAGTGCCATTCG	195.125	64.5	7.44618	6.89719	176	132.5	312	160	57	92	52	57	7.49104	7.18925	7.56807	7.53638	6.49725	7.18186	6.79293	7.11671
hsa_circRNA_404778	0.126805	0.443156	1.06619	up	ASCRP3001072		25070500	chr10	+	76315125	76360251	sense overlapping	NM_001123	ADK	ACACTATAATGGCTACAGGTGTCAGATCCAGCTAGCAGTGCCATAAGCCAGAATTATAGA	101.875	55	6.80519	6.71272	86	93	159.5	69	70	62	51	37	6.78077	6.87008	6.84693	6.72296	6.69298	6.76887	6.78159	6.60742
hsa_circRNA_406697	0.0180359	0.261395	1.21506	up	ASCRP3001073		25070500	chr5	-	150075067	150076453	exonic	NM_018047	RBM22	ACACTATATGTTGGTGGTCTAGGTGATACCATTACTGAGACAGATTTAAGGCCTGCCCAT	119.625	53.5	6.94044	6.65941	109	98	195.5	76	64	64	51	35	7.00163	6.90571	7.05661	6.7978	6.58283	6.78077	6.76105	6.513
hsa_circRNA_103350	0.654401	0.798707	1.02042	up	ASCRP3001074	hsa_circ_0065220	circBase	chr3	-	47468936	47470160	exonic	NM_012235	SCAP	ACACTCAAAGTATGTGGGTGCCCCGGTGGCTTATGTCCAGCAGATATTTGTGAAGTCCTC	173.625	89.125	7.34803	7.31887	163.5	156.5	252.5	122	113	94	82.5	67	7.4134	7.34863	7.34807	7.282	7.46706	7.19662	7.29722	7.31456
hsa_circRNA_004070	0.493904	0.692039	1.15954	up	ASCRP3001076	hsa_circ_0004070	circBase	chr1	-	46751033	46752171	exonic	NM_006369	LRRC41	ACACTCTCCTACAATGAGTGTGACATGTTGGCGAGCCAAGTTTATGGAGGCCTTTTTTTC	125	60.125	7.04995	6.8364	121	112	129	138	56	52	47	85.5	7.11251	7.03895	6.65701	7.39134	6.4712	6.57582	6.72504	7.57352
hsa_circRNA_008805	0.0780112	0.40767	1.12901	up	ASCRP3001077	hsa_circ_0008805	circBase	chr17	+	36614345	36619623	exonic	NM_001199417	ARHGAP23	ACACTCTGGAGCTGTCTATCATGCCCAAGGACGAGGACATCCTCCAGCTGCTGCCACTGG	348.125	144.25	8.10883	7.93378	281.5	297.5	544.5	269	137	192	142	106	8.01848	8.05568	8.25488	8.10629	7.83113	8.09764	7.97403	7.83232
hsa_circRNA_031939	0.286554	0.554108	1.08318	up	ASCRP3001079	hsa_circ_0031939	circBase	chr14	-	52977957	53011089	exonic	NM_020784	TXNDC16	ACACTGAACATTCACCTGTTTATTAAGACAATGAAAGCACCTCTGTTGATAACATAGATC	128	64.75	7.03616	6.92089	111	110	198	93	64	81	61	53	7.03589	7.00827	7.08631	7.01418	6.63603	7.02593	6.96365	7.05797
hsa_circRNA_067864	0.0332728	0.324386	1.19869	up	ASCRP3001080	hsa_circ_0067864	circBase	chr3	-	167422629	167438061	exonic	NM_007217	PDCD10	ACACTGAGAGCCGCTTTCATCAAGATCAGTGTGTTTTTTGTGTCCAATTCTTTTATCACC	236.625	96.25	7.66037	7.39891	185	198	387	176.5	98.5	108	93	85.5	7.53687	7.61847	7.83054	7.65561	7.22814	7.35963	7.43437	7.57352
hsa_circRNA_000804	0.461178	0.667311	1.06641	up	ASCRP3001083	hsa_circ_0000804	circBase	chr17	-	73946854	73952028	exonic	NM_004035	ACOX1	ACACTGTCATGATGCTCCAGACGGCTAGTTGGAAAGACTTCAAATCATGCAATAGTTCTT	83.75	48.5	6.67431	6.58155	72	76	113	74	67.5	46.5	35	45	6.64005	6.70675	6.55266	6.7978	6.68122	6.44733	6.36877	6.82889
hsa_circRNA_002375	0.178157	0.486611	1.40359	up	ASCRP3001084	hsa_circ_0002375	circBase	chr12	-	88898935	88939642	exonic	NM_000899	KITLG	ACACTGTTACTTTCGTACATTGACTTGGATTCTCACTTGCATTTATCTTCAGCTGCTCCT	325.375	112.625	7.99014	7.50102	261.5	251	584	205	65	164.5	123	98	7.93999	7.8668	8.34682	7.80694	6.61652	7.88658	7.77082	7.73016
hsa_circRNA_006409	0.193166	0.495213	1.04297	up	ASCRP3001086	hsa_circ_0006409	circBase	chr10	+	102697158	102703885	exonic	NM_018121	FAM178A	ACACTTCCTGAAACCAACATTTTAAATGTGGTTAAGATGATGTCAGTTCATACAGACTGT	36.875	25.125	6.05679	5.99609	31.5	31	59	26	27	26	25.5	22	6.04087	6.07961	6.08626	6.02041	5.93825	5.99742	6.10396	5.94473
hsa_circRNA_005874	0.0646538	0.390218	1.22863	up	ASCRP3001087	hsa_circ_0005874	circBase	chr13	+	31204971	31205611	exonic	NM_005800	USPL1	ACACTTCTATATACCAGTCAATTGAGTGGTGTTAAAGTGCATCTATCCTTTGGGCTCTAA	92.625	40	6.69772	6.40067	77.5	69	161	63	35	52	37	36	6.70032	6.60047	6.85006	6.64005	6.0502	6.58658	6.46567	6.50024
hsa_circRNA_404233	0.0667704	0.393421	1.26265	up	ASCRP3001092		25242744	chr9	-	111637174	111644467	exonic	NM_003640	IKBKAP	ACAGAAGACTTCGGTTCCTGTTCTTGGATTATGAAGAAGCTGTGCTCTTGCTGTTAGAAG	295.875	113.5	7.90946	7.57301	253	266	473.5	191	97	145	112	100	7.89324	7.93668	8.08415	7.72377	7.18401	7.72739	7.65046	7.73016
hsa_circRNA_403961	0.846322	0.915018	1.01295	up	ASCRP3001093		25242744	chr7	-	148516069	148516779	exonic	uc011kuj.2	EZH2	ACAGAAGATTCATTGAATGGCACCTGCAGAAGCTTTTCATGCAACACCCAACACTTATAA	104.625	57.875	6.82154	6.80298	83	81	185.5	69	64	69	54.5	44	6.76929	6.74862	7.00722	6.76105	6.60047	6.87585	6.87085	6.86476
hsa_circRNA_101372	0.934653	0.964458	1.00473	up	ASCRP3001095	hsa_circ_0006278	circBase	chr14	-	68151731	68157138	exonic	NM_016026	RDH11	ACAGAAGGTCTTGAGATTCTAAGTGGGAATCATTTCAGGTCACTTCCTCCTAACCCATCT	1124.5	487.25	9.66026	9.65345	966.5	963.5	1558.5	1009.5	319	616	502	512	9.62952	9.59589	9.69154	9.7241	9.43359	9.74747	9.73694	9.69583
hsa_circRNA_102772	0.154354	0.469645	1.19113	up	ASCRP3001096	hsa_circ_0004964	circBase	chr2	+	85270686	85276771	exonic	NM_020122	KCMF1	ACAGAATTCCCAGTTTCTTTTAACAAGATTTGTCCAATATGTGCAGCGTTACCTGGAGGC	130.5	58.5	7.04373	6.7914	113	107	206	96	51	71	58	54	7.02593	6.99213	7.12508	7.03176	6.35405	6.90044	6.85315	7.05797
hsa_circRNA_000175	0.148608	0.465213	1.21234	up	ASCRP3001099	hsa_circ_0000175	circBase	chr1	-	205585605	205593019	exonic	uc021pid.1	ELK4	ACAGACATTCAACATGATTGCATTTGAACTCATTGCTATGGACAGTGCTATCACCCTGTG	131.75	57.25	7.07038	6.79258	107	116	190	114	52	64	53	60	6.99496	7.05325	7.03452	7.19877	6.38812	6.78077	6.82297	7.17846
hsa_circRNA_101866	0.185255	0.490204	1.10308	up	ASCRP3001105	hsa_circ_0040370	circBase	chr16	-	71772844	71773244	exonic	NM_001128	AP1G1	ACAGAGCTAGATATGACGGACTTTGTTTTCCAAGCTGCAGTACCAAAGGTGCTCCAGCTG	126	62.125	7.02613	6.88459	108	120	175	101	73	66	51.5	58	6.99496	7.10012	6.94008	7.06937	6.74189	6.82297	6.83404	7.13947
hsa_circRNA_407215	0.0219935	0.283436	1.18308	up	ASCRP3001108		25070500	chr9	-	107587026	107587963	intronic	ENST00000374736	ABCA1	ACAGAGGTGCAGAATGTACGTACACTGCTTTGGGCATCTGTTTGGAAAATATGACTTCTA	87.125	42.5	6.66257	6.42002	70	71	152	55.5	53	51	38	28	6.62967	6.62967	6.82218	6.56877	6.38812	6.56877	6.42712	6.29607
hsa_circRNA_407173	0.613902	0.771632	1.04242	up	ASCRP3001109		25070500	chr9	+	35657761	35658017	antisense	NR_003051	RMRP	ACAGAGTCCTCAGTGTGTAGCCTAGGATACAGGCCTTCAGCACGAACCACAATGAGCCCC	154.25	79.25	7.19363	7.13369	129	130	257	101	95.5	99	79	43.5	7.166	7.1713	7.36017	7.07704	7.17409	7.25575	7.25252	6.85241
hsa_circRNA_104233	0.95031	0.973356	1.00302	up	ASCRP3001110	hsa_circ_0078362	circBase	chr6	+	155095122	155099179	exonic	NM_014892	SCAF8	ACAGAGTGTTGAGAAGTTTATTCAGAAATTGTATTCCCTGAATGACTATAAACCACCCAT	42.125	29	6.13766	6.13331	32.5	30.5	76	29.5	39	29	22	26	6.09739	6.10844	6.25855	6.08626	6.15126	6.12716	5.99742	6.25738
hsa_circRNA_100826	0.00592027	0.165388	1.10559	up	ASCRP3001112	hsa_circ_0022245	circBase	chr11	-	61039146	61042056	exonic	NM_152718	VWCE	ACAGATCTGGTCGCCTGGTGACCCCTGTGAGTTATGCATCTGCCAGTGAGATGCTATTTC	228	102.75	7.63225	7.48743	205	200	339	168	109	121	99	82	7.66231	7.61111	7.65606	7.59954	7.39695	7.50747	7.50747	7.53784
hsa_circRNA_001508	0.190153	0.493101	1.13353	up	ASCRP3001115	hsa_circ_0001508	circBase	chr5	+	80071512	80088663	exonic	NM_002439	MSH3	ACAGATTTATCATTTATGATAGAAATAAAGAACTCTGCTGTATCTTGTATACCAACTGAT	78.375	39.25	6.5979	6.41708	65	61.5	128	59	35	44	39	39	6.57582	6.54454	6.65701	6.61422	6.10974	6.40934	6.45499	6.69423
hsa_circRNA_000603	0.213459	0.507228	1.09156	up	ASCRP3001117	hsa_circ_0000603	circBase	chr15	+	56680669	56687032	exonic	NM_198524	TEX9	ACAGCAACAGTTGTCTTCAGTAGAAAGGAGGTCTGTTACCATCTGAAGGGATAGTTCATC	103.75	54.125	6.80415	6.67776	87.5	82.5	181	64	78	58.5	42	38	6.81222	6.76354	6.97366	6.6672	6.86088	6.67113	6.57162	6.60742
hsa_circRNA_404718	0.913479	0.952959	1.02017	up	ASCRP3001119		25070500	chr10	+	12159671	12160917	exonic	NM_018706	DHTKD1	ACAGCAAGAGATGAGCAAATACAAACATGTTAAAGGCAGCCGTGTCAACTCTTCAAGAAA	164.375	89.125	7.32001	7.29121	155	158.5	173	171	109	79	58.5	110	7.36292	7.36891	6.93091	7.61732	7.36182	7.00581	6.93935	7.85786
hsa_circRNA_008046	0.239807	0.524731	1.50459	up	ASCRP3001128	hsa_circ_0008046	circBase	chr14	+	31103152	31112611	exonic	NM_016106	SCFD1	ACAGCCTCTTCTGCTTTTTTGTTACTCTGGGCTTTTACACTCTGATCGAGATCCTATTCC	3115.88	847.375	10.9658	10.3764	2475	2284.5	6124	1580	482	1440.5	1011	456	10.9569	10.8169	11.7691	10.3205	10.136	11.0412	10.7868	9.54171
hsa_circRNA_406479	0.44147	0.655093	1.15592	up	ASCRP3001129		25070500	chr4	-	54811039	54817857	antisense	uc003haa.3	PDGFRA	ACAGCGAAAAGACCTACAGCACTCTGCAAAAGGCATTCTTCACCAAAGTGTGTCTCCTTG	1106.88	441.375	9.6694	9.46036	1024.5	1115	1133	1155	290.5	438	360	677	9.71598	9.79158	9.26244	9.90759	9.2492	9.26042	9.23939	10.0924
hsa_circRNA_028319	0.258907	0.537603	1.23678	up	ASCRP3001138	hsa_circ_0028319	circBase	chr12	-	112370389	112381173	exonic	NM_138341	TMEM116	ACAGGACACCAAGCTTCACATGGCCCTTTATGTTCTCCAGATATTCTACATTTCCTCATT	10833.5	3855.12	12.892	12.5854	10433	10612	10183	12106	2165	3598.5	2738	6919	13.0114	12.9897	12.4581	13.1088	12.5109	12.4226	12.2533	13.1548
hsa_circRNA_092490	0.943491	0.969399	1.00522	up	ASCRP3001140	hsa_circ_0001064	circBase	chr2	+	120830753	120836157	exonic	NM_020909	EPB41L5	ACAGGAGTCCTTGTTTTTGAAGGAGATACCAAAATTGGCTTATTTTTTTGCATTGGTTGG	52.125	34.125	6.22376	6.21624	33.5	36	107	32	47	37	29	23.5	6.09739	6.15686	6.50024	6.14054	6.28521	6.25738	6.22366	6.09871
hsa_circRNA_400081	0.0500406	0.368947	1.49842	up	ASCRP3001145	hsa_circ_0092309	circBase	chr4	+	152021740	152022080	intronic	ENST00000274065	RPS3A	ACAGGCTTGACTTTGCGTAAGTAGCTTATTCTTGGTTTGTATTTTCCTTAAGTTGGCGCT	191.125	57.75	7.36293	6.77949	146	133	377.5	108	44	80	58	49	7.30322	7.20608	7.8023	7.14011	6.22899	7.03245	6.91389	6.94262
hsa_circRNA_404886	0.886057	0.938062	1.00615	up	ASCRP3001147		25070500	chr11	+	48175347	48177671	exonic	NM_002843	PTPRJ	ACAGGGAAGAGATCTGAAGCTTGTTGGAATTAGTCAACCTAAATATGCAGCAGAACTGGC	52.25	32.75	6.23637	6.22752	36	37	102	34	45.5	33	26	26.5	6.15686	6.21589	6.3935	6.17923	6.29607	6.23139	6.18853	6.19409
hsa_circRNA_405317	0.0574295	0.38191	1.11135	up	ASCRP3001151		25070500	chr15	+	40933576	40943017	sense overlapping	NM_144508	CASC5	ACAGGGCATTTATCCACAACAGTGTTTCTCAAGCTTGAATACTACCATAATTTTTAGATT	118.75	60.875	6.94822	6.7959	94	106	194	81	76	74.5	52	41	6.86665	6.99213	7.05291	6.88118	6.83127	6.91205	6.73354	6.70675
hsa_circRNA_104304	0.998496	0.999311	1.00017	up	ASCRP3001152	hsa_circ_0079363	circBase	chr7	-	6465618	6472590	exonic	NM_139179	DAGLB	ACAGGGCTGCAGTACAGGGACTTCATCCACGTCAGCTTCCATGACAAGGACACAGATCTG	306.25	148.125	7.95233	7.95209	260	270	491	204	154	209.5	132	97	7.93077	7.94386	8.13139	7.80331	8.02805	8.2	7.86554	7.71478
hsa_circRNA_407257	0.28679	0.554314	1.18088	up	ASCRP3001154		25070500	chr9	+	140109659	140109825	intronic	ENST00000344894	NDOR1	ACAGGTGAGGGCAGCCTTGGGCCTGGTGGTTGGAGCCCAGGACCGGCCCTGGGAAAGCTG	321.5	135	8.02963	7.78977	306.5	323	451	205.5	136	186.5	152.5	65	8.11243	8.17384	8.02267	7.80956	7.79886	8.05908	8.0492	7.25193
hsa_circRNA_062993	0.759798	0.865289	1.01039	up	ASCRP3001156	hsa_circ_0062993	circBase	chr22	+	33254003	33259028	exonic	NM_000362	TIMP3	ACAGTAAAGTGGTTTTATTTCTATCACAGTCGCGTCTATGATGGCAAGATGTACACGGGG	69.375	41.875	6.48477	6.46986	56.5	56	109	56	53	43	35	36.5	6.41358	6.44881	6.51595	6.56074	6.40828	6.43443	6.4783	6.55841
hsa_circRNA_104479	0.360932	0.601017	1.11231	up	ASCRP3001158	hsa_circ_0001741	circBase	chr7	-	128655032	128658211	exonic	NM_012470	TNPO3	ACAGTAGTATCTCTATTGGTTCATGCATGGGAGATCTCAGACCAGTTGTTACAGATCCGG	86	44.375	6.68836	6.5348	71	81	113	79	52	40.5	37	48	6.60047	6.731	6.55266	6.86931	6.35405	6.37685	6.46567	6.94262
hsa_circRNA_079518	0.621307	0.776447	1.06157	up	ASCRP3001159	hsa_circ_0079518	circBase	chr7	-	17890448	17937069	exonic	NM_015132	SNX13	ACAGTATCTTAGATCTCTAGATACAGCTGGTGATGGCCAGTCTATCCATATGGGGATGGG	89.375	49.125	6.72175	6.63554	79	74	131	73.5	44	56	44	52.5	6.71831	6.67113	6.69211	6.80543	6.25147	6.65035	6.59354	7.04679
hsa_circRNA_104736	0.961737	0.979995	1.00371	up	ASCRP3001160	hsa_circ_0086414	circBase	chr9	-	16435552	16437522	exonic	NM_017637	BNC2	ACAGTGGCTGGTTGCAATGCTGCATTCCCCTCTCGCCGAAGCCGAGACAGGATGCTGCTG	838.5	362.25	9.26358	9.25824	735.5	754	1093	771.5	314	390	325	420	9.22538	9.23939	9.21069	9.37887	9.41119	9.09375	9.07953	9.44851
hsa_circRNA_405952	0.10128	0.426658	1.15717	up	ASCRP3001163		25070500	chr2	-	122125405	122135069	sense overlapping	NM_015282	CLASP1	ACAGTGTGCTGTGCTGCAGGTTATCCCTAGGCTAAAAGAGAACTCTGTATGAGTTAAATG	657.75	244.75	8.92661	8.71601	594	594	945	498	249.5	264	260	205.5	8.94245	8.93171	9.03115	8.80113	8.96246	8.5222	8.77818	8.60121
hsa_circRNA_404635	0.980407	0.989427	1.00249	up	ASCRP3001164		25070500	chr1	+	193332350	193334904	sense overlapping	NR_125789	LINC01031	ACAGTGTGTCAGGAGGTGTTTCTAGAGAGCTATCTTATCACCAACATCACCAAGTATGCT	168.5	90	7.29542	7.29183	163	135	264	112	113	99	100	48	7.38893	7.2176	7.39054	7.18463	7.44991	7.25575	7.51905	6.94262
hsa_circRNA_100752	0.0297301	0.313712	1.1162	up	ASCRP3001167	hsa_circ_0020976	circBase	chr11	-	5367002	5368140	exonic	NR_038321	OR51B5	ACAGTTAGATCTCATCTCTATGGGTGGAAGATGTTGAGAAGGAACAACATGATCTAAGTC	125.875	61.125	7.00301	6.84441	100	102	198.5	103	78	70	49.5	47	6.9113	6.92943	7.08498	7.08631	6.85085	6.87585	6.76105	6.88991
hsa_circRNA_103894	0.970498	0.984406	1.00151	up	ASCRP3001169	hsa_circ_0073035	circBase	chr5	+	74639677	74640157	exonic	NM_000859	HMGCR	ACAGTTGTCATTCACTTCTTAGACAAAGAATTGACAGGCTTGAAGATGTTTTGAGCAGTG	46.5	31.625	6.19963	6.19745	49	37	65	35	36.5	35	30	25	6.28521	6.15686	6.15938	6.19706	6.07961	6.23139	6.30684	6.17194
hsa_circRNA_100279	0.0233734	0.288278	1.32563	up	ASCRP3001170	hsa_circ_0003069	circBase	chr1	+	93301746	93303190	exonic	NM_000969	RPL5	ACATAAAGAACAGCGTAACTCCAGACATGCTTCTCAATAGGTTTGGCATGGACAAGATCT	313.25	108.625	7.94638	7.5397	262	251	557	183	122.5	136	100	76	7.94616	7.87316	8.28443	7.68177	7.58412	7.64484	7.50747	7.42235
hsa_circRNA_102862	0.338007	0.585929	1.17123	up	ASCRP3001172	hsa_circ_0004305	circBase	chr2	+	179400458	179407088	exonic	NR_038272	TTN-AS1	ACATACTCATTTCCTTCGGTGATCACAGGATCTGGTTTGCCACTGAAAGGAATCTTGATG	168.5	76.5	7.27341	7.04539	138	132	300	104	56	106	91	53	7.24572	7.2009	7.53323	7.11381	6.4783	7.34807	7.29722	7.05797
hsa_circRNA_402346	0.180632	0.487746	1.32198	up	ASCRP3001175		25242744	chr2	+	113258782	113260758	exonic	NM_153712	TTL	ACATATAATAAGGTGAAGGCATTCTCATCTCCTCAGAGGCTTCAGAGCTTCTCGATTTCA	2347.5	819.125	10.7252	10.3225	2173.5	2164	2528	2524.5	492.5	860	550	1374	10.7895	10.7459	10.412	10.9534	10.1656	10.2527	9.87085	11.0008
hsa_circRNA_063878	0.0893593	0.416454	1.11742	up	ASCRP3001176	hsa_circ_0063878	circBase	chr22	+	50563820	50566936	exonic	NM_018995	MOV10L1	ACATATAATAGCTTCTGAACATGTCAAATTACAAGGAGAAGTTTTCGACTTTGCTGTGGC	44.75	26.125	6.15374	5.99356	38	33.5	79.5	28	37	27	20.5	20	6.15686	6.12974	6.28406	6.04429	6.12845	6.06374	5.91778	5.86426
hsa_circRNA_070520	0.21224	0.507211	1.35538	up	ASCRP3001178	hsa_circ_0070520	circBase	chr4	-	103226145	103236987	exonic	NM_022154	SLC39A8	ACATATGGTCAGTGTTTAACTGCTGAAGAGATCTTTTCCCTTCATGGCTTTTCAAATGCT	562.375	199.25	8.69778	8.25908	448	453	964	384.5	110	288.5	229	169.5	8.60074	8.60321	9.06671	8.52045	7.41552	8.65579	8.60636	8.35866
hsa_circRNA_061372	0.170231	0.481738	1.4744	up	ASCRP3001179	hsa_circ_0061372	circBase	chr21	-	30428647	30437426	exonic	uc002yna.3	CCT8	ACATATTGTTACTGTCAAGGCTCTGGTATCAGTTCCTCTTCAGTATTGCATGGCATGGTT	1013.25	296.5	9.38276	8.82263	762	718	1988	585	186	493	340	167	9.27859	9.18044	10.0679	9.00413	8.38051	9.41374	9.1546	8.34167
hsa_circRNA_406427	0.709823	0.834245	1.03336	up	ASCRP3001180		25070500	chr3	+	197559067	197566268	exonic	NM_032773	LRCH3	ACATCAAAACAGCCTACAGATGAATTTTCAGATCTGCCTCTTCGAGTAGCAGAGATTACT	118.625	62.75	6.9419	6.89457	95	95.5	202	82	61	76	63.5	50.5	6.88686	6.87624	7.10144	6.90308	6.56877	6.99213	6.99213	7.02523
hsa_circRNA_406076	0.579512	0.748192	1.04877	up	ASCRP3001183		25070500	chr2	+	243056789	243081039	exonic	NR_130699	LOC728323	ACATCAAGAGACCTATCAAGACCTGTATCCAGGAAAAGTATCTTAAATAGCGAAGATGGA	113.125	58.375	6.86469	6.796	103	77	208	64.5	74	62.5	59	38	6.92943	6.70675	7.13504	6.68755	6.81463	6.79094	6.91389	6.66453
hsa_circRNA_001483	0.654061	0.798663	1.0285	up	ASCRP3001187	hsa_circ_0001483	circBase	chr5	-	54562965	54568003	exonic	NM_019030	DHX29	ACATCACTGTTAACCCTAGAGATTGTTTTAGCAACCAATATTGCAGAGACGGGTATCACT	66.375	38.375	6.42013	6.37959	51	47	120.5	47	43	40.5	35	35	6.36549	6.32253	6.60921	6.38327	6.22899	6.35405	6.45499	6.48032
hsa_circRNA_009725	0.205143	0.501898	1.63626	up	ASCRP3001188	hsa_circ_0009725	circBase	chr1	+	10460449	10480201	exonic	uc001arc.3	PGD	ACATCAGACTGAGTCTGTGCTTTTAATAGGACTGTCTCCAAAGTTGATGATTTCTTGGCC	607.125	194.75	8.8238	8.1134	500	596.5	515	817	112.5	163	123	380.5	8.73134	8.92816	8.18261	9.45309	7.44215	7.8818	7.77082	9.35882
hsa_circRNA_402193	0.721016	0.841833	1.01342	up	ASCRP3001189		25242744	chr2	+	30775358	30791042	exonic	NM_001304446	LCLAT1	ACATCCAAGAACTACAGGCTTTACTTTTGTGGTAGACCGTCTAAGAGAAGCACAGTCACA	59.625	37.75	6.35968	6.34044	48.5	44	104	42	53	38	31	29	6.3057	6.2932	6.47323	6.36659	6.42667	6.32253	6.28058	6.332
hsa_circRNA_063981	0.843404	0.913902	1.00598	up	ASCRP3001190	hsa_circ_0063981	circBase	chr22	-	50904191	50904269	exonic	NM_002972	SBF1	ACATCCACCTCCTCCCTGAAGATGCAGGTCCTGGACCCGGAGCTGGAGTTGGCTGACCTC	11263	4347.75	12.9382	12.9296	10274	10304	14248	10226	2832	4641	4294	5624	12.9823	12.9497	12.9387	12.8823	12.9169	12.8526	13.0273	12.9218
hsa_circRNA_004926	0.58076	0.749158	1.02528	up	ASCRP3001191	hsa_circ_0004926	circBase	chr20	-	61485367	61491660	exonic	NM_006602	TCFL5	ACATCCAGGAAAGACATGGAGATTCTCTTAAAAAGTTTGGTAACTCTCATTCGACATCCA	69.625	42.875	6.51281	6.47679	64.5	59	95	60	58.5	41	35	37	6.5354	6.50024	6.38705	6.62856	6.50564	6.38812	6.45499	6.55841
hsa_circRNA_102525	0.0424108	0.353035	1.08698	up	ASCRP3001194	hsa_circ_0050518	circBase	chr19	+	34922765	34955036	exonic	NM_005499	UBA2	ACATCCTTCATAGGTTGCCAAGGAAAGTGTACTGCAGTTTTACCCGAAAGCTAATATCGT	78.5	41.875	6.59184	6.47152	63	64	128.5	58.5	49	46	37.5	35	6.5517	6.57582	6.65701	6.58283	6.35405	6.49625	6.49125	6.54454
hsa_circRNA_103158	0.373639	0.609645	1.08444	up	ASCRP3001195	hsa_circ_0062220	circBase	chr22	-	19187244	19189004	exonic	uc021wle.1	CLTCL1	ACATCGTCATTCATGCAGATGAGCTGGAGGAGCTGATGTGCTATTACCAGGTTGGAGACC	79.5	46	6.60759	6.49064	70	78	120	50	68	47	43	26	6.62967	6.70675	6.61514	6.4788	6.65523	6.49625	6.63914	6.17194
hsa_circRNA_405663	0.39012	0.621034	1.06288	up	ASCRP3001196		25070500	chr18	+	14763684	14764089	exonic	NM_001145029	ANKRD30B	ACATCTACAAAAGCAAGTACAAATGAAGGAACATCTACAGGAACACCTGATGAGGCTGCA	80.375	46.25	6.62001	6.53202	70	63	134.5	54	53	62	41	29	6.64005	6.56265	6.71659	6.56074	6.42667	6.76105	6.57162	6.36877
hsa_circRNA_055999	0.374502	0.609916	1.04263	up	ASCRP3001198	hsa_circ_0055999	circBase	chr2	+	109405307	109411177	exonic	NM_144978	CCDC138	ACATCTGAAATTGCAGGTGATTTGGATATCTACTCTGGAGATAAAGTTGGTTCATCGTTA	42.625	26.5	6.11184	6.05161	41	34	70	25.5	32	26.5	27.5	20	6.17372	6.11496	6.17746	5.98122	6.02376	6.09871	6.13926	5.94473
hsa_circRNA_001767	0.0666734	0.393421	1.06664	up	ASCRP3001201	hsa_circ_0001767	circBase	chr7	-	148809228	148815440	exonic	NM_001001661	ZNF425	ACATGAAGAATACTGGAAAGTTGCTATGTTTTGGTAACTGTGACATTTGATGATGTGGCC	48.375	28	6.19179	6.09872	41	35	84.5	33	37	27	25	23	6.14054	6.14054	6.30684	6.17923	6.12845	6.06374	6.10396	6.09871
hsa_circRNA_101814	0.898634	0.945147	1.00839	up	ASCRP3001202	hsa_circ_0039353	circBase	chr16	+	53189837	53191453	exonic	NM_025134	CHD9	ACATGACAGAAATCACCTATGTTTACAGCGACAGGATTTTGACACTTCATGACATGTCAT	51.25	33.5	6.23517	6.22312	39	36.5	97	32.5	52	29	29	24	6.17372	6.15686	6.44067	6.16944	6.37902	6.13926	6.25147	6.12274
hsa_circRNA_103616	0.777081	0.87586	1.01653	up	ASCRP3001204	hsa_circ_0069380	circBase	chr4	+	26614790	26622310	exonic	NM_018317	TBC1D19	ACATGAGGAAAGCACAGGCCAGTCTTCAGAGACCTGAGATTAAACTTGAATCACTGAAAG	103.625	59.375	6.84865	6.825	97.5	87	147	83	78.5	63	45	51	6.88991	6.81142	6.7779	6.91538	6.86088	6.74442	6.68122	7.01348
hsa_circRNA_008399	0.297461	0.559861	1.08834	up	ASCRP3001205	hsa_circ_0008399	circBase	chrX	+	48433555	48435497	exonic	NM_006743	RBM3	ACATGCACATAATATAGGACTTGAACTGCCATGTCCTCTGAAGAAGGAAAGCTCTTCGTG	163.125	81.375	7.28649	7.16436	145	139.5	228	140	86	87.5	75	77	7.2889	7.23263	7.22694	7.39749	6.97366	7.10502	7.13504	7.44371
hsa_circRNA_104327	0.593612	0.758447	1.09547	up	ASCRP3001208	hsa_circ_0001971	circBase	chr7	-	23015828	23023664	exonic	NM_032581	FAM126A	ACATGCCCAGTGTTTCTCTTCAGTCACTGTGTCAAATTTGTTCAAGACATTACCAGAAAC	6097.25	2474.5	12.0819	11.9504	5858	6252	5911	6368	1191	2752	1819	4136	12.1597	12.2315	11.716	12.2204	11.6252	12.0488	11.6565	12.471
hsa_circRNA_025988	0.0347476	0.330105	1.22642	up	ASCRP3001209	hsa_circ_0025988	circBase	chr12	-	46751970	46760951	exonic	NM_018976	SLC38A2	ACATGCTTAATCCTGAGGTCTTTATTATATGAACAATTGGGATATAAGGCATTTGGATTA	100.25	41.75	6.76155	6.46709	74	76	186	65	44	50	39.5	33.5	6.65701	6.69901	7.00897	6.68122	6.2656	6.58658	6.51595	6.50024
hsa_circRNA_100170	0.0789265	0.408313	1.29549	up	ASCRP3001211	hsa_circ_0011589	circBase	chr1	-	36212366	36212593	exonic	NM_022111	CLSPN	ACATGGAGGAACTTCTGAACCTTTGTTCAGGAAAATTCACTTCTCAGGGTTCTTAAATGT	115.375	47.75	6.90143	6.52793	102.5	97	192	70	39	71	49	32	6.91687	6.90571	7.03452	6.74862	6.12015	6.87585	6.70637	6.40934
hsa_circRNA_404106	0.972668	0.985439	1.00537	up	ASCRP3001213		25242744	chr8	+	126021212	126021585	exonic	NM_003129	SQLE	ACATGGTTGAAAAAATTTACCCACAAATACCTGGAACTCCATGCTCCACTGACTGTTGTT	490.5	219.875	8.51029	8.50256	404.5	385	845	327.5	188	320	244	127.5	8.46133	8.38127	8.86647	8.3321	8.43839	8.83919	8.70549	8.02717
hsa_circRNA_102372	0.653262	0.797978	1.01933	up	ASCRP3001214	hsa_circ_0047721	circBase	chr18	+	51797729	51813781	exonic	NM_007195	POLI	ACATGTAATTCAGAAATTAGGGACAGGAGTTCATGATCAAGTGTTGCCCACACCAAATGC	110	62.125	6.86542	6.8378	95	97	175.5	72.5	78.5	74	55	41	6.84615	6.89817	6.94847	6.76887	6.84188	6.94008	6.84458	6.72467
hsa_circRNA_101103	0.11435	0.436224	1.31822	up	ASCRP3001216	hsa_circ_0007127	circBase	chr12	+	70671911	70704797	exonic	NM_014515	CNOT2	ACATGTACTACAGCCAGTCTTCTATGTTTCCACATCGGTCAGAAAAAGATAGGGAGACGT	465.875	170	8.48653	8.08794	403	392.5	680	388	113.5	225	164	177.5	8.45985	8.40551	8.54417	8.53661	7.46706	8.31909	8.15792	8.40771
hsa_circRNA_102338	0.592941	0.758058	1.04228	up	ASCRP3001218	hsa_circ_0047347	circBase	chr18	-	29210921	29238052	exonic	NM_004775	B4GALT6	ACATGTATATATTATCCCGAAGGCAATAATTCAAGTGATTATCTTGTTCAAACAACAACG	45.25	28	6.12504	6.0653	39	27	88	27	36	32	21	23	6.17372	5.98834	6.34805	5.99006	6.08891	6.16316	5.88638	6.12274
hsa_circRNA_104995	0.707763	0.833174	1.02653	up	ASCRP3001220	hsa_circ_0090429	circBase	chrX	+	47100675	47100849	exonic	NM_004651	USP11	ACATGTGTTCAAGTGCCTCAGCAATGTGCCACAGCTCACCGAGTACTTCCTCAACAACTG	498	222	8.56793	8.53015	430	443	725	394	191	314	213.5	169.5	8.53772	8.56218	8.61948	8.55233	8.45143	8.7979	8.51042	8.36085
hsa_circRNA_001454	0.241306	0.525057	1.19983	up	ASCRP3001221	hsa_circ_0001454	circBase	chr4	+	154524454	154533552	exonic	NM_015196	KIAA0922	ACATGTTTTCTGAGAAACAGGACATACCTTTCGTAGAGTTTGTCCCTGTTGGGTGTGATT	135.125	59.125	7.0842	6.82136	116	116	207.5	101	44	70	61.5	61	7.05963	7.06031	7.13054	7.08631	6.25147	6.87585	6.96365	7.19447
hsa_circRNA_401201	0.0875612	0.41281	1.03203	up	ASCRP3001222		25242744	chr13	-	111315797	111357918	exonic	NM_024537	CARS2	ACATTACTATTAAGGTATAGCTGTGGACCAACTGTATATGATCATGCGCACCTTGGCCAT	53.75	34.75	6.31678	6.2713	48	44	84.5	38.5	46	37	30	26	6.33806	6.3057	6.33582	6.28752	6.28521	6.30228	6.28058	6.21711
hsa_circRNA_066649	0.182081	0.489728	1.04076	up	ASCRP3001226	hsa_circ_0066649	circBase	chr3	-	100082302	100087010	exonic	NM_014820	TOMM70A	ACATTCAAGCTCTTTACTTCAACTTCAGTGGAAGCAAGATCTGGATAGAGGTTTGGAACT	37.625	24.875	6.06116	6.00352	32	31.5	60	27	30	27	22	20.5	6.02987	6.10844	6.11626	5.99006	5.98122	6.06374	5.95845	6.01065
hsa_circRNA_404345	0.865274	0.926943	1.01412	up	ASCRP3001228		25242744	chrX	+	24075537	24075871	exonic	NM_001415	EIF2S3	ACATTCCAGGGACCAAAGGGAACTTCAAATTAGTCAGGTACAATTGGTCATGTAGCTCAT	51.875	34.75	6.25382	6.2336	47	40	86.5	34	60	33	24	22	6.29377	6.23139	6.332	6.15812	6.53248	6.23139	6.13926	6.03125
hsa_circRNA_103346	0.152336	0.46779	1.05785	up	ASCRP3001229	hsa_circ_0065182	circBase	chr3	+	47361142	47364198	exonic	NM_025010	KLHL18	ACATTCCTTCGAGAACGATTGGGGACCACAAATTCAGTGCCCACCGGATTGTCTTAGCAG	157.75	80	7.22916	7.14802	129	133	248	121	92	89	75	64	7.15533	7.17846	7.32357	7.25929	7.08896	7.11606	7.15533	7.23173
hsa_circRNA_406482	0.264358	0.540522	1.3596	up	ASCRP3001230		25070500	chr4	+	56883813	56890780	exonic	NM_025009	CEP135	ACATTCTCCTGAACATAGAAATGTGTAATTATCAGAAAGCACATAAATGCCCATCATGCT	230.875	89.375	7.67578	7.2326	211	208.5	228	276	70	84.5	66	137	7.68232	7.66142	7.22694	8.13245	6.69298	7.08068	7.03452	8.12221
hsa_circRNA_000532	0.0454426	0.36068	1.06571	up	ASCRP3001233	hsa_circ_0000532	circBase	chr14	+	45564423	45566208	exonic	NM_017922	PRPF39	ACATTGGACCCTGGTGATCCTGAGACAAACAATACAATAAGAGGATCGTTAACTGAAGAC	283.5	129.875	7.87904	7.78722	245	256.5	431.5	201	134	154	126	105.5	7.86603	7.89135	7.96501	7.79378	7.78091	7.78419	7.77082	7.81298
hsa_circRNA_056879	0.184885	0.490204	1.06645	up	ASCRP3001235	hsa_circ_0056879	circBase	chr2	+	162251588	162268226	exonic	ENST00000477232	PSMD14	ACATTTACAGTCATGTTGCTAAATTTGCATAAGAAGAGTTGGATGGAAGGTTTGACACTT	48.75	29.5	6.20532	6.11251	41	34	88	32	41	29	25	23	6.22125	6.12145	6.33806	6.14054	6.21103	6.08759	6.12015	6.03125
hsa_circRNA_080788	0.177222	0.486351	1.29802	up	ASCRP3001236	hsa_circ_0080788	circBase	chr7	+	75933300	75933614	exonic	NM_001540	HSPB1	ACATTTATCTTCTGTTTTTCTCAAATAAAGTTCAAAGCAACCACCTGTCAGCTGCCCCCC	306.25	117.375	7.95441	7.5781	264.5	246.5	494	220	80	161	124	104.5	7.95155	7.84376	8.1388	7.88352	6.86819	7.86039	7.77082	7.81298
hsa_circRNA_076143	0.408074	0.632028	1.13974	up	ASCRP3001237	hsa_circ_0076143	circBase	chr6	+	35436723	35438558	exonic	NM_007104	RPL10A	ACATTTGAATAAATTCTATTACCAGTTCGTTCCTGGAGACGGTGGAGTTGCAGATCAGCT	156.375	75	7.25964	7.07095	134	156	192	143.5	68	76	67.5	88.5	7.21519	7.35441	7.04269	7.42629	6.67378	6.96329	7.04253	7.60418
hsa_circRNA_404664	0.0959568	0.421467	1.23093	up	ASCRP3001238		25070500	chr1	-	223986428	223987600	intronic	ENST00000343537	TP53BP2	ACATTTGTGAAATTAGGTTATCTAGAACATCCTGTGTACCTACAAATATCCTGGTTTTTA	97.375	42.125	6.72558	6.42584	74	72	190	53.5	42	57	40.5	29	6.66453	6.6632	7.03727	6.53734	6.20249	6.66453	6.54025	6.29607
hsa_circRNA_101574	0.55706	0.732973	1.03909	up	ASCRP3001242	hsa_circ_0008378	circBase	chr15	+	68434283	68439038	exonic	NM_016166	PIAS1	ACCAAACACGATTGTTGTTTCTTGGACTGCAGAAATTGGAAGACATCAGACAACAGTCAG	50.625	29.5	6.21393	6.15861	34	35	101.5	32	39	28	27	24	6.07961	6.15686	6.46114	6.15812	6.15126	6.08759	6.22366	6.17194
hsa_circRNA_042330	0.326525	0.577894	1.05272	up	ASCRP3001244	hsa_circ_0042330	circBase	chr17	-	18195958	18198099	exonic	NM_004618	TOP3A	ACCAAATACACCAACAACTTACAGGAGCTTGAGAAGCTGGCTTCTCGAAAGTTGAGAATA	55.75	35	6.3684	6.29429	49.5	48.5	74	51	47.5	33	28	31.5	6.36549	6.3715	6.23738	6.49924	6.34473	6.23139	6.2086	6.39242
hsa_circRNA_101562	0.198702	0.498436	1.39621	up	ASCRP3001247	hsa_circ_0035943	circBase	chr15	-	66021409	66025156	exonic	NM_005848	DENND4A	ACCAACACTATTTCTCAGCATATTTCTCATTTTATGCATAAAGTTCCTTTTCCATCTCCT	419.75	151.25	8.35347	7.87196	337	351	627.5	363.5	83	180	153	189	8.23801	8.27735	8.44153	8.457	6.94008	8.00886	8.05433	8.48457
hsa_circRNA_024310	0.489286	0.689353	1.07195	up	ASCRP3001248	hsa_circ_0024310	circBase	chr11	-	113612415	113614762	exonic	NM_004724	ZW10	ACCAACATATCACAAATTATTCCTGATTCTAAGATAAATGTGCCAGAGTTACCCACTCCT	116.25	59.75	6.93178	6.83155	94	100	175	96	57	70	55	57	6.86665	6.92613	6.94008	6.99425	6.4712	6.87585	6.86243	7.11671
hsa_circRNA_104236	0.0419631	0.352469	1.15899	up	ASCRP3001249	hsa_circ_0078368	circBase	chr6	+	155095122	155136950	exonic	NM_014892	SCAF8	ACCAACCTGTTTGAAGAGTTTGGACAGATTGAATCCATTAATTTGTATTCCCTGAATGAC	71.25	34.125	6.48597	6.2731	51	50	133	51	41	35	29.5	31	6.34805	6.3935	6.68736	6.51497	6.22899	6.23139	6.26326	6.36877
hsa_circRNA_400060	0.0821208	0.409809	1.12228	up	ASCRP3001250	hsa_circ_0092352	circBase	chr20	-	17929987	17930267	intronic	ENST00000377759	SNX5	ACCAACCTTGGTTTACACAGCATTGGCATTTAATAAGAATATTTGGGCGCCTTCATTCAT	63.5	33.125	6.39692	6.23048	52	49	115	38	35	35.5	34	28	6.35405	6.35184	6.56265	6.31915	6.06913	6.25738	6.33806	6.25738
hsa_circRNA_104518	0.179533	0.487248	1.0492	up	ASCRP3001251	hsa_circ_0005284	circBase	chr7	-	148543588	148544397	exonic	NM_001203248	EZH2	ACCAAGAATGGAAACAGCGAAGGATACAGCCTGTGCACATCCTGACTTCTAATAATCATG	118.625	63.625	6.95464	6.88534	95	113	179	87.5	77	70	62	45.5	6.86166	7.03176	6.95858	6.96654	6.83127	6.89405	6.96365	6.85241
hsa_circRNA_103251	0.812038	0.895386	1.04575	up	ASCRP3001252	hsa_circ_0008199	circBase	chr22	+	46085591	46136418	exonic	NM_013236	ATXN10	ACCAAGACAAGAGAAACAGCACCCAGGACTATCTTCCAAAGAGTTCTGGATATCCTAAAG	833.75	357.125	9.27426	9.20972	804	938	787	806	312	352	272	492.5	9.35785	9.56001	8.74907	9.43009	9.38994	8.95664	8.8453	9.64701
hsa_circRNA_100491	0.380148	0.612971	1.22723	up	ASCRP3001260	hsa_circ_0003314	circBase	chr1	-	233353644	233363117	exonic	NM_014801	PCNXL2	ACCAATACACCATGTGAGTCAGGATCTGGAAGCCTCGTCATGTTCTTCAACACAAGGAAA	550.125	222.125	8.721	8.42559	496.5	556.5	560	587.5	151	224	171.5	342	8.72993	8.85568	8.29197	9.00642	7.98993	8.3051	8.19148	9.21586
hsa_circRNA_105006	0.525199	0.712428	1.0165	up	ASCRP3001261	hsa_circ_0004278	circBase	chrX	+	69561648	69573657	exonic	NM_012310	KIF4A	ACCAATACCAGTGTGGAACCATCAGAGAATCTACAATCCCTGATGGAGAAGAATCAGTCC	40.5	29	6.11929	6.09568	35	33	64	30	41.5	28	24	22.5	6.10713	6.12145	6.12974	6.11885	6.18296	6.08759	6.01345	6.09871
hsa_circRNA_004646	0.221644	0.513981	1.19855	up	ASCRP3001262	hsa_circ_0004646	circBase	chr1	+	162546566	162567648	exonic	NM_003115	UAP1	ACCAATCCAATGTGAAATCTCTCCTCTTATCTCCTATGCTGGAGAAGACTTTTCCAGATT	7165.62	2544.5	12.2857	12.0245	6227	6028.5	9091	7316	1141	2722	2370	3945	12.2667	12.1551	12.2986	12.4226	11.5396	12.0314	12.0977	12.4291
hsa_circRNA_103810	0.561805	0.73575	1.06997	up	ASCRP3001263	hsa_circ_0072099	circBase	chr5	-	32415073	32417897	exonic	NM_016107	ZFR	ACCACAGCAGTTACATATTCTGGATTCATACTCATATGTAAGGTCCACAGCTCCTGCTGT	270.125	129.375	7.83092	7.73335	228.5	239	389	224	105	163.5	124	125	7.77659	7.82159	7.82617	7.89932	7.28285	7.88658	7.77082	7.99315
hsa_circRNA_103925	0.832831	0.907537	1.00967	up	ASCRP3001264	hsa_circ_0001522	circBase	chr5	+	122881110	122893258	exonic	NM_004384	CSNK1G3	ACCACAGCTACATTTGGAATACAGATTCTATAAGCAGTTAGGATCTGGAGCTCTCTATCA	59.875	38.25	6.38784	6.37396	57	48	86	48.5	48	41	30	34	6.44881	6.3057	6.34805	6.44881	6.31414	6.38812	6.28058	6.513
hsa_circRNA_101678	0.467657	0.672861	1.08013	up	ASCRP3001266	hsa_circ_0037353	circBase	chr16	-	1872300	1873038	exonic	NM_005326	HAGH	ACCACCACTGGTCCAGCCCTGCTGGGAGTTTTCTGCCACACAGATTTGCGGAAGAACCTG	337	150.5	8.06397	7.95277	292	296	536.5	223.5	127	212	157	106	8.05985	8.04903	8.24086	7.90612	7.66142	8.21473	8.1026	7.83232
hsa_circRNA_105003	0.0803586	0.409081	1.06658	up	ASCRP3001267	hsa_circ_0090868	circBase	chrX	-	62885765	62898452	exonic	NM_015185	ARHGEF9	ACCACCAGATGGTCCTCTGCAAGAAGCAAGATGGATTCTGGATATACTCTGAGTATTGTA	88.75	49.5	6.69129	6.5983	83	81	127	64	65	52	39	42	6.74862	6.7259	6.62967	6.66097	6.58283	6.58658	6.52955	6.69423
hsa_circRNA_015169	0.190245	0.493101	1.11268	up	ASCRP3001268	hsa_circ_0015169	circBase	chr1	+	169767997	169770112	exonic	NM_018186	C1orf112	ACCACCTGACATTGGAACAGACTTTCTTTTCACAAGTGTTACCAAAGGTTTGTTCTGAGT	76.375	38.625	6.56812	6.41409	69	59	126	51.5	36.5	49	37	32	6.58846	6.52522	6.65125	6.50756	6.12015	6.55074	6.50514	6.48032
hsa_circRNA_403676	0.17897	0.486937	1.66934	up	ASCRP3001275		25242744	chr6	-	99930628	99958106	exonic	NM_001080481	USP45	ACCACTTTCTCCTAAAGTTCTTTTTAATCAGCTTTGTCAGAATAAATAACAGATGCGGGT	2391.62	746.625	10.7176	9.97833	2319.5	2212.5	1907	3127.5	292	638.5	481	1575	10.8628	10.7674	10.0043	11.2359	9.26637	9.81831	9.66611	11.1625
hsa_circRNA_102568	0.719296	0.840882	1.01724	up	ASCRP3001276	hsa_circ_0051449	circBase	chr19	+	45766370	45769539	exonic	NM_031417	MARK4	ACCAGAAAAATATTGTACACAGGGACCTGAAGGTTGCCATCAAGATTATCGACAAAACCC	54.25	35.625	6.32451	6.29985	48	44	86	39	55	34	25.5	28	6.34805	6.32253	6.34805	6.27942	6.44527	6.2829	6.13926	6.332
hsa_circRNA_007809	0.522958	0.710951	1.12272	up	ASCRP3001278	hsa_circ_0007809	circBase	chr14	+	50190591	50192487	exonic	NM_172193	KLHDC1	ACCAGAAATTAAAACTAATATATTTTGGTGGTTATGGGTGTAGGAGACACAGTGAACTCC	177	90.125	7.36419	7.1972	144	166	264	134	78	140	102.5	40	7.2889	7.41552	7.39054	7.36182	6.85085	7.67913	7.55207	6.70675
hsa_circRNA_104171	0.865321	0.926943	1.00715	up	ASCRP3001279	hsa_circ_0077574	circBase	chr6	+	109249290	109258202	exonic	NM_032131	ARMC2	ACCAGAAGAAGCAGGTGACTGCTACATTGAGAAACTTGGTTGATTCATCATTAGTAAGAA	36.5	26	6.00745	5.99717	32.5	28	61.5	24	37	26	22	19	5.96916	6.02376	6.11105	5.92583	6.12015	5.98407	5.93972	5.94473
hsa_circRNA_405562	0.0993343	0.4251	1.08564	up	ASCRP3001280		25070500	chr17	+	29311641	29311945	intronic	ENST00000443677	RNF135	ACCAGACATGGATGATTGGACATTTGGAATGCTTGAGTAGAGAAGAGCATCACAGAAGTT	66.25	38.25	6.45617	6.33762	61	62	94	48	54	41	33	25	6.49625	6.50024	6.40934	6.41886	6.38812	6.37685	6.41358	6.17194
hsa_circRNA_403266	0.642849	0.790482	1.05373	up	ASCRP3001281		25242744	chr4	+	178272533	178274882	exonic	NM_018248	NEIL3	ACCAGAGCTTAAAAGCTGCAACCCTGGATATTCTAACAGCAAGCTACCGACTAGAAATAC	140.125	73.75	7.15172	7.07622	128.5	149	166	117	79.5	77.5	63	75	7.166	7.3035	6.89405	7.24334	6.87624	6.98471	7.00022	7.44371
hsa_circRNA_100671	0.306738	0.566108	1.17494	up	ASCRP3001282	hsa_circ_0019632	circBase	chr10	-	103716353	103717489	exonic	NM_024541	C10orf76	ACCAGAGCTTTGACAACCTCTACTCCATGGCCTTGATAAATTTGCTGAAGTTCCTTATGT	531.125	204.25	8.61306	8.38048	427.5	416	916	365	157	293	231	136	8.52739	8.47948	8.98574	8.45964	8.07462	8.69563	8.64022	8.11146
hsa_circRNA_406606	0.185098	0.490204	1.47937	up	ASCRP3001284		25070500	chr5	-	58764121	58804477	intronic	ENST00000309641	PDE4D	ACCAGATACTGTTCCTTGATAGTTCCAATATCTGTAATCTTGTTGGTCTACCTGTGCAGT	360	126.5	8.1871	7.62212	292.5	357	449	341.5	66	148	110	182	8.05738	8.30172	8.01289	8.37642	6.65523	7.75753	7.64112	8.43459
hsa_circRNA_104179	0.469855	0.673795	1.18003	up	ASCRP3001285	hsa_circ_0077705	circBase	chr6	-	116966876	116982009	exonic	NM_145062	ZUFSP	ACCAGATATTGGCAGTAGAGGGTGCTCTTTCTCTAGAGGAGAAACTTACTGTGATCAACC	624.75	247.875	8.88727	8.64846	598	608	639	654	234.5	230.5	156	370.5	8.95558	8.95961	8.46383	9.17007	8.83919	8.34599	8.09299	9.31565
hsa_circRNA_104836	0.0554422	0.377438	1.27346	up	ASCRP3001286	hsa_circ_0087636	circBase	chr9	-	99271954	99327765	exonic	NM_033331	CDC14B	ACCAGATCTGCTTCAAGGAAAAGCAGTGTTAAAAGATCGCCTTTGTTTTGCCATTCTCTA	165	66	7.29267	6.94391	143	135	248	134	63	73.5	61.5	66	7.273	7.20974	7.3261	7.36182	6.58283	6.95463	6.9539	7.2843
hsa_circRNA_001616	0.134782	0.450598	1.03128	up	ASCRP3001287	hsa_circ_0001616	circBase	chr6	-	86235843	86251761	exonic	NM_020468	SNX14	ACCAGATGTAAATCTTGTATTTCAGACAACTTTTAAGAGGTGCAGAATCACCAACACGCA	34.625	23.5	6.03271	5.98828	30	29	53.5	26	28	24	21	21	6.00925	6.04827	6.05292	6.02041	5.92434	5.98407	6.01345	6.03125
hsa_circRNA_001741	0.221816	0.513981	1.20092	up	ASCRP3001291	hsa_circ_0001286	circBase	chr3	+	42132937	42134918	intronic	ENST00000484786	TRAK1	ACCAGCTAATCTTCCTACCCTTCAGTTCCCTTATGACTAGTGCCTTTGGAGTTTATGTCT	7802.75	2661.25	12.3759	12.1118	6246	6482	12023	6460	1266	3736	2720.5	2922.5	12.2723	12.2766	12.7119	12.243	11.7374	12.467	12.2499	11.9929
hsa_circRNA_001814	0.268097	0.543557	1.19412	up	ASCRP3001292	hsa_circ_0001814	circBase	chr8	+	95839490	95854716	exonic	NM_017864	INTS8	ACCAGCTATTTCTTAGACCAAATAAAGAGAAAATAGACTTTCTTCTTGAGTTTGTCTGTT	138.125	61.625	7.13056	6.87462	123	127	185.5	117	57	65	49	75.5	7.1209	7.15533	7.01278	7.23323	6.4868	6.81463	6.7461	7.45094
hsa_circRNA_001407	0.740143	0.852548	1.03418	up	ASCRP3001293	hsa_circ_0001407	circBase	chr4	+	42212390	42215180	intergenic			ACCAGCTCCTTGTCATGATTAAAAGCTGGAAGATACTCACCAAACAAACAAACAATGAAT	103.25	57.75	6.84315	6.79466	91	91	151	80	56	61	59	55	6.84615	6.85241	6.7978	6.87624	6.42667	6.76105	6.91389	7.07704
hsa_circRNA_002863	0.146463	0.462987	1.15901	up	ASCRP3001294	hsa_circ_0002863	circBase	chr2	-	69585460	69590802	exonic	NM_002056	GFPT1	ACCAGCTTTACTACCTTGGTGGAGAGAGTTATCCAACAATTGAGCAACAAGATATGGATT	85.25	43.375	6.70559	6.4927	74	80	108	79	46.5	47.5	34.5	45	6.68604	6.76105	6.51595	6.85933	6.332	6.49625	6.35405	6.78849
hsa_circRNA_018974	0.0115395	0.219767	1.35762	up	ASCRP3001297	hsa_circ_0018974	circBase	chr10	-	81813151	81816161	exonic	NR_027428	TMEM254-AS1	ACCAGGGAAAAACTGGCTGGACAGTCTCTTGTCCTGTGTTTGTAATTGATATTTGATATT	202.25	72.375	7.4781	7.03702	166	157	338.5	147.5	71	90.5	71.5	56.5	7.4463	7.35441	7.66231	7.4494	6.72504	7.16004	7.13504	7.12796
hsa_circRNA_087331	0.829879	0.905804	1.03433	up	ASCRP3001298	hsa_circ_0087331	circBase	chr9	-	84267098	84300811	exonic	NM_001303103	TLE1	ACCAGGTCTACCTCCTACACCTTAAATTGGAATGTGAGAAACTGGCAAGTGAAAAGACAG	1261.88	548.5	9.84251	9.79382	1226	1302	1240	1279.5	316.5	629.5	520	728	9.94493	9.98296	9.38988	10.0523	9.41894	9.78456	9.79692	10.1749
hsa_circRNA_058695	0.595528	0.759735	1.07657	up	ASCRP3001300	hsa_circ_0058695	circBase	chr2	+	232952196	233199209	exonic	NM_152383	DIS3L2	ACCAGTCTCTTCTTTGCTGTTCTGGTCAAGGTAGTTAAACCAGAGAGCAATGACAAAGAA	552.75	228.5	8.70864	8.60219	473	505	786	447	264.5	244.5	172.5	232.5	8.67721	8.73423	8.73957	8.68356	9.06	8.41983	8.19148	8.73746
hsa_circRNA_405049	0.80974	0.893874	1.01021	up	ASCRP3001304		25070500	chr12	+	100598717	100601564	exonic	NM_022496	ACTR6	ACCAGTTTCAAGCAGTATTAAGAGTAAATGGGTTATTCCTAATTGTCAGTTCCGGTCAAA	55	37	6.29821	6.28356	45.5	43.5	96	35	52	37	31	28	6.27826	6.28521	6.40934	6.22004	6.40828	6.25738	6.25147	6.21711
hsa_circRNA_404451	0.7926	0.884359	1.01093	up	ASCRP3001305		25070500	chr1	-	21176068	21177750	intronic	ENST00000264211	EIF4G3	ACCATAATCTCACTATTTTAATAGTGAGAGACTTGGCTTAAACAGATGCAGATTTGGGTT	38.375	27	6.09234	6.07666	32	30.5	62.5	28.5	29	26	26	27	6.02987	6.09871	6.11105	6.12974	5.95409	6.02376	6.15686	6.17194
hsa_circRNA_100351	0.193119	0.495213	1.07959	up	ASCRP3001306	hsa_circ_0007608	circBase	chr1	-	155340294	155340774	exonic	NM_018489	ASH1L	ACCATAGCTGTGACCCAAATTGTGAAATGCAGAAATGAATGATCTTTGCTGAGTGTTCCC	111	57	6.89393	6.78345	95	94	169	86	67	63	47	51	6.88118	6.86166	6.90345	6.92943	6.65523	6.78077	6.70637	6.99142
hsa_circRNA_102727	0.0178939	0.260456	1.08633	up	ASCRP3001310	hsa_circ_0054685	circBase	chr2	+	61009820	61010344	exonic	NM_022894	PAPOLG	ACCATCTAGAGTGGTCTTGCAGTCACAGATGAAATTCTTCAAGGAAAGTCAGATTGGTCC	61.875	35.875	6.41758	6.29812	60	46	95	46.5	47	36.5	33	27	6.49625	6.33806	6.40934	6.42667	6.31414	6.2829	6.33806	6.25738
hsa_circRNA_100889	0.444025	0.656374	1.03112	up	ASCRP3001311	hsa_circ_0007458	circBase	chr11	+	76174864	76183884	exonic	NM_020193	C11orf30	ACCATCTGTGGTCATGTCAACAGTAGCACAAGGTGTAAGCTGTTCAGATGAAGATGAAAA	68.25	40.25	6.46049	6.41628	54	53	120	46	51	44	32	34	6.41358	6.3935	6.60047	6.43443	6.36549	6.43443	6.38489	6.48032
hsa_circRNA_405232	0.411677	0.634296	1.0975	up	ASCRP3001312		25070500	chr14	-	52936754	52957723	exonic	NM_020784	TXNDC16	ACCATGAAAACAGACTGAAGTTGCTGAAGATCCTCAACAAGTTTCAACTGTCCATCTCCA	75.5	41.875	6.58695	6.45273	63	56	108	75	49	39	33	46.5	6.5426	6.47222	6.51003	6.82297	6.32253	6.32253	6.32478	6.84109
hsa_circRNA_004666	0.14588	0.462273	1.10405	up	ASCRP3001313	hsa_circ_0004666	circBase	chrX	-	154645235	154649223	sense overlapping	TCONS_00017391	XLOC_008269	ACCATGGCTCAGTGGAGTGTTTTACACAATCTGATTATATACATGAGTGCTTCGCTCCTG	75.25	39.875	6.56482	6.42201	67	67	108	59	41	46	35.5	37	6.5517	6.60047	6.49924	6.60788	6.21103	6.45602	6.41358	6.60742
hsa_circRNA_103604	0.0947048	0.418644	1.23525	up	ASCRP3001314	hsa_circ_0069227	circBase	chr4	-	15626874	15646331	exonic	NM_012161	FBXL5	ACCATGGTCTCAGCTTTCTAAAACCAATTTTTCCAACAACAACGATTTCCGTGCTCTTCT	256.375	103.875	7.77241	7.46761	223.5	238	370	194	88.5	123	101	103	7.76107	7.80492	7.77659	7.74706	7.04032	7.52616	7.53395	7.76999
hsa_circRNA_005297	0.0713649	0.396088	1.2998	up	ASCRP3001319	hsa_circ_0005297	circBase	chr3	-	179310431	179316559	exonic	NM_020409	MRPL47	ACCATTTTCTCAGGTATGTCTTACTGAAAGAAAGAAACATGCTTCTAACCCTAGAGCAGG	113.25	44.75	6.9289	6.55061	106	99	161	87	34	56	44	45	6.95931	6.93386	6.86166	6.96076	6.0502	6.66453	6.6588	6.82889
hsa_circRNA_404944	0.654423	0.798707	1.03376	up	ASCRP3001321		25070500	chr11	+	124856637	124858030	exonic	NM_025004	CCDC15	ACCCAAATGTCAGGACCAAGATTTTCTACCAAAATATCAGGAACTTGACTATGAGGAACC	120.5	65.25	6.98627	6.93837	102	110	170	100	77	72.5	50	61.5	6.92943	7.02492	6.92134	7.06937	6.85085	6.94008	6.76105	7.20151
hsa_circRNA_015890	0.301555	0.562456	1.42725	up	ASCRP3001323	hsa_circ_0015890	circBase	chr1	-	201452657	201454504	exonic	NM_004078	CSRP1	ACCCAAGCTGATTTCTCATCTGGTCAATAAAGCTGTTTAGACCAGAATCCTGGCATAAGG	319.25	120.75	8.04327	7.53004	300	350.5	282	344.5	71	108	92	212	8.07931	8.25829	7.4494	8.38609	6.69298	7.37054	7.42235	8.63428
hsa_circRNA_406767	0.0458511	0.361627	1.09992	up	ASCRP3001327		25070500	chr6	+	36862279	36884350	exonic	NM_001286635	C6orf89	ACCCAGAACCTGTTGTGGGGAGTAAGGAATCATTGTAGTCAATCATTTTCCAGTTCTCAG	75.625	42	6.5629	6.4255	62	54.5	128	58	57	40	39	32	6.5426	6.45602	6.66453	6.58846	6.46114	6.34028	6.49125	6.40934
hsa_circRNA_402857	0.448	0.658526	1.17756	up	ASCRP3001328		25242744	chr3	-	49083857	49114471	exonic	NM_017730	QRICH1	ACCCAGATGTGCTCTACTATATTTTCCTGTGTATTCAAAAGGAACCCTAAGGACTCTGCA	834.625	344.125	9.28361	9.04781	810.5	870	849	809	197.5	355	292	532	9.37582	9.45029	8.87194	9.4364	8.53539	8.96076	8.9389	9.75619
hsa_circRNA_011167	0.249787	0.529446	1.34698	up	ASCRP3001334	hsa_circ_0011167	circBase	chr1	+	29313942	29314417	exonic	NM_203342	EPB41	ACCCATCTTTGGATCTTCATTCATTAAGCAGTGCAGAAACACAGCAACATCATGACAACA	234	90.5	7.69422	7.26449	210	232	301	193	52	101	83	126	7.70021	7.79215	7.53493	7.74958	6.40828	7.29092	7.32638	8.03237
hsa_circRNA_406148	0.956422	0.976247	1.0064	up	ASCRP3001336		25070500	chr21	+	37653780	37664531	exonic	NM_005128	DOPEY2	ACCCCACACTGTCAGGATTCTAGAACTTCTAAAATTAAAGTTTGGGACATGCAGAGCAGT	209.375	110.75	7.57546	7.56625	197	210	251	179.5	108	117	96	122	7.62853	7.66919	7.34115	7.66297	7.35441	7.47036	7.45761	7.98263
hsa_circRNA_007084	0.614172	0.771632	1.1515	up	ASCRP3001339	hsa_circ_0007084	circBase	chr10	+	22002700	22016857	exonic	NM_004641	MLLT10	ACCCCGAGGAAGTCTCTCGCCACGGTATTTATAACAGCAATGATGTAGCAGTATCGTTTC	1655.25	643.5	10.2049	10.0014	1565	1950	1265	1841	488	538	455	1093	10.284	10.5961	9.41062	10.529	10.1556	9.5705	9.58465	10.695
hsa_circRNA_001288	0.370673	0.607568	1.26152	up	ASCRP3001343	hsa_circ_0000999	circBase	chr2	-	46795476	46795608	sense overlapping	NR_104182	LOC100506142	ACCCTAAAAGCTTGCTATATAAAGGATACTTTCTGGAGGTTGGTGGTCCAGTAGCACAGA	477.5	169.75	8.43198	8.09682	392	368	907	243	192	248	173	66	8.42668	8.33573	8.96866	7.99687	8.46745	8.43878	8.21242	7.26864
hsa_circRNA_023420	0.388216	0.619574	1.14803	up	ASCRP3001346	hsa_circ_0023420	circBase	chr11	-	71808337	71808960	exonic	NM_017907	LAMTOR1	ACCCTCGATAAAGGAAGTATATTCATCCAGTCTCCAGGATAGCTGCTTATGCCTACAGTG	1087.12	438.875	9.64415	9.44499	976.5	1011	1216	1145	280.5	487	355	633	9.64208	9.67368	9.36593	9.89493	9.18081	9.38968	9.22714	9.98234
hsa_circRNA_103074	0.0991562	0.4251	1.17974	up	ASCRP3001348	hsa_circ_0060627	circBase	chr20	+	46252654	46256767	exonic	NM_006534	NCOA3	ACCCTGAGAGCTTTATTACCAGACATGATCTTTCAGTCTTACCTGCAGTGGTGAAAAACG	134	61.25	7.06716	6.82869	111	108.5	219.5	97	56.5	80	60	48.5	7.03589	7.00335	7.17783	7.05155	6.4868	7.00581	6.92134	6.90081
hsa_circRNA_001157	0.0879177	0.413336	1.06439	up	ASCRP3001349	hsa_circ_0001391	circBase	chr4	+	2826686	2826823	intronic	ENST00000356331	SH3BP2	ACCCTGGTGGCACCGTGCCCCTGTGGGCTGAGGGGAGCCACACAGCCATGTTGTATCCAG	96.125	52.5	6.77928	6.68925	83	90	141	70.5	64	55	51	40	6.76105	6.84109	6.7461	6.76887	6.61652	6.63422	6.78159	6.72467
hsa_circRNA_005752	0.228638	0.518328	1.59807	up	ASCRP3001350	hsa_circ_0005752	circBase	chr9	-	113771427	113773970	intronic	uc011lwn.2	LPAR1	ACCCTGTTTACATCTTCTTAAAAGTTGTGTCATCCTTGAAGGATAGAATAAATCAGCTGT	504	172.125	8.60773	7.9314	500	547.5	430	538.5	78	176.5	128	306	8.73957	8.83144	7.96029	8.89964	6.85085	7.98335	7.81959	9.07182
hsa_circRNA_069586	0.115121	0.436757	1.86826	up	ASCRP3001351	hsa_circ_0069586	circBase	chr4	+	41945763	41951402	exonic	NM_018126	TMEM33	ACCCTTCGATATTCGTCTCGAAGAAACCCATATTGTCGTGAGTATCTTCCCAGTCTTGTT	1558.62	436.875	10.1146	9.21292	1406	1549.5	1321.5	1957.5	184	414	281.5	868	10.135	10.247	9.46869	10.6079	8.38051	9.17331	8.89939	10.3985
hsa_circRNA_001807	0.145718	0.462085	1.02964	up	ASCRP3001352	hsa_circ_0001807	circBase	chr8	-	68163533	68172161	exonic	NM_006421	ARFGEF1	ACCCTTTACAAGTGCAACACATTTGGAGCATGTGAGGCCCATGTTTAAGATTTAATAAGA	73.5	45.625	6.55396	6.51182	61	64	113.5	55.5	61	49	37	35.5	6.51349	6.57582	6.55074	6.57582	6.55074	6.513	6.45499	6.52857
hsa_circRNA_400289	0.516403	0.707393	1.0266	up	ASCRP3001355		25242744	chr1	+	100459092	100480976	exonic	NM_012243	SLC35A3	ACCGACTGACCTGGATAGTAGTTGTTCTTCAGGCAAATGAAGATAAAACAATGTTCGCCA	82.5	48.25	6.60702	6.56914	69	67	138	56	59	53	43	38	6.56592	6.58846	6.72296	6.55074	6.46114	6.60047	6.63914	6.57582
hsa_circRNA_100060	0.502253	0.698938	1.04085	up	ASCRP3001356	hsa_circ_0010023	circBase	chr1	-	12638745	12639440	exonic	NM_004753	DHRS3	ACCGAGATGTTCCAGGGCATGAGAGTCAGGTGGGTGACATCACCATCCTGGTGAACAATG	154.375	80.25	7.24516	7.1874	138.5	150	194.5	134.5	97	88	69	67	7.24572	7.31569	7.06098	7.35825	7.20029	7.13726	7.09749	7.31456
hsa_circRNA_401174	0.942996	0.969052	1.0053	up	ASCRP3001359		25242744	chr13	+	94482406	94482798	exonic	NM_005708	GPC6	ACCGAGTTTCCAAGAATTTTTCCGAGAGCTCCTGGAGAATGCAGAAAAGTCACTAAATGA	70.625	43.5	6.53138	6.52375	57	69	95	61.5	54	43	36	41	6.47729	6.61514	6.41886	6.61422	6.41886	6.40934	6.4783	6.78849
hsa_circRNA_100880	0.811209	0.894875	1.04219	up	ASCRP3001360	hsa_circ_0003557	circBase	chr11	-	72420914	72422544	exonic	NM_015242	ARAP1	ACCGCATCTTCAGATCTTACATCTATCAGAAACGATGGGTGAGACTGGATACTGATCACC	130.125	70.25	7.08476	7.02514	116	121	138.5	145	72	67	54.5	87.5	7.05963	7.10859	6.73269	7.43814	6.76105	6.88686	6.86243	7.59021
hsa_circRNA_104175	0.0331033	0.323669	1.17916	up	ASCRP3001361	hsa_circ_0005954	circBase	chr6	+	111208707	111211559	exonic	NM_001634	AMD1	ACCGGAATTTCCAGGAAGAAATAGAGTTTCTTAATGCAATTTTCCCAAATCTGAGTGGGA	114.625	51.875	6.90245	6.66469	99.5	87	192	80	61.5	55	44.5	46.5	6.88991	6.81142	7.02731	6.88118	6.54067	6.63422	6.6065	6.87739
hsa_circRNA_401999	0.715563	0.838479	1.0746	up	ASCRP3001363		25242744	chr19	-	430683	440932	exonic	NM_012435	SHC2	ACCGGTACAGTACATGGGCTGCATCGAGGTTCTCCGCTCTATGCGCTCCCTGGACTTTAA	1495.62	610.375	10.0689	9.96512	1355	1486	1453.5	1688	470	574.5	461	936	10.084	10.1723	9.60242	10.4169	10.0973	9.65384	9.60438	10.5049
hsa_circRNA_018818	0.59097	0.756758	1.12262	up	ASCRP3001365	hsa_circ_0018818	circBase	chr10	-	75264607	75265184	exonic	NM_152586	USP54	ACCGTTGTCTCAGAGAGGGAGGAAGCTCCGGTTTCTTCCCACAGTTTTGCTCTGCAGATG	5131.38	1968	11.8206	11.6537	4628	5120	4397.5	6380	1212	1836.5	1431	3392.5	11.8586	11.9487	11.2492	12.2258	11.6743	11.416	11.2887	12.2358
hsa_circRNA_092382	0.332356	0.582366	1.10119	up	ASCRP3001366	hsa_circ_0001961	circBase	chr10	+	52907841	52916908	sense overlapping	NM_006258	PRKG1	ACCTAAATGCCAGAGGTTCTTATGGTTTTAACAAAGAGAATACTCATATGGTATTAATCA	66.25	35.25	6.47244	6.33338	62	62	82	59	43	33	27	38	6.50024	6.53782	6.26326	6.58846	6.22899	6.23139	6.2086	6.66453
hsa_circRNA_407206	0.342939	0.589795	1.09628	up	ASCRP3001368		25070500	chr9	-	99579646	99589463	sense overlapping	NM_001001662	ZNF782	ACCTACACAGAGGCTACTGCTTTACAAAACCAGAACTGATCTTCACATTGGAACAAGGAG	109	56.5	6.88488	6.75227	96	97	161	82	60	66	44	56	6.87662	6.89817	6.86166	6.90308	6.50564	6.83285	6.59354	7.07704
hsa_circRNA_404584	0.143653	0.460738	1.64583	up	ASCRP3001369		25070500	chr1	+	152221370	152224234	exonic	ENST00000420707	FLG-AS1	ACCTACTACAATTCTTAGCCGATTTTTCCTCTTAGGATTTATTTCCCTGGAGACCTCATG	511.875	160.25	8.60585	7.88704	422.5	442	708	475	68	209	151	213	8.51989	8.56361	8.58652	8.75339	6.67378	8.20552	8.02805	8.64081
hsa_circRNA_405867	0.224906	0.515029	1.27357	up	ASCRP3001370		25070500	chr2	-	44169153	44169936	intronic	ENST00000260665	LRPPRC	ACCTAGAGCATCCTCTGTGCTTCTGATTATATCCTGAACTGAATTTGACTGAAACGCAGA	538.5	195.375	8.62095	8.27207	428.5	443.5	940	342	132	307	198	144.5	8.52959	8.55854	9.02739	8.36828	7.73652	8.76413	8.4102	8.17745
hsa_circRNA_102523	0.0731513	0.399123	1.07668	up	ASCRP3001372	hsa_circ_0004956	circBase	chr19	+	34922765	34929671	exonic	NM_005499	UBA2	ACCTATACATTGCATCGTTTGGGCAAAGTACTTGTTCAAGTTGCCAAGGAAAGTGTACTG	42	26.25	6.10496	5.99837	33	30.5	75	29.5	35	26	22	22	6.04963	6.03813	6.22366	6.10844	6.06913	5.95409	5.98122	5.98905
hsa_circRNA_100506	0.294194	0.55772	1.19807	up	ASCRP3001375	hsa_circ_0017264	circBase	chr1	-	244579282	244587689	exonic	NM_001126	ADSS	ACCTCATATCCCAGTATTTGATTTTCATCAAGCAGCTGATGGTATCCAGGAACAACAGAG	147.875	66	7.19533	6.93461	139.5	132	189	131	47	84	62	71	7.23143	7.19324	7.02523	7.3314	6.32253	7.07571	6.99213	7.34807
hsa_circRNA_104922	0.587827	0.75517	1.04978	up	ASCRP3001376	hsa_circ_0003270	circBase	chr9	+	128099296	128099870	exonic	NM_015635	GAPVD1	ACCTCATTCATCATCTTCATCCCCGAGTAAGGACTCCTCAAGAGGAGAGGTGCCCACCAG	2427.62	991.625	10.7493	10.6792	2090.5	2060	3284	2276	546	1324	999.5	1097	10.7363	10.6721	10.7776	10.8112	10.3458	10.9004	10.7721	10.6986
hsa_circRNA_402338	0.15807	0.472366	1.18032	up	ASCRP3001378		25242744	chr2	-	112588862	112596089	exonic	NM_022662	ANAPC1	ACCTCCCTGGAATCTGTGAAAGAAGCAGACTTGTAGTCTTGTTTGACTTTGAAGGATCAC	759	292.625	9.14341	8.90422	703.5	760	923	649.5	201.5	333	284.5	351.5	9.16102	9.25231	9.00151	9.15878	8.56735	8.88528	8.9171	9.24717
hsa_circRNA_104658	0.783401	0.878911	1.03766	up	ASCRP3001380	hsa_circ_0004592	circBase	chr8	-	99718694	99719539	exonic	NM_006281	STK3	ACCTCCTTATGCTGATATACATCCAATGAGGTTAATAGAAGATGAAATTGCAACCATTCT	104.375	56.625	6.82461	6.77128	93	85.5	166	73	43	65	65	53.5	6.8273	6.7865	6.88686	6.7978	6.25147	6.76887	7.01798	7.04679
hsa_circRNA_103318	0.191356	0.494347	1.30726	up	ASCRP3001385	hsa_circ_0007147	circBase	chr3	-	33453072	33467233	exonic	NM_014517	UBP1	ACCTCTGCTTTCATTCAGTGATGTCTTGGCATTGCCCATTTTCAAGCAGGAAGATTCCAG	400.625	145.375	8.24563	7.85908	326	324	698	254.5	95.5	198	164.5	123.5	8.19614	8.17212	8.56985	8.04442	7.15533	8.13034	8.1506	8.00006
hsa_circRNA_100584	0.0477044	0.363227	1.07304	up	ASCRP3001389	hsa_circ_0018187	circBase	chr10	-	35321362	35322201	exonic	NM_003591	CUL2	ACCTGAACTGATGCCAACACTATTTGTGGAGTCAGTTTTGGAAGTGCATGGTAAATTTGT	37.25	23.875	6.05473	5.95302	34	30	57	28	30.5	25	21	19	6.10713	5.98122	6.08626	6.04429	5.99742	5.96916	5.98122	5.86426
hsa_circRNA_101695	0.873273	0.931542	1.01012	up	ASCRP3001391	hsa_circ_0007146	circBase	chr16	-	5077135	5078186	exonic	NM_016256	NAGPA	ACCTGAAGCCACCCTGAGGGCGGGAGAACTCTCCTTTTTCACCAGCCAGGACAACATGTG	1224.12	519	9.78296	9.76843	1123	1105	1604	1064.5	370	626	603	477	9.82246	9.77934	9.73985	9.79017	9.69893	9.77331	10.0019	9.59956
hsa_circRNA_103959	0.856058	0.920748	1.0081	up	ASCRP3001392	hsa_circ_0003205	circBase	chr5	+	138145726	138147991	exonic	NM_001903	CTNNA1	ACCTGAAGTGGATAAGCTGAACATTATGGCAGCCAAAAGACAACAGGTGATTTGATGAAG	43.375	31	6.16904	6.15739	50.5	34	60	29	41	28	29	26	6.3057	6.14054	6.11105	6.11885	6.19162	6.06374	6.25147	6.12274
hsa_circRNA_007135	0.396234	0.624577	1.09954	up	ASCRP3001395	hsa_circ_0007135	circBase	chr7	-	6840578	6841154	exonic	NM_198097	CCZ1B	ACCTGATTGAAGTAAATGGTCTGAGAAAGAACCCCAGTTTAAGTTTATCTACTTCAACCA	112.625	56.25	6.86002	6.72313	101	73.5	210	66	85	63	42	35	6.9346	6.6632	7.14806	6.69423	6.97366	6.78077	6.59354	6.54454
hsa_circRNA_000261	0.76323	0.867412	1.02237	up	ASCRP3001398	hsa_circ_0000261	circBase	chr10	+	112723882	112724819	exonic	NM_007373	SHOC2	ACCTGCTGAAATTGGAACTCTAATGAATCATTGATTGACCAGCACTATTTTACCAGTTGG	60.875	38.375	6.43537	6.40346	53	52.5	87	51	38	42.5	37	36	6.42036	6.44067	6.36549	6.51497	6.15126	6.37685	6.4783	6.60742
hsa_circRNA_022356	0.458472	0.66525	1.12431	up	ASCRP3001399	hsa_circ_0022356	circBase	chr11	-	61556601	61557393	exonic	NM_014206	TMEM258	ACCTGCTGCTCATAATAAATGCAGATGTATAGCATTACGAGGTCACCTCTACCAAGTACA	251.375	116.375	7.77371	7.60467	231	225	313	236.5	97	126	104.5	138	7.79946	7.75377	7.57352	7.96809	7.17409	7.54799	7.56521	8.13139
hsa_circRNA_014551	0.184575	0.490204	1.17798	up	ASCRP3001400	hsa_circ_0014551	circBase	chr1	-	155313104	155316260	exonic	NM_018489	ASH1L	ACCTGCTGTGTGTTGGACCTTTATACGTATTGTAAAGGTATGGCAGCACTGTGATTGTAT	172.625	76.5	7.31294	7.07662	154	141	282	113.5	104	83	79	40	7.35633	7.24334	7.45761	7.19447	7.3314	7.08631	7.22425	6.66453
hsa_circRNA_103157	0.0710533	0.395349	1.44847	up	ASCRP3001401	hsa_circ_0008533	circBase	chr22	-	19178815	19187352	exonic	NM_001835	CLTCL1	ACCTGGACAGTCAGTTTCTTTTCAAAGGTGTGCTTTGCCTGCATGGATGGACAAGAGTTC	328.625	107	7.99941	7.46488	276.5	251	588	199	82	158.5	121.5	66	7.99615	7.8668	8.36017	7.77453	6.95608	7.84514	7.75794	7.30036
hsa_circRNA_059711	0.0335136	0.325444	1.53416	up	ASCRP3001405	hsa_circ_0059711	circBase	chr20	+	30330343	30389603	exonic	NM_012112	TPX2	ACCTGGCCTGGAATAAATACGTTTTGTCTTTCCCTCGTTCTTGATACATATTTGCCAGAC	2470.25	730.875	10.7809	10.1634	2165	2127	3256	2333	336.5	904.5	689	993.5	10.7824	10.7238	10.7627	10.8545	9.5367	10.336	10.2001	10.5808
hsa_circRNA_101209	0.0409391	0.348953	1.2005	up	ASCRP3001407	hsa_circ_0029403	circBase	chr12	+	129396968	129411699	exonic	uc001uhy.1	GLT1D1	ACCTGGTGATTGTGGGTCCTGAACCGCATGCTAAGGGTAAGGTCTATGTCCAGAGTCAAG	135	60.875	7.04702	6.78338	123	109	231	77	76	69	59.5	39	7.09552	7.01658	7.24156	6.83443	6.76105	6.84654	6.88991	6.63603
hsa_circRNA_100196	0.206836	0.502939	1.12986	up	ASCRP3001410	hsa_circ_0007693	circBase	chr1	-	44773981	44804994	exonic	NM_024066	ERI3	ACCTGTGGAGACTGGGACTTAAAAGTCATTTTTAGATGCTTCTGGATGTTCAATGCTAGC	92.375	46.375	6.70538	6.52924	71	76	167.5	55	47	60.5	46	32	6.65701	6.70675	6.89704	6.56074	6.30342	6.72296	6.68122	6.40934
hsa_circRNA_400080	0.415275	0.637428	1.11525	up	ASCRP3001414	hsa_circ_0092348	circBase	chr4	+	113568990	113569830	intronic	ENST00000324052	LARP7	ACCTTCCTGAACTAGTTCCCAAAGTAAGTCTGTGGTTTAAATTCTGTCATTGGCTTAACA	199.75	90.125	7.44569	7.28832	152	159	342	146	78.5	109	90	83	7.32945	7.3431	7.67207	7.43814	6.82218	7.36373	7.40121	7.56617
hsa_circRNA_100683	0.802931	0.889487	1.04013	up	ASCRP3001415	hsa_circ_0020028	circBase	chr10	+	112723882	112745523	exonic	NM_007373	SHOC2	ACCTTGACTTGCAGCACAATGAACTGCTAGACCTCCCAGATACTATAGGAACTCTAATGA	1137.12	490.5	9.70314	9.64639	1008	1135.5	1177	1228	333	498	432	699	9.69198	9.80963	9.31686	9.9941	9.51449	9.42894	9.50714	10.135
hsa_circRNA_001712	0.0972083	0.422421	1.1757	up	ASCRP3001416	hsa_circ_0001601	circBase	chr6	-	38606358	38606482	intronic	ENST00000481247	BTBD9	ACCTTGCTTTGTAACACTTATTAGATTACTCGGAATTCAAAGTTCTCATTTAGGTCTAAA	74.75	35.25	6.54246	6.30894	78	63	110	48	34	37	38	32	6.69423	6.52522	6.51595	6.43443	6.0395	6.25738	6.52955	6.40934
hsa_circRNA_025177	0.876766	0.933291	1.01574	up	ASCRP3001419	hsa_circ_0025177	circBase	chr12	+	6643656	6647536	sense overlapping	NM_002046	GAPDH	ACCTTGTCATGTACCATCAATAAAGTACCCTGTGCTCAACCAAATTGAGCCCGCAGCCTC	351.625	157.875	8.10101	8.07849	284	286	587	249.5	183.5	199.5	134.5	114	8.00868	8.02198	8.35283	8.02056	8.36418	8.14308	7.88409	7.9226
hsa_circRNA_403658	0.240059	0.524731	1.2888	up	ASCRP3001420		25242744	chr6	+	87925620	87943245	exonic	NM_015021	ZNF292	ACCTTGTCTGTCTTTGTACATCATCACCAAATGGAAAGTTAATCGAAGAGACACTCCTAG	536.25	205.75	8.67785	8.31182	474	500	707	464	123	224	200	276	8.67721	8.7225	8.58652	8.72519	7.58412	8.3051	8.42035	8.9377
hsa_circRNA_001100	0.0687152	0.393647	1.31052	up	ASCRP3001421	hsa_circ_0000877	circBase	chr19	+	4445536	4447603	sense overlapping	NR_039901	MIR4746	ACCTTGTTCTGCAGCTTGATCTTCCGGTACTTCTCCTCCTCGGGGTGCAGGATGGAGTCC	14976	4789	13.3558	12.9657	13109	14721.5	15492	16581.5	2411	4753	3876	8116	13.3461	13.4765	13.1088	13.4918	12.7015	12.8881	12.8681	13.4049
hsa_circRNA_100772	0.469583	0.673795	1.17678	up	ASCRP3001422	hsa_circ_0021535	circBase	chr11	-	28080472	28113060	exonic	NM_031217	KIF18A	ACCTTTCCACAACTTGGACCAGTTCAGCCTATTCCTTGTTGTATATAATGAACAGATTCG	503.25	203	8.52937	8.29453	430	385	892	306	133	311	240	128	8.54208	8.38393	8.94236	8.2491	7.67825	8.79093	8.67655	8.03237
hsa_circRNA_003799	0.510715	0.704964	1.06951	up	ASCRP3001423	hsa_circ_0003799	circBase	chr6	-	111665127	111678328	exonic	NM_002912	REV3L	ACCTTTCGAGTCTTGTCAGACTGGTTTGATAACAAGACAGATCTATACAGATATCAGATA	53.125	31.625	6.31073	6.21378	48	52	63	49.5	33	32	25	36.5	6.28521	6.40828	6.12274	6.42667	6.02376	6.18668	6.08626	6.55841
hsa_circRNA_002210	0.291002	0.555977	1.23305	up	ASCRP3001424	hsa_circ_0002210	circBase	chr8	-	102211422	102213971	exonic	ENST00000518336	ZNF706	ACCTTTGACTCTTCTACTGTCTCAGACCTTAGATATGGCTCGTGGACAGCAGAAAATTCA	308.625	128.125	8.00179	7.69957	287.5	277	390	280	88	155.5	115	154	8.03703	7.98522	7.834	8.15092	7.03452	7.81539	7.69184	8.25653
hsa_circRNA_406225	0.330698	0.581154	1.325	up	ASCRP3001429		25070500	chr3	-	11849306	11858811	exonic	NR_104314	TAMM41	ACGAAAGGCATTTTTACTGCTGGTGACTTTCGGATGGTGGTTGGAGAAGATAAAACAAAA	827.25	285.5	9.21133	8.80533	842	719	1230	518	247	396	397	102	9.42894	9.18368	9.38233	8.85036	8.95619	9.12002	9.3876	7.75753
hsa_circRNA_402518	0.0838421	0.409886	1.36629	up	ASCRP3001433		25242744	chr20	+	2636240	2637195	exonic	NM_006392	NOP56	ACGAATCGATTGCTTCTCTGGCATGGACATATCTGCCATTGACTTGATAAACATCGAGAG	194.125	71.5	7.45909	7.00882	162	163	295.5	156	55	88.5	63.5	79	7.40812	7.39481	7.51069	7.52273	6.42667	7.12508	7.02593	7.45761
hsa_circRNA_405022	0.9296	0.961967	1.00881	up	ASCRP3001434		25070500	chr12	-	68696399	68697693	sense overlapping	NM_017440	MDM1	ACGAATTCAGGGCTCTCTTAGAGATCCAGAGTTTCAGCACAATGGACAGTGATACATAGT	81	48.375	6.62582	6.61317	77	70	111	66	54	50.5	40	49	6.67638	6.61514	6.53053	6.68122	6.37095	6.56074	6.52955	6.99142
hsa_circRNA_400983	0.264472	0.540522	1.18637	up	ASCRP3001438		25242744	chr12	-	65122735	65138687	exonic	NM_002076	GNS	ACGACCTAAATAAGACACAGATGGATGGGATGTCCTTATTGCCCATTTTGGAAAAGAATT	331.5	127.5	7.98967	7.74312	286	256	604	180	137	175	128	70	8.02083	7.87739	8.3884	7.67207	7.81358	7.97816	7.81539	7.36537
hsa_circRNA_101055	0.360686	0.600905	1.1333	up	ASCRP3001440	hsa_circ_0026218	circBase	chr12	-	50529514	50537840	exonic	NM_147190	CERS5	ACGACTAGGAATCTATCCATTCTGATTTATTGCCAAACCCTGTGCACTCTGTATTGGCAT	221.875	100	7.57758	7.39706	181	193	361	152.5	80	132	103	85	7.50697	7.57565	7.73366	7.49404	6.87624	7.60209	7.55902	7.55087
hsa_circRNA_101038	0.947602	0.971728	1.01334	up	ASCRP3001447	hsa_circ_0025768	circBase	chr12	-	29904598	29921008	exonic	NM_175861	TMTC1	ACGAGCTGTGTGGTCCATGATGAGGCTAAACATATTTTTGACTGGTATGAACCCATTCTA	333.25	155.75	8.06152	8.04239	327	286	498	222	223	165	159	76	8.18948	8.02198	8.14194	7.89267	8.73746	7.89932	8.1026	7.4302
hsa_circRNA_404904	0.0520538	0.371105	1.53904	up	ASCRP3001449		25070500	chr11	+	71369656	71370884	intergenic			ACGAGTTTGTCATCATGTGAGAGAGAATAGGTCTGTTCTTCCCCTGGATTGTAAACTCCT	7847.75	2289.12	12.4395	11.8174	6986	7198	8124	9083	1207.5	2232	1572	4145	12.467	12.4291	12.1487	12.713	11.6618	11.7234	11.4084	12.4762
hsa_circRNA_101722	0.70299	0.830091	1.01977	up	ASCRP3001453	hsa_circ_0038111	circBase	chr16	+	16146580	16150152	exonic	NM_004996	ABCC1	ACGCCCTTTCTGAATCTGGGCCCTTCCGTCCTGGCTGGAGTGGCGGTGATGGTCCTCATG	1772.88	719.5	10.2962	10.2679	1528	1616	2439	1508.5	522	925	759	672	10.2541	10.3051	10.3609	10.2646	10.2561	10.3813	10.3487	10.0856
hsa_circRNA_092399	0.177646	0.486351	1.07463	up	ASCRP3001456	hsa_circ_0000455	circBase	chr12	-	122720332	122724492	exonic	NM_022916	VPS33A	ACGGAAAACATTACGCCTCTGGATGGATGATGTTAATGAGCAACTTCTGAAGACTTTTTT	117.25	61.25	6.94808	6.84425	100	96.5	186.5	86	76	74	56	39	6.92134	6.90345	7.01798	6.94956	6.85085	6.94774	6.91389	6.66453
hsa_circRNA_020354	0.817478	0.89874	1.05024	up	ASCRP3001459	hsa_circ_0020354	circBase	chr10	-	126799558	126799662	exonic	NM_001329	CTBP2	ACGGACAGCCCATCGTGTGAACTATAGAGTTTGTGGACAGATTTATATTGGGTTTCATCA	384.625	157.5	8.14374	8.07302	321	269.5	741.5	206.5	221.5	184	134	90.5	8.16188	7.95393	8.6496	7.80956	8.71744	8.04047	7.87854	7.65561
hsa_circRNA_090181	0.926005	0.960241	1.0087	up	ASCRP3001460	hsa_circ_0090181	circBase	chrX	-	32715986	32717410	exonic	NM_000109	DMD	ACGGAGCCCATTTCCTTCACAGATGTTGATACCACCTATCCAGATAAGAAGTCCATCTTA	1264.88	533.375	9.81081	9.79832	1085	1095	1871.5	1008	355	744.5	565	469	9.77934	9.765	9.97816	9.72075	9.62377	10.0625	9.92114	9.58588
hsa_circRNA_004594	0.480966	0.682836	1.08487	up	ASCRP3001461	hsa_circ_0004594	circBase	chr19	-	6230580	6270770	exonic	NM_005934	MLLT1	ACGGAGTTCCGGTACAAGCTCCTGCGGGCCGGCGGGTGCACCGTCCAGGTGAGGTTAGAG	77.875	42	6.63792	6.5204	67.5	71	97	76	40.5	45	38.5	44	6.60788	6.6632	6.43443	6.84615	6.20249	6.47729	6.56074	6.84109
hsa_circRNA_407039	0.00874301	0.197604	1.18104	up	ASCRP3001462		25070500	chr8	-	10938402	10939928	intronic	ENST00000416569	XKR6	ACGGATCTTCTTTTGTGATCCACAGTTTTCACGTGTGTACAGTGGAGAGGAGAATAGAGA	70	32.5	6.48709	6.24703	56	54	121	49	35	38	31	26	6.44371	6.44067	6.61514	6.44881	6.12015	6.32253	6.30684	6.23858
hsa_circRNA_007235	0.284219	0.551696	1.08829	up	ASCRP3001463	hsa_circ_0007235	circBase	chr5	-	137342678	137356886	exonic	NM_016603	FAM13B	ACGGCAACAAGATTAACTGCTGAAGTACTGATCGAGTTCTGCATTTCTTCAATGAGGAAC	78.5	42.25	6.59563	6.47357	63	63.5	121	66.5	56	40.5	32	40.5	6.52857	6.53053	6.60047	6.72296	6.46114	6.35405	6.33806	6.74105
hsa_circRNA_407297	0.203416	0.501149	1.04865	up	ASCRP3001464		25070500	chrX	+	70775803	70777524	sense overlapping	NM_181672	OGT	ACGGCAACCTGTGCTTAGATAAGGTGTTGCTGAAGCAGAAGATTGTTATAATACAGCTCT	43	29.125	6.16376	6.09523	40	37	65	30	41	29.5	21	25	6.20738	6.17194	6.15686	6.11885	6.18296	6.07237	5.98122	6.14437
hsa_circRNA_100463	0.694197	0.824842	1.0527	up	ASCRP3001466	hsa_circ_0016599	circBase	chr1	+	225140371	225156576	exonic	NM_001373	DNAH14	ACGGCAATTCAAGATATTTTCTGATTTCCGCCAGTTCCTTTATAGTTTTGTTCAGAAAAA	202.125	101	7.48732	7.41323	169	169	310	160.5	82	120	105	97	7.44267	7.40944	7.54967	7.5475	6.90345	7.482	7.56521	7.70227
hsa_circRNA_404526	0.125863	0.443156	1.13417	up	ASCRP3001467		25070500	chr1	+	67792417	67804386	exonic	NM_001559	IL12RB2	ACGGCACATTGACTACAGTAGACAACAGATTTCTCTTTTCTGGAAGTTGCTCCAGAACAG	122.625	56.75	6.94808	6.76645	99	93.5	219	79	62	69	53	43	6.89704	6.86665	7.18834	6.8403	6.58283	6.86166	6.80427	6.81703
hsa_circRNA_007448	0.88987	0.940326	1.01623	up	ASCRP3001470	hsa_circ_0007448	circBase	chr10	-	12039670	12046726	exonic	NM_015542	UPF2	ACGGGCACTCTTCATAGTTCCTAGACAAAGAACATGGGCCTGGAATTGATATATTCACAC	228.25	113.375	7.67579	7.65257	220	210	264	219	141	111.5	95	106	7.75	7.68155	7.39268	7.87892	7.89628	7.4113	7.47036	7.83232
hsa_circRNA_102918	0.920886	0.956839	1.01673	up	ASCRP3001471	hsa_circ_0058275	circBase	chr2	+	219447693	219449444	exonic	NM_005444	RQCD1	ACGTCCCTTTGAGTATCTCCGGCTCACCAGCCTTGGAGTTATTGGAAATTGTAAATATTT	1508	642.75	10.0834	10.0595	1456	1515	1420	1641	474	638.5	543.5	915	10.183	10.2099	9.56931	10.3715	10.1108	9.81173	9.85415	10.4613
hsa_circRNA_003333	0.556511	0.7328	1.04883	up	ASCRP3001473	hsa_circ_0003333	circBase	chr15	+	94983404	95001475	exonic	NM_018349	MCTP2	ACGTCTTGGAGGAAATAGCTTCTTTTGGAGAAAGGATTAAGAAGTATTTTTGATCACTGT	49.875	32.75	6.23614	6.16736	37.5	38.5	92	31.5	54	30	25	22	6.16442	6.22366	6.38705	6.16944	6.44527	6.11496	6.12015	5.98905
hsa_circRNA_060918	0.216592	0.509142	1.18809	up	ASCRP3001476	hsa_circ_0060918	circBase	chr20	-	52192265	52199707	exonic	uc002xwq.4	ZNF217	ACGTTAGAAGGGTTTGGAAATCCCTTGTCTCCAGGTTGCTGGGATTGACTTCTTGCTCAA	904.875	342	9.37173	9.12308	793	788	1103	935.5	262	367	271	468	9.3353	9.31157	9.22906	9.61098	9.06269	9.01527	8.83489	9.57948
hsa_circRNA_403898	0.0877214	0.413277	1.31653	up	ASCRP3001479		25242744	chr7	+	105551462	105553084	exonic	uc003vdk.3	CDHR3	ACGTTTGGATCAGGAGTTAGTGATAACAGTTCTTCTTTTTGTAAAGGTGTGTCCTGAGGA	194.375	74.375	7.41418	7.01743	168.5	164	334	111	67.5	96	88	46	7.43281	7.40494	7.65046	7.16851	6.64225	7.20852	7.37787	6.84109
hsa_circRNA_071439	0.101578	0.426658	1.242	up	ASCRP3001481	hsa_circ_0071439	circBase	chr4	-	170650618	170658898	exonic	NM_017867	C4orf27	ACTAAAAACGTTTAGTTGTGACAAAGACCTTTCATGGTGCAGGCTTGGTTGTTCCAGTAG	272.875	108.75	7.82514	7.51247	246	229.5	437	179	95	146	122	72	7.87181	7.77268	7.98887	7.66719	7.16411	7.74748	7.76232	7.37598
hsa_circRNA_101808	0.184799	0.490204	1.06447	up	ASCRP3001483	hsa_circ_0002820	circBase	chr16	+	47531309	47644831	exonic	NM_000293	PHKB	ACTAAAGGATCAACGTAACGTGAGCATGAGGTTTTCCAATCAGGCTCAGTTTATGAACCT	53.75	32.5	6.32968	6.23954	50	50	73	42	38	34	28	30	6.36549	6.37902	6.22125	6.35294	6.15126	6.18668	6.25147	6.36877
hsa_circRNA_405885	0.397044	0.625387	1.0206	up	ASCRP3001485		25070500	chr2	-	58386784	58393009	sense overlapping	NM_018062	FANCL	ACTAACATCAAAAGGACAGAGCTCCTTAATAAGCATTTATAGTCAGTTTTTGGCAGCAAT	42.125	29.5	6.14915	6.11974	37	32	66.5	33	41	29	23	25	6.15686	6.10844	6.17319	6.15812	6.19162	6.11496	6.04963	6.12274
hsa_circRNA_005895	0.55329	0.730341	1.06936	up	ASCRP3001486	hsa_circ_0005895	circBase	chr5	+	40852275	40854198	intronic	ENST00000381677	CARD6	ACTAAGACCTGCTTCTCAGCAAGGAGTCCAGATGAAGACACAAGAAAGAAAAAAGGTGTT	140.25	73.625	7.14079	7.04405	124	125	188	124	80	81.5	55	78	7.1209	7.13054	7.02284	7.2889	6.87624	7.01937	6.82297	7.45761
hsa_circRNA_085465	0.0110629	0.216458	1.1963	up	ASCRP3001487	hsa_circ_0085465	circBase	chr8	-	124349864	124351686	exonic	NM_014109	ATAD2	ACTAAGCCTGTTGACCCTGATGAGGTGCAAGAATTGTTTATCCGTGATTATGGAGAGATT	177.75	76.375	7.34278	7.0842	150	148.5	293.5	119	86.5	93	69	57	7.323	7.28775	7.50697	7.25339	6.96582	7.17193	7.08235	7.11671
hsa_circRNA_058161	0.0494476	0.367866	1.22394	up	ASCRP3001491	hsa_circ_0058161	circBase	chr2	+	216977738	216982517	exonic	NM_021141	XRCC5	ACTAATCGTGAGCATGGATGTGATTCAACATGAAACAATGCAGCTGTTGTGCTGTGTATG	87.75	41.125	6.68455	6.39302	87	75	138	51	47.5	43	46	28	6.80704	6.68774	6.72845	6.51497	6.332	6.40934	6.6588	6.17194
hsa_circRNA_075835	0.101515	0.426658	1.1483	up	ASCRP3001492	hsa_circ_0075835	circBase	chr6	+	24416624	24418806	exonic	NM_020662	MRS2	ACTAATGGGAGTTGCTTTTGGAATGAATTTGGAATCTTCCCTTGAAGAGTCTATCAGAGT	118	55.25	6.94211	6.74261	104	100	188	80	56	68	50	47	6.95931	6.91205	7.01589	6.88118	6.46114	6.83285	6.76105	6.91538
hsa_circRNA_024892	0.945804	0.970474	1.00298	up	ASCRP3001493	hsa_circ_0024892	circBase	chr11	-	130749518	130749606	exonic	NM_014758	SNX19	ACTACAACAACCCCTCATCAACAGATCTCGTAGTAGAAATTCTTGGGGTGAACAAATGCC	167.5	90.125	7.29416	7.28987	139	136	269	126	98	109.5	84	69	7.25252	7.21428	7.41262	7.29722	7.16411	7.35441	7.32638	7.31456
hsa_circRNA_077792	0.120277	0.440671	1.14374	up	ASCRP3001494	hsa_circ_0077792	circBase	chr6	+	126319198	126329618	exonic	NM_001031712	TRMT11	ACTACAACACAGTTCATGGCTTGGGTCTATATTTGAACTATGGGGTCATGGACAATCTCC	202	88.5	7.46547	7.27171	161	174.5	340	132.5	89	110	85	70	7.37678	7.47947	7.66142	7.3442	7.03452	7.37787	7.32638	7.34807
hsa_circRNA_404147	0.83836	0.91091	1.05483	up	ASCRP3001495		25242744	chr9	+	20715320	20789607	exonic	NM_017794	FOCAD	ACTACAGAATTAGCCCAAGCAGATTCCTCCCAGAAGCTGCACACATACATGTAAGAGAAG	1236.62	543.125	9.80552	9.72852	1256	1300	1033.5	1357	385	491.5	354	942	9.96784	9.9802	9.14454	10.1295	9.76826	9.40846	9.22598	10.5114
hsa_circRNA_100355	0.599677	0.762768	1.02457	up	ASCRP3001496	hsa_circ_0014614	circBase	chr1	+	155695172	155695810	exonic	NM_004632	DAP3	ACTACATATTCCAGATGGTGAAGACATTCAGTGAAGCTTGCCTGATGGTAAGGAAACCAG	56.25	36.75	6.32662	6.2916	49	42	94	40	46	42	33	26	6.37902	6.21589	6.39242	6.31915	6.27826	6.40934	6.30684	6.17194
hsa_circRNA_102839	0.382401	0.614914	1.20027	up	ASCRP3001497	hsa_circ_0005227	circBase	chr2	+	162036124	162061304	exonic	NM_004180	TANK	ACTACCAAAGACCTGTCATTTACTCCATCCTTTATAGTGATGCTACAGGACGAAGAGGAA	720.375	286.125	9.0645	8.80114	661	731.5	759	730	170	311.5	245	418	9.08137	9.20138	8.68043	9.29483	8.25341	8.7869	8.72186	9.4424
hsa_circRNA_102046	0.74054	0.85284	1.12023	up	ASCRP3001498	hsa_circ_0043256	circBase	chr17	-	35604934	35609962	exonic	NM_198834	ACACA	ACTACGTATATGAAAGAGGAAGTGGATAGAAACATGGTGGTGGCTTTGAAGGAGCTGTCT	978.25	383.125	9.43701	9.27321	1025	866.5	1445.5	576	475.5	491	440	126	9.71449	9.44621	9.59451	8.99285	10.1253	9.41029	9.53463	8.02267
hsa_circRNA_027736	0.0194097	0.269995	1.16621	up	ASCRP3001502	hsa_circ_0027736	circBase	chr12	-	95365109	95397511	sense overlapping	NM_018838	NDUFA12	ACTATAATTCACAATTAAAATTGTGTGACTAATTCCATCCGGTGGGTTTTGCTCGGCGCA	60	31.5	6.38245	6.16063	53.5	50.5	92	44	30	35.5	31.5	29	6.39931	6.3715	6.39242	6.36659	5.95409	6.22246	6.2086	6.25738
hsa_circRNA_406027	0.226876	0.516752	1.35494	up	ASCRP3001503		25070500	chr2	+	203382173	203383775	sense overlapping	NM_001204	BMPR2	ACTATCCCAATGGATCTTTATGCAAGTATTTAAGTCTCCACAAAAGTGACTACAGGCGCA	169.25	65.875	7.34332	6.9051	154.5	161.5	189	172	49	65	49	100.5	7.33977	7.39187	7.02731	7.61434	6.32253	6.7982	6.7461	7.75356
hsa_circRNA_012187	0.232439	0.521672	1.17285	up	ASCRP3001504	hsa_circ_0012187	circBase	chr1	-	45340349	45363116	exonic	NM_020365	EIF2B3	ACTATTACCAATTGCCTTCTCATGAACTCAGTCACTGTGGAGGAAGGGCATCCTAGAATA	271.75	117.625	7.84822	7.6182	250.5	254.5	360	222	95.5	144	106	125	7.88333	7.88601	7.73695	7.88658	7.17409	7.71392	7.59698	7.9878
hsa_circRNA_001188	0.237967	0.5238	1.16335	up	ASCRP3001505	hsa_circ_0001188	circBase	chr21	+	37705943	37713844	exonic	NM_015358	MORC3	ACTATTCCCTGAGGCTTTGCCCGAAGTTTTTACATACAAATTCTACTAGTCACACCTGGC	117.25	54.625	6.96067	6.74239	109	104	169	87	46	67.5	51	54	7.00163	6.97366	6.91205	6.95535	6.28521	6.85393	6.76105	7.06937
hsa_circRNA_102254	0.0834097	0.409809	1.2384	up	ASCRP3001506	hsa_circ_0046522	circBase	chr17	+	80828099	80851508	exonic	NM_005993	TBCD	ACTATTTTGCCGTCGGTAACAGATCCAACTGTTTCCTGGTTATAAGTTGTCGCCGTGATC	152.75	62.125	7.19574	6.88727	129	128.5	244.5	109	54.5	77	59	58	7.166	7.158	7.29894	7.16004	6.4712	6.99213	6.94628	7.13947
hsa_circRNA_101286	0.125605	0.443112	1.15757	up	ASCRP3001507	hsa_circ_0002473	circBase	chr13	+	96375495	96377506	exonic	NM_006260	DNAJC3	ACTCAAACAAGGAAAACTTGATGAAGCAGAAGATGATTTTAAAAAAGTGATGGTGACCCT	110.125	54.75	6.89229	6.68119	91.5	97.5	171.5	80	66	59	62	32	6.86166	6.91205	6.92613	6.86931	6.63603	6.69858	6.98082	6.40934
hsa_circRNA_101486	0.188739	0.492369	1.11007	up	ASCRP3001508	hsa_circ_0034682	circBase	chr15	+	41535864	41555081	exonic	NM_007236	CHP1	ACTCAACAGCCGAAGCAACAAACTGCACTTTTCCCACAGTCAAATCACTCGCCTCTACAG	1448.75	554.125	10.0151	9.8645	1241	1348.5	1916	1289.5	401	790.5	486	539	9.96049	10.0295	10.011	10.0596	9.84382	10.1469	9.68714	9.78015
hsa_circRNA_101958	0.889046	0.93997	1.01372	up	ASCRP3001509	hsa_circ_0041555	circBase	chr17	-	4192524	4200109	exonic	NM_003342	UBE2G1	ACTCACCTGCTAATGTTGATGCTGCGTGAAGGTGGTGTTTTTAAGGCTCATCTTACTTTC	204.75	105	7.51081	7.49115	185	173	310	151	116.5	122.5	123	58	7.54244	7.44707	7.56593	7.48778	7.52273	7.52004	7.78235	7.13947
hsa_circRNA_102703	0.277815	0.549311	1.23987	up	ASCRP3001511	hsa_circ_0054248	circBase	chr2	+	42522264	42531691	exonic	NM_019063	EML4	ACTCAGGCAGACAACAAATGAAGTTGTTTTGGCTGTGGAGTTTCACCCAACAGATGCAAA	219.25	92.75	7.61861	7.30842	186	207	272	212	72	101.5	82.5	115	7.55567	7.65896	7.41605	7.84376	6.72504	7.28401	7.30577	7.91888
hsa_circRNA_080929	0.250187	0.529784	1.3228	up	ASCRP3001512	hsa_circ_0080929	circBase	chr7	-	81613950	81695840	exonic	NM_000722	CACNA2D1	ACTCAGGCCAGATCTTCACCATGGGTTGATAATAGTAGAACTCCAAATAAGATTGACCTT	253.75	100.25	7.77708	7.37348	208	232	315	260	66	117	86	132	7.67781	7.78357	7.58412	8.06281	6.61652	7.45966	7.33977	8.07796
hsa_circRNA_003925	0.708289	0.833503	1.01622	up	ASCRP3001513	hsa_circ_0003925	circBase	chr3	-	27385762	27394410	exonic	NM_152534	NEK10	ACTCATAAGCAGGAATGCGATGTTAATTCTGGGGCATTGATGTTTTACAATGCCTGATCA	34.75	26.75	6.01758	5.99437	32	27	56	24	38	28	22	19	6.02041	6.02376	6.05699	5.96916	6.10974	6.06374	5.93972	5.86426
hsa_circRNA_406232	0.133837	0.449277	1.42108	up	ASCRP3001514		25070500	chr3	-	15605050	15606052	sense overlapping	NM_012260	HACL1	ACTCATGACCTTGTTTTTCAGGTAACCAAGACCAATGTCTGTTTACTTTCTCTTTCCCGT	252.25	89.375	7.74052	7.23353	207	210	388	204	53	116.5	86.5	101.5	7.67207	7.65896	7.834	7.79703	6.40828	7.44061	7.33168	7.75356
hsa_circRNA_007472	0.115175	0.436757	1.21734	up	ASCRP3001516	hsa_circ_0007472	circBase	chr10	-	94428283	94428763	sense overlapping	ENST00000428356	EIF2S2P3	ACTCATTGCCTACTTTAACACCTGTCAGAGAAACATGATATGAGTGGTTCTATAGATGGT	158.125	65.375	7.18882	6.90508	126.5	126	293	87	68.5	83	67	43	7.14011	7.14742	7.50697	6.96076	6.67378	7.07571	7.08235	6.78849
hsa_circRNA_003742	0.23929	0.524731	1.13879	up	ASCRP3001517	hsa_circ_0003742	circBase	chr2	+	171609036	171609516	sense overlapping	ENST00000461070	EIF2S2P4	ACTCATTGCCTACTTTAACACCTGTCAGAGAAACGTGATATGGGTGGTTCTATAGATGGT	173	77	7.27369	7.08619	143	136	319	94	85	97	78	48	7.273	7.2009	7.59698	7.02388	6.95608	7.22183	7.22425	6.94262
hsa_circRNA_001543	0.812989	0.895849	1.03129	up	ASCRP3001521	hsa_circ_0001720	circBase	chr7	+	77378740	77387395	sense overlapping	NM_198467	RSBN1L	ACTCCATCTCAAAAAAAAAGAAAGAAATTCATGATAATGCTATCCTCTAGGTGGGAAGGA	256.25	129.125	7.7811	7.73666	244.5	281.5	317	182	107	178	143.5	88	7.85728	7.99421	7.59115	7.68177	7.34475	7.99385	7.97995	7.62807
hsa_circRNA_100712	0.559177	0.734474	1.06068	up	ASCRP3001522	hsa_circ_0005734	circBase	chr10	-	126395204	126395456	exonic	NM_014661	FAM53B	ACTCCATTGCATGTGGGACCTTCAGCCGTGAACTGGGAGTTGACCACATTTGGCCATTTC	148	74.875	7.1365	7.05152	120	117	263	92	102.5	88	67	42	7.09552	7.0657	7.39054	6.99425	7.25929	7.1209	7.06937	6.75651
hsa_circRNA_103415	0.333477	0.582775	1.13583	up	ASCRP3001523	hsa_circ_0008234	circBase	chr3	-	71090478	71102924	exonic	NM_032682	FOXP1	ACTCCCAAAAGGGAAAGGTTCCCGTGTCAGTGGCTATGATGACACCTCAAGTTATCACTC	152.625	72.25	7.24342	7.05967	138.5	145	182	145	80	74	55	80	7.24275	7.29178	6.99284	7.4463	6.90345	6.97724	6.86243	7.49554
hsa_circRNA_090446	0.221849	0.513981	1.29897	up	ASCRP3001524	hsa_circ_0090446	circBase	chrX	+	47441689	47446190	exonic	NM_003254	TIMP1	ACTCCCATCTTTCTTCCGGACAATGAAATAAAGAGTTACCACCCAGCAGATTTCGTCGGC	4906.38	1727	11.7588	11.3814	4265	4498.5	5222	5640	751	1761	1364	3032	11.7374	11.7416	11.5205	12.0355	10.8782	11.3358	11.2198	12.0917
hsa_circRNA_068697	0.344675	0.590882	1.23781	up	ASCRP3001525	hsa_circ_0068697	circBase	chr3	-	196846280	196869639	exonic	NM_004087	DLG1	ACTCCCCAGTTTCTAAAGCAGTACTTGGAGATGATGAAATTACAAGGTTAATGGCACAGA	700	273.25	9.02336	8.71557	625	676	740	759	161	292	236	404	9.00909	9.08576	8.64808	9.35051	8.12644	8.67243	8.65746	9.40596
hsa_circRNA_405036	0.665711	0.806533	1.08841	up	ASCRP3001526		25070500	chr12	-	89853414	89866052	exonic	NM_172240	POC1B	ACTCCCCCTGTTATGGATATCCTTTCTTTTGATTCTACCACAATTTTCACCCGATGGAAG	11267.8	4436	12.9349	12.8127	10321	11444	9726	13580	2221.5	4096.5	3444	7982	12.9897	13.077	12.4022	13.2707	12.5463	12.636	12.6812	13.3872
hsa_circRNA_054190	0.216821	0.509503	1.2259	up	ASCRP3001528	hsa_circ_0054190	circBase	chr2	-	39499423	39507497	exonic	NM_003618	MAP4K3	ACTCCCTGACAGAATACTGCCAAGATGGGTGCATGTTTTTCAAAAGTTTTTAATGGGTGT	367.75	146.25	8.2155	7.92166	323.5	354	436	357.5	140	154	105	186	8.17573	8.27735	7.97816	8.43076	7.83648	7.7954	7.58553	8.46924
hsa_circRNA_103900	0.205559	0.501898	1.2698	up	ASCRP3001533	hsa_circ_0002186	circBase	chr5	+	77711343	77717784	exonic	NM_004866	SCAMP1	ACTCCTTGTTCATTTGTCTGTTGGTACAGACCACTTTATGGAGCTTTCAGCCTCCACCAG	207.25	81.5	7.48996	7.14536	164.5	170.5	352.5	141.5	55	113	82	76	7.39749	7.44526	7.7066	7.4105	6.46114	7.39695	7.26571	7.45761
hsa_circRNA_001233	0.569427	0.740593	1.19518	up	ASCRP3001535	hsa_circ_0000463	circBase	chr12	-	132609079	132609271	antisense	NR_003290	EP400NL	ACTCCTTTCCCTGTGCTTTCCGATACTCACCACCAGGACTGTGACTTCCTGAATGCACTG	11773.5	3768.25	12.894	12.6367	9115.5	8951	22039	6988.5	2014	5748	4667	2644	12.7876	12.7142	13.7069	12.3672	12.4022	13.1626	13.1382	11.844
hsa_circRNA_081393	0.850919	0.917344	1.02259	up	ASCRP3001536	hsa_circ_0081393	circBase	chr7	-	99690403	99693093	exonic	uc003usv.1	MCM7	ACTCCTTTTGCTAATAAAAGTGTTTGTAGATTGTCGTTGGCCCAGCACATCACCTATGTG	195.875	102.75	7.48222	7.45	179.5	183	264	157	89	118	100	104	7.49953	7.52958	7.38516	7.51463	7.02593	7.45966	7.50747	7.80694
hsa_circRNA_405032	0.140265	0.458439	1.33481	up	ASCRP3001537		25070500	chr12	+	85459039	85460676	exonic	NM_001079910	LRRIQ1	ACTCGAATTGGTTACAACAGTTACATTTCAAGATTTGCCAGGCTGTGTTCTCTCCACACT	11213.2	3779.12	12.939	12.5224	9963	11135	11144	12611	1858.5	3534.5	2762	6961.5	12.9387	13.0445	12.618	13.1548	12.2766	12.3709	12.2744	13.1675
hsa_circRNA_404833	0.204964	0.501898	1.23959	up	ASCRP3001539		25070500	chr11	-	3726429	3733958	exonic	NM_016320	NUP98	ACTCGTTCACTAGGTCTCCCATTTTTCTAAGTATGGCCTTCAGGATTCTGATGAAGAGGA	55121.8	19814.8	15.2538	14.944	47968	56165	47703	68651	10292.5	18151.5	12881	37934	15.2124	15.3903	14.8635	15.5491	14.7557	14.8978	14.7111	15.4113
hsa_circRNA_104810	0.11427	0.436224	1.36529	up	ASCRP3001540	hsa_circ_0005142	circBase	chr9	-	86297865	86301070	exonic	NM_013438	UBQLN1	ACTCTACATCTGGTTCTGCTACTAGCAACCCTTTTGGTTTAGTTTAAGGAAGAAATCTCT	234.625	84.25	7.63316	7.18395	188.5	188	404	158	59	130.5	78	69.5	7.56474	7.54847	7.87989	7.53954	6.53248	7.58905	7.23829	7.37598
hsa_circRNA_104471	0.305334	0.564831	1.31362	up	ASCRP3001541	hsa_circ_0082142	circBase	chr7	+	127447537	127569382	exonic	NM_014390	SND1	ACTCTATTTGCCAAAGGAAACTTGCCTTATCACCTTCTTGCTTGCAGGATAAGAACAAGA	618.5	213.25	8.74696	8.3534	446	457	1212	359	138.5	360.5	238	116	8.58652	8.6059	9.36123	8.43418	7.83648	8.98862	8.66964	7.91888
hsa_circRNA_102188	0.105081	0.428268	1.08258	up	ASCRP3001542	hsa_circ_0045537	circBase	chr17	+	71231614	71233134	exonic	NM_017941	C17orf80	ACTCTCACAAGGAATAGGATGAGTGATAATCCACCCAGAATGGAAGTGTGTCCTTACTGT	92.125	49.5	6.71955	6.60507	82	70.5	149	67	60.5	53	48.5	36	6.73815	6.61928	6.7978	6.72296	6.52522	6.61698	6.73354	6.54454
hsa_circRNA_101189	0.289213	0.555239	1.34317	up	ASCRP3001544	hsa_circ_0029033	circBase	chr12	+	122380439	122380881	exonic	NM_144668	WDR66	ACTCTCGAACTCCCCACAGAGTACGGTGTTCAGTATTCCTGTGCACACAATATTTGACAG	853.875	308.375	9.28994	8.8643	782	836	780.5	1017	193	289	217	534.5	9.31544	9.38233	8.72908	9.73293	8.4967	8.66684	8.53232	9.76134
hsa_circRNA_004165	0.721107	0.841833	1.03281	up	ASCRP3001548	hsa_circ_0004165	circBase	chr19	+	44600495	44602041	exonic	NM_013398	ZNF224	ACTCTGCAAGTTTCCAGAAGTAAGAGGGAAAATGACCACGTTCAAGCTGAATACCACTAG	81.5	49.625	6.63477	6.5882	72	73	112	69	72.5	49	31	46	6.62967	6.65701	6.51595	6.73646	6.73269	6.49625	6.30684	6.81703
hsa_circRNA_407148	0.196565	0.497248	1.38789	up	ASCRP3001550		25070500	chr9	-	5859467	5867902	intergenic			ACTCTGGAGAGTCTTTCTTGTTTTGTCTCAGGTGTGTGCCTAATAATAAGAGCAAACCCC	1266.38	380	9.74493	9.27205	1103.5	1037	2225	700	290	494.5	531	204.5	9.79914	9.705	10.2284	9.24717	9.25659	9.42245	9.81851	8.59063
hsa_circRNA_105019	0.0118161	0.219946	1.22118	up	ASCRP3001551	hsa_circ_0001937	circBase	chrX	-	100296305	100297301	exonic	NM_024917	TRMT2B	ACTCTGGAGGTTGAGCTATGAAGAACAGCTCAAGGTGGATTTCAGTGTGTTCTTTGGATG	114.625	49.5	6.90202	6.61374	93	95	195.5	75	59	59	47	33	6.85778	6.88118	7.06368	6.80543	6.4868	6.69858	6.72504	6.54454
hsa_circRNA_081979	0.755128	0.862228	1.01631	up	ASCRP3001552	hsa_circ_0081979	circBase	chr7	-	111535667	111541857	exonic	NM_014705	DOCK4	ACTCTTCCAGATGGCACTCATGAGCTCATCGTGCATAAGGTGAAATGAGGAATGATTTAT	54	33.75	6.31759	6.29425	45	45	84	42	38	35	33	29	6.26844	6.33806	6.31915	6.34473	6.10974	6.27136	6.42712	6.36877
hsa_circRNA_100806	0.281565	0.551143	1.18946	up	ASCRP3001553	hsa_circ_0007061	circBase	chr11	-	46515157	46534363	exonic	NM_017749	AMBRA1	ACTCTTCTGTTAACAGGGTCCTGGCAGGAGGCTGCTGGAATCTTCCCTCATTTCATTATC	2748.25	1032.75	10.9401	10.6897	2498	2738	2732.5	3024.5	600.5	1083.5	880	1567	10.9689	11.0585	10.5331	11.1997	10.4858	10.5801	10.5412	11.1519
hsa_circRNA_102145	0.157745	0.472366	1.28809	up	ASCRP3001554	hsa_circ_0002496	circBase	chr17	-	58538023	58539422	exonic	NM_006380	APPBP2	ACTCTTCTTATGTCCACCAGTATAGCTCTGGGAAATTTGACAATGCACTGCTTGTGTAGT	184.5	71	7.36534	7.0001	153	144	322	119	51	102.5	76.5	54	7.32945	7.25223	7.61457	7.26513	6.38812	7.31766	7.2176	7.07704
hsa_circRNA_401590	0.0323788	0.322036	1.35941	up	ASCRP3001555		25242744	chr16	-	30304419	30306012	exonic	NR_002453	SMG1P5	ACTCTTCTTGGTCAGTTTCTAGAAGACATGGAAGCATATGCTGAGCTTGTAATGACCAGC	110.5	42.125	6.85069	6.40771	103	83	194	62	45	55	42	26.5	6.94008	6.7697	7.05291	6.64005	6.22004	6.65035	6.61606	6.14437
hsa_circRNA_000197	0.537954	0.72147	1.01599	up	ASCRP3001556	hsa_circ_0000197	circBase	chr1	-	231700586	231700953	antisense	NM_005999	TSNAX	ACTGAAAACACATCTGCCAACATATGTTATGGCAAAAGGTACACTCTGAAGCATGTTCAC	45.25	30.125	6.2009	6.17802	37	38	70	36	38	29.5	26	27	6.14054	6.21589	6.2086	6.23858	6.17069	6.12716	6.15686	6.25738
hsa_circRNA_102143	0.29239	0.556684	1.05914	up	ASCRP3001562	hsa_circ_0044949	circBase	chr17	-	58342772	58372162	exonic	NM_032582	USP32	ACTGAATGCACATGACACCACAAAGACATTTTTAGTCTTTTTTCAAGTGAATCTGGGAAC	52.125	30	6.2846	6.20172	44	44	87	33.5	32	34	30	24	6.25324	6.32253	6.35405	6.2086	6.0395	6.25738	6.33806	6.17194
hsa_circRNA_007335	0.318591	0.573549	1.2215	up	ASCRP3001563	hsa_circ_0007335	circBase	chr10	+	76978820	76979114	exonic	NM_003375	VDAC2	ACTGACATTTGATACTACCTTCTCACCAAACACAGGGAATTTTCAACGTCCGGTTCATCT	641.125	249.625	8.90852	8.61986	583	558	710.5	713	164	277	205	352.5	8.91878	8.85202	8.59342	9.26988	8.19148	8.60074	8.43839	9.24883
hsa_circRNA_101459	0.32375	0.576269	1.06578	up	ASCRP3001566	hsa_circ_0034049	circBase	chr15	+	22835915	22846952	exonic	NM_052903	TUBGCP5	ACTGAGACTCAGGTTATTCGGGAAACCCTATGATTTCATCGTTTCTTGGATGTCAACAGC	59.75	34.625	6.38282	6.29092	51	56	81	51	38	40	28	32.5	6.34805	6.42036	6.28406	6.4788	6.10974	6.34028	6.25147	6.46217
hsa_circRNA_100231	0.148506	0.465133	1.23189	up	ASCRP3001567	hsa_circ_0012560	circBase	chr1	+	53250548	53262456	exonic	NM_024646	ZYG11B	ACTGAGCTCTTCATTGTCAGGCTTGTGGTTACTGGGATGAGAAACCACCCTATGAATTTG	196.25	79.625	7.4161	7.11522	157	153	357	118	75	113	81.5	49	7.36292	7.32945	7.72867	7.24334	6.79699	7.41552	7.30577	6.94262
hsa_circRNA_403817	0.156278	0.471602	1.24722	up	ASCRP3001568		25242744	chr7	+	56123316	56124107	exonic	NM_001762	CCT6A	ACTGATACAAGGGCCTTCATCCTAGAATAATCACTGAAGGATTTGAAGCTGCAAAGGAAA	196	81.125	7.48062	7.1619	169	171	256	188	79.5	82	71	92	7.44836	7.43437	7.34115	7.69858	6.82218	7.03245	7.1209	7.67207
hsa_circRNA_405886	0.509173	0.704367	1.03698	up	ASCRP3001569		25070500	chr2	+	61014081	61014755	exonic	NM_022894	PAPOLG	ACTGATACAGGGTTGGATTAGTAGAATCTAAAATCCGTGTACTTGTTGGAAACTTGGAAC	43.5	28.375	6.12481	6.07243	32	28	84	30	40	25	25	23.5	6.00925	6.05699	6.31414	6.11885	6.17069	6.03813	6.04963	6.03125
hsa_circRNA_405706	0.29668	0.559171	1.1295	up	ASCRP3001570		25070500	chr18	-	71067646	71075957	sense overlapping	TCONS_00026558	XLOC_012879	ACTGATCATTCATCTTTGAGGAAGTGCCTTAGACTACTTCTCAAACCTCAGTCCACGTCA	112.375	55.375	6.90943	6.73374	102	91.5	170	86	47	76	52.5	46	6.9346	6.84615	6.91687	6.94008	6.28521	6.96329	6.83404	6.85241
hsa_circRNA_004506	0.85836	0.922415	1.00871	up	ASCRP3001573	hsa_circ_0004506	circBase	chr15	-	65266939	65273363	exonic	NM_016630	SPG21	ACTGCAAACAGATTATTGTGGATGATGATGACAGTAAGATATGGTCGCTCTATGACGCGG	117.25	65.75	6.92349	6.91098	105.5	82.5	197	84	83.5	73	61	45.5	6.96365	6.76354	7.06937	6.89741	6.92134	6.92391	6.94628	6.85241
hsa_circRNA_001857	0.00621755	0.169593	1.10112	up	ASCRP3001574	hsa_circ_0001010	circBase	chr2	-	58453803	58454200	intronic	ENST00000403676	FANCL	ACTGCAAGTCTTGATTTCTTTTTTTAAACAGTGCTCAAGAAACAGAGTAGTGTGAGGTTT	43.25	25.5	6.15938	6.02041	37	34	68	34	30	29	23	20	6.15686	6.14054	6.17069	6.16944	5.98692	6.06374	6.08626	5.94473
hsa_circRNA_102650	0.461539	0.667476	1.11026	up	ASCRP3001575	hsa_circ_0004269	circBase	chr2	+	26587169	26598016	exonic	NM_033505	EPT1	ACTGCAATGATTATTGTACAGTGCTGTGGATACCAATCCACTTTCTCTGTATGTCATGCA	87.75	44.625	6.69762	6.54672	76	69	135	71	34	56	40.5	48	6.68604	6.61928	6.70032	6.78486	6.0395	6.66453	6.54025	6.94262
hsa_circRNA_104742	0.0419902	0.352469	1.11456	up	ASCRP3001576	hsa_circ_0086483	circBase	chr9	+	19423859	19435082	exonic	NM_001010887	ACER2	ACTGCACTGCTCATCGCAGAGCTAAAGAGATCAGCAATGTCTTATTTTTCATTTTACCGC	57.5	31.375	6.36074	6.20426	49.5	46	91.5	43	37	30.5	33	25	6.32253	6.34473	6.39242	6.38327	6.15126	6.19829	6.36877	6.09871
hsa_circRNA_103319	0.0512685	0.369805	1.12875	up	ASCRP3001578	hsa_circ_0064742	circBase	chr3	-	33467081	33467233	exonic	NM_014517	UBP1	ACTGCATGATGAAACGCTTACTTATTTGAACCAAGTGATGTCTTGGCATTGCCCATTTTC	68.375	34.875	6.46021	6.28549	54.5	52	121	46	43	38.5	28	30	6.41358	6.37902	6.62157	6.42667	6.22899	6.332	6.18853	6.39242
hsa_circRNA_102660	0.506362	0.70219	1.12528	up	ASCRP3001580	hsa_circ_0053422	circBase	chr2	+	32396355	32400430	exonic	NM_017964	SLC30A6	ACTGCCTATACTTACCTGACCATTTTTGATCTTTTTAGGGGACAATTCATCTCTTTCGAA	240.5	111.25	7.66857	7.49828	207	182	407	166	79	159	117	90	7.67781	7.52371	7.88983	7.58295	6.83127	7.84082	7.70994	7.61111
hsa_circRNA_407187	0.224119	0.514787	1.0668	up	ASCRP3001581		25070500	chr9	+	72965029	72965387	exonic	NM_015110	SMC5	ACTGCCTGTAAAGAAAATACATCTCAATACTTTTTCATAACACCAAAGGAAGATTATGAT	53.75	32.125	6.27365	6.18037	50.5	38	88	38.5	37	31.5	34	26	6.3057	6.17194	6.36549	6.25147	6.10974	6.17497	6.33806	6.09871
hsa_circRNA_008874	0.101981	0.426658	1.36891	up	ASCRP3001582	hsa_circ_0008874	circBase	chr10	+	96201652	96234540	exonic	NM_015188	TBC1D12	ACTGCCTTGATTCTTGAGGATCGACCATCAAACCTTTTTCCAAAAAGGACAAAGGAACTC	178.375	67.125	7.3855	6.93246	156.5	167	224	166	58	75	52	83.5	7.34807	7.42288	7.20059	7.57044	6.4783	6.94774	6.77254	7.53128
hsa_circRNA_401211	0.172895	0.483188	1.39428	up	ASCRP3001583		25242744	chr14	-	20793697	20794952	exonic	NM_021178	CCNB1IP1	ACTGCGTTTTTCTTTTATGAAATGATCCTAGATAATTGATAGATCCTGTGGTTCAACTGG	168.25	62	7.34267	6.86315	153	161	194	165	39	69	56	84	7.35633	7.38839	7.05291	7.57305	6.12845	6.87585	6.89741	7.55087
hsa_circRNA_100269	0.0218926	0.283436	1.13474	up	ASCRP3001584	hsa_circ_0013048	circBase	chr1	+	82302569	82372915	exonic	NM_012302	LPHN2	ACTGCTACCTCCCCGATGCCTTCAAAATTATGACTCAAAGATATGAAGATCAATGATGCA	4934.12	1800.12	11.7641	11.5817	4228	4585	5936.5	4987	1188	1983	1642	2387.5	11.7182	11.7716	11.7256	11.841	11.6235	11.5184	11.4769	11.7082
hsa_circRNA_008620	0.00555147	0.160818	1.06692	up	ASCRP3001588	hsa_circ_0008620	circBase	chr5	+	76342171	76344097	exonic	NM_018046	AGGF1	ACTGCTGTAAACCCTGCTACAATTGGAAGGATTTGAACTCAGAGGATCAAAAAGCCTTCA	93.875	52.125	6.75145	6.658	88	81	139.5	67	68	55.5	46	39	6.7978	6.76105	6.74021	6.70675	6.68122	6.62745	6.6588	6.66453
hsa_circRNA_103685	0.156103	0.471556	1.23334	up	ASCRP3001589	hsa_circ_0070284	circBase	chr4	+	85555009	85556504	exonic	NM_001263	CDS1	ACTGCTTACCTTTTTGGATTTTTTTTTGGGAGAACTCCATTAATTAAGTTCGCATGGACT	121.125	51.625	6.96033	6.65775	104	97	215.5	68	42	70	59.5	35	6.98471	6.92613	7.18186	6.74862	6.22899	6.88686	6.93935	6.57582
hsa_circRNA_403472	0.0684965	0.393647	1.48307	up	ASCRP3001590		25242744	chr5	-	142675024	142680328	exonic	NM_000176	NR3C1	ACTGCTTCTCTCTTCAGCTCGAAAAACAAAGAAAAAAATAAAAGGAATTCAGCAGGCCAC	3387.5	1042.75	11.2154	10.6468	2978	2847	4675	3050	418	1283	1037	1433	11.2065	11.1152	11.3276	11.2121	9.90287	10.8305	10.8205	11.0333
hsa_circRNA_072780	0.0154138	0.248251	1.17188	up	ASCRP3001591	hsa_circ_0072780	circBase	chr5	-	68590619	68607031	exonic	NM_176816	CCDC125	ACTGCTTCTTCAGCTCAAACAAGAGGAGGTAGAAATGTTAAAAACTGAACTTGAGGCATC	191.875	83.25	7.44766	7.21884	163	185	289.5	130	89.5	95.5	83	65	7.42576	7.52958	7.49554	7.33977	7.0657	7.22814	7.31286	7.26864
hsa_circRNA_101182	0.240291	0.524809	1.12547	up	ASCRP3001599	hsa_circ_0004479	circBase	chr12	-	121220457	121229360	exonic	NM_139015	SPPL3	ACTGGCCATTGGCTTCTCATGGATGGTCCCTTAATATGGACTTTGAAAATCAAGATAAGG	697.125	281	9.01855	8.84802	635	637	911	605.5	194	318	288	324	9.02739	9.01544	8.9774	9.05397	8.51514	8.82135	8.91311	9.14247
hsa_circRNA_100975	0.114466	0.436311	1.08224	up	ASCRP3001604	hsa_circ_0002100	circBase	chr11	+	120345268	120348235	exonic	NM_015313	ARHGEF12	ACTGGTTTGCAGAGTCCAGAATTTGGATTTAACAAAAAGGAAGATGATTCATGAAGGGCC	59	35.625	6.34278	6.22876	50	44	100	42	49	38	29	26.5	6.34805	6.26326	6.44067	6.31915	6.28521	6.32253	6.2086	6.09871
hsa_circRNA_100977	0.150369	0.465824	1.08198	up	ASCRP3001605	hsa_circ_0002089	circBase	chr11	+	120347369	120348235	exonic	NM_015313	ARHGEF12	ACTGGTTTGCAGAGTCCAGATAACAAAGCTTTATTCGTCATTTCCATGTCAGACAATGGC	86.875	45.5	6.6468	6.53313	70	69.5	153	55	55	52	39	36	6.61514	6.61514	6.81142	6.5455	6.42667	6.60047	6.52955	6.57582
hsa_circRNA_026700	0.233712	0.522614	1.50919	up	ASCRP3001606	hsa_circ_0026700	circBase	chr12	+	54675169	54680872	exonic	uc001sfo.3	HNRNPA1	ACTGTATTTAACTTAGTCTCCTAAAGAGCCCGAACAGCTGAGGAAGCTCTTCATTGGAGG	370.625	130.625	8.21981	7.62604	353	363.5	315.5	450.5	88	115	84	235.5	8.29036	8.31537	7.57801	8.69552	7.04032	7.41552	7.29722	8.75109
hsa_circRNA_104116	0.618716	0.775141	1.03609	up	ASCRP3001607	hsa_circ_0076598	circBase	chr6	+	43568724	43578460	exonic	NM_006502	POLH	ACTGTCATCAAGAACTGTAATACTTCTGGAATCCAGACAGAATGGTCCTGGCAAAACTGG	68	38.5	6.45614	6.405	63	58	105	46	39	46	35	34	6.52857	6.43443	6.4783	6.38327	6.12845	6.513	6.4783	6.50024
hsa_circRNA_012824	0.902443	0.94701	1.00434	up	ASCRP3001608	hsa_circ_0012824	circBase	chr1	+	63269389	63307218	exonic	NM_032852	ATG4C	ACTGTCGAAATGTTCAGGACTTCAAACGAGCTTCTGAAGAAATCACCAAGTCAGTATAAA	40	29	6.11292	6.10668	34.5	36.5	60	29	43	28	22	23	6.09739	6.17746	6.10582	6.07103	6.22004	6.11496	6.01345	6.07828
hsa_circRNA_004390	0.193201	0.495213	1.55965	up	ASCRP3001609	hsa_circ_0004390	circBase	chr1	-	85331067	85331821	exonic	NM_012152	LPAR3	ACTGTCTTAGGATGTTCACTTCTCCACAATGAATGAGTGTCACTATGACAAGCACATGGA	1754.25	566.25	10.2822	9.64094	1674	1739	1489	2115	272	556	333	1104	10.3772	10.405	9.63744	10.709	9.12877	9.60634	9.11961	10.709
hsa_circRNA_101870	0.0668717	0.393421	1.39505	up	ASCRP3001610	hsa_circ_0040414	circBase	chr16	-	72122885	72124685	exonic	NM_017853	TXNL4B	ACTGTCTTTTTCTTCAATGGGCAGCATATGAAAGTGGATTATGGGAGTGACAGTGAGGAT	286.5	102.5	7.91631	7.436	245.5	274	352	274.5	93	108	84	125	7.85728	7.97151	7.70854	8.12791	7.11055	7.34807	7.28142	8.00394
hsa_circRNA_406713	0.0229351	0.286011	1.22346	up	ASCRP3001611		25070500	chr5	-	171635179	171639231	sense overlapping	NM_152277	UBTD2	ACTGTGAACCATGCTGCAATGAGTTTCCTTTTATATAGGTGCACTTACAGAGTGCTACGA	78.125	35.125	6.5909	6.29993	63	62	128.5	59	34	42	32.5	32	6.52857	6.55074	6.67005	6.61422	6.0395	6.38812	6.32478	6.44733
hsa_circRNA_104196	0.0330123	0.323646	1.25769	up	ASCRP3001614	hsa_circ_0005378	circBase	chr6	-	136977444	137019820	exonic	NM_005923	MAP3K5	ACTGTGGTTAGGTTTCCAATGTGCACTGGGAACTACACCTTTGTTCCTTACATGATAACT	91.875	38.375	6.70537	6.37459	70	70	159.5	68	35	49	34	35.5	6.61514	6.62471	6.85276	6.72887	6.08891	6.513	6.33806	6.55841
hsa_circRNA_104733	0.0737424	0.400677	1.35958	up	ASCRP3001615	hsa_circ_0002359	circBase	chr9	+	6420911	6434173	exonic	NM_152896	UHRF2	ACTGTGTTGCTGCTGATGAAGACGTTATTTACCATATCCAGTATGATGATTGGAAAATGG	226	80.375	7.56811	7.12496	203	193	395.5	112.5	82	100	95.5	44	7.65807	7.58647	7.85474	7.17318	6.94008	7.26659	7.46426	6.82889
hsa_circRNA_402885	0.299286	0.560885	1.13732	up	ASCRP3001616		25242744	chr3	-	57643406	57658165	exonic	NM_152678	DENND6A	ACTGTTCATGAGGTGGATATTTTCAGGTAATTTATCCTCAGCATTCCAAACTTACTGACA	106	50.125	6.81702	6.63138	84	84	181	75	41	66	51	42.5	6.73269	6.7697	6.98082	6.78486	6.17069	6.7982	6.78159	6.77502
hsa_circRNA_102175	0.0556436	0.377666	1.18405	up	ASCRP3001617	hsa_circ_0045337	circBase	chr17	-	62864579	62865284	exonic	NM_199340	LRRC37A3	ACTGTTGAACTGGAAAAACTAATTCTCAATCACAATCCTCTGACAACTGTTGAAGATCCA	110.25	49.375	6.8606	6.61686	99	84	190	68	56	54	52.5	35	6.91501	6.78159	7.02284	6.72296	6.44527	6.65035	6.81343	6.55841
hsa_circRNA_003000	0.351978	0.595367	1.09358	up	ASCRP3001620	hsa_circ_0003000	circBase	chr7	-	103828698	103844682	exonic	NM_002553	ORC5	ACTGTTTGTCGAGATTTGAAAGAGCTCAGACATCTGAGACATCATTTCAGCTTTCCATCC	68.625	37.75	6.47887	6.34981	63	54	104	53.5	32	46.5	44	28.5	6.47729	6.43443	6.47323	6.53053	6.00785	6.50564	6.57162	6.31414
hsa_circRNA_068601	0.0208642	0.277908	1.31022	up	ASCRP3001621	hsa_circ_0068601	circBase	chr3	-	195776154	195803993	exonic	NM_003234	TFRC	ACTTAAACACTGAGTTCTTCTGTGTGGCAGTTCAGAATGATGGATCAAGCTAGATCAGCA	112	44	6.89	6.50019	91	95	192	70	44	56	45	31	6.84615	6.89817	7.04679	6.76887	6.22899	6.68122	6.68122	6.40934
hsa_circRNA_104328	0.294634	0.55785	1.2287	up	ASCRP3001624	hsa_circ_0005251	circBase	chr7	-	23015828	23030758	exonic	NM_032581	FAM126A	ACTTACATGCCCAGTGTTTCTCTTCAGTCACTGTGTCAAATTTGTTCAAGGTTGAAGGTT	5273.38	1963.38	11.8796	11.5825	4991	5264	5320	5518.5	876	2093	1547	3337.5	11.9591	11.9929	11.5612	12.0054	11.1023	11.6235	11.3906	12.2136
hsa_circRNA_003876	0.0183105	0.262834	1.17792	up	ASCRP3001625	hsa_circ_0003876	circBase	chr12	+	101472970	101493498	exonic	NM_178826	ANO4	ACTTAGAAATGACAACAGTTTTCCTGGAGTTTTGGAAAAGACGGCGAGCAGTAATTGCTT	63.5	31.375	6.39122	6.15498	56	51	104	43	36	37	28.5	24	6.36877	6.38705	6.47323	6.33582	6.0502	6.30228	6.23619	6.03125
hsa_circRNA_104329	0.550025	0.728231	1.01663	up	ASCRP3001627	hsa_circ_0005096	circBase	chr7	+	23224688	23224917	exonic	NM_007342	NUPL2	ACTTAGTCCTGATGAGCAGAAAGATGAAAAGAAACTTCTGTAATAATAGACGTGGATGGA	41.75	30.25	6.15597	6.13217	33	34	66	34	37	33	27	24	6.08759	6.15686	6.15938	6.22004	6.09871	6.16316	6.18853	6.07828
hsa_circRNA_405156	0.0971131	0.422421	1.32617	up	ASCRP3001629		25070500	chr13	-	60485868	60548590	exonic	NM_030932	DIAPH3	ACTTATGTGAACCTGAGCAGTTTGTGGTTGTGTTTGAAAAAGAGTTTACCGACCACCAAG	229.125	85.75	7.60454	7.19727	189	188	393.5	146	77	106	113	47	7.57305	7.54847	7.85035	7.4463	6.85085	7.32357	7.67207	6.94262
hsa_circRNA_103805	0.180013	0.487383	1.32469	up	ASCRP3001630	hsa_circ_0005524	circBase	chr5	-	31421378	31424578	exonic	NM_013235	DROSHA	ACTTATTCATTCATTTCCCAGATCATCATGAAGGACACTTAACTGACCTGCGCGAAGTCT	250.375	99	7.75019	7.34453	232	212	358.5	199	62.5	141	107.5	85	7.79946	7.69532	7.73143	7.77453	6.55074	7.68155	7.61457	7.53128
hsa_circRNA_002368	0.804261	0.890302	1.06828	up	ASCRP3001631	hsa_circ_0002368	circBase	chr17	-	4186092	4192703	exonic	NM_003342	UBE2G1	ACTTATTTCAGGTTGATAAAAATGGTGATGTGTGCATTTCTATTCTTCATGAGCCTGGGG	816	331	9.17238	9.07709	751	744	1289	480	305	324	540.5	154.5	9.25763	9.22989	9.43653	8.76548	9.33816	8.85734	9.8503	8.26258
hsa_circRNA_066083	0.494171	0.692116	1.03315	up	ASCRP3001634	hsa_circ_0066083	circBase	chr3	-	52675969	52677359	exonic	NM_018313	PBRM1	ACTTCAATATGGCTCAGAAAGTGAAGAAGATGCTGCTTTAGCTGGACTCCATCCAACTTG	140.375	74.25	7.12021	7.07316	113.5	114	217	117	83.5	86	72	55.5	7.05019	7.05019	7.17193	7.20852	6.92943	7.1209	7.15533	7.08697
hsa_circRNA_104800	0.7135	0.83708	1.04004	up	ASCRP3001636	hsa_circ_0087305	circBase	chr9	+	82324537	82336803	exonic	NM_007005	TLE4	ACTTCACCTCCCAGGTGGGATTTGATCCACACCATCACATGCGTGTGCCAGCAATACCTC	416.625	188.5	8.32681	8.27017	367	337	652.5	310	141.5	254.5	207	151	8.33829	8.22128	8.48049	8.2672	7.90404	8.48291	8.46975	8.224
hsa_circRNA_402827	0.895536	0.943338	1.01521	up	ASCRP3001637		25242744	chr3	+	37061800	37067498	exonic	NM_000249	MLH1	ACTTCAGAAATGTCAGAGAAGAGAGGACCTACTTCCAGCAACCCCAGTTTAGAAATCAGT	314.375	152.625	7.99308	7.97131	264.5	267	497	229	125.5	220.5	164	100.5	7.94616	7.94844	8.14548	7.93225	7.67118	8.2934	8.15792	7.76273
hsa_circRNA_406011	0.465961	0.671209	1.04445	up	ASCRP3001638		25070500	chr2	+	197537068	197559883	exonic	NM_001080539	CCDC150	ACTTCAGCAAGTCACTTCTGATTACCATGGGAACCTGCAGATATCTTTCAACAAGGAACA	70	40.75	6.49968	6.43694	60	61	112	47	42	48	38	35	6.52857	6.51201	6.53928	6.41886	6.21103	6.53248	6.49125	6.513
hsa_circRNA_081794	0.0460689	0.361765	1.05798	up	ASCRP3001640	hsa_circ_0081794	circBase	chr7	-	103777227	103824619	exonic	NM_002553	ORC5	ACTTCATCAGAGCTATTGCAAGGCAGTACTTAATTTTCCTAAATATTGTGAACCCGTGGT	44.25	28	6.1619	6.08059	39	36	72	30	36	28	23.5	24.5	6.19706	6.14054	6.21711	6.09288	6.06239	6.08759	6.04963	6.12274
hsa_circRNA_104425	0.288926	0.55518	1.39386	up	ASCRP3001641	hsa_circ_0081006	circBase	chr7	-	91842508	91855996	exonic	NM_004912	KRIT1	ACTTCATCTCCTCAACATGGAAACTAAGGTATGGAAAAGTTGAGGCCACTCGCATATTGT	471.625	173.625	8.51165	8.03256	441.5	420.5	413.5	611	116	159.5	125	294	8.5753	8.4967	7.90838	9.06621	7.49903	7.83529	7.77772	9.01821
hsa_circRNA_057028	0.335974	0.584716	1.14018	up	ASCRP3001642	hsa_circ_0057028	circBase	chr2	-	171867882	171884915	exonic	NM_012290	TLK1	ACTTCATCTGCTTGGTAGAGGTGGCTTTAGTGAAGTGTATAAGGTTGACTTTGGCAGAAT	192.625	87.25	7.40266	7.2134	168	157.5	332	113	103	111	92	43	7.4289	7.35441	7.63807	7.18925	7.28285	7.39187	7.42235	6.75651
hsa_circRNA_100604	0.372258	0.608555	1.07428	up	ASCRP3001644	hsa_circ_0009172	circBase	chr10	-	70218860	70229920	exonic	NR_102264	DNA2	ACTTCCCTCAGATGCAGCTCTCTCTATTTCAGAAGAAAGTGGTAGCTTCCTTTCCAAGAA	3487.25	1322.5	11.2492	11.1458	3019	2891	5209	2830	865	1674	1317.5	1433.5	11.229	11.1361	11.515	11.1167	11.0873	11.2816	11.1839	11.0306
hsa_circRNA_100282	0.146102	0.462543	1.07634	up	ASCRP3001645	hsa_circ_0013218	circBase	chr1	-	94341823	94343418	exonic	NM_014597	DNTTIP2	ACTTCCTAAATAGCACAAAGGCTAAACTAGTTTTGCTGCTAATGGGATTCAAGCGCATCC	35.875	23.5	6.02283	5.9167	26	26	64	27.5	29	24	21	20	5.94033	6.00083	6.12974	6.02041	6.00785	5.99742	5.84032	5.8212
hsa_circRNA_406044	0.0724908	0.397576	1.26491	up	ASCRP3001646		25070500	chr2	+	216227368	216238260	antisense	NM_002026	FN1	ACTTCCTCTCCAGCTGGCTGTTGGCCTCTTGAAGGCAGTGACATGGTAGCCTGTCACCTG	2570.12	843.875	10.8073	10.4683	2196	2034.5	3967	2083	556	1196	890	733.5	10.799	10.6521	11.0924	10.6858	10.3789	10.745	10.5605	10.1888
hsa_circRNA_034970	0.0811516	0.409371	1.31442	up	ASCRP3001647	hsa_circ_0034970	circBase	chr15	+	43690235	43694048	exonic	NM_001286414	TUBGCP4	ACTTCCTGAGCAATTTGCTGGCTCAATCCTTTATCCTATTGAAACCTCAGATGCTACTCA	191.25	73.125	7.41321	7.01878	163	154	320	128	59	99.5	81.5	52.5	7.40812	7.32945	7.59395	7.32131	6.51497	7.26133	7.27359	7.02523
hsa_circRNA_407033	0.171006	0.482126	1.14481	up	ASCRP3001650		25070500	chr8	+	381340	385707	exonic	NM_012173	FBXO25	ACTTCTCAAGTGCAATTCAAGATATCCGAAGGTTCAATTATGTGGTCAAATATCTTAAAT	61.625	31.75	6.33596	6.14085	58	42.5	115	31	46	35	26	20	6.40616	6.2562	6.56265	6.11885	6.28521	6.21103	6.15686	5.9103
hsa_circRNA_102123	0.0904657	0.418209	1.04221	up	ASCRP3001652	hsa_circ_0044623	circBase	chr17	+	48818462	48819092	exonic	NM_006107	LUC7L3	ACTTCTGCAACAGGTATGAGAAGAGCTCTCGTTTCATGAAAGTTGGCTATGAGAGAGATT	41.875	28.5	6.1369	6.07725	36.5	37	62	32	39	28	25	22	6.09739	6.17194	6.12015	6.15812	6.14054	6.08759	6.04963	6.03125
hsa_circRNA_405603	0.0647515	0.390218	1.74255	up	ASCRP3001653		25070500	chr17	+	48814320	48819092	exonic	NM_006107	LUC7L3	ACTTCTGCAACAGGTTTGTAAATATTATCTCTGTGGTTTTTGTCCTGCGGAATTGTTCAC	400.25	104.25	8.19452	7.39332	288	302	791	220	64	171	117	65	8.04716	8.09116	8.75319	7.88658	6.60047	7.95538	7.73313	7.2843
hsa_circRNA_405704	0.143893	0.460995	1.34357	up	ASCRP3001655		25070500	chr18	-	67788791	67795782	exonic	NM_173630	RTTN	ACTTCTTAGACATGTACCATCTACCTGTTCATGTAATTGGACACCATGCTGTGAGTCCTT	226.75	86.25	7.63825	7.21219	201	180	321	205	59	110	83	93	7.64484	7.50425	7.59698	7.80694	6.51497	7.38462	7.28775	7.66142
hsa_circRNA_001038	0.589037	0.755416	1.16348	up	ASCRP3001656	hsa_circ_0000453	circBase	chr12	-	122495211	122495481	antisense	NM_020993	BCL7A	ACTTCTTCCCTCATCAGACCATTCTCTTCCTCACCCACCAGGCCTGGACACCCCCTGAAG	27395.8	8988.62	14.1481	13.9297	22624	21157.5	46308.5	19493	4301	13726	10472	7455.5	14.1352	13.9598	14.7905	13.7069	13.5646	14.4778	14.4151	13.2612
hsa_circRNA_100471	0.0847456	0.410217	1.27327	up	ASCRP3001658	hsa_circ_0003659	circBase	chr1	-	227327276	227335260	exonic	NM_003607	CDC42BPA	ACTTGAACTCAGTAGAAAACTTCAAGGTTCAGTCCTCAGTGGCTGTAGGAACTCCAGATT	249.625	98.625	7.7062	7.35766	205	214	421	158.5	93	144	98.5	59	7.66231	7.69532	7.92763	7.53954	7.08896	7.71392	7.48828	7.13947
hsa_circRNA_405193	0.0974647	0.422421	1.02752	up	ASCRP3001659		25070500	chr14	-	31631798	31638674	sense overlapping	NM_015382	HECTD1	ACTTGACAGATCCCAAAGTTCATCTGGAAGAATAAATAGACTCTGTTACGGCATGGTGCA	56.875	37.125	6.34924	6.31008	50	44.5	90	43	49	38	30.5	31	6.36549	6.31414	6.35074	6.36659	6.32253	6.32253	6.26326	6.332
hsa_circRNA_405068	0.245144	0.526883	1.31765	up	ASCRP3001660		25070500	chr12	+	110922882	110927976	sense overlapping	NM_013300	FAM216A	ACTTGACAGTCTTGTCTCGTGTATTGAATTCGTGCCAAAGATAGAATCAAAGATGGATAC	157.25	62.75	7.2724	6.87443	137	148	182	162	52	59	46	94	7.23801	7.29722	6.98629	7.56807	6.37095	6.71659	6.71659	7.69358
hsa_circRNA_007336	0.443045	0.655792	1.05806	up	ASCRP3001663	hsa_circ_0007336	circBase	chr16	+	15102635	15112822	exonic	NM_015027	PDXDC1	ACTTGGGACTTGATGGGTTTGTGGAGAGGATCAAGCATGCCTGTCAACTGCTCGGCTTGC	179.125	88.625	7.34944	7.26802	152.5	144	302	118	111	107	81.5	55	7.35441	7.28343	7.53687	7.22304	7.42288	7.31286	7.25929	7.07704
hsa_circRNA_000798	0.0709294	0.395349	1.59407	up	ASCRP3001665	hsa_circ_0000321	circBase	chr11	-	64538243	64538337	intronic	ENST00000227503	SF1	ACTTGGGGTTTCTGTGGTTCATAAAGTTGGGATATGGGTACAGAAGCTTTTCCTCATAGG	514.375	150.125	8.55354	7.88082	433	476.5	894	254	122.5	236	172	70	8.54938	8.67082	8.94477	8.0492	7.59698	8.36583	8.21242	7.34807
hsa_circRNA_100372	0.0699747	0.394554	1.35013	up	ASCRP3001666	hsa_circ_0015004	circBase	chr1	+	161293403	161326630	exonic	NM_003001	SDHC	ACTTGTCTTCCCTCTCATGTATCATACCTGGAATGGGATCCGACACTTGACACGTTGGTC	7072.75	2216	12.2602	11.8271	6104.5	6089.5	9538	6559	958	2620	2183	3103	12.2315	12.1733	12.3738	12.2624	11.2609	11.9802	11.9503	12.117
hsa_circRNA_003099	0.421573	0.641874	1.08216	up	ASCRP3001667	hsa_circ_0003099	circBase	chr1	+	44137175	44149475	exonic	NM_014663	KDM4A	ACTTGTGCTGCAGGAGTGTGTCAGTGATGATGATTATTCTGACTCCACTGAAGTCAAATT	160.25	79	7.22714	7.11322	145	129	267	100	91	88.5	90.5	46	7.282	7.15279	7.4044	7.06937	7.05661	7.13726	7.39428	6.86476
hsa_circRNA_009241	0.0852329	0.411025	1.42092	up	ASCRP3001669	hsa_circ_0009241	circBase	chr1	-	1152287	1159348	exonic	NM_016176	SDF4	ACTTTAAATATAGTTGCCTTTTTTGGTCAGCTTCAGGTGGATGTGAACACTGACCGGAAG	173.5	59.25	7.27668	6.76985	137	133	327	97	47	83.5	72.5	34	7.23143	7.18925	7.6267	7.05932	6.30342	7.09356	7.16942	6.513
hsa_circRNA_406356	0.170764	0.482126	1.18997	up	ASCRP3001670		25070500	chr3	+	132165318	132169691	exonic	NM_015268	DNAJC13	ACTTTATGGAGGATTTAGTAGATTGGTATAAGCGTGTCTTTTCAGTTGGAACTCATGCGA	112.625	51	6.92131	6.67038	93	95.5	156	106	53.5	52.5	41	57	6.83759	6.90345	6.83364	7.11055	6.41886	6.59354	6.57162	7.09749
hsa_circRNA_406163	0.139264	0.457498	1.52744	up	ASCRP3001672		25070500	chr21	+	47088787	47093649	intronic	ENST00000400314	PCBP3	ACTTTCGGAAGCACATTGGAGATATATTTCCACAGCATCTGGCTTTTCTTGTTCCTGTTC	507.875	156.125	8.5109	7.89979	383	386	980.5	282	96	262	175	91.5	8.3988	8.3953	9.08908	8.16044	7.18401	8.5222	8.22598	7.66697
hsa_circRNA_000658	0.26896	0.543682	1.03304	up	ASCRP3001675	hsa_circ_0001149	circBase	chr20	-	34322827	34322961	intronic	ENST00000253363	RBM39	ACTTTGGAAAGTCAAATCCAGTTATAGCAAAACACCTTTACTGCAGAGGCCATATAACCA	50.375	31.25	6.24993	6.20303	40	41	84.5	36	42	32	26	25	6.18915	6.24969	6.34084	6.22004	6.25147	6.18668	6.15686	6.21711
hsa_circRNA_400004	0.0696409	0.394336	1.12434	up	ASCRP3001676	hsa_circ_0092368	circBase	chr1	+	26801338	26801538	intronic	ENST00000361427	HMGN2	ACTTTGGCCTGGGAGCAAAGTGATGCTGTAGGTGTTTTATACTACATGAAGTTTTCAAGC	88.125	44.75	6.66518	6.4961	81	78.5	137	56	57	48	45	29	6.69423	6.69901	6.70675	6.56074	6.46114	6.53248	6.6588	6.332
hsa_circRNA_400019	0.208218	0.503775	1.42528	up	ASCRP3001679	hsa_circ_0092342	circBase	chr11	+	8706439	8707219	intronic	ENST00000314138	RPL27A	ACTTTTTTCTCTGTTCTGTAAGTTAATTGGATGTTTTTCTGTACTTCCATACCTTCCCTT	402.375	130.125	8.18659	7.67535	295	308	804	202.5	80	183	172.5	85	8.06916	8.10423	8.77921	7.79378	6.88648	8.04047	8.20829	7.56617
hsa_circRNA_403329	0.678636	0.814811	1.03457	up	ASCRP3001680		25242744	chr5	+	56152426	56155742	exonic	NM_005921	MAP3K1	AGAAAAAGAGTTTCCCCAGTGCCTTCGTGAGATGGAGAATAAAGAAACTCTCAAAGGGTT	297.875	137.625	7.93106	7.88203	250.5	262	473	206	159	177.5	122	92	7.88887	7.9228	8.09497	7.81759	8.09299	7.99083	7.76232	7.68199
hsa_circRNA_102704	0.0861801	0.411624	1.21002	up	ASCRP3001685	hsa_circ_0054254	circBase	chr2	+	42543101	42544664	exonic	NM_019063	EML4	AGAAAATATAGCAGATATGGAAGGTGCACTGTGGTTTGTTCTGGATGCAGAAACCAGAGA	116.375	51.875	6.89219	6.61716	88	88.5	212	77	61	60.5	55	31	6.78849	6.7978	7.14806	6.83443	6.53248	6.74442	6.82297	6.36877
hsa_circRNA_070911	0.322554	0.575767	1.07448	up	ASCRP3001688	hsa_circ_0070911	circBase	chr4	+	128715231	128719864	exonic	NM_014278	HSPA4L	AGAAAATGCTTTGAAGAAACCAGTGGCTGACTGTGTGATTTCAGGCCTGTATATCATTGG	93.75	51	6.72096	6.61732	80	73	164	58	71	52	50	31	6.73815	6.6632	6.89405	6.58846	6.66453	6.57582	6.78159	6.44733
hsa_circRNA_102201	0.245186	0.526883	1.18791	up	ASCRP3001692	hsa_circ_0045838	circBase	chr17	+	74738050	74738355	exonic	NM_024311	MFSD11	AGAAACAGTGGGATTTTCTGGGCACTTCTGCAGTCTAGCATGTACATTGCCGTTTTCATC	258	106.125	7.71245	7.46402	212	213	461	146	123	143.5	104	54	7.68232	7.67825	8.05107	7.43814	7.57305	7.68812	7.55902	7.03589
hsa_circRNA_401263	0.0359355	0.331492	1.17234	up	ASCRP3001694		25242744	chr14	-	58758352	58759856	exonic	uc010apd.2	FLJ31306	AGAAACCTGGATCTGCGATCTGTTTGTGGTGAGCATTTGTACAGTGAAACATTTTGCTAC	68.75	34.5	6.47797	6.24858	57	57	116	45	40	40	33	25	6.46166	6.46261	6.56877	6.41886	6.15126	6.36549	6.39931	6.07828
hsa_circRNA_406725	0.0651471	0.390733	1.21275	up	ASCRP3001695		25070500	chr5	-	180286875	180286984	intronic	ENST00000359141	ZFP62	AGAAACTAAACAGCCATCTATTCGGGGGCATTTGGGTTGTCTCCAATTTGTTGTTACTTC	2123.5	753	10.5733	10.295	1797	2228.5	2462	2006.5	505	864	667	976	10.4977	10.7776	10.3777	10.6402	10.2049	10.2705	10.1554	10.5492
hsa_circRNA_103686	0.312388	0.569778	1.33682	up	ASCRP3001698	hsa_circ_0070348	circBase	chr4	-	85781564	85781775	exonic	NM_014991	WDFY3	AGAAACTGTATATGATGCTGCCAGTGTTTAACAGGAATTAGAAGTGCGTCTCACCAACCA	941.25	350.75	9.44422	9.02542	882.5	947.5	835	1100	188	339	273	603	9.50533	9.58064	8.85016	9.84076	8.43839	8.91414	8.82801	9.92114
hsa_circRNA_020151	0.795803	0.88599	1.03471	up	ASCRP3001701	hsa_circ_0020151	circBase	chr10	-	120828957	120830597	exonic	NM_003750	EIF3A	AGAAAGAATCTCACACAAGATGAGATGCAAAGCTTTCAAATTCTGCCTCCAATACACGCG	265	130.375	7.78396	7.73473	222.5	203.5	438	196	102	168.5	147	104	7.76107	7.63376	7.98263	7.75836	7.25223	7.90291	8.00023	7.78357
hsa_circRNA_101044	0.205622	0.501898	1.08054	up	ASCRP3001705	hsa_circ_0025905	circBase	chr12	+	42768664	42768876	exonic	NM_016488	PPHLN1	AGAAAGGAGCAAATCATACTCTTTCCATCAGTCTCAACATAGAAGGACATGAGAGATGGC	229	106.625	7.62373	7.51199	193.5	180.5	358	184	110	125	97	94.5	7.58295	7.50053	7.72377	7.68769	7.39695	7.51635	7.45761	7.67704
hsa_circRNA_404707	0.828681	0.905304	1.02523	up	ASCRP3001706		25070500	chr10	+	3150990	3151271	intronic	ENST00000381075	PFKP	AGAAAGGCTGTGTTTCTATTGGGAAGGGTTGGGCATCTTCACAAGGTCTCTAGGAGGAAG	438.75	196.25	8.42574	8.38979	391	425	564	375	219	213	154	199	8.41247	8.50477	8.29861	8.48711	8.72079	8.22598	8.05433	8.55807
hsa_circRNA_406763	0.0596499	0.386393	1.10956	up	ASCRP3001707		25070500	chr6	-	35604790	35614627	intronic	ENST00000540787	FKBP5	AGAAATGAACCATTTGTCTTTAGTCTTGGCAAAGGTGTTTGCTGACTAGCACTTTGGAGA	52	28.25	6.24995	6.09996	47	39	90	32	30	31	29	23	6.26844	6.21589	6.36549	6.14999	5.97335	6.13926	6.18853	6.09871
hsa_circRNA_401095	0.817814	0.898854	1.01106	up	ASCRP3001709		25242744	chr12	-	123678932	123679148	exonic	NM_022782	MPHOSPH9	AGAACAAAATGTTTCAAGATAATGATTTGAGAGAACGCTTCAGTGCAGCCAGCAGTGCTT	59.125	39	6.38236	6.36649	49	50	98	39.5	48.5	47.5	32	28	6.36549	6.40828	6.44881	6.30684	6.33806	6.53248	6.33806	6.25738
hsa_circRNA_400651	0.277491	0.549038	1.33894	up	ASCRP3001710		25242744	chr10	+	115636279	115644139	exonic	NM_198514	NHLRC2	AGAACAACAACCCATTAGTTCCCCTTGGGATGTAGTTTTTGGAACATCAGATGGTCTTCT	365.25	143.25	8.21504	7.79394	353	374	373	361	94	146	112	221	8.29036	8.34599	7.77926	8.44453	7.12508	7.71392	7.67207	8.6647
hsa_circRNA_101247	0.309516	0.568389	1.3011	up	ASCRP3001712	hsa_circ_0029961	circBase	chr13	+	33306237	33320238	exonic	NM_015032	PDS5B	AGAACAATATCAGCTATGTGCATTAGCTATCAACAGCCTTGCTTCCTGTTTTACATCACA	626.25	221.375	8.78312	8.40338	489.5	465	1186	364.5	132.5	348	269	136	8.71016	8.63428	9.33103	8.457	7.75919	8.9377	8.82165	8.09497
hsa_circRNA_067926	0.147539	0.464439	1.16143	up	ASCRP3001713	hsa_circ_0067926	circBase	chr3	+	169991073	170011296	exonic	NM_002740	PRKCI	AGAACACAGAGGATTATCTCTTCCAAGGAACCAGTGATGCCCATGGATCAGTCATCCATG	269.875	116.25	7.83762	7.62172	240	240	372.5	227	108	143	96	118	7.83252	7.82994	7.77926	7.90876	7.38677	7.70681	7.45146	7.94184
hsa_circRNA_100656	0.854767	0.919747	1.0254	up	ASCRP3001718	hsa_circ_0004896	circBase	chr10	-	99196947	99197507	exonic	NM_016046	EXOSC1	AGAACGAGCTGGGAGTGGTGGTAGCCCACAGTGAGTCAGGTTGAAATTTATAAGAGTTTC	122.5	70.75	6.99828	6.9621	115	137	161	77	104	78	65	36	7.05963	7.23742	6.86166	6.83443	7.30207	6.99881	7.03452	6.513
hsa_circRNA_403173	0.438584	0.653588	1.17368	up	ASCRP3001720		25242744	chr4	-	85758081	85853516	exonic	NM_014991	WDFY3	AGAACGTCGAGGACTACTCCAGAAAGTTTTTGTACAGGTATAATACTTCTCCACGTCTGC	192.875	87.375	7.48179	7.25076	177.5	166.5	213	214.5	80	82	68.5	119	7.50226	7.40759	7.16004	7.85728	6.88648	7.07571	7.08929	7.95155
hsa_circRNA_402766	0.737806	0.851165	1.04944	up	ASCRP3001722		25242744	chr22	+	46711928	46722551	exonic	NM_016426	GTSE1	AGAACTCTGCAATGAGCTAAATCAAGTGAATTTGCAAGTATTCCTGCAAATAGCTCCCGG	64.625	37.875	6.46737	6.39775	57.5	60	80	61	34	35.5	33	49	6.44371	6.48924	6.28752	6.64901	6.0502	6.27136	6.35405	6.91538
hsa_circRNA_103359	0.206363	0.502412	1.52651	up	ASCRP3001726	hsa_circ_0008639	circBase	chr3	-	47716964	47719801	exonic	NM_003074	SMARCC1	AGAACTTTGGTCTCCGTACTGACATTTACTCCAAGAAAACATTAGCAAAGATACTTGGCA	859	288.125	9.29753	8.68729	772	875	778	1011	140	299	214.5	499	9.29435	9.45536	8.72196	9.71843	7.84298	8.72455	8.5192	9.66243
hsa_circRNA_054700	0.0104941	0.213689	1.10128	up	ASCRP3001728	hsa_circ_0054700	circBase	chr2	+	61258553	61272986	exonic	NM_002618	PEX13	AGAAGAAATTTCTTTCCGGGCTGGTGATATGCTGAACTTAGCTCTCAAAGATCTGCTGAT	107.5	55.125	6.8617	6.72252	92	89	174	75	75	59	45.5	41	6.84615	6.82615	6.94008	6.83443	6.79699	6.69858	6.66986	6.72467
hsa_circRNA_008672	0.873944	0.93178	1.03083	up	ASCRP3001730	hsa_circ_0008672	circBase	chr1	+	33133825	33138502	exonic	NM_005610	RBBP4	AGAAGACAATATCATGCAAGTGTGGCAAATGAATTTGGAGGTTTTGGTTCAGTTAGTGGA	155.125	79.125	7.10907	7.06526	116	108.5	321	75	118	97	64.5	37	7.04474	6.99213	7.60163	6.7978	7.49903	7.20852	7.00897	6.54454
hsa_circRNA_100582	0.104643	0.428112	1.02264	up	ASCRP3001742	hsa_circ_0004126	circBase	chr10	+	31661946	31791437	exonic	uc001ivr.4	ZEB1	AGAAGCCAGTGGTCATGATGAAAATGTTTTCAGTTTAAATTCTCAACTGGCAATTGGCCG	34.625	25.625	6.04463	6.01234	31	28.5	51	28	34	26	22	20.5	6.02987	6.03813	6.0395	6.07103	6.0395	6.02376	6.01345	5.97263
hsa_circRNA_078216	0.197577	0.49781	1.40256	up	ASCRP3001745	hsa_circ_0078216	circBase	chr6	-	149922729	149925918	exonic	NM_007044	KATNA1	AGAAGCTTGTTCGTCTTCTGTTTGAAATGAACAAATCACCTGCTGCAGTAACAGAACCAG	190.625	70.25	7.46682	6.97875	172	179.5	187	224	58	70	49	104	7.46426	7.50697	7.00335	7.89267	6.49725	6.87585	6.7461	7.79581
hsa_circRNA_005067	0.150518	0.465824	1.09339	up	ASCRP3001746	hsa_circ_0005067	circBase	chr1	-	32381491	32385259	intronic	ENST00000602889	RP11-84A19.4	AGAAGGAATCCACGTTCTAGTGAGTTTTTCGTTGGAATATACGTTGCACATTTATGGCGA	63	34.375	6.40643	6.27762	61	55	100	36	45	31.5	33	28	6.51349	6.44881	6.43443	6.22899	6.27826	6.15126	6.38489	6.29607
hsa_circRNA_103199	0.236867	0.523255	1.06356	up	ASCRP3001752	hsa_circ_0062887	circBase	chr22	+	31661931	31664186	exonic	NM_005569	LIMK2	AGAAGGTCAGGTTTGCCAAAGGAATCGCCTCCGGAATGGCGCAGTAACAGTATCTCCAAG	156.25	77.25	7.22922	7.14032	159	140	213	113	100	78.5	72	58.5	7.36292	7.23742	7.14806	7.16851	7.23502	7.01278	7.13504	7.17846
hsa_circRNA_104125	0.131698	0.447855	1.08335	up	ASCRP3001753	hsa_circ_0076794	circBase	chr6	-	53138017	53156761	exonic	NM_021814	ELOVL5	AGAAGTACATCACTCAGGGGCAGCTGATACTAGAGTAAAAGGATGGTTTCTTCTGGACAA	107.625	57.125	6.87679	6.7613	98	94	154	84.5	72	63	44.5	49	6.88118	6.88763	6.81703	6.92134	6.72504	6.76105	6.62967	6.92943
hsa_circRNA_405776	0.437639	0.653476	1.27312	up	ASCRP3001754		25070500	chr19	+	37579940	37587017	exonic	ENST00000587082	ZNF420	AGAAGTCTGCCATCTGTTTCATTGTTATTCCTTTTCTCTGCATTCTCCAGACTCTGTGCT	7810.5	2336.25	12.248	11.8996	5751	5345	15450	4696	1194	3746	2784	1621	12.1261	12.013	13.1054	11.7473	11.6298	12.4752	12.2947	11.1986
hsa_circRNA_013093	0.850929	0.917344	1.04876	up	ASCRP3001759	hsa_circ_0013093	circBase	chr1	+	89206670	89251896	exonic	NM_006256	PKN2	AGAAGTTTACACTGGAACTGGACAGGGGGGATTCCCGAAGTCTTCCGTTTTCTGAGAATG	355	179.875	8.17301	8.10433	313	359.5	375.5	372	105	189	175.5	250	8.11832	8.30783	7.78848	8.47743	7.28285	8.06654	8.24821	8.81973
hsa_circRNA_104232	0.217508	0.510316	1.18529	up	ASCRP3001760	hsa_circ_0078357	circBase	chr6	+	155063089	155099179	exonic	NM_001286189	SCAF8	AGAAGTTTATTCAGAAAGATTGTGCCTCTACTCCTGCTTGTACAGACTGCTTTTCCAGCA	2560.75	886.75	10.7811	10.5358	1999	2069	4185	1990	573	1260	937	777	10.6521	10.6765	11.1657	10.63	10.4281	10.8124	10.6509	10.2519
hsa_circRNA_009556	0.0778506	0.407454	1.14987	up	ASCRP3001761	hsa_circ_0009556	circBase	chr1	+	8030953	8045342	exonic	NM_007262	PARK7	AGAATAAACAGGGCATTTAGCAAACTATCTGCTGCTGTGAAGGAGATACTGAAGGAGCAG	112.25	52.75	6.88382	6.68235	89	91	201	68	60	61	53	37	6.8273	6.87008	7.10144	6.73646	6.55074	6.76105	6.78159	6.63603
hsa_circRNA_404963	0.863652	0.925722	1.01892	up	ASCRP3001764		25070500	chr12	-	10741985	10752211	sense overlapping	NR_028045	KLRAP1	AGAATAGACTCTATTTTCTCTGATTCGGTGTGCGCCAAGAAGAAAAGCCCCTAAGGGATC	114.25	64.875	6.9407	6.91365	96	103	155	103	73	64	54	68.5	6.89704	6.94082	6.8281	7.09683	6.72504	6.74442	6.86243	7.32272
hsa_circRNA_103813	0.306114	0.565625	1.27639	up	ASCRP3001767	hsa_circ_0072255	circBase	chr5	-	37326002	37328522	exonic	NM_004298	NUP155	AGAATATTCAAGAGTGGCAACAGAGAGATCACTGCAGTTCTCCTGTTCCTAGTGGTAGTC	526.875	205.625	8.66821	8.31614	474	488.5	568.5	576.5	141	200	160.5	321	8.66662	8.70571	8.31027	8.99025	7.85679	8.14596	8.12221	9.1396
hsa_circRNA_001773	0.0593535	0.385769	1.2155	up	ASCRP3001774	hsa_circ_0001773	circBase	chr7	+	156994414	157024021	exonic	NM_014671	UBE3C	AGAATGCTTGGAAAGGCTTCTCTACAGTTTAGCCTTTAATGCCAGGTTTCTGAGACATCT	97.25	43.125	6.78094	6.49939	83	80	153	73	38.5	54	42	38	6.76105	6.74273	6.82218	6.7978	6.14054	6.62745	6.59354	6.63603
hsa_circRNA_101227	0.215169	0.507915	1.35131	up	ASCRP3001778	hsa_circ_0029636	circBase	chr13	+	20632714	20641530	exonic	NM_003453	ZMYM2	AGAATTATGCACCTGACAGCATCTATTACCTTTGCCTTGGAATACAGGAGGGTTCAGCAC	352.375	125.125	8.06161	7.62725	270	277	669.5	193	84	210	130	76.5	7.97403	7.99244	8.52578	7.75419	6.97366	8.22219	7.84887	7.46426
hsa_circRNA_102344	0.163712	0.476153	1.15981	up	ASCRP3001782	hsa_circ_0005122	circBase	chr18	+	29691716	29706763	exonic	NM_016271	RNF138	AGAATTTGTGTTTCTGTAGAAAATGTTTCCTGACTGCAATGAGGGAAAGCGGAGCACATT	84.875	39.125	6.58844	6.37455	63	60.5	169	47	44	47	38.5	27	6.52857	6.50024	6.90609	6.41886	6.25738	6.53248	6.49125	6.21711
hsa_circRNA_003939	0.479431	0.681877	1.12934	up	ASCRP3001783	hsa_circ_0003939	circBase	chr9	+	108296773	108301632	exonic	NM_001145313	FSD1L	AGACAAAATTTACTCAGCCAGTACTACCTGGTTTCATGAAGTGGTACACCATCCCCAAAA	168.25	80.5	7.32659	7.15111	147	139	235	152	63	92	74	93	7.30605	7.25223	7.26031	7.48778	6.57582	7.17721	7.16942	7.68199
hsa_circRNA_405709	0.202621	0.500653	1.36185	up	ASCRP3001787		25070500	chr19	-	334399	336173	exonic	NM_017550	MIER2	AGACAAGCCCAAGGAGGAGCTGGAGAAGGACTTCATCTCCCAGGCCTCCTCGCTGGGGAG	3260.75	1096.88	11.1613	10.7158	2938	3076	3024	4005	611.5	995.5	782.5	1998	11.1875	11.2262	10.6765	11.5553	10.5192	10.4818	10.3909	11.4712
hsa_circRNA_407101	0.221462	0.513965	1.06546	up	ASCRP3001788		25070500	chr8	+	94784816	94794688	exonic	NM_153704	TMEM67	AGACAAGGCTAAATGCTGCTTATTCATTTGGAACAACCTACCAACAAAATGGCATGTCTT	62.75	37.25	6.42604	6.33456	50	46.5	99.5	55	54	35	30	30	6.332	6.36056	6.45087	6.56074	6.40828	6.25738	6.26326	6.40934
hsa_circRNA_104838	0.298118	0.560328	1.06004	up	ASCRP3001789	hsa_circ_0087641	circBase	chr9	-	99284787	99327765	exonic	NM_003671	CDC14B	AGACAATCCAAAACAAACGCTATTCCTCTCACATCGCCTTTGTTTTGCCATTCTCTACAG	1203	484.5	9.7587	9.67458	1046	1009.5	1641	1115.5	371.5	595.5	428.5	542.5	9.73985	9.66556	9.7729	9.85647	9.70419	9.69583	9.50078	9.79753
hsa_circRNA_007654	0.128644	0.444325	1.4057	up	ASCRP3001792	hsa_circ_0007654	circBase	chr2	-	110332157	110350696	exonic	NM_144710	SEPT10	AGACACTTGATCTCTTAACCATGAAGAACCTTGACAGCAAGCTCTTTCAGTCTCACATGG	417.375	148	8.36165	7.87035	358	366	552.5	393	97.5	183.5	124	187	8.30897	8.3168	8.27934	8.54148	7.17409	8.04425	7.78644	8.47665
hsa_circRNA_028152	0.144084	0.46135	1.29002	up	ASCRP3001794	hsa_circ_0028152	circBase	chr12	-	110397651	110399490	exonic	NM_014776	GIT2	AGACAGCAGGGCAGTTCTCTCTCGGGTTCAAAAGCTAAGTAATCATTTGTTTGAAGAACT	2042	708.875	10.5268	10.1594	1896	1957	2214	2101	436	721	557.5	1121	10.5801	10.6092	10.2179	10.7	9.98784	10.0218	9.89983	10.7282
hsa_circRNA_406146	0.395548	0.623933	1.14222	up	ASCRP3001796		25070500	chr21	-	36421138	36437369	exonic	uc002yut.1	RUNX1	AGACAGCATATTTGAGTCATTTCCTTCGTACCCACAGTGCTTCATGAGAGAGCGAGCCCG	467.75	182.375	8.42094	8.22911	346.5	350	870.5	304	151	265	190.5	123	8.27743	8.26404	8.90099	8.24131	8.01639	8.54865	8.35824	7.99315
hsa_circRNA_101878	0.165624	0.477717	1.09706	up	ASCRP3001798	hsa_circ_0004172	circBase	chr16	-	74694829	74695349	exonic	NM_018124	RFWD3	AGACAGTGCCAGTGATGGCTCATGAAGCAATGGAATATGATGTTCAGGTGCAGTTAAATC	69	38	6.50027	6.36662	61	59	107	49	38	43	42	29	6.50024	6.51201	6.51003	6.4788	6.15126	6.43443	6.54881	6.332
hsa_circRNA_001832	0.72375	0.843229	1.01928	up	ASCRP3001802	hsa_circ_0001832	circBase	chr8	+	145223197	145255444	exonic	NM_032450	MROH1	AGACATGTCATCAACTCAGCTGAGCTGGCCTCCACCCTGCTGGACGCCATCACCGATAAG	532.625	234.25	8.65981	8.63226	465	480.5	768	417	221	304	231	181	8.64606	8.68367	8.70003	8.60951	8.72079	8.75245	8.6212	8.43459
hsa_circRNA_000806	0.0733686	0.400146	1.14287	up	ASCRP3001805	hsa_circ_0000806	circBase	chr17	-	74060056	74066525	exonic	NM_014230	SRP68	AGACCAAATTAGAGGCTCAGTTCTTCAGATTATTAAGGAATCCCAGCAGCAGCATGGTTT	420.625	174.25	8.37729	8.18462	377	387	546.5	372	154	232	153	158	8.37377	8.39152	8.26463	8.47922	8.05381	8.3563	8.05433	8.27406
hsa_circRNA_102628	0.264313	0.540522	1.42224	up	ASCRP3001809	hsa_circ_0052767	circBase	chr2	-	15601324	15651474	exonic	NM_015909	NBAS	AGACCACTTCTCCACATGAATATTCTGTTTTGCTGCCCGAAGCTTGACTTTTACTTGTTG	3704.88	1288.88	11.3238	10.8156	3390	3598	3160	4671.5	536.5	1095	850	2674	11.3738	11.463	10.721	11.7374	10.3202	10.5916	10.4922	11.8586
hsa_circRNA_104414	0.201738	0.500182	1.18178	up	ASCRP3001810	hsa_circ_0080797	circBase	chr7	+	76062243	76062964	exonic	NM_007155	ZP3	AGACCAGAATGCCTCCCCTTATCACACCATCGTGGACTTCCATGGGCAGGGCAATGTGAG	7155	2580.88	12.3062	12.0653	6353	7022	7853	7392	1208	2993.5	2303	3819	12.3072	12.3836	12.1012	12.4329	11.6699	12.1703	12.0293	12.3915
hsa_circRNA_012969	0.388728	0.619864	1.08307	up	ASCRP3001812	hsa_circ_0012969	circBase	chr1	+	76253181	76257256	exonic	NM_004582	RABGGTB	AGACCAGGTTCTGAATCCCATGCTGGGCAGGGCACTCCACAGAAGGATGTTATTATCAAG	347.375	153.625	8.14588	8.03075	332	357	404.5	296	154	172.5	132	156	8.20659	8.29225	7.87739	8.20729	8.04064	7.96029	7.86554	8.25653
hsa_circRNA_401029	0.319128	0.573958	1.04893	up	ASCRP3001814		25242744	chr12	-	105255068	105289123	exonic	NM_032148	SLC41A2	AGACCCAAACTTGGTTGGGATTGTTGTTTACACGCCAGTTATTAATGGTAAATATTGGGA	39.5	25.5	6.10337	6.03446	30	36	66	26	30	25	26	21	6.02041	6.20197	6.17069	6.02041	6.00785	5.98407	6.15686	5.98905
hsa_circRNA_103893	0.258164	0.536891	1.3224	up	ASCRP3001815	hsa_circ_0073030	circBase	chr5	-	74135898	74137504	exonic	NM_015566	FAM169A	AGACCCAGAAAATTCTTGCTCTCTTTGCACCTGAAGATTCACTGACAGAGGATGGCATTC	882.5	295.75	9.21873	8.81557	685	660	1645	540	180	487.5	333	182.5	9.13194	9.05714	9.77873	8.90711	8.32645	9.38613	9.11961	8.43011
hsa_circRNA_031655	0.19552	0.496453	1.31932	up	ASCRP3001818	hsa_circ_0031655	circBase	chr14	-	35564253	35568590	exonic	NM_017917	PPP2R3C	AGACCGTGTTTTCCAGGAGTGTCTCACTTATGATGGAGAAATGGATTTAGAAAACTACAT	535.25	198.375	8.68717	8.28738	473	551	581	536	137	209.5	163.5	283.5	8.67721	8.83607	8.34037	8.89503	7.82458	8.20768	8.13985	8.9774
hsa_circRNA_101559	0.124204	0.442046	1.14455	up	ASCRP3001821	hsa_circ_0004374	circBase	chr15	-	65471271	65472542	exonic	NM_006660	CLPX	AGACCTTTGTATGTATTTCTGGTGGTCGCATTCATATGTCAGTTTTAGGAAGGCTTGGGA	102.25	48.75	6.7739	6.57913	83	77	186	63	51	56	48.5	39.5	6.73815	6.72002	6.9974	6.64005	6.35405	6.61698	6.69423	6.65125
hsa_circRNA_001757	0.244074	0.52642	1.38869	up	ASCRP3001822	hsa_circ_0001757	circBase	chr7	-	140034228	140037149	sense overlapping	NM_032295	SLC37A3	AGACCTTTTCTTCTATATTTAGTGTCTCTGATCCGGGACAAGCTAGGATGGATGTGGGTT	316.75	117.5	8.02937	7.55565	277.5	269.5	424	296	57	157	120	136	8.00006	7.95756	7.94147	8.21839	6.49725	7.84082	7.76232	8.12221
hsa_circRNA_013058	0.14509	0.461868	1.43302	up	ASCRP3001825	hsa_circ_0013058	circBase	chr1	-	85331067	85331842	exonic	uc001dkl.2	LPAR3	AGACGGTGATGACTGTCTTAGCTTCTTTAAATTTCTTTCTAGGATGTTCACTTCTCCACA	457.25	157.75	8.46908	7.95002	367	394	607	461	108.5	170	117.5	235	8.34334	8.41928	8.39583	8.71787	7.33866	7.95538	7.7479	8.75815
hsa_circRNA_005863	0.151913	0.467084	1.24621	up	ASCRP3001826	hsa_circ_0005863	circBase	chr18	+	13099474	13103587	exonic	NM_032142	CEP192	AGACGTGAAATGGCATCTGTCATCTTTAGCGCCACCTTATGTCAAGGAGTAAACTACAAA	165.25	68	7.29359	6.97605	138	138.5	256.5	128	52	87	71	62	7.23143	7.24691	7.36659	7.32945	6.40828	7.1209	7.1433	7.23173
hsa_circRNA_104712	0.327191	0.578541	1.0921	up	ASCRP3001828	hsa_circ_0085782	circBase	chr8	+	142161717	142166069	exonic	NM_014957	DENND3	AGACGTTTATTCAGAGATCCTGACATGCATCCTGACGGAACAGCGGATCGTCTTCTTCTC	135.875	68.125	7.10485	6.97775	119.5	120	181	123	88.5	70	51	63	7.08068	7.09323	6.97366	7.27184	7.00163	6.87585	6.78159	7.25193
hsa_circRNA_077032	0.453514	0.661828	1.23349	up	ASCRP3001829	hsa_circ_0077032	circBase	chr6	-	75823317	75875495	exonic	NM_004370	COL12A1	AGACTACAAACCACAAGTTGGAGTGATTGCAGATCAACGTGGTTCTCCTCAAGATTTAGT	2626.12	1002.75	10.8555	10.5527	2491	2626	2150	3237.5	475	919	726	1891	10.9668	11.008	10.1692	11.2778	10.1289	10.3682	10.296	11.4178
hsa_circRNA_025951	0.397407	0.625591	1.09663	up	ASCRP3001830	hsa_circ_0025951	circBase	chr12	+	46230371	46233279	exonic	NM_152641	ARID2	AGACTCATGTAGCATCTGCCCCAGTTTTGGAAAGACATCGTTGATGATAATGAAGTTCGT	877.625	365.125	9.33153	9.19845	790	796.5	1110	814	229.5	449	355	427	9.33323	9.32665	9.22077	9.44546	8.80972	9.28754	9.23246	9.4641
hsa_circRNA_102962	0.573102	0.743309	1.06179	up	ASCRP3001833	hsa_circ_0001119	circBase	chr2	-	240929490	240954277	exonic	NM_004544	NDUFA10	AGACTGACCGTGTCTTACATCAGTTCAGAGAGGTGTGGACCACTACAACGAGGTGAAGAG	101.5	56	6.83516	6.74867	95	91	128	92	56	61	51	56	6.85778	6.84109	6.66097	6.98082	6.42667	6.72845	6.78159	7.05797
hsa_circRNA_100704	0.331353	0.5817	1.08016	up	ASCRP3001834	hsa_circ_0000264	circBase	chr10	-	125798030	125806240	exonic	NM_014863	CHST15	AGACTGATTGTCATGCTCAGGGACCCTGTGGAGAGGAAATCTGGCATTTTTTAAAGTTTG	78.875	44.625	6.57816	6.46691	69	63	135	48.5	67	47	37.5	27	6.60788	6.55074	6.7123	6.44171	6.63603	6.52326	6.49125	6.21711
hsa_circRNA_002153	0.161722	0.47511	1.15116	up	ASCRP3001835	hsa_circ_0000377	circBase	chr12	-	11273608	11276786	intronic	uc001qzf.2	PRB4	AGACTGCATCTGTTCATATGAGTGCTACTCATTGAGTTTCCTTGTGAGGAGATTGTGTGG	99.75	47.75	6.78202	6.57892	84	78	165	72	42	59	50	40	6.76929	6.70675	6.877	6.77502	6.22004	6.69858	6.76105	6.63603
hsa_circRNA_400941	0.920523	0.956536	1.00459	up	ASCRP3001838		25242744	chr12	+	46211452	46215270	exonic	NM_152641	ARID2	AGACTTCGTTAAGATTATCTGCGTCAAAGTTATGGGCTGTCCATGGACTTTAATTCGCCA	51.5	34.625	6.2504	6.24379	48	42	84	32	48	35.5	31	24	6.26844	6.23139	6.32253	6.17923	6.32253	6.29377	6.28058	6.07828
hsa_circRNA_001030	0.23196	0.521089	1.23576	up	ASCRP3001841	hsa_circ_0000333	circBase	chr11	+	68229037	68229117	intronic	ENST00000265636	PPP6R3	AGACTTTTTAATTATAGGTGAACGGGATGGGTCTTTGGATGTGTTTCCTGTTGAGGTCCT	545.375	190.75	8.63345	8.32805	463	435.5	962	321	200	246	210	107	8.64059	8.53539	9.05443	8.30339	8.56337	8.42471	8.49178	7.83232
hsa_circRNA_101043	0.12512	0.442876	1.40971	up	ASCRP3001844	hsa_circ_0025887	circBase	chr12	+	40696590	40697936	exonic	NM_198578	LRRK2	AGAGAAACTGCATCTTTCTCACAATAAACTGAAAGAGCTGCTATGCCTTTCTTGCCTCCT	367.375	130.25	8.20594	7.71055	309	337	460	363.5	92	153	106	170	8.10522	8.21473	8.04682	8.457	7.08896	7.7954	7.59698	8.36085
hsa_circRNA_047040	0.203232	0.501149	1.43085	up	ASCRP3001846	hsa_circ_0047040	circBase	chr18	+	13387339	13438383	exonic	NM_181481	LDLRAD4	AGAGAACTGTCTCCTGGTGACCGAGCACCCGCCTCCGGGCATCTTCAACTTTTCAGAGGC	1377.62	459.875	9.9482	9.43133	1210	1332.5	1292	1676	252	442	337.5	808	9.92915	10.0149	9.43908	10.4097	8.97608	9.27284	9.1574	10.319
hsa_circRNA_406006	0.901082	0.946458	1.0054	up	ASCRP3001847		25070500	chr2	-	187229452	187229856	antisense	ENST00000444288	MED28P3	AGAGAAGCAAAGCAAGCCTGAAAATATGACTTCAACTTTTCCATCAAGGTTGGCTTCAGA	91.375	54.375	6.7178	6.71003	70.5	80	149.5	65.5	77	57	47	36.5	6.62157	6.76105	6.80104	6.68755	6.83127	6.67113	6.71659	6.62111
hsa_circRNA_102511	0.69204	0.823648	1.03781	up	ASCRP3001848	hsa_circ_0050461	circBase	chr19	+	34699833	34706566	exonic	NM_015578	LSM14A	AGAGACAAGTAGCTGGAAGCTCTTTGACATCCTTTGGAACAGAAACATCAAACAGTGGTA	64.125	37.75	6.37794	6.32439	47	45	126.5	38	54	45	29	23	6.28521	6.2932	6.65394	6.27942	6.42667	6.48579	6.30684	6.07828
hsa_circRNA_100220	0.456611	0.663994	1.04812	up	ASCRP3001849	hsa_circ_0005191	circBase	chr1	-	51253671	51267349	exonic	NM_007051	FAF1	AGAGACAGAAATGTTGATGTGGTACTTGAAGACACCTGTACTGTTGGCAGCTATCAATGG	77.75	46.25	6.56862	6.50082	63	64.5	131.5	52	67	49.5	37.5	31	6.51349	6.56877	6.67726	6.51497	6.65523	6.56074	6.49125	6.29607
hsa_circRNA_004324	0.275042	0.54827	1.20912	up	ASCRP3001850	hsa_circ_0004324	circBase	chr1	-	68628715	68628997	intronic	ENST00000262348	WLS	AGAGACAGCAATTGGACAGAATTTGTGAAGGGTTTCATCACCTTAAATGGTTTTGAACCA	210.875	84.75	7.46693	7.19297	175	155	404	109.5	117.5	105	76	40.5	7.48048	7.3431	7.88409	7.16004	7.53784	7.32357	7.16942	6.74105
hsa_circRNA_000600	0.553899	0.73093	1.05	up	ASCRP3001865	hsa_circ_0000600	circBase	chr15	-	50862083	50867986	exonic	NM_017672	TRPM7	AGAGCAAAACATCACTGTAATTCTTGCTGTAGAAAGCTTAAACTTCCAGCTGTGGAAAGA	44.625	30	6.17231	6.10192	35	34.5	78	31	45	31	25	19	6.13028	6.14999	6.26844	6.14054	6.28521	6.17497	6.15686	5.79065
hsa_circRNA_405591	0.255571	0.5352	1.06237	up	ASCRP3001868		25070500	chr17	-	42959115	42960455	intronic	ENST00000402521	EFTUD2	AGAGCAGTCTCAACTCAGGTGTAGAACTTCTGTTGAGGGTTTAGGATGAACCATTCAGAA	92.5	51.25	6.70984	6.62255	68	78	154	70	67	61	43	34	6.57582	6.69901	6.8281	6.73646	6.65523	6.72845	6.59354	6.513
hsa_circRNA_406351	0.108537	0.431629	1.2353	up	ASCRP3001869		25070500	chr3	-	129579782	129599402	exonic	ENST00000509440	TMCC1	AGAGCATGCTTGTTCAAATCCTGAATAGTCCACACATTCCTAGGTATTAATCTCTGGAGA	156.625	66.5	7.22374	6.91888	123.5	127	258	118	56	91	68	51	7.13375	7.13947	7.36836	7.25339	6.4712	7.13054	7.08235	6.99142
hsa_circRNA_026787	0.177666	0.486351	1.45438	up	ASCRP3001878	hsa_circ_0026787	circBase	chr12	-	56182858	56189860	exonic	NM_033082	SARNP	AGAGCTCAAAGATTTGGTTTGAATGTCTCTTCAATCTCCAGAAAGGGCAGCAGAGAAGAA	544.625	188.75	8.70318	8.16278	454	477.5	623	624	120	195	136	304	8.61785	8.66618	8.43123	9.09745	7.54895	8.11146	7.91888	9.07182
hsa_circRNA_100605	0.247821	0.528505	1.13084	up	ASCRP3001882	hsa_circ_0006151	circBase	chr10	-	70227879	70229920	exonic	NR_102264	DNA2	AGAGCTGTCCTGAGTGAAACTTTTAGGATTTCAGAAGAAAGTGGTAGCTTCCTTTCCAAG	192	86.5	7.44292	7.26553	160	159	307	142	78	107	89	72	7.40068	7.38246	7.55806	7.43047	6.86819	7.37054	7.40944	7.41393
hsa_circRNA_000843	0.568455	0.740023	1.11095	up	ASCRP3001883	hsa_circ_0000843	circBase	chr18	+	39595439	39613921	exonic	NM_002647	PIK3C3	AGAGGAATAATTCCGGAAACAGCTACACTGTTTAAACTCCCAAATTATAACCAGCCCCCT	136.5	67.875	7.12588	6.97409	128	129	151	138	66	64	54.5	87	7.15216	7.15533	6.81142	7.38462	6.63603	6.7982	6.83404	7.62807
hsa_circRNA_102602	0.446325	0.657612	1.19004	up	ASCRP3001884	hsa_circ_0052318	circBase	chr19	-	58436990	58439415	exonic	NM_133460	ZNF418	AGAGGAATTGGTTGTTGGTGTGGATCAGAAGATGAGGAGGCACCTTCTAAGAAGAGCATT	431.625	164.125	8.31408	8.06307	319	324	816.5	267	179	226	185.5	66	8.16457	8.18151	8.80882	8.10143	8.33829	8.31324	8.31644	7.2843
hsa_circRNA_007992	0.256672	0.535961	1.21925	up	ASCRP3001889	hsa_circ_0007992	circBase	chr7	+	66262360	66270383	exonic	NM_014504	RABGEF1	AGAGGATGGCTACTATTTCACCAATCTGTGCCTCCAGAAAGAGTCGAGAAGATAATGGAT	398.5	161.125	8.29319	8.0072	340	352	587	315	105.5	209	162	168	8.25459	8.28079	8.35283	8.28457	7.33866	8.2	8.13985	8.3503
hsa_circRNA_403764	0.109419	0.43207	1.43375	up	ASCRP3001891		25242744	chr7	-	6022454	6042267	exonic	NM_000535	PMS2	AGAGGCTCATAGCCGATGTCACCATTTCTACCTGCCACGCATCGGCGAAGGTTGGAACTC	395.75	137.5	8.29761	7.77781	325	342	534	382	88	173	131	158	8.20245	8.23643	8.23643	8.51514	7.02593	7.95538	7.84887	8.28108
hsa_circRNA_104148	0.0370869	0.336348	1.16148	up	ASCRP3001893	hsa_circ_0008236	circBase	chr6	-	83667030	83754378	exonic	NM_198920	UBE3D	AGAGTAATGCCAATCTGCCTTCATCCCTTCGCCGTGTGAATTCCTTTCAGGAAGCTCCTC	5006.25	1775.12	11.7599	11.5439	4342	4122	6853	4708	1108	2074	1576.5	2342	11.7586	11.6271	11.899	11.7549	11.4865	11.6051	11.4107	11.6735
hsa_circRNA_403022	0.247353	0.528403	1.24149	up	ASCRP3001894		25242744	chr3	+	178921331	178922376	exonic	NM_006218	PIK3CA	AGAGTACCTTGTTCCAATCCCAGTATATAAGAAGCTGTATAATGCTTGGGAGGATGCCCA	266.875	109.625	7.82872	7.51665	227.5	235	356	249	82	122	106	128.5	7.77247	7.79682	7.72292	8.02267	6.92134	7.49604	7.58553	8.06367
hsa_circRNA_404602	0.912711	0.952737	1.01155	up	ASCRP3001901		25070500	chr1	+	163295964	163297251	intronic	ENST00000271452	NUF2	AGAGTTATGCATCGGAGTAAAAGGTGGTTACGTTTGCATGTGGATAATGGTATTTAGGGA	73	45.75	6.51097	6.4944	58	59	127	48	79	43	34	27	6.44881	6.48924	6.65701	6.44881	6.88648	6.43443	6.39931	6.25738
hsa_circRNA_403179	0.281655	0.551143	1.23391	up	ASCRP3001903		25242744	chr4	+	88977237	88989213	exonic	NM_000297	PKD2	AGAGTTTCAAGTCTCTTCAAATTCATCAATTTTAACAGGACCATGAGCCAGCTCTCGACA	189.375	80.75	7.44222	7.13899	165	168	258.5	166	58	93	74	98	7.42235	7.41552	7.35798	7.57305	6.49725	7.18525	7.1433	7.73016
hsa_circRNA_029865	0.450272	0.659952	1.16112	up	ASCRP3001904	hsa_circ_0029865	circBase	chr13	+	28840851	28869475	exonic	NM_175854	PAN3	AGATAAATTTCAGTTCCTACAGAGGTTGACAGCTACCATAGCCTATTCCCTCTAGAACCA	512.25	216.125	8.60278	8.38726	445	411	739	454	126	267	216	255.5	8.58857	8.47538	8.64606	8.70111	7.6299	8.54865	8.52739	8.84312
hsa_circRNA_406214	0.976246	0.987591	1.00094	up	ASCRP3001908		25070500	chr3	+	3178943	3186394	exonic	NM_182916	TRNT1	AGATACTTCAGAATTATTTGTCAAAGAGAATCACGAATTAAGAATAGCAGGAGGAGCAGT	37.375	28	6.08838	6.08703	38	34	51	26.5	38	26	24	24	6.16442	6.12145	6.01065	6.05699	6.12845	6.01065	6.08626	6.12274
hsa_circRNA_404910	0.220783	0.513271	1.09009	up	ASCRP3001911		25070500	chr11	+	76234198	76239510	exonic	NM_020193	C11orf30	AGATAGTAGTTCCTCTTCTACAGAGTCCTCCCAGAGTTCCCAAGGAACGACTACCAAAAT	3047	1190.75	11.0769	10.9525	2662	2814	3800	2912	679	1435	1138	1511	11.0596	11.0953	11.0008	11.1519	10.7038	11.0345	10.9856	11.086
hsa_circRNA_100247	0.32963	0.580141	1.03855	up	ASCRP3001913	hsa_circ_0012779	circBase	chr1	+	62321701	62350080	exonic	NM_176877	INADL	AGATATGCCACTGATACATGGACCCTTTAGATCCTACAAGATCAGTGATTGTGATCCGCT	85.125	49	6.6613	6.60673	73	76.5	130.5	60.5	57	56.5	44	38.5	6.65701	6.6821	6.67005	6.63603	6.46114	6.67113	6.61606	6.67858
hsa_circRNA_104507	0.0894104	0.416454	1.21087	up	ASCRP3001916	hsa_circ_0001756	circBase	chr7	-	139415730	139416814	exonic	NM_022740	HIPK2	AGATATTACAGGTATGGCCTCACATGTGCAAGTTTTCTCCCCTCACACCCTTCAATCAAG	30062	10258.6	14.3175	14.0415	25497	28694	30464	35593	5173	10121	7673	18067.5	14.3002	14.3372	14.1656	14.4671	13.8671	14.0493	13.8671	14.3824
hsa_circRNA_405170	0.276386	0.5489	1.11709	up	ASCRP3001917		25070500	chr13	-	96622365	96648389	exonic	NM_020121	UGGT2	AGATATTCGACATTCTTCTATAATGCTGTGACTAATACTACTGTAGAGGATGAGACTGAA	64.875	33.625	6.40269	6.24295	56	40.5	124	39	35	37	37.5	25	6.42036	6.2562	6.63422	6.29999	6.0502	6.2829	6.51595	6.12274
hsa_circRNA_092363	0.0536956	0.37462	1.13616	up	ASCRP3001918	hsa_circ_0000028	circBase	chr1	-	22041881	22048257	exonic	NM_032236	USP48	AGATATTCTGTGTCCACATGTGAAAGCCCTGTGTAAGGAATGTGTAGTAGAACGTTGTCG	169.125	76.125	7.29013	7.10596	139	142	284	111.5	83.5	86.5	77	57.5	7.25457	7.26571	7.46706	7.17318	6.98328	7.12508	7.19877	7.11671
hsa_circRNA_069922	0.885668	0.938062	1.01267	up	ASCRP3001919	hsa_circ_0069922	circBase	chr4	+	72102292	72121116	exonic	NM_001098484	SLC4A4	AGATATTGAAAATGCTGATGAATCCAGCAGCAGCATCCTAAAACCTCTCAGATGGAGGAT	117	66.875	6.97918	6.96102	111	108	157	92	65	89.5	63	50	7.03589	7.01658	6.85006	7.01418	6.63603	7.16004	7.03452	7.01348
hsa_circRNA_055879	0.224339	0.515029	1.12237	up	ASCRP3001920	hsa_circ_0055879	circBase	chr2	+	101622420	101622885	exonic	NM_000993	RPL31	AGATCAAATAAAGTTATAAAATTGCCTTCAGAATGTGCCATACCGAATCCGTGTGCGGCT	110	54.375	6.85005	6.6835	86	83	204	67	60	63.5	56	38	6.80704	6.7697	7.11671	6.70675	6.51497	6.78077	6.86243	6.57582
hsa_circRNA_025349	0.415442	0.637428	1.04807	up	ASCRP3001923	hsa_circ_0025349	circBase	chr12	-	7556130	7586290	exonic	NM_174941	CD163L1	AGATCAGATGCTGGAGTAATTTGTTCTGATGGAACAGATTTGGAGTTGAGGCTGGTCAAT	63.75	37.875	6.39024	6.32251	57.5	49.5	111	37	45	45	34	27.5	6.42667	6.3715	6.52424	6.23858	6.25738	6.45602	6.33806	6.23858
hsa_circRNA_052247	0.725691	0.844299	1.07351	up	ASCRP3001929	hsa_circ_0052247	circBase	chr19	+	55997027	55998935	exonic	NM_020378	NAT14	AGATCCGTCTGGTTTTTTACACCGTTTGTTAATAAAGCCTGAAACCGCTGGTGCACGACG	197.375	100.5	7.50872	7.40638	172	190.5	232	195	75	102	94	131	7.47733	7.56521	7.23815	7.75419	6.81463	7.31286	7.43437	8.06367
hsa_circRNA_030123	0.40697	0.631617	1.03368	up	ASCRP3001930	hsa_circ_0030123	circBase	chr13	-	42481721	42524149	exonic	NM_015058	VWA8	AGATCCGTGCAGGCACAGCCTTTTACATTGATCAGGTGATACAGTTAATATTGGAGATGT	61.875	38.25	6.41431	6.36652	56	54	94	43.5	46	44	35	28	6.44881	6.43443	6.39931	6.37468	6.2656	6.47729	6.42712	6.29607
hsa_circRNA_001738	0.0864722	0.411995	1.3958	up	ASCRP3001931	hsa_circ_0001738	circBase	chr7	-	107002477	107053077	exonic	NM_006348	COG5	AGATCCTGTTTCTCACATTTGTTTCATTGAAGAAATAGTTAAGATTATCTTTCTCAAGGA	780.5	258.625	9.15905	8.67796	652	673	1067	730	159	298	227	350.5	9.06927	9.08104	9.18647	9.29944	8.13487	8.72908	8.60074	9.24717
hsa_circRNA_103000	0.804195	0.890302	1.04282	up	ASCRP3001932	hsa_circ_0006704	circBase	chr20	-	17933230	17934761	exonic	NM_014426	SNX5	AGATCGCAACTTTCATGTTTTCCTGGAATATGATCAGGATATTCCACCTGCTCCTACGAA	403.625	186.375	8.2857	8.22521	348	325	649	292.5	123.5	207	229	186	8.27992	8.18026	8.48049	8.20214	7.61088	8.19148	8.61785	8.48061
hsa_circRNA_403140	0.377384	0.611657	1.09391	up	ASCRP3001936		25242744	chr4	+	71816416	71824757	exonic	NM_001244766	MOB1B	AGATCTCAATGAATGGGTTGCAGTTAACAGAGTTCTCAGCCTGAAGTTGACTGGAACTTT	130.75	64.75	7.01064	6.88115	109	99	237	78	71	88	59	41	7.01278	6.92613	7.26923	6.83443	6.70675	7.13054	6.94628	6.74105
hsa_circRNA_405133	0.209051	0.504691	1.23159	up	ASCRP3001937		25070500	chr13	+	36939636	36943737	sense overlapping	NR_045180	SPG20-AS1	AGATCTCTCTGCCCAGGCTTGGAAATACATAAGGATCAGATTACTAGGAAAGCCAAGTCT	1628.25	543.25	10.118	9.81743	1355	1294	2742	1122	375	794	586	418	10.084	9.97533	10.5403	9.8722	9.71561	10.1469	9.97043	9.43678
hsa_circRNA_023812	0.780011	0.877057	1.04531	up	ASCRP3001939	hsa_circ_0023812	circBase	chr11	-	78180292	78204241	exonic	NM_024678	NARS2	AGATCTTAAAGCAAGCATCCCAGAACTTCACCTTTACCCCAGAGAGCTTTTACTCAAGTG	944.375	399	9.37769	9.31376	780	771	1513	713.5	264	623	438	271	9.31544	9.28026	9.65263	9.26244	9.05329	9.76134	9.5258	8.91461
hsa_circRNA_043415	0.144467	0.461688	1.18782	up	ASCRP3001943	hsa_circ_0043415	circBase	chr17	-	37571278	37576171	exonic	NM_004774	MED1	AGATGACTTCATTGCCAAAGTTGTTCAAAGGCTCTTCCTGGTCAGCAGCACTGCTATTTC	1034.62	370.25	9.51179	9.26347	862	856.5	1663	757	282.5	532.5	369	297	9.47207	9.42753	9.80315	9.34442	9.20643	9.54452	9.28197	9.02097
hsa_circRNA_001805	0.789975	0.882522	1.04727	up	ASCRP3001947	hsa_circ_0001659	circBase	chr6	+	157431605	157435966	intronic	ENST00000414678	ARID1B	AGATGATGGAGAGTGAGAGATGATGCAACCTACTTCTCTCTAGAGGTAGTCAGATGCCTC	172	91.375	7.374	7.30736	166	159.5	180.5	182	103.5	85	66	111	7.44267	7.38839	6.97724	7.68769	7.24275	7.08631	7.04253	7.85786
hsa_circRNA_104574	0.11547	0.436757	1.06362	up	ASCRP3001954	hsa_circ_0083756	circBase	chr8	-	27151596	27151827	exonic	NM_171982	TRIM35	AGATGGAGATGAAGGAGGACGACGTTTCTTTTCTCATGGTGGAGGCTGCATGGCTGGAAG	219.5	103.625	7.59417	7.50519	199	195	317	167	122	115	90.5	87	7.62853	7.58107	7.58412	7.58295	7.60418	7.43489	7.41552	7.56617
hsa_circRNA_022970	0.146258	0.462699	1.26817	up	ASCRP3001956	hsa_circ_0022970	circBase	chr11	-	66052050	66055763	exonic	NM_020470	YIF1A	AGATGGCACTGAGTTTTTCATTCATTGAAGATTTGATTTCCTTGAGCTCCAAGCACAGGG	142.25	58.5	7.11543	6.77268	124	120.5	234	90.5	42	87	56	49	7.11251	7.10341	7.25369	6.99213	6.19162	7.08631	6.89741	6.91538
hsa_circRNA_005322	0.261772	0.538633	1.11259	up	ASCRP3001959	hsa_circ_0005322	circBase	chr1	-	227381486	227400920	exonic	NM_003607	CDC42BPA	AGATGGTGATAGCAATTGACTCAGTTCATCAGCTACATTATGTACACAGGTTGCTGTAGT	84.25	42.625	6.60738	6.45346	62	60	164	51	53.5	49	41	27	6.51349	6.52522	6.87585	6.51497	6.43443	6.56877	6.59354	6.21711
hsa_circRNA_100848	0.267412	0.543075	1.25041	up	ASCRP3001963	hsa_circ_0022812	circBase	chr11	+	65055186	65063461	exonic	NM_002689	POLA2	AGATGTCCTCATCATCCCGTCAGAGCTGAGGTACTTCGTGAAGACTTTGAGCAAAGCATG	602.875	226.25	8.83743	8.51503	554	546.5	631	680	186.5	222	175	321.5	8.85202	8.82599	8.4505	9.22123	8.4	8.2934	8.22598	9.14076
hsa_circRNA_004649	0.264664	0.540555	1.18958	up	ASCRP3001966	hsa_circ_0004649	circBase	chr1	-	243858892	244006584	exonic	NM_005465	AKT3	AGATGTGGATTTACCTTATCCCCTCAACAACTTTTCAGTGGCAAGCTGAGTCATCACTAG	378.25	154.25	8.21664	7.96619	325	306	586	296	108	204.5	159	145.5	8.19614	8.10094	8.35504	8.21443	7.37733	8.17636	8.12579	8.18527
hsa_circRNA_000864	0.227987	0.517799	1.1902	up	ASCRP3001970	hsa_circ_0000662	circBase	chr16	-	398402	398484	intronic	ENST00000262320	AXIN1	AGATTCCACATAGACAAGGGACAGCAGTGTGGACTGTTGGCTGGTAAAGTGTGTGCAATG	205.5	90.875	7.53702	7.2858	220	192.5	269.5	140	86	100.5	122	55	7.74706	7.58905	7.41446	7.39749	7.00983	7.27359	7.76232	7.09749
hsa_circRNA_406799	0.26855	0.543584	1.32857	up	ASCRP3001972		25070500	chr6	-	75974946	75982671	sense overlapping	NM_018247	TMEM30A	AGATTCTAGTGCTTTGCTTGATTCACTGGTCTATGTGGGAGTGTCTGATTGCTGAGTCTA	409.625	142.875	8.21107	7.80119	317.5	313	805	203	112	216.5	179.5	63.5	8.14548	8.12368	8.77808	7.79703	7.44991	8.2491	8.26419	7.24156
hsa_circRNA_007832	0.590871	0.756758	1.07339	up	ASCRP3001975	hsa_circ_0007832	circBase	chr17	-	13936868	13937733	intronic	ENST00000602743	COX10-AS1	AGATTCTTCTGCCTGATAAAACAGGAGTGTGAGTATGGCATCAGGATGATTTGACTGCAA	303.5	135.125	7.91411	7.81194	249	230	544	191	126	170	161.5	83	7.87989	7.78357	8.25623	7.73674	7.66142	7.93188	8.13098	7.52347
hsa_circRNA_000555	0.871838	0.930673	1.01984	up	ASCRP3001977	hsa_circ_0000555	circBase	chr14	+	75247107	75269379	exonic	NM_019589	YLPM1	AGATTGCAGAATACATCTTCAAGACCTGGAATGTATCCGTCTGAGGACCCAGAAGAAGAT	90	52.375	6.742	6.71366	71.5	88	115	85.5	60	50	42	57.5	6.66053	6.82022	6.55266	6.9346	6.55074	6.56074	6.59354	7.14962
hsa_circRNA_101484	0.277172	0.5489	1.08346	up	ASCRP3001979	hsa_circ_0007489	circBase	chr15	-	41361767	41362745	exonic	NM_017553	INO80	AGATTTGTTCCTAAATTTAAGGGTATTAATGGCATTCTTGCTGATGAAATGGGCCTTGGT	75.75	40.375	6.53609	6.42044	67	57	128	51	39	45	43	34.5	6.5517	6.46261	6.65125	6.4788	6.17069	6.47729	6.57162	6.46217
hsa_circRNA_105032	0.721315	0.841929	1.01189	up	ASCRP3001980	hsa_circ_0091585	circBase	chrX	+	133607388	133609394	exonic	NM_000194	HPRT1	AGATTTTATCAGACTGAAGAGCTATTGTATTAGTGATGATGAACCAGGTTATGACCTTGA	38	26.75	6.0724	6.05534	32	31	64	25	36	26	23	22	6.06913	6.10844	6.15938	5.95264	6.0502	6.02376	6.06913	6.07828
hsa_circRNA_404711	0.997543	0.998876	1.00029	up	ASCRP3001981		25070500	chr10	+	4872866	4951798	sense overlapping	NR_073125	AKR1E2	AGCAAAAATTCTGCATCATTTTGGTGGCGTGTACAGGGACATGAGGAAGGGCTTCTCCAG	258.75	127.125	7.77769	7.77728	215	235	387	198	159	135.5	102	112	7.72003	7.80038	7.82617	7.76419	8.07981	7.60209	7.53395	7.89324
hsa_circRNA_000569	0.427601	0.646383	1.06557	up	ASCRP3001982	hsa_circ_0000420	circBase	chr12	-	72050664	72054207	sense overlapping	NM_144982	ZFC3H1	AGCAAAACCACTTTCCCTGAAATCCGACACTACTGATTCTAGTCAAGATGCTGCACTTAA	399.875	179	8.31147	8.21984	367	337	540	355.5	148	209	176	183	8.33829	8.22279	8.25178	8.433	7.97619	8.21473	8.23937	8.44906
hsa_circRNA_101993	0.15402	0.469223	1.0436	up	ASCRP3001984	hsa_circ_0002278	circBase	chr17	+	18768781	18769265	exonic	NM_002767	PRPSAP2	AGCAAACTCGAATTCATCATGTATGGAGCTATCAAAGAAAATTGCAGAGAGGAATTTTGT	38.125	25	6.07206	6.01049	36	27	63.5	26	32	25	21	22	6.12274	6.02376	6.1367	6.00505	6.02376	5.98407	5.98122	6.05292
hsa_circRNA_104107	0.603748	0.765277	1.10309	up	ASCRP3001993	hsa_circ_0076410	circBase	chr6	+	42790533	42797910	exonic	NM_015349	GLTSCR1L	AGCAACAATTCTTCTGCCAGAGACCCACAAGCATTGAACTATTTTCTACATGGACCTAGT	491.125	205.75	8.50417	8.36262	399	379	869	317.5	158	328	224	113	8.44355	8.37483	8.89992	8.29838	8.09299	8.87469	8.57177	7.91101
hsa_circRNA_005264	0.868284	0.928422	1.0095	up	ASCRP3001998	hsa_circ_0005264	circBase	chr8	+	132952745	132968152	exonic	NM_015137	EFR3A	AGCAACTTTTGGGAATATGAATAATGCTGTTAGACCAGTTTTTGCGAGTATGCTGCTGCT	53.125	33.25	6.23397	6.22032	40	39	101.5	32	49	32	27	25	6.15686	6.22366	6.43652	6.11885	6.32253	6.19829	6.18853	6.17194
hsa_circRNA_103005	0.951416	0.973715	1.0077	up	ASCRP3001999	hsa_circ_0059577	circBase	chr20	+	21195172	21196286	exonic	NM_018474	KIZ	AGCAAGAAAGAAAATGTGGCTGCAGATATCCCAATCACAGGCAACAGCATTATTGAGAAA	182.125	96.375	7.42556	7.41449	164	182	210.5	172	124.5	94	71	96	7.42235	7.51734	7.14522	7.61732	7.61088	7.20151	7.1433	7.70227
hsa_circRNA_101287	0.168133	0.480409	1.58007	up	ASCRP3002001	hsa_circ_0008274	circBase	chr13	-	96485180	96489456	exonic	NM_020121	UGGT2	AGCAAGATACAAGATCTCCCCAATAATATGATTTACCAAGTCGCCATTAAGTCTCTTCCT	8694.25	2584.75	12.5401	11.8801	8192	8476	6640	11469	1209	2027	1552	5551	12.623	12.6555	11.8703	13.0114	11.6716	11.5488	11.3955	12.9045
hsa_circRNA_405195	0.0941859	0.418644	1.69806	up	ASCRP3002003		25070500	chr14	-	31819817	31833504	exonic	NM_015473	HEATR5A	AGCAAGTGGTTCAGTTACATGTTGTTTCTTCAGTTTCTAGTTTCTTGAAGGCTTTCTTCA	440.125	115.75	8.27166	7.50777	325	325	919	191.5	81	187.5	135	59.5	8.18261	8.16833	8.98862	7.74706	6.89405	8.07981	7.89059	7.16662
hsa_circRNA_085494	0.696342	0.826163	1.0123	up	ASCRP3002004	hsa_circ_0085494	circBase	chr8	-	125332326	125335616	exonic	NM_194291	TMEM65	AGCAAGTTGACATGTGGCAAACACGTCTTAGTACACATTTGGGAACCCATATTGAAATGT	39.75	28.125	6.09517	6.07753	35.5	30.5	65	28	41	27	21.5	23	6.09739	6.07961	6.15938	6.04429	6.17069	6.06374	5.99742	6.07828
hsa_circRNA_002125	0.239564	0.524731	1.06244	up	ASCRP3002005	hsa_circ_0002125	circBase	chr8	+	136554896	136569830	exonic	NM_006558	KHDRBS3	AGCAATAACCAGTTCAACTTTGTGGGGAAACTTTTGGGTCCACGTGGCAATTCTCTGAAG	69.375	39.75	6.4654	6.37802	50	59	117.5	51	58	41	31	29	6.332	6.47729	6.57351	6.4788	6.49725	6.36549	6.28058	6.36877
hsa_circRNA_103331	0.00782325	0.187771	1.20797	up	ASCRP3002006	hsa_circ_0004030	circBase	chr3	+	41265511	41280845	exonic	NM_001098209	CTNNB1	AGCAATCAGCTGGCCTGGTTTGATACTGACCTGTAAATCATCCTTTAGGGTATTTGAAGT	227.5	93.5	7.62642	7.35384	212	197	341	160	97	115	95	67	7.70021	7.59115	7.66586	7.54847	7.20974	7.43489	7.47036	7.30036
hsa_circRNA_072628	0.137637	0.454735	1.41037	up	ASCRP3002008	hsa_circ_0072628	circBase	chr5	+	61778927	61789951	exonic	NM_016338	IPO11	AGCAATCTGTAACTTGCTTCAAGATCAAGATTTAGTGCTTTTGGACTTCTTGGATCAGCA	161.5	57	7.18914	6.69307	118	123	314.5	90.5	37	102	57	32	7.07704	7.11541	7.57942	6.98471	6.12015	7.29092	6.91389	6.44733
hsa_circRNA_402803	0.427979	0.64681	1.17936	up	ASCRP3002010		25242744	chr3	+	23997527	24001306	exonic	NM_005126	NR1D2	AGCAATGTCGCTTCAAAAAGTGTCTGTCTGTTGGAATGTCAAGAGATGAATTTAGTGGCA	354.625	135.625	8.021	7.783	249	246	731	192.5	118	177.5	171	76	7.87181	7.8526	8.62817	7.73143	7.51574	7.98335	8.21899	7.41393
hsa_circRNA_100465	0.755383	0.862428	1.03037	up	ASCRP3002011	hsa_circ_0016601	circBase	chr1	+	225140371	225195246	exonic	NM_001373	DNAH14	AGCAATTTCAGAGATGAAAAGTACTTTTCTAAAGCCAGTTCCTTTATAGTTTTGTTCAGA	118	63.75	6.93917	6.89601	94	100	188	90	61	71	65	58	6.84615	6.94082	7.00897	6.96076	6.53248	6.91687	7.01798	7.11671
hsa_circRNA_092393	0.69253	0.823959	1.0291	up	ASCRP3002012	hsa_circ_0000390	circBase	chr12	+	32760890	32764217	exonic	NM_139241	FGD4	AGCACAAGAACGCTACCTTTTCTTAAAACAGAAAATCTGTGGGAGCTTAACTTTGCAGCA	71.75	45	6.54139	6.5	57	59	103	68	66	42	33	39	6.46166	6.48924	6.48579	6.72887	6.65523	6.39931	6.33806	6.60742
hsa_circRNA_007232	0.738659	0.851625	1.03014	up	ASCRP3002013	hsa_circ_0007232	circBase	chr13	-	50279756	50280508	exonic	NM_002267	KPNA3	AGCACAATAGCTGAAATAATAGAGGAATGTGGAGGAAGCAGTGTGGTTCCTTTCCAACAT	219.75	108.125	7.59791	7.55507	196	194	323	166	145	110	96.5	81	7.61111	7.58647	7.61111	7.58295	7.91289	7.35963	7.46426	7.48351
hsa_circRNA_002117	0.540065	0.72264	1.05069	up	ASCRP3002019	hsa_circ_0000332	circBase	chr11	-	66626276	66626387	intronic	ENST00000393955	PC	AGCACCCGCAGTTCTACTCGGGCTGTGGCCTCACCAGCAGGGTTGGCGGCGATGTCCGAG	379.375	173.375	8.26123	8.1899	344	363.5	446	364	161	205	158	169.5	8.26088	8.31537	8.00903	8.45964	8.12644	8.17636	8.1026	8.35421
hsa_circRNA_405340	0.288705	0.554975	1.39998	up	ASCRP3002021		25070500	chr15	+	50724534	50731374	exonic	uc001zym.4	USP8	AGCACTAAGAGGCAACAACAATACTCAACATAAATATCTGTTCTTGAACTCCTGGGCTCA	1060.62	339	9.44305	8.95764	741.5	835	2062	604	182.5	619	378.5	176	9.23165	9.38026	10.1094	9.05085	8.36418	9.75814	9.31606	8.39219
hsa_circRNA_104678	0.715839	0.838657	1.08996	up	ASCRP3002023	hsa_circ_0085458	circBase	chr8	-	124346117	124348772	exonic	NM_014109	ATAD2	AGCACTCCTGGTTCCTGATTATGTCACTGTAATAAAGCAACCAATGGACCTTTCATCTGT	1179.12	435.875	9.62696	9.50269	939	915.5	2197	665	381	638.5	485	239	9.5804	9.52756	10.211	9.18886	9.75218	9.81328	9.67615	8.76916
hsa_circRNA_103863	0.421852	0.642009	1.09515	up	ASCRP3002024	hsa_circ_0001495	circBase	chr5	+	68470703	68471364	exonic	NM_031966	CCNB1	AGCACTGAAAATTCTGGATAATGGTGAATGGAATAATTGTGTGCCCAAGAAGATGCTGCA	118.75	59.75	6.9368	6.80567	105	104	192	74	53	73	67	46	6.94847	6.94847	7.02731	6.82297	6.38812	6.90044	7.06937	6.86476
hsa_circRNA_052947	0.328633	0.579209	1.03787	up	ASCRP3002026	hsa_circ_0052947	circBase	chr2	-	24033185	24080373	exonic	NM_017552	ATAD2B	AGCACTTTATTCAGTTAGTGCCAAAACACCTGAGGAATCATGTGCACAGGCATATTTGAT	39.625	26.375	6.0833	6.02967	33.5	38	57	30	34.5	29	23	19	6.06913	6.18668	6.05699	6.02041	6.04554	6.11496	6.01345	5.94473
hsa_circRNA_100050	0.891071	0.941079	1.03021	up	ASCRP3002028	hsa_circ_0009759	circBase	chr1	-	11130956	11137005	exonic	NM_002685	EXOSC10	AGCAGAACAGGCCATCTCCGTCCGACAGCAGGTCGTGGATCTGTGCCAGTTCAGAAGCAG	584.375	270	8.80523	8.76228	565	561	565.5	646	238	247	193	402	8.89134	8.86892	8.30653	9.15412	8.86216	8.41835	8.36266	9.40596
hsa_circRNA_092508	0.392574	0.622299	1.11885	up	ASCRP3002029	hsa_circ_0001175	circBase	chr20	-	61826924	61827836	sense overlapping	NM_017798	YTHDF1	AGCAGACGCTTTCTGAAAACTACTTGCTCCAAAAGACCCTCTGACTTATCAATCAGACTG	474.125	196.375	8.48581	8.32379	427.5	415	745	309	156.5	264	236	129	8.53772	8.48457	8.65646	8.26448	8.06654	8.52825	8.65117	8.0492
hsa_circRNA_006906	0.294846	0.557974	1.04937	up	ASCRP3002031	hsa_circ_0006906	circBase	chr1	-	53459074	53459374	sense overlapping	ENST00000414168	RP11-334A14.2	AGCAGATCTGGATCATCAAAGACAGTCCTATTTTGTAACGGATTATGATCCAACCAATGA	49.75	30.5	6.2207	6.15117	39	34	93	33	42	29	28	23	6.17372	6.17194	6.37902	6.15812	6.17069	6.08759	6.22366	6.12274
hsa_circRNA_004429	0.609691	0.769124	1.01728	up	ASCRP3002032	hsa_circ_0004429	circBase	chr11	-	14316016	14317401	exonic	NM_012250	RRAS2	AGCAGATCTGGATCATCAAAGACAGTCCTATTTTGTAACGGATTATGATCCAACCATTGA	49.5	31.625	6.21988	6.19517	44	36	87	31	44.5	32	26	24	6.22899	6.17194	6.33806	6.14054	6.22004	6.18668	6.15686	6.21711
hsa_circRNA_030953	0.0970247	0.422421	1.11653	up	ASCRP3002033	hsa_circ_0030953	circBase	chr13	-	113219424	113223573	exonic	NM_006322	TUBGCP3	AGCAGATGCTGCATTATTTTCAGAACTCCACAGAAAACTTCATTCACAGCTGATGTAGCC	58.375	33	6.36709	6.20807	53	43	98	39.5	38	39	31	24	6.41358	6.27826	6.44067	6.33582	6.08891	6.34028	6.32478	6.07828
hsa_circRNA_004745	0.186751	0.491026	1.43242	up	ASCRP3002034	hsa_circ_0004745	circBase	chr17	+	33932723	33935406	exonic	NM_001282	AP2B1	AGCAGATTCAAATCCAATGTTCTCTCTTTCCAGACGTAGTGAACTGTATGCAGACTGACA	1457.88	499.875	10.0353	9.51687	1359	1308	1696.5	1468	208	574	437.5	780	10.0914	9.99277	9.82867	10.2284	8.62597	9.65025	9.52883	10.2624
hsa_circRNA_019504	0.865944	0.927096	1.01055	up	ASCRP3002037	hsa_circ_0019504	circBase	chr10	-	101996606	101997988	exonic	NM_018294	CWF19L1	AGCAGCAGATAGAGCTGTTGGAAATCCCAGAGCACTCTGACATCAAGCAGTGCTACCTTG	103.375	60.25	6.8566	6.84146	90	97	134	92.5	82	60	49.5	49.5	6.8273	6.90571	6.69597	6.9974	6.92134	6.71659	6.77254	6.95535
hsa_circRNA_101957	0.283899	0.551598	1.1146	up	ASCRP3002040	hsa_circ_0003239	circBase	chr17	-	4186092	4200109	exonic	NM_003342	UBE2G1	AGCAGCTAGTAACTTCACTTATTTCAGGTGAAGGTGGTGTTTTTAAGGCTCATCTTACTT	140.75	71.125	7.12466	6.96814	139	124	203	97	93	73.5	78	40	7.23502	7.11541	7.10144	7.04679	7.08896	6.89405	7.23829	6.65125
hsa_circRNA_102129	0.875203	0.932495	1.01115	up	ASCRP3002041	hsa_circ_0003871	circBase	chr17	-	49294694	49302570	exonic	NM_017643	MBTD1	AGCAGCTCCGGTTACCTGTTTTAAACATACTGAACATTCTTCACGATCTGAAAGGAAAAG	285.25	137.25	7.89976	7.88376	316.5	254	368.5	202	149	157	136	107	8.15918	7.87739	7.76543	7.79703	7.97619	7.82099	7.91888	7.81899
hsa_circRNA_101896	0.0421947	0.353035	1.30199	up	ASCRP3002043	hsa_circ_0040777	circBase	chr16	-	87453388	87454322	exonic	NM_015144	ZCCHC14	AGCAGCTTCAGAGTCCAACTATGTCAGCTCTATCCTGAAGAGAACTTGGAGAAACTCATT	165.875	66.375	7.28747	6.90675	134	144	255.5	130	57.5	92	60	56	7.20608	7.27098	7.34338	7.32945	6.50564	7.166	6.89741	7.05797
hsa_circRNA_048810	0.0180877	0.261583	1.06279	up	ASCRP3002044	hsa_circ_0048810	circBase	chr19	-	6010146	6016282	exonic	NM_000635	RFX2	AGCAGTACATAGCTCCAGTGGCTGTTGGATAATTATGAAACAGCGGAAGGTGTGAGTCTC	89.125	49.25	6.70212	6.61426	80	75.5	137	64	68	54	38	37	6.73815	6.67682	6.7123	6.68122	6.65523	6.61698	6.54881	6.63603
hsa_circRNA_402962	0.267095	0.542595	1.1436	up	ASCRP3002047		25242744	chr3	+	135719900	135722335	exonic	NM_002718	PPP2R3A	AGCAGTTTTGATTCAGCAGACTCCAGAGGTGATCAAGGTTTCTCTGTCATTCACAGAAAA	232.75	101.75	7.60996	7.41638	177	186.5	409.5	158	96	146	98	67	7.48301	7.53687	7.89724	7.52273	7.15533	7.73948	7.47036	7.30036
hsa_circRNA_018380	0.032995	0.323646	1.23118	up	ASCRP3002049	hsa_circ_0018380	circBase	chr10	+	51749067	51767836	exonic	NM_001077665	AGAP6	AGCATACCTGATGAACAGTTACACTCATTTGCGCTTTGGAGTTTAACCTTTCTGCCAATC	116	49.25	6.88869	6.58866	93	86	218	67	61	56	46	34	6.84615	6.80104	7.18463	6.72296	6.53248	6.65035	6.6588	6.513
hsa_circRNA_004804	0.481868	0.683325	1.07452	up	ASCRP3002054	hsa_circ_0004804	circBase	chr9	+	128691933	128697886	exonic	NM_006195	PBX3	AGCATCACAGTGTCACAGGCATGTAATGAATTTACTACACATGTGATGAACCTTCTCCGA	80.125	43.75	6.62135	6.51766	70.5	61	114	75	54	40	35	46	6.63603	6.52522	6.53928	6.78486	6.38812	6.36549	6.42712	6.88991
hsa_circRNA_103611	0.398458	0.626109	1.10604	up	ASCRP3002055	hsa_circ_0069323	circBase	chr4	-	22403053	22440043	exonic	NM_145290	GPR125	AGCATCTGCCAAGCATGCCCTAACCATTTCTAATATTCAGGCTGGATCTACTGGAAATTG	168.625	80.5	7.29673	7.15133	141.5	151	260	122	71	101	72	78	7.25061	7.31569	7.37136	7.24928	6.72504	7.26659	7.1433	7.47036
hsa_circRNA_404560	0.394792	0.62392	1.02246	up	ASCRP3002056		25070500	chr1	+	109427896	109428200	exonic	NM_013296	GPSM2	AGCATGAGAGAAGACCATTCTTTTCATGTTCGTTACAGAAATGTTGCTGAAGTGCTGCTG	46.25	31	6.19738	6.16534	42	37	72	34	43	32	25	24	6.22125	6.17194	6.21711	6.17923	6.22004	6.22246	6.12015	6.09871
hsa_circRNA_406474	0.201607	0.500182	1.19587	up	ASCRP3002061		25070500	chr4	+	48371865	48396670	sense overlapping	NM_020846	SLAIN2	AGCCAAACAGTTGCTTCAAACTTCATCTACAAAAAGAGGCTGTATTCATCACCAAAGAAA	152.125	67.75	7.23089	6.97283	125	134	194.5	155	76	70	50	75	7.1433	7.2009	7.05661	7.52273	6.81463	6.88118	6.78159	7.41393
hsa_circRNA_002576	0.121036	0.441032	1.13825	up	ASCRP3002064	hsa_circ_0002576	circBase	chr8	-	90736856	90737869	exonic	NR_125822	LOC101929709	AGCCAAGCAATACAGGTGGCTTCTTTCAAGAAGTTGGAAAAGTTCATTGGAAATTTCTGC	96.25	46.75	6.76866	6.58184	86	84	142	73	50	52	40	45	6.76105	6.7697	6.7461	6.7978	6.34473	6.61198	6.52955	6.84109
hsa_circRNA_104669	0.998829	0.999511	1.00014	up	ASCRP3002066	hsa_circ_0085173	circBase	chr8	+	102570646	102571040	exonic	NM_024915	GRHL2	AGCCACAGAGAAACTGCCTTGGCACCAGTGAAGCCCAGAGTAATTTGAGTGGAGGAGAAA	163.375	89.375	7.26415	7.26395	142.5	142	259	110	112.5	122	73	50	7.26923	7.25223	7.37136	7.1638	7.44991	7.49604	7.1433	6.96654
hsa_circRNA_057727	0.849705	0.916839	1.00715	up	ASCRP3002067	hsa_circ_0057727	circBase	chr2	-	201741641	201752408	exonic	NM_032472	PPIL3	AGCCACATTTGGACATGAAATACACCGTATTTGGAAAAGACTTATTTTTGAGCTCGCTGT	47.5	32.5	6.21329	6.20301	38	38.5	75.5	38	46	32	24	28	6.12274	6.2086	6.26326	6.25855	6.25738	6.21103	6.08626	6.25738
hsa_circRNA_092562	0.174268	0.483834	1.19861	up	ASCRP3002071	hsa_circ_0001617	circBase	chr6	-	86267693	86284096	exonic	NM_020468	SNX14	AGCCAGACAGAAAGGTATATTCATATTTTAATGATCTTCTGGTCATTTGTTGCTGGAGTT	100.5	42.25	6.71263	6.45127	63	75	209	55	46	56	39	28	6.51349	6.6632	7.1433	6.53053	6.30342	6.66453	6.50514	6.332
hsa_circRNA_406752	0.291237	0.555977	1.21511	up	ASCRP3002072		25070500	chr6	+	31592304	31592917	intronic	ENST00000376007	PRRC2A	AGCCAGAGTCTTCCACTTTTATAGCATGTCCTCAGGAAATGTCTTCTTGCAGCACTTAAT	2333	861	10.7129	10.4318	2116	2274	2337	2605	477	940	695	1332	10.7489	10.8105	10.2876	11.0046	10.1315	10.4112	10.2119	10.9726
hsa_circRNA_404209	0.224742	0.515029	1.12208	up	ASCRP3002073		25242744	chr9	-	97912204	98003025	exonic	NM_000136	FANCC	AGCCAGAGTTCTTTGAGGCTGTAAACGAGGCCATTTTGCTATGAAAGCCAAAAAATTCTA	92	48.125	6.74358	6.5774	74	76	128	90	64	48	35.5	45	6.65701	6.69423	6.64225	6.98082	6.58283	6.513	6.38489	6.82889
hsa_circRNA_405243	0.467629	0.672861	1.03493	up	ASCRP3002075		25070500	chr14	+	62462593	62463260	exonic	uc010tsd.1	SYT16	AGCCAGCTCCCTGGTACTTTAGAAACTGTTAATGGAAAAAAGCAAGCTGGAAGTTTTGAG	467.75	207.375	8.4972	8.44767	419	432	653	367	188	239	191.5	211	8.51129	8.52935	8.4819	8.46628	8.43011	8.38447	8.34837	8.62771
hsa_circRNA_005525	0.417461	0.638731	1.12041	up	ASCRP3002077	hsa_circ_0005525	circBase	chr18	-	55398858	55399064	sense overlapping	NM_005603	ATP8B1	AGCCATTCAGAAAAGCAGGTAGTTCCAATTTGCCAGCAGAATGAGTACAGAAAGAGACTC	154.75	73.5	7.16792	7.0039	119	124	286	90	105	94.5	57.5	37	7.07704	7.13054	7.46986	6.99425	7.30207	7.20151	6.90458	6.60742
hsa_circRNA_005839	0.374126	0.609778	1.20033	up	ASCRP3002078	hsa_circ_0005839	circBase	chr5	+	68400457	68410323	exonic	NM_022902	SLC30A5	AGCCATTGCCTTCTTAGGTGTGGCAGATCACAAGTGGATCAAAATATTTAAACATGCAGT	169.75	76.875	7.35054	7.08711	161	167.5	191.5	159	63	81	61	102.5	7.39508	7.42052	7.05019	7.53638	6.56877	7.03245	6.96365	7.78357
hsa_circRNA_003658	0.0460391	0.361765	1.05665	up	ASCRP3002079	hsa_circ_0003658	circBase	chr10	+	64148154	64159552	sense overlapping	NM_014951	ZNF365	AGCCATTGTGAACATCATCTAAAAGGAGAAGTTGTCACATTCAACCATTTCCTGGAAGCG	75.5	42.5	6.56047	6.48097	62	60	124	56	55	45	37	33	6.5426	6.48924	6.63422	6.57582	6.46114	6.47729	6.50514	6.48032
hsa_circRNA_402563	0.374917	0.609929	1.27801	up	ASCRP3002081		25242744	chr20	-	32681480	32686439	exonic	NM_003908	EIF2S2	AGCCCAAACATCTCCTTGCATTTTTGTTGGCTGAATTGGGTACAAGGATCTTAAGATTGA	2613.25	956.875	10.8493	10.4954	2456.5	2563.5	2178	3255	516.5	904	629	1778	10.9501	10.9625	10.192	11.2927	10.2441	10.3288	10.0693	11.3395
hsa_circRNA_043368	0.0764227	0.405016	1.30171	up	ASCRP3002083	hsa_circ_0043368	circBase	chr17	+	36912135	36920478	exonic	uc002hqr.3	PSMB3	AGCCCACTTTTTTTTCTTTTTTTGAAATAAAATAGCCTGTCTTTCATGCCCAGCGCCTCA	1610	526.5	10.1319	9.75146	1474	1365	2435	1166	299	724	551	532	10.2041	10.045	10.356	9.92243	9.32832	10.0295	9.8805	9.76757
hsa_circRNA_056670	0.905029	0.948112	1.01506	up	ASCRP3002084	hsa_circ_0056670	circBase	chr2	+	148653869	148672903	exonic	NM_001616	ACVR2A	AGCCCAGTTGCTTAACGAATATGTGGCTGTCAAAATATTTCCAATACAGGTGCTATACTT	131.75	72.625	7.07945	7.05789	124.5	118	165	119.5	74.5	77	59	80	7.14011	7.0737	6.87585	7.22814	6.78568	6.99213	6.94628	7.50747
hsa_circRNA_030910	0.242786	0.52549	1.07616	up	ASCRP3002088	hsa_circ_0030910	circBase	chr13	-	111558379	111567416	exonic	uc001vrn.3	ANKRD10	AGCCTAGAATGCATCAGTGCCCTTGTGGCGAATGGGGCTCACGTCGAGCGCGCTCCGCTC	113.25	59	6.91779	6.81189	92.5	101.5	177	82	63	69	56	48	6.85241	6.9604	6.96582	6.89253	6.58283	6.86819	6.88118	6.91538
hsa_circRNA_006230	0.346477	0.591479	1.0772	up	ASCRP3002089	hsa_circ_0006230	circBase	chr7	+	157013382	157047004	exonic	NM_014671	UBE3C	AGCCTAGAGGACCTAAAATCCTTTACAAACTATTCAGGTCACTCAGCTCTATGTGCCAGC	135.75	69.25	7.06794	6.96066	108	111	228	96	74	89	68	46	6.99	7.01278	7.22694	7.04203	6.77748	7.15469	7.06937	6.84109
hsa_circRNA_104855	0.412927	0.635326	1.10882	up	ASCRP3002091	hsa_circ_0087888	circBase	chr9	-	111795586	111800397	exonic	NM_032012	TMEM245	AGCCTCAGCGAGGGGTGTTTGATGCTTCCCTCAAAATGGCTGGCTTCTATGGATTGTATA	1634.38	609	10.1992	10.0501	1622	1571	1988.5	1356	565	688	683	500	10.3326	10.2689	10.0699	10.1253	10.3994	9.94186	10.1914	9.66797
hsa_circRNA_406338	0.116479	0.438161	1.24125	up	ASCRP3002095		25070500	chr3	+	122928045	122978436	exonic	NM_012430	SEC22A	AGCCTGCCTTTACCAGGTCTTCTCTGTTGGTTGAAATGTCTATGATTTTATCTGCCTCAG	3063.25	980.25	11.047	10.7352	2628	2661	4782.5	2181.5	788	1258.5	968	906.5	11.0412	11.0246	11.3771	10.745	10.973	10.8105	10.7113	10.446
hsa_circRNA_002076	0.224558	0.515029	1.24361	up	ASCRP3002097	hsa_circ_0001366	circBase	chr3	-	179461754	179461901	antisense	NM_003940	USP13	AGCCTGTAGTCAAAATTTTATGTCAATTTGAATGGCCTTTCTGGGCTACCAACCCAGAAG	149.25	62.75	7.2	6.88546	126	136	197	138	48	76	54	73	7.12925	7.2009	7.07504	7.39481	6.32253	6.97724	6.84458	7.39749
hsa_circRNA_100531	0.132263	0.447855	1.23221	up	ASCRP3002098	hsa_circ_0017461	circBase	chr10	+	1139391	1142186	exonic	NM_014023	WDR37	AGCCTGTTGCTGACACTAGTTAAATTCTATCAAATTTCATCCCTCAGAGCAGTTGGCTCT	369	144.25	8.18856	7.88731	326	304	562	284	111	179	142	145	8.19614	8.09116	8.29861	8.16833	7.40653	8.00886	7.95155	8.1823
hsa_circRNA_005054	0.541646	0.724038	1.16086	up	ASCRP3002100	hsa_circ_0005054	circBase	chr15	-	33149215	33194241	exonic	NM_001103184	FMN1	AGCCTTTCAAGGACAAACTAGAGGAGTTCTTCCAAAAAGATTTTTACATGAGTTAGCCCA	254.875	118.75	7.79314	7.57795	240	262	252.5	265	84	116.5	102.5	172	7.82994	7.91345	7.3381	8.09107	6.97366	7.44061	7.52616	8.37138
hsa_circRNA_090999	0.798225	0.887333	1.01403	up	ASCRP3002101	hsa_circ_0090999	circBase	chrX	+	70510478	70521018	exonic	NM_007363	NONO	AGCCTTTTAAGGTGCAAAAATGCAGAGTAATAAAACTTTTAACTTGGAGAAGCAAAACCA	34.5	27.5	6.0238	6.0037	31	26.5	54	26.5	42	27	19	22	6.02987	6.01065	6.04963	6.00505	6.19162	6.03813	5.84032	5.94473
hsa_circRNA_103614	0.519795	0.709663	1.10313	up	ASCRP3002102	hsa_circ_0001398	circBase	chr4	+	25334804	25335610	exonic	NM_024936	ZCCHC4	AGCCTTTTATTGGATATTGATTTTCGGTACTTGAAGTTTATTGAGTTGCCCTTGACTCAG	121	59.75	6.95976	6.81816	90.5	102	208	83.5	45	76	66	52	6.84615	6.95535	7.14011	6.89741	6.22899	6.97724	7.05291	7.01348
hsa_circRNA_056473	0.323604	0.576269	1.25157	up	ASCRP3002104	hsa_circ_0056473	circBase	chr2	+	131796425	131801156	exonic	NM_015320	ARHGEF4	AGCGAATGTTCTTTCTCTTTGACCACCAGCTCATCTACTGTAAGAAGCTCATCAGCGATG	1139.88	410.25	9.62747	9.30373	901	897	1941	820.5	211.5	673	436.5	320	9.53463	9.49191	10.024	9.45929	8.65016	9.9117	9.52337	9.12969
hsa_circRNA_104434	0.131597	0.447855	1.2991	up	ASCRP3002108	hsa_circ_0081343	circBase	chr7	+	98985661	98985884	exonic	NM_005720	ARPC1B	AGCGGCTCTCGTGTGATCTCCATCTGTTATTTCGAGCAGGAGAATGACTGGCATCGACTG	3584.5	1192.88	11.3032	10.9257	3018	3426	3942	3952	848.5	1170	882	1871	11.2262	11.3771	11.0771	11.5324	11.0538	10.7007	10.5412	11.4071
hsa_circRNA_401949	0.557754	0.733007	1.12339	up	ASCRP3002109		25242744	chr18	-	29218606	29246335	exonic	NM_004775	B4GALT6	AGCGGCTGGAATTTGCGTTTTATGTCATTGAACAGCCAACACATATCTCTTTATGGTACA	108.25	54.625	6.91398	6.74612	100	101	116	116	54	46.5	44	74	6.92943	6.94082	6.56265	7.22304	6.44527	6.46363	6.63914	7.43646
hsa_circRNA_025554	0.0779187	0.407454	1.26838	up	ASCRP3002114	hsa_circ_0025554	circBase	chr12	+	19615443	19667718	exonic	NM_153207	AEBP2	AGCTACCCAAAGATACTGCCTTGCTTTTGGACCCAAACATATACAGCATAAGCAGTACTA	274.25	106.5	7.83086	7.48787	233	229	442	193	89	149.5	104	83.5	7.80452	7.76502	7.9997	7.75419	7.05661	7.76232	7.57305	7.5595
hsa_circRNA_404383	0.692776	0.823959	1.0712	up	ASCRP3002115		25242744	chrX	-	74670636	74698820	exonic	NM_144969	ZDHHC15	AGCTACCGGTTTACACAAGAACTGGAAGTGGAGTTATTTACCTCATACTCTACCATGCCA	135.875	70.125	7.11733	7.0181	122	120	159.5	142	68	67.5	56	89	7.1209	7.06937	6.85276	7.42629	6.69298	6.85393	6.89741	7.62807
hsa_circRNA_405906	0.832001	0.90702	1.01694	up	ASCRP3002116		25070500	chr2	-	69754347	69759294	exonic	NM_014911	AAK1	AGCTACTCAAGAAAGAGTGCCCAATTCCAAATGTACAGGTTGAAAACATCCTCTTGCATG	121.25	65.625	6.93462	6.91039	87.5	84	228.5	85	88	74.5	54	46	6.79275	6.79175	7.23263	6.92134	6.99213	6.94008	6.84458	6.86476
hsa_circRNA_012964	0.165996	0.478075	1.18514	up	ASCRP3002117	hsa_circ_0012964	circBase	chr1	+	76211490	76216231	exonic	NM_000016	ACADM	AGCTACTTGTAGAGGTATTTTTTATTGGCACGTTCTGATCCAGATCCTAAAGCTCCTGCT	127	56.625	7.02055	6.77549	103	112	192	101	51	64	54	57.5	6.92943	7.03176	7.03964	7.08135	6.37095	6.78077	6.84458	7.10567
hsa_circRNA_406707	0.182255	0.489728	1.3436	up	ASCRP3002118		25070500	chr5	+	162890861	162891808	exonic	NM_012484	HMMR	AGCTAGAAAAGTTAAGTCTTCGGAATCAAAGGTTGTGCACCATCTCCAGGTGCTTATGAT	476.375	171.875	8.53048	8.10438	430.5	418	538	519	140	170.5	121	256	8.54404	8.48749	8.2446	8.84579	7.85679	7.94478	7.75794	8.85802
hsa_circRNA_004117	0.40007	0.627204	1.0547	up	ASCRP3002121	hsa_circ_0004117	circBase	chr10	-	103699619	103717489	exonic	NM_024541	C10orf76	AGCTAGCAAGGTGACCCATGCATTGGTTAATATCAGCCTTGATAAATTTGCTGAAGTTCC	44.625	29	6.15888	6.08204	34	31	83.5	30	44	29	24	19	6.10713	6.06913	6.30114	6.15812	6.22899	6.13926	6.04963	5.9103
hsa_circRNA_101612	0.119225	0.440286	1.11171	up	ASCRP3002124	hsa_circ_0000641	circBase	chr15	-	77344726	77348597	exonic	NM_005724	TSPAN3	AGCTATTCAGGGGGCAGCTGGCATTTTATGCTATGTGGGAGCCTATGTCTTCATCACTTA	258.125	115.25	7.78798	7.6352	239.5	240	355	198	114.5	134	103.5	109	7.84554	7.81539	7.72164	7.76937	7.48828	7.62944	7.56521	7.85786
hsa_circRNA_103775	0.738102	0.851287	1.00627	up	ASCRP3002132	hsa_circ_0005066	circBase	chr4	+	186180001	186188309	exonic	NM_031953	SNX25	AGCTCATTAACAGCAACTCTGATGTGGAGTTCTTGAAGCAACTAAGTGTTCGACTACAGT	45.125	30.625	6.18021	6.1712	39.5	36	75	30	41	32	26	23.5	6.16442	6.16442	6.25147	6.14054	6.17069	6.16316	6.15686	6.19409
hsa_circRNA_402483	0.0860667	0.411624	1.27619	up	ASCRP3002134		25242744	chr2	-	225422375	225422573	exonic	NM_003590	CUL3	AGCTCTACACTGGACTAAGAGAAGTTGTTACCGAACATCTCATAAATAAGATGACCATGG	172.375	68.375	7.30313	6.95129	129	104.5	300	156	72	83	75.5	43	7.18154	6.97867	7.52958	7.52273	6.76105	7.06301	7.19262	6.78849
hsa_circRNA_032731	0.415444	0.637428	1.06945	up	ASCRP3002135	hsa_circ_0032731	circBase	chr14	+	76349027	76368567	exonic	NM_015072	TTLL5	AGCTCTACAGGCAATCTTTGGCAGCCAGACACTACCTAACTCCAATTTATGGACAATGAA	161.75	82.875	7.23844	7.14158	134	131	265	117	82.5	111	80	58	7.19877	7.16159	7.38246	7.21096	6.91355	7.37054	7.22425	7.05797
hsa_circRNA_029987	0.415628	0.637428	1.19651	up	ASCRP3002138	hsa_circ_0029987	circBase	chr13	+	35644044	36220485	exonic	NM_015678	NBEA	AGCTCTGCCATGCACCTGAGTACCTTCAAGTTTAAATCTGAGAGTGATATTCATTTGGCA	576.75	211.25	8.66778	8.40894	440	434	1101	332	172.5	328	235.5	109	8.56985	8.53169	9.2233	8.34627	8.27406	8.86667	8.655	7.84003
hsa_circRNA_101995	0.140103	0.45837	1.35856	up	ASCRP3002139	hsa_circ_0042415	circBase	chr17	-	19835117	19866335	exonic	NM_007202	AKAP10	AGCTCTGCGTCTCAGCTTCAATATCCGTACATTCCCCACAAAAAAGCACTAAAAATCATG	1098.25	381.25	9.65644	9.21437	968	1071	1176	1178	223	439	309	554	9.63339	9.73745	9.31686	9.93808	8.76067	9.26988	9.0123	9.81462
hsa_circRNA_400661	0.124843	0.442361	1.10909	up	ASCRP3002141		25242744	chr10	-	120445494	120489922	exonic	uc010qst.1	CACUL1	AGCTCTGTCACAAAGCTGTTCATGGAAGAGGATGTTGGACTTCTTACTTGTAATGAATGT	106.625	54.25	6.84904	6.69967	83	91.5	179.5	72.5	64	65	53	35	6.76105	6.85778	6.9719	6.80543	6.61652	6.81463	6.82297	6.54454
hsa_circRNA_100039	0.510201	0.704693	1.17461	up	ASCRP3002142	hsa_circ_0009590	circBase	chr1	-	8616533	8674745	exonic	NM_012102	RERE	AGCTCTTCATTTCTGATTACGTTGACACTTACCATGCTGCTGCCCTTAGGTCCACAACTC	1350.25	479.75	9.8372	9.60502	1108	1069.5	2388	835.5	362.5	765	545	246.5	9.80625	9.7342	10.325	9.48332	9.65693	10.0948	9.86166	8.80671
hsa_circRNA_100047	0.326391	0.577894	1.11717	up	ASCRP3002143	hsa_circ_0005199	circBase	chr1	+	10155518	10165802	exonic	NM_006048	UBE4B	AGCTCTTTGTCTAGGAGTAGCCCATCGAAGCCAGAGCAGTGAAGGAGTCAGTTCTCTCAG	253.5	112.5	7.7756	7.61575	229	229	317	239	137	114	88	111	7.77412	7.76096	7.58881	7.97852	7.79032	7.43489	7.36482	7.87297
hsa_circRNA_103533	0.0680188	0.393421	1.25924	up	ASCRP3002144	hsa_circ_0068245	circBase	chr3	-	183551279	183551613	exonic	NM_018622	PARL	AGCTCTTTTTGGAATTCTGGTGCCATCATGACAGTCCTCGCAGCTGTCTGCACTAAGATC	293	113.125	7.88423	7.55168	236	239	505	192	112	158	114	68.5	7.81799	7.80492	8.15981	7.75419	7.41552	7.82099	7.66586	7.30436
hsa_circRNA_059400	0.970561	0.984406	1.00345	up	ASCRP3002145	hsa_circ_0059400	circBase	chr20	+	5939173	5948671	exonic	NM_032485	MCM8	AGCTGAAGAAAACCTGTTTAAACTCATTGTCAAGGTGTACAACTATGAGCCTTTGACACA	45.5	29.25	6.12462	6.11965	26	31	99	26	46	25	24	22	5.94033	6.08891	6.44881	6.02041	6.30342	6.01065	6.08626	6.07828
hsa_circRNA_400296	0.279228	0.549428	1.43835	up	ASCRP3002146		25242744	chr1	-	109952549	109964548	exonic	NM_002790	PSMA5	AGCTGAATGCAACAAACATTGAGGGGCGTGAATACTTTTTCTCCCGAAGGAAGATTATTT	1762.62	581.75	10.2785	9.75404	1633	1736.5	1444	2237	395	475	327	1130	10.3414	10.4029	9.58675	10.7828	9.81068	9.3687	9.08922	10.7475
hsa_circRNA_406135	0.506015	0.701948	1.07961	up	ASCRP3002152		25070500	chr21	+	30693541	30724134	exonic	NR_027655	BACH1	AGCTGCTAAGATAAGGTTGATGATAATTAGAAGCATGCTTTCCACTGAACTTCCCGACAA	113.75	59.375	6.93518	6.82467	100	103	154	98	59	65.5	51	62	6.90571	6.95535	6.8281	7.05155	6.51497	6.79094	6.76105	7.23173
hsa_circRNA_102969	0.304606	0.564583	1.04204	up	ASCRP3002153	hsa_circ_0059067	circBase	chr2	+	242312498	242312705	exonic	NM_014808	FARP2	AGCTGCTGGACAACACCATGGAAATATTTGACATTGAGTGTTTTCTTCACTCATGGTGAA	62.625	37.625	6.41932	6.35992	54	53	88	55.5	46.5	42	30	32	6.37902	6.3935	6.35405	6.55074	6.31414	6.40934	6.30684	6.40934
hsa_circRNA_033572	0.98381	0.991525	1.00646	up	ASCRP3002158	hsa_circ_0033572	circBase	chr14	-	105403590	105444694	exonic	NM_138420	AHNAK2	AGCTGGCTTGGCTGTTCCCTGGATGGGCAATAAAGAAAGTGCTGCATCCCCCGCGGCAGC	2937.75	1189	11.0226	11.0133	3216	2956	3268	2311	1667	1108.5	1233.5	747	11.3079	11.1753	10.7674	10.8399	12.1516	10.6079	11.086	10.208
hsa_circRNA_405054	0.469757	0.673795	1.14575	up	ASCRP3002159		25070500	chr12	-	104200099	104208899	exonic	NM_001031701	NT5DC3	AGCTGGGAACTGTCTACAGAATTGGTTCCTTCCATTATGAGCAACTTGTTGAATCCAGAT	327.75	130.5	7.93494	7.73865	235	233	671	172	110	192	136	84	7.81799	7.78869	8.52244	7.61065	7.41552	8.09764	7.89059	7.55087
hsa_circRNA_407346	0.904776	0.948112	1.0032	up	ASCRP3002160		25070500	chrX	-	154736558	154743926	exonic	NM_018196	TMLHE	AGCTGTATTTGATCAGGGCCAGATGGTCATGTGACTAAATATGATTTGAATTGGCTGGTG	44.125	32.625	6.18461	6.17999	42	37.5	65	32	45.5	33	26	26	6.23619	6.19285	6.15126	6.15812	6.25738	6.18668	6.10396	6.17194
hsa_circRNA_102622	0.617037	0.773834	1.03025	up	ASCRP3002162	hsa_circ_0052712	circBase	chr2	-	15415607	15417225	exonic	NM_015909	NBAS	AGCTGTGACCAAGTTTGTCCACACTAGAAATTGAAAATAGAGCCCAAGACCTTCATCTCT	158	83.125	7.25256	7.20956	135.5	139	227	130.5	92	93.5	72	75	7.20974	7.23742	7.22694	7.33615	7.08896	7.19048	7.12861	7.4302
hsa_circRNA_405901	0.514514	0.706579	1.0189	up	ASCRP3002163		25070500	chr2	-	67653731	67691328	intergenic			AGCTGTGAGCATAAACCTTCAAAGACCTACAGGTGTTTTGAACTAGATTACTGACTGGCC	42.75	29.25	6.11839	6.09138	35	34	72	30	40.5	27.5	24	25	6.06913	6.14054	6.19285	6.07103	6.14054	6.07237	6.02987	6.12274
hsa_circRNA_103182	0.0997474	0.425781	1.07395	up	ASCRP3002165	hsa_circ_0003720	circBase	chr22	+	24730377	24734445	exonic	NM_015330	SPECC1L	AGCTGTGTCCCCTATGCAGGCAAGAGGAGGAGCGAGGCCGGGTATACAATTACATGAATG	1375	546	9.94589	9.84297	1194.5	1288.5	1782	1235	381	642.5	535	625.5	9.90759	9.96918	9.90199	10.0048	9.74434	9.82374	9.83425	9.96954
hsa_circRNA_406563	0.537358	0.721091	1.02732	up	ASCRP3002167		25070500	chr4	+	174309663	174325105	antisense	NM_007281	SCRG1	AGCTGTTTCACAGACACAAGCATCTGGTGAGTGACTAAAATGTAAAGAGATGAGTGGGAG	65.25	39	6.40881	6.36993	51	53	116	41	51	41	34	30	6.332	6.40828	6.57582	6.31915	6.35405	6.38812	6.36877	6.36877
hsa_circRNA_003484	0.721066	0.841833	1.00859	up	ASCRP3002169	hsa_circ_0003484	circBase	chr2	-	215657020	215661841	exonic	NM_000465	BARD1	AGCTTCGAAATTTGCTACATGACAATGAGCTGTCAGTACTAACATTCTGAGAGAGCCTGT	32.25	24.375	5.97648	5.96415	26	26.5	54	22.5	32	25	21	19.5	5.95409	5.98834	6.02376	5.93972	5.98692	6.01065	5.88638	5.97263
hsa_circRNA_092523	0.856441	0.920941	1.08347	up	ASCRP3002172	hsa_circ_0001255	circBase	chr22	+	50618381	50618469	sense overlapping	NM_052839	PANX2	AGCTTGAGTGGGAGTGTGTGAGCGTGAGCGAGCGGGTGTGTATGTACGAGTGTGCACGTG	2058.25	806.75	10.42	10.3043	2038.5	1642.5	3504	1048	899.5	824	1267.5	236	10.6931	10.3329	10.8819	9.77213	11.1315	10.2001	11.1323	8.75339
hsa_circRNA_406376	0.632516	0.784064	1.05701	up	ASCRP3002175		25070500	chr3	-	145701394	145708714	intergenic			AGCTTGCTCATGAATACCCCAATGGTCCTCATGATAATACCCCAACTAGACCTTTAACTT	335.75	157.125	8.1038	8.0238	309	324	417	293	133	170	142.5	183	8.11832	8.17212	7.9226	8.20214	7.75919	7.93188	7.96392	8.44021
hsa_circRNA_006971	0.0519803	0.371105	1.30921	up	ASCRP3002177	hsa_circ_0006971	circBase	chrX	-	14868626	14877456	exonic	NM_152633	FANCB	AGCTTGGTTGTTGGAGTGAAAACTACATCTTCTTTGAAGCTGTTGCTGCTAAATGGGAAA	155.375	61.375	7.22277	6.83407	145.5	153	223	100	56	75.5	73	41	7.29236	7.33699	7.20241	7.05932	6.46114	6.96329	7.15533	6.75651
hsa_circRNA_008068	0.303681	0.563899	1.32635	up	ASCRP3002179	hsa_circ_0008068	circBase	chr13	-	30801548	30857928	exonic	NM_032116	KATNAL1	AGCTTTGCGAAGAAGGTTAGAAAAAAGGATATATATACCTCTCCCAACAGGTCTCTGAAA	8758.12	2951.62	12.5555	12.148	8412	7816.5	7173	11631	1497.5	2390	1994	5925	12.6812	12.537	11.9591	13.0445	11.9786	11.8321	11.7916	12.9897
hsa_circRNA_102097	0.756419	0.863044	1.05318	up	ASCRP3002180	hsa_circ_0044195	circBase	chr17	+	44380003	44383675	exonic	NM_014834	LRRC37A	AGCTTTGGAACATTTCAGGCCTGGCACGGAATGCAGTTTTTACATAAGTTAATTCTCAGA	125.125	63.375	6.91911	6.84436	91.5	86	254	69	96	68	60	29.5	6.82218	6.78159	7.34973	6.72296	7.20029	6.86166	6.96365	6.35184
hsa_circRNA_104548	0.13965	0.45791	1.57584	up	ASCRP3002182	hsa_circ_0001777	circBase	chr7	-	158580694	158591763	exonic	NM_020728	ESYT2	AGCTTTGTCTATCTTCTTCCTTAGGAAACCAGTTCATTTTCCAGACACTGAAAGAGCAGA	1293.5	415.25	9.86731	9.21119	1136	1175	1504	1359	174	505	336	646	9.84523	9.84991	9.64456	10.1295	8.23982	9.44546	9.13586	10.0236
hsa_circRNA_014784	0.356422	0.59838	1.07932	up	ASCRP3002185	hsa_circ_0014784	circBase	chr1	-	156711898	156713247	exonic	NM_004494	HDGF	AGGAAAATAAAACCCGTTGATTACTATACCTGTAGCCACCAATGTTTCAAGAGGAGCCCC	185.75	91.25	7.41954	7.30942	153	177.5	265.5	147	93	106	79	87	7.35029	7.49104	7.39054	7.4463	7.09881	7.31766	7.22425	7.59698
hsa_circRNA_000541	0.0984993	0.423868	1.05924	up	ASCRP3002190	hsa_circ_0000541	circBase	chr14	+	56746393	56757174	exonic	NM_021255	PELI2	AGGAAAGCTGGCTATCAGCTGCAAAGGTCAACACAGTATATCCTACACTTTGTCAAGGAA	54.625	34.5	6.30809	6.22505	45	46	88.5	39	43	36.5	32	26.5	6.26844	6.34473	6.35074	6.26844	6.19162	6.25738	6.30684	6.14437
hsa_circRNA_104570	0.132976	0.449009	1.10808	up	ASCRP3002192	hsa_circ_0004219	circBase	chr8	+	25156459	25158173	exonic	NM_024940	DOCK5	AGGAAATAGAGAAGCTCAATAACCTCCAAGCAGTGTTTACATCAATCCTGCAGAACCTCG	103.25	53.75	6.81346	6.66541	82	84	176	71	64.5	67.5	49	34	6.74862	6.79175	6.95244	6.76105	6.59074	6.83285	6.72504	6.513
hsa_circRNA_101358	0.0927679	0.418644	1.08221	up	ASCRP3002193	hsa_circ_0032010	circBase	chr14	-	55451440	55467710	exonic	NM_007086	WDHD1	AGGAAATCCTACCTTGCATGGATTGGGTTTTCAGCTGAAGACCCTCAATATAGTAACCTG	65	35.875	6.42393	6.30995	54	49	109	48	42	40	32.5	29	6.3935	6.35184	6.51595	6.43443	6.19162	6.40934	6.30684	6.332
hsa_circRNA_406811	0.0533224	0.373725	1.27822	up	ASCRP3002198		25070500	chr6	+	88081310	88093478	sense overlapping	uc021zck.1	SMIM8	AGGAACAGTTTGGTGTTACAGCTCTAAAAATCTCCAGCAAACTCTATTAGGAACTTTCCA	223.5	83.625	7.55079	7.19665	153	159	421	161	91.5	109	71	63	7.35029	7.37678	7.92763	7.54847	7.0657	7.34807	7.1209	7.25193
hsa_circRNA_054595	0.312346	0.569778	1.13532	up	ASCRP3002200	hsa_circ_0054595	circBase	chr2	-	55209650	55255356	exonic	NM_020532	RTN4	AGGAACTCAGGCGCCTCTTCTTAGTTGATGATTTAGTTGATTCTCTGAAGATGAGACCCT	123.25	59.25	7.01681	6.83371	114	115.5	157.5	106	55	64	57	61	7.03589	7.06031	6.83601	7.13504	6.44527	6.7982	6.90458	7.18679
hsa_circRNA_002353	0.232957	0.521967	1.50822	up	ASCRP3002201	hsa_circ_0002353	circBase	chr6	-	16586010	16658132	exonic	NM_000332	ATXN1	AGGAACTGATAGCTTATGGTTCTCCATTGTGATGAAAGCACATGGTACAGCATACTGGAG	426.5	145.625	8.37965	7.78681	393	425	346.5	541.5	109	124	87	262.5	8.42109	8.5079	7.68396	8.90567	7.37733	7.53687	7.35138	8.88165
hsa_circRNA_102140	0.314282	0.571228	1.31379	up	ASCRP3002210	hsa_circ_0044927	circBase	chr17	-	58275620	58292135	exonic	NM_032582	USP32	AGGAAGCTAGTAATCATGCCCAGGATTGGAAATGTACCTTCTCCGAATGCACCTTTAAAG	888	322	9.35028	8.95655	819	830	832	1071	229.5	276.5	219	563	9.38265	9.37357	8.84122	9.80369	8.8177	8.61066	8.55854	9.83931
hsa_circRNA_047376	0.00344034	0.131876	1.14441	up	ASCRP3002213	hsa_circ_0047376	circBase	chr18	+	29691716	29691882	exonic	NM_016271	RNF138	AGGAAGTTTTCTGGTAGCTGCAGATGCTGTGCAAAACAGTTTCTGTAGAAAATGTTTCCT	53.625	28.625	6.30384	6.10923	50	44	88	32.5	39	30	25	20.5	6.36549	6.2932	6.34805	6.2086	6.12845	6.09871	6.15686	6.05292
hsa_circRNA_103766	0.0383209	0.340317	1.11131	up	ASCRP3002215	hsa_circ_0071422	circBase	chr4	-	170076630	170077830	exonic	NM_020870	SH3RF1	AGGAATATTTCCAATTTCATATGTTGAGGGTATACCTCAGTTACCATGTGCCAAAGCATT	47.625	26.125	6.20576	6.05349	39	37	81	33.5	29.5	31	24	20	6.17372	6.18668	6.2932	6.16944	5.99742	6.11496	6.15686	5.94473
hsa_circRNA_013338	0.0539439	0.374698	1.37212	up	ASCRP3002216	hsa_circ_0013338	circBase	chr1	+	101372407	101377794	exonic	NM_133496	SLC30A7	AGGAATATTTGTTTTCAAACATGGAGGTCATGGACATTCTCATGGCTCTGCTTAGGCTTG	188.375	67.625	7.37488	6.91847	151	149	341.5	112	61	99	69.5	41	7.3442	7.3035	7.66719	7.18463	6.55074	7.24572	7.1209	6.75651
hsa_circRNA_001468	0.39444	0.623712	1.04339	up	ASCRP3002220	hsa_circ_0000444	circBase	chr12	-	116668337	116678267	sense overlapping	NM_015335	MED13L	AGGAATTGTATTTGCAGTATTTGGATTTATTTATTTTTCAGATTGATGTCAGGGTTTCTG	48.125	28.75	6.17687	6.11559	42.5	39	81	30	30	31	28	26	6.18296	6.20197	6.27826	6.04429	5.98692	6.11496	6.18853	6.17194
hsa_circRNA_103734	0.134155	0.449825	1.12546	up	ASCRP3002224	hsa_circ_0009133	circBase	chr4	-	128842678	128861152	exonic	NM_152778	MFSD8	AGGACCAAAACCTCAGTTTTTCAGACTTGTTTTACATTCCTTGGAGAAAAAGGTGTGACA	72.125	36.125	6.50659	6.33607	62	53	124	49.5	35.5	43	34	32	6.51349	6.42036	6.63648	6.45602	6.07961	6.45602	6.39931	6.40934
hsa_circRNA_042372	0.0419051	0.352469	1.32889	up	ASCRP3002225	hsa_circ_0042372	circBase	chr17	+	19445705	19451446	exonic	NM_018242	SLC47A1	AGGACCCAGATGTGTCCAGTTCTTGGTTCAGCTGATGGTGTTCCTGATCAGCTTCATAAG	282.875	102.75	7.84093	7.4307	216	237	493.5	185	94	137	108	72	7.72003	7.80492	8.13647	7.70227	7.11055	7.63761	7.60927	7.36537
hsa_circRNA_103454	0.227592	0.51775	1.09543	up	ASCRP3002227	hsa_circ_0067103	circBase	chr3	-	125032151	125032500	exonic	NM_021964	ZNF148	AGGACTACAGTATGCACTTAATGTCCCTGCAGTTATACTTAAGCATGAACATTGACGACA	105.5	53.625	6.82883	6.69733	80	83.5	189.5	69	57.5	62	54	41	6.73269	6.77584	7.03176	6.77502	6.49725	6.74442	6.82297	6.72467
hsa_circRNA_404488	0.271185	0.545482	1.37389	up	ASCRP3002232		25070500	chr1	+	41456925	41457407	intronic	ENST00000372616	CTPS1	AGGAGAAACCCCTACTTCTGTCATTTTTTCCTTCTATTTCCTGATAGCTGGTTGCAGTGT	2507.25	749.5	10.6536	10.1954	1827	1753	4972	1477	383	1227.5	864	523.5	10.5177	10.4256	11.4364	10.2349	9.75218	10.7804	10.5177	9.73126
hsa_circRNA_006020	0.462307	0.668098	1.04982	up	ASCRP3002235	hsa_circ_0006020	circBase	chrX	+	16836696	16838378	exonic	NM_018360	TXLNG	AGGAGAAGCTGGCAGCTCTCTGTAAGAAATATGCTGATCTTTTTGAAATTGGCACAATGG	43.875	28.125	6.18799	6.11784	39.5	35	64	37	31.5	28	23	30	6.16442	6.15686	6.15126	6.27942	6.01484	6.03813	6.04963	6.36877
hsa_circRNA_001590	0.319575	0.57417	1.05801	up	ASCRP3002236	hsa_circ_0001590	circBase	chr6	+	26385242	26388522	exonic	NM_006995	BTN2A2	AGGAGAAGGAAACTGTCATTTTTATTCCAGCCCAGTTTACTGTCGTGGGGCCAGCTAATC	134.25	70.25	7.06963	6.98829	121	117.5	211	87.5	80	81	72	48	7.10502	7.0737	7.15501	6.94481	6.88648	7.04815	7.12861	6.88991
hsa_circRNA_102289	0.594673	0.759241	1.07167	up	ASCRP3002239	hsa_circ_0046760	circBase	chr18	-	6237962	6312055	exonic	NM_173464	L3MBTL4	AGGAGAATGGAAGAACTCTGATAGCACCCCAAGATTGCTATGCTATGCCTTGTATGACTA	324.25	139.625	7.97219	7.87234	235.5	267	603	191.5	132	193.5	140	93	7.82397	7.95248	8.39583	7.71649	7.73652	8.10769	7.95155	7.69358
hsa_circRNA_001992	0.0107981	0.215267	1.2263	up	ASCRP3002242	hsa_circ_0001944	circBase	chrX	-	130883333	130928494	exonic	NR_026975	FIRRE	AGGAGATACTTTATGAGGAGACTAAGGTGTCAGTATGTTCTTCAAGCTGCTCTGCTCCTG	253.5	99.625	7.72567	7.43135	194	201	425	194	112	118	92.5	76	7.59021	7.61847	7.93981	7.75419	7.40653	7.45966	7.41552	7.44371
hsa_circRNA_104911	0.335232	0.584328	1.04527	up	ASCRP3002245	hsa_circ_0088474	circBase	chr9	-	126519981	126531842	exonic	NM_020946	DENND1A	AGGAGCGAAGAGCTGCTTCTGTATCTTAAGGAAGTTCTACAGACTTTGACCAAGTTTTGT	62.875	36.25	6.37678	6.31291	51	47	103.5	50	48.5	36	28.5	32	6.31463	6.3057	6.46793	6.41886	6.28521	6.2829	6.23619	6.44733
hsa_circRNA_104913	0.788226	0.88183	1.01931	up	ASCRP3002246	hsa_circ_0002544	circBase	chr9	-	126519981	126641300	exonic	NM_020946	DENND1A	AGGAGCGAAGAGCTGCTTCTGTATCTTAAGGCAGAATCCAGAGACCACATTTGAAGTATA	69.375	45.75	6.48916	6.46156	62	59	107	49.5	74	44	35	30	6.50904	6.50024	6.50564	6.44171	6.74945	6.36549	6.39931	6.332
hsa_circRNA_405153	0.962778	0.980583	1.00784	up	ASCRP3002254		25070500	chr13	-	52971366	52976829	intronic	ENST00000544466	THSD1	AGGAGGAGTGCATGCTAATTCAGAGAAATACAGGTTCTAATTTCAGGTGTTTTTGGGGAA	137.875	78	7.10293	7.09166	135.5	151.5	187	77.5	126	83	62	41	7.2176	7.32582	7.00897	6.85933	7.66142	7.06301	6.96365	6.67858
hsa_circRNA_101288	0.517122	0.707904	1.11985	up	ASCRP3002256	hsa_circ_0002557	circBase	chr13	+	98865473	98865667	exonic	NM_005766	FARP1	AGGAGGCATTTGAAGTTCCAATATTCTCTAAGCCGCTTTCATCATGGGAGAAATAGAGCA	139.125	68.625	7.13757	6.97426	123	124	172	137.5	57	75	61	81.5	7.11251	7.12749	6.92134	7.38893	6.4712	6.93091	6.96365	7.53128
hsa_circRNA_406500	0.0504885	0.369373	1.2726	up	ASCRP3002257		25070500	chr4	-	88084709	88116842	sense overlapping	NM_020803	KLHL8	AGGAGTAGCTGTGTGTTCCTGTTTAACTAGCCAAATTCGAGATTCACAGCAAACTGTACA	248.75	93.375	7.67898	7.3312	211	184	445	155	100	118.5	95	60	7.68769	7.51734	8.00394	7.50697	7.2182	7.47619	7.47036	7.16004
hsa_circRNA_402369	0.105259	0.428305	1.2575	up	ASCRP3002258		25242744	chr2	+	135887564	135888291	exonic	NM_012233	RAB3GAP1	AGGAGTCACCGCTAAATAATGATGTTCTTAATACTATTCTCCTGGTGATTTTGTCACTGA	342.625	132.375	8.11639	7.78583	295.5	297	469	309	110.5	150	122	147	8.06214	8.06621	8.07462	8.26258	7.38677	7.78419	7.77082	8.20153
hsa_circRNA_103639	0.519014	0.709296	1.18333	up	ASCRP3002260	hsa_circ_0007646	circBase	chr4	+	52729602	52758017	exonic	NM_015115	DCUN1D4	AGGAGTGGTTAAAAGGAATGACTTCTCTCCAATTTTCAGCTGAACTCTCATCTCTCAACA	1015.62	418.625	9.54215	9.2993	927	908	992	1235.5	239	366.5	336	733	9.55594	9.50745	9.09745	10.0078	8.86216	9.00756	9.13872	10.1888
hsa_circRNA_404413	0.101188	0.426658	1.34451	up	ASCRP3002261		25242744	chrX	-	130498722	130533678	exonic	uc004ewf.2	IGSF1	AGGAGTTTGCTGTTTTCTCAGTCTCCTGAGAAATTCCAGGATACAAGTGATGCCTTCAAA	257	95.875	7.78546	7.35838	214	218.5	348.5	247	82	118	73.5	110	7.71478	7.72078	7.69619	8.01008	6.92134	7.46502	7.16285	7.88429
hsa_circRNA_103792	0.808095	0.892862	1.02394	up	ASCRP3002267	hsa_circ_0003037	circBase	chr5	+	14270933	14280545	exonic	NM_007118	TRIO	AGGATCTCAGGAGACTCATTTCCTATCTAGCCTGTATTCCCAGGGTTTCGAAAAAACGAT	892	375.5	9.31057	9.27644	772.5	761	1388.5	646	263	513	410	316	9.29796	9.25814	9.53208	9.15412	9.06792	9.48762	9.43703	9.11321
hsa_circRNA_078244	0.319763	0.574357	1.11552	up	ASCRP3002269	hsa_circ_0078244	circBase	chr6	+	150092297	150111194	exonic	NM_005389	PCMT1	AGGATCTGGAAGTGGAATCCTTACTGCATGTTTTGCACGTATGAAAATGGAATCATCAAG	90.75	47.75	6.70302	6.54531	76	79	147	61	46	57	57	31	6.69423	6.731	6.76805	6.61882	6.25147	6.69858	6.86243	6.36877
hsa_circRNA_000992	0.165317	0.477443	1.20128	up	ASCRP3002270	hsa_circ_0000992	circBase	chr2	-	37543379	37544322	exonic	ENST00000379066	PRKD3	AGGATCTTGTGTGCTCCATAGTTTATCAAAAGGCTAACTATATGTCAGAAAGCATCAGCT	388.625	157.375	8.27314	8.00857	346	363	527	318.5	130.5	175	136.5	187.5	8.26935	8.31168	8.21869	8.29283	7.68659	7.96989	7.90461	8.4732
hsa_circRNA_403850	0.841181	0.912697	1.01051	up	ASCRP3002271		25242744	chr7	-	77973094	77998530	exonic	NM_012301	MAGI2	AGGATGGAAAAATGGAAACAGAGCTTCCATATGGCTGGGAAAAAATCGATGATCCCATTT	77.5	46.375	6.55708	6.54199	69	61.5	127.5	52	61	44.5	48	32	6.57582	6.51595	6.62157	6.51497	6.55978	6.45602	6.72504	6.42712
hsa_circRNA_406237	0.457368	0.664386	1.12931	up	ASCRP3002278		25070500	chr3	+	16336362	16345099	exonic	uc003cax.3	OXNAD1	AGGCAGAAAAAATAAAGAGGGTTGATTTCTTTATTCCAGGAGTCTCTGTGGTTGGTGGGT	485.375	190.125	8.49472	8.31928	352	312.5	711.5	565.5	173.5	207	239	141	8.29558	8.12091	8.59804	8.96435	8.25341	8.19148	8.67655	8.15567
hsa_circRNA_406088	0.196355	0.497003	1.27332	up	ASCRP3002279		25070500	chr20	+	18722796	18724915	sense overlapping	NM_080820	DTD1	AGGCAGAATTCAGGTTTTTGCAAATACAAATGACACTACAGTCCATGTTCTCAGAAGCCC	233.375	92.875	7.67425	7.32565	196	209	297.5	231	83	95.5	73	120	7.59021	7.65561	7.51266	7.93852	6.94008	7.21489	7.18463	7.96302
hsa_circRNA_004289	0.142884	0.460738	1.07221	up	ASCRP3002285	hsa_circ_0004289	circBase	chr1	+	32495898	32510991	exonic	NR_073499	KHDRBS1	AGGCATTTCCTGGACTAGAATGGGTAGTGAAGACCCATGTCAGAAATTGAGAAGATTCAG	80.5	45.375	6.63114	6.53055	64	73	129	56	55	52.5	42	32	6.56592	6.6632	6.68122	6.61422	6.4712	6.61198	6.62967	6.40934
hsa_circRNA_104000	0.0984872	0.423868	1.10554	up	ASCRP3002286	hsa_circ_0009145	circBase	chr5	+	167915606	167919852	exonic	NM_002887	RARS	AGGCCAAGTTTGGGGACTATCAGTGTAATAGTGCTATGGGTATTTCTCAGGAAGAAGAGA	130	63.875	7.03498	6.89023	106	107	215	92	88.5	70	51	46	6.97366	6.98328	7.16882	7.01418	7.04032	6.87585	6.75484	6.88991
hsa_circRNA_102126	0.248866	0.529394	1.19285	up	ASCRP3002287	hsa_circ_0044638	circBase	chr17	-	49059884	49063139	exonic	NM_003971	SPAG9	AGGCCATGAAAATAGAGTTTGTATGTCCATTCATCTGTAGCCCAGTGGAGGAAATGTCTC	267.625	108.875	7.76225	7.50784	204	212.5	489	165	104.5	158	114	59	7.65807	7.68155	8.12644	7.58295	7.33866	7.84082	7.69184	7.16004
hsa_circRNA_000226	0.115129	0.436757	1.05788	up	ASCRP3002290	hsa_circ_0000226	circBase	chr10	+	27821435	27822923	exonic	NM_021252	RAB18	AGGCCTGAAATTTGCACGAAAGCATTCCATGTTATTTATAGGATACTGCTGGTCAAGAGA	55.5	33.875	6.3003	6.21913	44	42	97	39	44	35	29.5	27	6.25324	6.24969	6.41886	6.27942	6.21103	6.25738	6.23619	6.17194
hsa_circRNA_063681	0.6125	0.770939	1.12752	up	ASCRP3002301	hsa_circ_0063681	circBase	chr22	-	43455389	43460330	exonic	NM_012263	TTLL1	AGGCTGTGGCGGTTTGTGTCTCAATCTAATAAGGAAGCCTACGTGATCTCTCTCTATATT	3038.62	1258.38	11.0705	10.8973	2857	3036	2724.5	3537	683	1089	914.5	2347	11.1404	11.1992	10.529	11.4134	10.7119	10.5875	10.6082	11.6817
hsa_circRNA_404941	0.388533	0.619751	1.07489	up	ASCRP3002302		25070500	chr11	+	120335945	120338017	exonic	NM_015313	ARHGEF12	AGGCTTACTAAGTACCCACTTCTGTTGGATAATATTGCCAAATACACAGTTCAGCGGACC	105.875	55.75	6.82748	6.7233	82	86	187	68.5	57	64	59	43	6.73815	6.80104	7.01589	6.75484	6.4783	6.76887	6.92134	6.72467
hsa_circRNA_403692	0.967711	0.98352	1.00416	up	ASCRP3002310		25242744	chr6	-	114489514	114549942	exonic	uc003pwh.4	HS3ST5	AGGGACCTGTCTGAATGTAGAGATAATCAGATACTCACTGTCTTCAGCATTGGTGTCTTC	172.75	89.875	7.2847	7.27872	133	129	319	110	90.5	117	91.5	60.5	7.21519	7.1713	7.59698	7.15533	7.04713	7.46502	7.40121	7.20151
hsa_circRNA_102937	0.331003	0.581464	1.03172	up	ASCRP3002314	hsa_circ_0004554	circBase	chr2	-	230666967	230668943	exonic	NM_004238	TRIP12	AGGGATGATTCTTTAGATCTCAGCCCTCAAGGGTGGATATTCAGAGTCAAAGAAGGATGA	59	38	6.37891	6.33386	53	51	88	44	51	42	33	26	6.39931	6.37902	6.35405	6.38327	6.37095	6.40934	6.33806	6.21711
hsa_circRNA_092435	0.00734964	0.185016	1.22304	up	ASCRP3002315	hsa_circ_0000696	circBase	chr16	-	47001424	47002076	exonic	NM_005880	DNAJA2	AGGGATGGTACAACAGATGCAGTCTGTGTGCTCTGATTGTAATGGAGAAGAGTATCTTTA	146.875	63.25	7.16205	6.87158	138	114	226.5	109	80	65	64.5	43.5	7.23502	7.04679	7.21549	7.15089	6.88648	6.83285	7.02593	6.74105
hsa_circRNA_405328	0.661003	0.802855	1.03013	up	ASCRP3002316		25070500	chr15	+	43628823	43652158	sense overlapping	NM_001012969	ADAL	AGGGCAGAACCAAGATGGACATTAAACTCTCCTTCTTTAAGATGTTTCCAGATGTTTCAA	572.375	249.625	8.75658	8.71377	533.5	493	774	489	210.5	271	232	285	8.81246	8.71167	8.7146	8.78761	8.65016	8.58144	8.64606	8.9774
hsa_circRNA_004912	0.34515	0.590882	1.08535	up	ASCRP3002321	hsa_circ_0004912	circBase	chr3	+	52446826	52448603	exonic	NM_016483	PHF7	AGGGGAATTTCTTCAGAAAGACAATATCAGCGTGCATTATTTCTGTCTTCTGGAAGAGCC	123.125	62	6.96617	6.84801	95.5	95	220	82	93	64	46	45	6.88686	6.88118	7.19355	6.90308	7.08896	6.78077	6.68122	6.84109
hsa_circRNA_100651	0.769348	0.871385	1.01143	up	ASCRP3002323	hsa_circ_0005691	circBase	chr10	+	96267023	96271411	exonic	NM_015188	TBC1D12	AGGGGCATACACATGCTACAGGCCTGATGTTGGTTATAACTTTATGAAATCTTCCTCTCA	60.75	39.25	6.39592	6.37953	48	53	97	45	58	41	30	28	6.32253	6.44881	6.41886	6.3935	6.4868	6.39931	6.26326	6.36877
hsa_circRNA_101795	0.517441	0.707904	1.01408	up	ASCRP3002326	hsa_circ_0000688	circBase	chr16	+	29845053	29845387	exonic	NM_005115	MVP	AGGGTGACAGGACATCACACCCCTGCAGGTGGTTCTGCCCAACACTGCCCTCCATCTAAA	1760.12	724.5	10.2911	10.2709	1549	1628	2353.5	1510	516	910	708	764	10.2735	10.3193	10.301	10.2705	10.2461	10.3512	10.2502	10.2362
hsa_circRNA_016413	0.149914	0.465563	1.41222	up	ASCRP3002327	hsa_circ_0016413	circBase	chr1	+	213046019	213061936	exonic	NM_014053	FLVCR1	AGGTACTTCATCTGGTCTTCTTAATGCTTCTGCACAGCCTTCAAAGAAAAACCTCGGTAT	1010.62	326.75	9.46227	8.96431	836	838	1689	679.5	174	527	360	246	9.41526	9.39217	9.82246	9.21919	8.27992	9.52361	9.25836	8.79534
hsa_circRNA_100991	0.627389	0.780512	1.01072	up	ASCRP3002328	hsa_circ_0024865	circBase	chr11	-	129825406	129830977	exonic	NM_020228	PRDM10	AGGTAGCTTATGTCCAACAGGATGCTACAGCTCAGCAGGCATGCTGCAGACAGACCTTTC	37	25.75	6.04584	6.03045	32	31	57	28	35	24	24	20	6.00925	6.06913	6.07371	6.03125	6.06239	5.98407	6.08626	5.98905
hsa_circRNA_406809	0.333201	0.582571	1.13197	up	ASCRP3002329		25070500	chr6	+	88046726	88085428	exonic	uc021zck.1	SMIM8	AGGTATATTCTGATAATAAATCATCATTGATCAAGATGTCTTCAGCACCTGAGCCTCCAA	139.75	66.5	7.10374	6.9249	116.5	113	229	100.5	55	85	71	55	7.05963	7.03895	7.23502	7.08135	6.43443	7.08631	7.1209	7.05797
hsa_circRNA_104040	0.966904	0.983102	1.00428	up	ASCRP3002336	hsa_circ_0075410	circBase	chr6	+	304627	311962	exonic	NM_020185	DUSP22	AGGTGACACATATTCTGTCTGTCCACGATAGTGCCAGGCCTATGTTGGAGATCCTGCCCG	194.125	99.375	7.4175	7.41135	163	157	337	119.5	93	117	113	74.5	7.41605	7.3431	7.65158	7.25929	7.09881	7.45966	7.65046	7.43646
hsa_circRNA_103879	0.328382	0.579122	1.23253	up	ASCRP3002337	hsa_circ_0072857	circBase	chr5	-	70294550	70297970	exonic	NM_004536	NAIP	AGGTGATGACCCATTAGACGATCACACCAGATGTTTTCCCAAGGAGAACATTTTGTGAAT	436.375	170.625	8.42857	8.12695	378.5	438	481	448	163	157.5	114	248	8.37377	8.54208	8.11113	8.68728	8.16833	7.83529	7.67626	8.82791
hsa_circRNA_101069	0.723539	0.843138	1.05496	up	ASCRP3002338	hsa_circ_0026497	circBase	chr12	+	53410256	53416411	exonic	NM_001417	EIF4B	AGGTGATGATAGCTTTGGAGACACAAAAAAGAAGAATAAGAAGGGGAAGACTATCTCCCT	232.25	113.75	7.68313	7.60595	211	212	287	219	137.5	109	80.5	128	7.67781	7.69532	7.48048	7.87892	7.80593	7.35963	7.2176	8.04064
hsa_circRNA_102698	0.0161365	0.251941	1.08272	up	ASCRP3002340	hsa_circ_0007697	circBase	chr2	-	39526883	39542529	exonic	NM_003618	MAP4K3	AGGTGCAAACAACCTCTTGTTGCTGTACCACATAGAATTCACTCAACAAGTAGAAACGTG	41.75	26.375	6.13495	6.02029	35	31	69	32	31	29	23.5	22	6.10713	6.12145	6.17069	6.14054	6.00785	6.09871	6.02987	5.94473
hsa_circRNA_103330	0.0458973	0.361627	1.42345	up	ASCRP3002342	hsa_circ_0004194	circBase	chr3	+	41265511	41268843	exonic	NM_001904	CTNNB1	AGGTGCTATCTGTCTGCTCTAGTAATAAGCCGGCTATTGTAGAAGCTGGGTATTTGAAGT	682.125	224.875	8.98723	8.47783	545	578	942	663.5	163	267.5	183	286	8.83709	8.90222	9.02739	9.18221	8.12124	8.54392	8.26877	8.9774
hsa_circRNA_006910	0.00251637	0.114321	1.16251	up	ASCRP3002345	hsa_circ_0006910	circBase	chr12	-	72051305	72054207	intronic	ENST00000378743	ZFC3H1	AGGTGGACTGTCTGTGGATACTACTGGTAATTATGACACTAGTGATTTTATGCTGCACTT	230.625	99.75	7.66437	7.44712	208	218	322	174.5	110	114	92	83	7.68769	7.72377	7.61111	7.63489	7.39695	7.40627	7.43437	7.55087
hsa_circRNA_000964	0.174519	0.484225	1.10801	up	ASCRP3002348	hsa_circ_0001653	circBase	chr6	-	152456984	152457139	intronic	ENST00000265368	SYNE1	AGGTGGTCAGGAACCAGATGGCTTTGTAGGTAATATAATAAATGGAAAGTCCCAGAAGCA	144.5	71	7.15961	7.01164	134	132	216	96	74	90.5	71.5	48	7.21519	7.2009	7.18032	7.04203	6.79699	7.17193	7.13504	6.94262
hsa_circRNA_404610	0.569646	0.740593	1.03994	up	ASCRP3002354		25070500	chr1	-	173910402	173933325	exonic	NM_172071	RC3H1	AGGTTCCGGCTGAGGACCTTACATTGACATTCAGGCTAGAATCTGTTCCTAAGAGTATTT	77.5	45.25	6.57861	6.52212	61	69	121	59	47	50	44	40	6.49625	6.61928	6.58471	6.61422	6.2656	6.55074	6.59354	6.67858
hsa_circRNA_402867	0.739207	0.85198	1.02086	up	ASCRP3002357		25242744	chr3	+	51101878	51198133	exonic	NM_004947	DOCK3	AGGTTTACACAAACACAAAGTAGATCTTTTCTACAAACTACGCCATGTGATGAATGAACT	44.25	29.625	6.14722	6.11744	31	32.5	85	28.5	42	28	27	21.5	6.04087	6.12974	6.332	6.08626	6.25147	6.07237	6.15686	5.98905
hsa_circRNA_103230	0.142872	0.460738	1.30698	up	ASCRP3002359	hsa_circ_0063419	circBase	chr22	+	40749076	40750331	exonic	NM_000026	ADSL	AGGTTTCACACATTTCCAGACTTGATTATTCTTAGAAATGCACTTGACCTGCTTTTGCCA	138.5	52.875	7.04523	6.65899	107.5	96.5	271	79	41	77.5	57	36	6.99	6.90345	7.41815	6.86931	6.15126	7.01278	6.88118	6.59074
hsa_circRNA_002781	0.933581	0.964037	1.01958	up	ASCRP3002360	hsa_circ_0002781	circBase	chr9	-	26861063	26884883	exonic	NM_024828	CAAP1	AGGTTTGGAATTAAAACAAGGTGACAATGGAATGGACTCTGATATGGAAGAGGAAGCAGA	178.25	87.5	7.30935	7.28138	296	88	220	109	136	78	82.5	53.5	8.05985	6.82022	7.19355	7.1638	7.79886	6.99213	7.28775	7.04679
hsa_circRNA_023690	0.13893	0.456956	1.37973	up	ASCRP3002361	hsa_circ_0023690	circBase	chr11	-	77327195	77340944	exonic	NM_001293	CLNS1A	AGGTTTTCTATATTACCGCCTGTCTTGGTTAGATGGCTCTGGATTAGGATTCTCACTGGA	514.875	173.375	8.55672	8.09233	397	415	926.5	321	116	268	182	127.5	8.43011	8.47639	9.00756	8.31282	7.49903	8.55591	8.27735	8.03703
hsa_circRNA_402961	0.840364	0.912084	1.01909	up	ASCRP3002362		25242744	chr3	-	133926315	133941383	exonic	NM_002958	RYK	AGTAAAAACTTCAGCCTTGGACAAAAACACTAGCAGAACTATTTGTCTTGATGCAGAACT	81.5	48.25	6.58311	6.55582	62.5	61	152.5	50	68	57	41	27	6.52032	6.53053	6.81943	6.46217	6.67378	6.69858	6.59354	6.25738
hsa_circRNA_403134	0.143008	0.460738	1.13497	up	ASCRP3002363		25242744	chr4	-	56348905	56376232	exonic	NM_004898	CLOCK	AGTAAAATGAGCTCGATTGTTGACAGAATTTTTACTTGTTCCTGCAAAGCTGCTGGAGCT	66.625	32.75	6.3875	6.20485	54	47	122.5	43	33	42	31	25	6.31463	6.27826	6.60418	6.35294	6.00785	6.38812	6.25147	6.17194
hsa_circRNA_056362	0.0237415	0.290167	1.24158	up	ASCRP3002366	hsa_circ_0056362	circBase	chr2	-	128525762	128528578	exonic	NM_018383	WDR33	AGTAAAGTGTCCTGTATTTGTTGTTAGGTATCCTAGAAGGAAAACATCACCATGGCTACA	115.25	49.625	6.89547	6.58328	92	85	212	72	59.5	57	48	34	6.85778	6.7697	7.15659	6.7978	6.52522	6.66453	6.68122	6.46217
hsa_circRNA_061007	0.115642	0.436757	1.40288	up	ASCRP3002368	hsa_circ_0061007	circBase	chr20	+	57569164	57570188	exonic	NM_198976	NELFCD	AGTAAATTTTTAAAAAGCCTTTCTGCTGGGTTGGATTAAGTGCTGGACGTCATTGCTCCT	363.875	121.75	8.10562	7.61723	310	293	657.5	195	110	183	136	58	8.12368	8.04903	8.4914	7.75836	7.42288	8.04886	7.89969	7.09749
hsa_circRNA_407302	0.366247	0.605461	1.10374	up	ASCRP3002369		25070500	chrX	-	76776418	76776879	intronic	ENST00000373344	ATRX	AGTAATAAGGATAAGCTAATTGGCAATTGTCTTATTCCAACCTCCAATTTGTACCCTCCA	86.25	44.5	6.69035	6.54795	73	68	135	69	39	52	46	41	6.67638	6.62967	6.70675	6.74862	6.12845	6.60047	6.70637	6.75651
hsa_circRNA_102656	0.0617067	0.389377	1.93742	up	ASCRP3002371	hsa_circ_0003001	circBase	chr2	-	32117060	32157204	exonic	NM_015955	MEMO1	AGTAATCTCTTTGTGGTTTCTTCTGATTTCTGCCATTGGGCCATGCAGGATATACGTACT	1222.12	285.5	9.65827	8.70414	904	932.5	2351.5	700.5	132.5	466.5	326	217	9.53348	9.5542	10.2987	9.24672	7.74223	9.34442	9.0714	8.65849
hsa_circRNA_102869	0.0250781	0.297147	1.2166	up	ASCRP3002372	hsa_circ_0057298	circBase	chr2	+	183993014	183998351	exonic	NM_138285	NUP35	AGTAATGCAGAGTCCTCTTGTTGGAGTTACATCTACTCCTGGAACAGGATCTGAACCAAT	120.25	52.25	6.94583	6.66297	96	95	206	84	59	67	42	41	6.86665	6.88458	7.11671	6.91538	6.4783	6.83285	6.61606	6.72467
hsa_circRNA_103242	0.00773834	0.187771	1.12238	up	ASCRP3002375	hsa_circ_0063604	circBase	chr22	+	42204878	42206004	exonic	NM_024821	CCDC134	AGTACAAGATCCTTGATGTCATGCTCAAGGGGCTCTTTAAGCTCAAGAGGTTTGGATATG	74.375	39	6.54864	6.38208	60	70	116.5	51	47	42	36	31	6.50024	6.61928	6.57582	6.49924	6.332	6.40934	6.45499	6.332
hsa_circRNA_006222	0.771854	0.872758	1.04386	up	ASCRP3002376	hsa_circ_0006222	circBase	chr12	-	48477373	48491907	exonic	NR_051991	SENP1	AGTACAGCAGAAGAGATGATATTGCTGATAGGATGAGGATGGATGCTGGAGAAGTGACTT	207.125	106.375	7.53127	7.46934	205.5	175	298	150	138	145	92	50.5	7.64776	7.47947	7.51635	7.48149	7.82458	7.71392	7.40944	6.92943
hsa_circRNA_100950	0.0833992	0.409809	1.10219	up	ASCRP3002378	hsa_circ_0007694	circBase	chr11	+	108137897	108138069	exonic	NM_000051	ATM	AGTACCATAGGCATCCTTCATCAAAAAGCCATTTGACCGTGGAGAAGTAGAATCAATGGA	186.75	85.125	7.38801	7.24764	151	157	307	132	96.5	101.5	74	68.5	7.31116	7.34863	7.54364	7.34863	7.15533	7.29751	7.19877	7.33894
hsa_circRNA_103530	0.620811	0.776115	1.06317	up	ASCRP3002380	hsa_circ_0068189	circBase	chr3	+	183465459	183470041	exonic	NM_018023	YEATS2	AGTACCCGATACCTCTGTGGAGAAAGCTGGATAGAACTTATACTGGCTTGCAGACTCTTG	155.375	79	7.25573	7.16736	124	125.5	193	179	81	89	74	72	7.1433	7.15279	7.05963	7.66719	6.92134	7.166	7.18463	7.39749
hsa_circRNA_023670	0.0331647	0.324035	1.08828	up	ASCRP3002382	hsa_circ_0023670	circBase	chr11	+	76696686	76709865	exonic	NM_018367	ACER3	AGTACTTCGATCTATTTATATTGTTACATGGTTTGAATGTTTCAAGATCAAGAACTCAGT	38.75	23.5	6.08709	5.96503	31	29	65	30	24	27	23	20	6.04963	6.06913	6.1367	6.09288	5.87043	6.06374	5.98122	5.94473
hsa_circRNA_035208	0.10999	0.432809	1.56753	up	ASCRP3002383	hsa_circ_0035208	circBase	chr15	-	50596162	50596330	exonic	NM_002041	GABPB1	AGTAGAGGTTTTACTTAAGCTGGGAACTTCTCCACTTCATCTAGCAGCACAGTATGGTCA	1555.25	466.25	10.1036	9.45515	1291.5	1451.5	1518	1960	252	489	341	783	10.0085	10.135	9.65901	10.612	8.98432	9.40042	9.1669	10.2689
hsa_circRNA_401374	0.168082	0.480409	1.15505	up	ASCRP3002384		25242744	chr15	-	35219235	35231014	exonic	NM_014691	AQR	AGTAGATACTCGGGAGTCCTTGGTCAAGTTTTTTGGACCTCTTAGGGCATATCAAGAGAG	119.75	56.25	6.93609	6.72813	101	101	201.5	75.5	58	75	55	37	6.92613	6.90571	7.0947	6.81783	6.4783	6.97724	6.88118	6.57582
hsa_circRNA_104069	0.740776	0.85284	1.05834	up	ASCRP3002386	hsa_circ_0007370	circBase	chr6	-	17646297	17649531	exonic	NM_005124	NUP153	AGTAGTTCAGGAAATGGAAGTTCCAGTATTACCGAAAATCTCTCTACCGATCACCAGTTC	171.875	89.25	7.35865	7.27685	146	144	218	179.5	77	91	81	108	7.30322	7.27098	7.18834	7.67207	6.83127	7.15469	7.28142	7.84003
hsa_circRNA_077753	0.116779	0.438548	1.17151	up	ASCRP3002387	hsa_circ_0077753	circBase	chr6	+	121756744	121770873	exonic	uc003pyr.3	GJA1	AGTATAAACATAGAGTCAGTGGCTTGAAACTTTTAAAAGCTCTGTGCTCCAAGTTACAAA	162	73	7.27036	7.04199	139	136	236	137	68	87.5	72.5	64	7.24572	7.21428	7.25252	7.36891	6.69298	7.1209	7.11251	7.24156
hsa_circRNA_008891	0.0356469	0.331041	1.27817	up	ASCRP3002389	hsa_circ_0008891	circBase	chr17	+	74554455	74554682	exonic	ENST00000586942	SNHG16	AGTATGAGAATACGTGTTGACATACAAGCCAGCTATGAGGCCTTTCTTTGTTTGGCATCT	113.25	45.5	6.87563	6.52155	91	83	214	65	49	58	43	32	6.86665	6.78159	7.16004	6.69423	6.35405	6.70675	6.61606	6.40934
hsa_circRNA_037911	0.311157	0.569465	1.23533	up	ASCRP3002391	hsa_circ_0037911	circBase	chr16	-	11988810	11991892	exonic	NM_002094	GSPT1	AGTCAACCATTGGAGGACAAATAATCACCTGTGGAATCCTCTCAAGAGGAACAGTCATTG	122.875	51.875	7.01019	6.70529	114	128	135.5	114	41	53	41.5	72	7.02593	7.14742	6.69423	7.17318	6.18296	6.63422	6.6065	7.39749
hsa_circRNA_001466	0.0610128	0.388981	1.22376	up	ASCRP3002393	hsa_circ_0001466	circBase	chr5	-	6604250	6605521	exonic	NM_017755	NSUN2	AGTCAAGCAAAGGACCTGGGAAATTTTATGCTTTGGATCCTTCATTCCCAAGGATGAATT	184.375	76	7.39406	7.10274	149	158	278	152.5	82	85	60.5	76.5	7.30322	7.35935	7.43698	7.4767	6.91355	7.09979	6.9539	7.44371
hsa_circRNA_104346	0.812389	0.895479	1.01986	up	ASCRP3002395	hsa_circ_0001696	circBase	chr7	-	35707043	35712888	exonic	NM_022373	HERPUD2	AGTCACCAGTTTCCATATGTAATGCAAGGTTGACGAAGGATCAGAGATTGGTGTATTCGG	96.5	55.25	6.78395	6.75559	80	82	135	89	63	56	49	53	6.7259	6.75359	6.70675	6.94956	6.57582	6.66453	6.7461	7.03589
hsa_circRNA_100976	0.104588	0.428112	1.20214	up	ASCRP3002396	hsa_circ_0002955	circBase	chr11	+	120346048	120348235	exonic	NM_015313	ARHGEF12	AGTCACTGGTTTGCAGAGTCCAGATTTATACACGTTGCTGCTGGAAGACATTCTTGTATT	158.125	67.875	7.18525	6.91965	127.5	136	282	87	76.5	88	66	41	7.12508	7.2009	7.45428	6.96076	6.80543	7.13054	7.01798	6.72467
hsa_circRNA_104080	0.133958	0.449403	1.16429	up	ASCRP3002398	hsa_circ_0075819	circBase	chr6	+	21783862	21802971	exonic	NR_015410	CASC15	AGTCAGAATGACTGATGAGTGCTCTTCAGTACCCTCAGGTGACTACAGATGTGTTAACAC	202	89.75	7.48053	7.26108	169	168	329	142	88	127	87	57	7.44836	7.42288	7.62853	7.42235	7.02593	7.53687	7.36482	7.11671
hsa_circRNA_092589	0.322976	0.575987	1.16008	up	ASCRP3002401	hsa_circ_0001915	circBase	chrX	-	40988349	40990765	antisense	NM_001039590	USP9X	AGTCAGTATGTGGAAATGCAGCTTCTAAAAGCACTTCTAATTCCCCTTTCGGCAAAACTG	333.5	140.25	8.05185	7.83763	271	271	540	252	102	193	146	120	7.97403	7.95611	8.2485	8.02874	7.28285	8.10423	7.99119	7.97223
hsa_circRNA_064277	0.423321	0.642761	1.22712	up	ASCRP3002402	hsa_circ_0064277	circBase	chr3	-	10342614	10359778	exonic	uc003bvm.3	SEC13	AGTCATATTGCTTATAAGTGTCAGTAATTAACACTGTGGATACCTCCCATGAGGACATGA	521.75	214.25	8.65527	8.36	484.5	533.5	494	575	135	205	190	327	8.70154	8.8014	8.13583	8.98229	7.76523	8.17337	8.34837	9.15301
hsa_circRNA_406949	0.14973	0.465401	1.38785	up	ASCRP3002406		25070500	chr7	-	56170365	56170905	intronic	uc003trj.3	PSPH	AGTCATTTTTATGAGTAATTTTCTGAATTTTCTTCCTTTAGAAGCCACCATGTTTGGCCT	215.75	76.625	7.55649	7.08364	165	178	357.5	162.5	43	104	78.5	81	7.4362	7.49554	7.72377	7.57044	6.2656	7.31286	7.23263	7.52347
hsa_circRNA_103905	0.586117	0.754055	1.12449	up	ASCRP3002408	hsa_circ_0008226	circBase	chr5	+	80388619	80422982	exonic	NM_006909	RASGRF2	AGTCCACCAGGTTCTCTTATTCAAGTACCTTCCGTTGAGAGGGGGAAACTTAGTAAAGTT	2287.5	947.75	10.6822	10.5129	2166	2332	2161	2491	461	968	757	1605	10.7831	10.8399	10.1727	10.9329	10.0767	10.4466	10.3392	11.189
hsa_circRNA_100375	0.0761458	0.404586	1.26639	up	ASCRP3002410	hsa_circ_0006758	circBase	chr1	+	165859440	165860559	exonic	NM_012474	UCK2	AGTCCAGATCCCCGTGTATGACTTTGTCTCCCATTCCCGTCTTCCGTGTGTGCTAAGATC	52592	17894.2	15.1642	14.8235	45447.5	52378	49536.5	63006	9770	15929.5	12542	33335.5	15.1564	15.2479	14.941	15.3117	14.6981	14.6807	14.6807	15.2346
hsa_circRNA_103175	0.982472	0.990765	1.00128	up	ASCRP3002413	hsa_circ_0001211	circBase	chr22	+	23615267	23615961	exonic	NM_004327	BCR	AGTCCATGACGGTGAAGAAGGGAGAGCTCTGCTCTACAAGCCTGTGGACCGTGTGACGAG	70.875	45.75	6.52137	6.51952	66	60	103	54.5	57	51	46	29	6.58846	6.48924	6.45704	6.55074	6.4783	6.58658	6.68122	6.332
hsa_circRNA_001176	0.0271219	0.304709	1.10006	up	ASCRP3002414	hsa_circ_0001176	circBase	chr20	-	62197441	62197777	sense overlapping	NM_033405	HELZ2	AGTCCCAGCTGGTGGTAGCGGGACCTAGGCCAGGTGTCTGTCGGCAGTTTTGAGATCCTG	166.125	82	7.30653	7.16895	151	157	233	123.5	94	92.5	73.5	68	7.33392	7.36292	7.25134	7.27794	7.11055	7.16004	7.1209	7.2843
hsa_circRNA_104590	0.355781	0.598125	1.26048	up	ASCRP3002416	hsa_circ_0083952	circBase	chr8	+	37967896	37968351	exonic	NM_004674	ASH2L	AGTCCCGAACACAGGATGAACATCCGAAGACAATGTTCTCCAAAGATAAGATCCTGTCTA	296.75	121.5	7.9588	7.62483	287	281	274	345	103	113	89	181	8.02083	7.99421	7.42785	8.39232	7.28285	7.39695	7.39428	8.42524
hsa_circRNA_400283	0.757611	0.86402	1.01015	up	ASCRP3002417		25242744	chr1	-	91403041	91447927	exonic	NM_201269	ZNF644	AGTCCGTTGATGTATCAGCCACAAAAAATGGACTTGACTATGCACTCAGGTTTGATTTAA	86.5	51.25	6.66966	6.6551	77	69	132	68	63	53	49	40	6.68604	6.60465	6.68122	6.70675	6.58283	6.61198	6.76105	6.66453
hsa_circRNA_406464	0.651036	0.79654	1.05576	up	ASCRP3002420		25070500	chr4	-	38828305	38831158	intronic	ENST00000506146	TLR1	AGTCCTCGGAGTGCCCTGTGAATCATATTGGTCTTTGGAATTTGGACTCATATCAAGATG	515.75	215	8.59767	8.51939	454.5	443.5	804	361	238	269	213	140	8.61205	8.55202	8.77808	8.44854	8.85734	8.57369	8.51514	8.13139
hsa_circRNA_405483	0.0520917	0.371105	1.44902	up	ASCRP3002422		25070500	chr16	-	70299035	70299440	intronic	ENST00000261772	AARS	AGTCCTTTGGAGTCCCTTTTCTCCTACTTTACGGTAAAGAACTTGGAGAGTGAACAGGAA	10002.9	2997.38	12.7519	12.2168	8560.5	8217	12482	10752	1337	3315	2284	5053.5	12.6939	12.6143	12.7606	12.9387	11.805	12.279	12.0066	12.7766
hsa_circRNA_002055	0.370013	0.606853	1.21708	up	ASCRP3002423	hsa_circ_0002055	circBase	chrX	-	574610	575188	intergenic			AGTCGAAAATCAGATACAATCTCACAAGACGCAAAGAACTTTCTGTGCCTGGAGTCAGAG	214.25	91.5	7.5113	7.22788	168	175	391	123	64	144	109	49	7.45184	7.47036	7.84101	7.282	6.60047	7.71392	7.63058	6.96654
hsa_circRNA_092383	0.721958	0.84217	1.1002	up	ASCRP3002424	hsa_circ_0002045	circBase	chr10	+	102697158	102710510	exonic	NM_018121	FAM178A	AGTCGGTGAAGTTAGTTGTTCTCATTCTTTTTCTTCTGGACAACGGATGATGTCAGTTCA	555	235.5	8.62392	8.48615	413	434.5	1054	318.5	121	315	295	211	8.4914	8.53354	9.17233	8.29838	7.55806	8.80882	8.95558	8.62215
hsa_circRNA_400446	0.11896	0.440286	1.32231	up	ASCRP3002425		25242744	chr1	+	233482187	233498039	exonic	NM_032435	KIAA1804	AGTCGTTTAAAGCTCAAAGATGGACATCGAATCAGTTTACCTTCAGTTTTGCTACTTGAG	125.5	45.5	6.89255	6.48949	90	76	273	63	44	65	45	28	6.8273	6.6821	7.42077	6.64005	6.25147	6.78077	6.62967	6.29607
hsa_circRNA_002032	0.154332	0.469645	1.43452	up	ASCRP3002427	hsa_circ_0002032	circBase	chr1	-	63042932	63052295	exonic	NM_033407	DOCK7	AGTCTCATTGGAAAAACCACCACAGGCTTATTCTGTACTGTCTCCTGAGAAATCTTCTCT	4150.38	1354.88	11.5014	10.9809	3718	4111	3895.5	4877	630	1309	961	2519.5	11.5278	11.6167	11.0496	11.8116	10.5757	10.8674	10.6931	11.7874
hsa_circRNA_009677	0.580379	0.748881	1.03092	up	ASCRP3002428	hsa_circ_0009677	circBase	chr1	-	9991948	9992956	exonic	NM_032368	LZIC	AGTCTCTACAGACCTTGATGGATAGAGATCTGATGGTAGGAAAGCTGGAAAGAGACCTGT	48.875	29.5	6.20122	6.15729	48	35	81.5	31	30	33	29	26	6.27826	6.14054	6.2932	6.09288	5.99742	6.16316	6.25147	6.21711
hsa_circRNA_405923	0.732222	0.848058	1.04707	up	ASCRP3002429		25070500	chr2	+	85262138	85262970	sense overlapping	NM_020122	KCMF1	AGTCTCTCCCCCACCTCTTTACCATTGATAATAATAGATTTATACTATGGTGGGGAAGCT	16413.9	6372.38	13.4908	13.4245	14447	16107	15684	19417.5	4442	5852	4868	10327.5	13.5343	13.6065	13.1382	13.6843	13.6774	13.1752	13.1904	13.6549
hsa_circRNA_006518	0.13698	0.454352	1.12834	up	ASCRP3002430	hsa_circ_0006518	circBase	chrX	+	30683627	30695569	exonic	NM_000167	GK	AGTCTGGGACAAGATAACTGGAGAGCCTCTCTACAATGCTGTGGGTTTTCAATTCAAAAA	362.625	146.375	8.14407	7.96986	316	291	600.5	243	158	178	138.5	111	8.15409	8.03444	8.3884	7.99934	8.09299	8.00394	7.92465	7.85786
hsa_circRNA_100174	0.0118454	0.219946	1.17758	up	ASCRP3002432	hsa_circ_0011631	circBase	chr1	+	36437624	36439112	exonic	NM_024852	AGO3	AGTCTGTTCGGCCTGCCATGTGGAAAATGATGCTTAATATCGATGGTAGATTTAGACGTT	290.375	117.75	7.90325	7.66743	236	258	449.5	218	139	138	107	87	7.81428	7.90272	8.01709	7.87892	7.81358	7.65427	7.61893	7.58295
hsa_circRNA_102205	0.477635	0.680902	1.21054	up	ASCRP3002433	hsa_circ_0045862	circBase	chr17	+	76082583	76083174	exonic	NM_018996	TNRC6C	AGTCTTCACCCAACACCTTTGCTCCTTACCCTCTCGGCATACCAACGTTTACAAATCCAG	9872.25	3235.25	12.6669	12.3912	7918	7359	17072	7140	1569	5227	3751	2394	12.5954	12.4472	13.2334	12.3915	12.0293	13.0114	12.8059	11.7182
hsa_circRNA_403250	0.0500475	0.368947	1.17676	up	ASCRP3002434		25242744	chr4	+	152487289	152510078	exonic	NM_001109977	FAM160A1	AGTCTTGGCTCCTGCTCTCCATAAGGTTTTGGAAGGTGACAATGAAATGTGAAGAAGTTA	7813.88	2633.25	12.4054	12.1706	6426	6771	11160.5	6898	1740	3049	2260	3484	12.3198	12.3435	12.623	12.3352	12.2098	12.1863	11.995	12.2912
hsa_circRNA_009107	0.110804	0.433174	1.09157	up	ASCRP3002435	hsa_circ_0009107	circBase	chr19	+	4944143	4947223	exonic	NM_013282	UHRF1	AGTCTTGTGATCAGAAACTCACCAACACCAACAGGTACTGCCCTGAGTGCCGGAATGATG	230.5	104.75	7.64609	7.51969	208	187	355	172	126	121	98	74	7.68232	7.56521	7.7195	7.61732	7.67825	7.50747	7.49554	7.39749
hsa_circRNA_007255	0.499479	0.696514	1.02496	up	ASCRP3002436	hsa_circ_0007255	circBase	chrX	+	69549254	69553539	exonic	NM_012310	KIF4A	AGTCTTGTTGCTACAGGCCCATGGAGGTACCCTGCCTGGATCTATAACGTATTAATATTA	315	145.625	8.00015	7.96458	278	284	477	221	151	178	139	114.5	8.00006	8.01148	8.09961	7.88945	8.00111	8.00886	7.9411	7.90724
hsa_circRNA_404614	0.056198	0.378945	1.07718	up	ASCRP3002437		25070500	chr1	-	176113140	176145143	sense overlapping	NM_022457	RFWD2	AGTGAAAGCATTCAACGTGTCACCATTAGCTACAAGTGTATTCATCAGAGTTTGGAGGAC	67.625	38.25	6.46426	6.35701	54.5	51	114	51	48	40	36	29	6.41358	6.3935	6.55074	6.49924	6.30342	6.36549	6.42712	6.332
hsa_circRNA_405309	0.689567	0.822009	1.01528	up	ASCRP3002438		25070500	chr15	-	34440832	34455891	exonic	NM_024713	KATNBL1	AGTGAACTTGTAGCTTATTTGTTGAGGTACTTAAGAGATTATGGCATCAGAAACCCACAA	44.125	29.75	6.17092	6.14904	40	34	75.5	27	41	29	25	24	6.22125	6.15686	6.2486	6.05699	6.22899	6.08759	6.15686	6.12274
hsa_circRNA_101092	0.093362	0.418644	1.23025	up	ASCRP3002440	hsa_circ_0008594	circBase	chr12	+	64456696	64509673	exonic	NM_020762	SRGAP1	AGTGAAGATGTGCTGTGATCTTGGCTACCATGCAAGTCTGAACAGAGCCCTAAGAACATA	189	77.875	7.40579	7.10684	148	172	317	119	72	105	78.5	56	7.31569	7.46528	7.58881	7.25339	6.74189	7.33615	7.23263	7.11671
hsa_circRNA_102874	0.0918892	0.418644	1.48013	up	ASCRP3002441	hsa_circ_0057462	circBase	chr2	+	190315628	190316621	exonic	NM_032168	WDR75	AGTGAATAAAGAAAAACCAGCTGTATTCTTGTTCCCTTGATGGCACAATTAAACTGTGGG	293.75	99.5	7.92494	7.35922	251	253	429	242	62	135	91	110	7.89705	7.87181	7.94569	7.98522	6.56877	7.6324	7.37787	7.85786
hsa_circRNA_103548	0.62247	0.77754	1.07425	up	ASCRP3002445	hsa_circ_0068514	circBase	chr3	+	189455528	189456563	exonic	NM_003722	TP63	AGTGACCCCATGTGGTTTCGTAGAAACCCCAGCTCATTTCTCTTGGAAAGAAAGTTATTA	939.875	400.5	9.44306	9.33973	858	929	1024	948.5	278	438.5	327	558.5	9.45929	9.55088	9.13226	9.6298	9.16888	9.26457	9.097	9.82848
hsa_circRNA_407174	0.290881	0.555977	1.04508	up	ASCRP3002447		25070500	chr9	-	36247355	36247756	intronic	ENST00000377902	GNE	AGTGAGAGACTTTTCACCATGAAATGTTTTCTTAAAGAAAAAAGCCACTGCGTCCGTCCA	83.25	47.875	6.6445	6.58089	71	69	133	60	55.5	52	46	38	6.64005	6.61514	6.69423	6.62856	6.43443	6.60047	6.68122	6.60742
hsa_circRNA_406412	0.0906742	0.418239	2.2815	up	ASCRP3002448		25070500	chr3	-	186517507	186517774	intronic	ENST00000296273	RFC4	AGTGAGATTAAGATCCAGTTCTTTTGTTTTTTTGTTTTTTTTTTGAGACTCTGGTCTCAA	2010.62	331.875	10.2286	9.03865	1910	1497	4043	592.5	338	496.5	381	112	10.5916	10.1838	11.1167	9.02242	9.5292	9.42245	9.32347	7.87951
hsa_circRNA_081964	0.0178304	0.260456	1.17437	up	ASCRP3002449	hsa_circ_0081964	circBase	chr7	-	111127293	111201979	exonic	NM_001244606	IMMP2L	AGTGAGGAATTTTGAAGTACACCGTGGTGACATTGTATCATTGGTGGTTTTGGCCAAATT	89.5	43.5	6.6875	6.45562	87.5	71	145	54.5	59	46	40	29	6.79275	6.64005	6.77172	6.5455	6.49725	6.47729	6.51595	6.332
hsa_circRNA_004893	0.205142	0.501898	1.0719	up	ASCRP3002456	hsa_circ_0004893	circBase	chr1	-	32377296	32385259	exonic	NM_080391	PTP4A2	AGTGCATTGTGTTGCAGGATTGGGAAGGTTTTTCGTTGGAATATACGTTGCACATTTATG	94.5	50.75	6.72642	6.62624	73	88	158.5	58.5	63	58	48	34	6.65035	6.81142	6.83601	6.60788	6.61652	6.68122	6.69423	6.513
hsa_circRNA_401068	0.602202	0.764251	1.08654	up	ASCRP3002458		25242744	chr12	+	117187645	117217153	exonic	NM_032814	RNFT2	AGTGCCTCATCGTGGCCCTGCCCAAGATCATCCTGGCTGTCAAGTCCAAGAAACCGCAGC	1182.62	458	9.71513	9.59539	1022	1086.5	1779	843	414	653	470	295	9.71078	9.75276	9.90057	9.49642	9.88492	9.85512	9.62331	9.01821
hsa_circRNA_102679	0.0366393	0.335852	1.38499	up	ASCRP3002462	hsa_circ_0005579	circBase	chr2	+	36623756	36691798	exonic	NM_016441	CRIM1	AGTGCTGTGATGTCTTTGAATGTGTTAATGATGAGAACTGGACTGATGACCAACTGCTTG	387.5	135.625	8.26792	7.79805	339	332	537	342	107	153.5	146.5	135.5	8.25163	8.19969	8.24176	8.37861	7.31626	7.79906	7.99421	8.08266
hsa_circRNA_026213	0.0938558	0.418644	1.18969	up	ASCRP3002464	hsa_circ_0026213	circBase	chr12	-	50523580	50531603	exonic	uc001rwc.3	CERS5	AGTGCTTCAACCCACCTCTTTCAAGTGGGCTTTATCACTATTATATCATGGAATTGGCCT	260.25	108.75	7.76615	7.51556	220	211.5	419.5	190	100	151	101	83	7.74201	7.67825	7.92056	7.72377	7.2182	7.77412	7.51905	7.55087
hsa_circRNA_000079	0.124278	0.442046	1.34389	up	ASCRP3002466	hsa_circ_0000079	circBase	chr1	+	62908829	62914337	exonic	NM_003368	USP1	AGTGCTTTGCTGCTAGTGGTTTGGAGGAAATTGCAAAGAAGATTCTTTGGCAAGTTATGA	216.875	79.5	7.50393	7.07751	169	172	410.5	116	73	116	88	41	7.44836	7.44707	7.90404	7.21624	6.74189	7.44681	7.36482	6.75651
hsa_circRNA_404954	0.721293	0.841929	1.05024	up	ASCRP3002467		25070500	chr12	-	2790819	2791778	intronic	ENST00000501371	CACNA1C-AS1	AGTGGAAGGAAAGATGAGAGGTCTCATCCTGAGACGTCTCCTCCTGACCCGCCATGGCTG	672.75	288.625	8.97444	8.90373	605	709	753.5	623.5	234.5	296	242	382	8.97321	9.15428	8.67166	9.0986	8.83919	8.71808	8.69736	9.36027
hsa_circRNA_405659	0.429931	0.648091	1.04857	up	ASCRP3002468		25070500	chr18	-	13666477	13682104	sense overlapping	NM_152352	FAM210A	AGTGGAATAAGAAGCTGAAACCTATCAACACTCTTCAAAATGCAATGGAATGTACCACGG	97.875	53.625	6.75529	6.68687	83	75.5	170	63	74	63.5	40	37	6.75484	6.69423	6.91687	6.65523	6.77748	6.79094	6.57162	6.60742
hsa_circRNA_405658	0.255539	0.5352	1.13862	up	ASCRP3002469		25070500	chr18	-	13666477	13671972	sense overlapping	NM_152352	FAM210A	AGTGGAATAAGAGGAGTGAATGTCGTTCCTTTTCTAGAACTCATTGGGTTACCTGACAGT	134.625	62.375	7.07361	6.88632	107	112.5	219	100	55	79	63	52.5	6.97366	7.05019	7.19355	7.07704	6.46114	7.01937	7.01798	7.04679
hsa_circRNA_104402	0.200801	0.49951	1.18666	up	ASCRP3002472	hsa_circ_0005811	circBase	chr7	-	74239461	74248066	exonic	NM_173537	GTF2IRD2	AGTGGAGGACTATTTCTGCTTTTGTTATGTGTAAAGAACTGGCCAAGTCCAAGGCAGAAG	149.25	64.75	7.10777	6.86086	121.5	109.5	288.5	77.5	77	83	62	37	7.09028	7.00335	7.48502	6.85241	6.83127	7.06301	6.97334	6.57582
hsa_circRNA_407205	0.769913	0.871837	1.13095	up	ASCRP3002476		25070500	chr9	+	99481790	99483412	sense overlapping	ENST00000423924	RP11-535M15.1	AGTGGGAGATTTGGAACAGCTTTGAGAAGAGCAAGGTGGTGGTTATTTAATGGGTATTTG	1814.38	702.125	10.29	10.1125	1797	1622	2767.5	1071	822	940	858	188.5	10.4943	10.3125	10.5541	9.79914	11.0306	10.4053	10.5128	8.50112
hsa_circRNA_103516	0.829783	0.905774	1.02915	up	ASCRP3002477	hsa_circ_0003692	circBase	chr3	+	171969049	172028671	exonic	NM_022763	FNDC3B	AGTGGGATGAGAAATTATACCATTTTATGGAATGTCAACCTACATCACCCGAGAAGACCA	91.375	52.25	6.74328	6.70183	75	75	129	86.5	58	50	41	60	6.68604	6.6672	6.66453	6.95535	6.4868	6.56074	6.54881	7.21096
hsa_circRNA_102800	0.485611	0.685823	1.11555	up	ASCRP3002479	hsa_circ_0008953	circBase	chr2	-	110342702	110350696	exonic	NM_144710	SEPT10	AGTGGGATTTGGTGACCAAATAAATAAAGAAGAGAGCTCTTTCAGTCTCACATGGCAACG	147	71.25	7.18161	7.02385	126	128	185	149	65	76	62	82	7.1209	7.14742	6.99284	7.46528	6.61652	6.96329	6.99213	7.52347
hsa_circRNA_405219	0.0423408	0.353035	1.16819	up	ASCRP3002482		25070500	chr14	+	45644273	45646179	exonic	NM_020937	FANCM	AGTGGTCCAATGTATCTGCATAAATCCTGTCATTCTGTTGAAGGGAGAATGCAGCTATGA	110.25	51	6.88046	6.65619	93	89	175	84	58	56	45	45	6.84615	6.82022	6.94008	6.91538	6.46114	6.64005	6.6588	6.86476
hsa_circRNA_105053	0.497901	0.695247	1.1238	up	ASCRP3002484	hsa_circ_0092235	circBase	chrY	+	14832521	14834120	exonic	NM_004654	USP9Y	AGTGTAAAAGACTTCATCACCTGATTCTTCCAATGAGAATTCCGTAGCAACTCCTCCTCC	928.5	387.125	9.41966	9.25128	853	866	1075	920	230	414	338	566.5	9.44665	9.4424	9.19369	9.59589	8.81387	9.17529	9.16025	9.8557
hsa_circRNA_102827	0.241467	0.525079	1.18149	up	ASCRP3002485	hsa_circ_0056586	circBase	chr2	+	136467002	136467801	exonic	NM_015361	R3HDM1	AGTGTAGACAATATTGTCCAGCTCTTCAGTAGGTTACCTGCAACATCCAGGATCAGAACA	157.5	69.125	7.23467	6.99407	128	131	250	121	58	88	61	69.5	7.15216	7.18525	7.33615	7.26513	6.51497	7.14203	6.9539	7.36537
hsa_circRNA_005020	0.0794015	0.408539	1.342	up	ASCRP3002487	hsa_circ_0005020	circBase	chr1	+	78338685	78340796	sense overlapping	NM_198549	FAM73A	AGTGTGCTATGAAATATTTTAAGCAGATCCCAGATGGATTTTTTGCCCATTTTTATGCCA	165.375	59.125	7.21579	6.79141	122	127.5	323	89	52	80.5	63	41	7.12925	7.15279	7.61457	6.96654	6.40828	7.03245	7.00022	6.72467
hsa_circRNA_406171	0.441581	0.655185	1.06953	up	ASCRP3002489		25070500	chr22	-	19808120	19808898	exonic	NM_053004	GNB1L	AGTGTGTGACCTGGCTGCAGACGCTGCCCCAGGGGCGCCAGCTCCTCAGGTAACTGCATC	340.25	147	8.07506	7.97809	319	281	543	218	164	174	149	101	8.15918	8.01148	8.25623	7.87335	8.16833	7.95538	8.01865	7.76999
hsa_circRNA_103782	0.889529	0.940186	1.0108	up	ASCRP3002492	hsa_circ_0009053	circBase	chr5	-	6622128	6625782	exonic	NM_017755	NSUN2	AGTTAATTGAAATGCTACATGCCGACATGAATGTCCCCTTTCCAGGTATCCTGAAGAACT	606.375	267.625	8.81611	8.80061	520.5	505	947	453	223	360	276.5	211	8.79297	8.73725	9.0353	8.69894	8.74824	8.97749	8.85458	8.62215
hsa_circRNA_406695	0.17858	0.486611	1.36669	up	ASCRP3002495		25070500	chr5	+	145379620	145383716	exonic	NM_152550	SH3RF2	AGTTAGGAGATAAAGTAGGCATCTTCCCTATCTTGTTTGTAGAGGTGCCTCGAGCAAAGG	1092.5	381.625	9.64948	9.1988	980	997	1147	1246	232	387	291.5	616	9.64866	9.65434	9.27963	10.0153	8.82853	9.0817	8.93724	9.94772
hsa_circRNA_404595	0.0902427	0.417859	1.79807	up	ASCRP3002496		25070500	chr1	-	156303463	156304503	intronic	ENST00000295688	CCT3	AGTTAGGGCCAAGCTTCATGAGTTCAGAGGTCTTTGAATAGTGTGTGTTTTGTTTTTGGT	1782.38	432.625	10.2275	9.38106	1736	1703	2841.5	849	256	528	717.5	229	10.4428	10.3768	10.5837	9.50683	9.01183	9.51936	10.2762	8.71684
hsa_circRNA_103683	0.618768	0.775141	1.06063	up	ASCRP3002497	hsa_circ_0007676	circBase	chr4	-	83867410	83900159	exonic	NM_194282	LIN54	AGTTAGTCAGAATCCCAGTACAAACACTCAGCCTCTTCAGCAAGATTGCTAAGAAGCCTC	456.875	201.125	8.44137	8.35646	397	384	715	331.5	164.5	303	205	132	8.43761	8.38582	8.6039	8.33815	8.16044	8.73532	8.45964	8.07042
hsa_circRNA_043259	0.823786	0.902702	1.00796	up	ASCRP3002498	hsa_circ_0043259	circBase	chr17	-	35604934	35716059	exonic	NM_198836	ACACA	AGTTATACTACGTATATGAAAGAGGAAGTGGATAGCGGCCTGGTGCTGCACGCCTGTCAG	65.25	43.125	6.4705	6.45905	55.5	63	96.5	46	59	44.5	38	31	6.45602	6.57582	6.4313	6.41886	6.51497	6.44733	6.50514	6.36877
hsa_circRNA_002387	0.0646717	0.390218	1.14024	up	ASCRP3002499	hsa_circ_0002387	circBase	chr3	-	170906490	170912424	exonic	NM_015028	TNIK	AGTTATTGCCTGTGATGAAAACCCAGATGCCACATATGATTTCAAGTTGGTGATGGAGTT	151.375	69.5	7.18268	6.99335	126	126	250	103.5	76	85	66	51	7.1433	7.14742	7.32945	7.11055	6.79699	7.09356	7.06937	7.01348
hsa_circRNA_405896	0.39622	0.624577	1.08076	up	ASCRP3002500		25070500	chr2	-	61708319	61713097	exonic	NM_003400	XPO1	AGTTCAAATAAAGGTCGCTGAAAATTTTGTTCCCCCTCTGTTGGATGCAGTTCTCATTGA	2330.88	891	10.6665	10.5544	2025	2082	3546	1670.5	594.5	1113	969	887.5	10.6738	10.6846	10.9025	10.405	10.4629	10.6192	10.7147	10.4209
hsa_circRNA_101906	0.113892	0.4355	1.5454	up	ASCRP3002502	hsa_circ_0040921	circBase	chr16	-	89337224	89341599	exonic	NM_013275	ANKRD11	AGTTCATCTCCTGGCTCCAGGACGTGGATGACAAGTATGACCGCATGAAGATCGCACCCC	440	140.25	8.43191	7.80393	427.5	394.5	429	509	107	139	102	213	8.5349	8.41648	7.94955	8.82668	7.36182	7.67913	7.53395	8.64081
hsa_circRNA_101348	0.195099	0.496125	1.11108	up	ASCRP3002504	hsa_circ_0031787	circBase	chr14	-	50131343	50141145	exonic	NM_002692	POLE2	AGTTCCATAGTGGTTTATACACAGAGGCATGCTTTGTCTTAGCAGAAGAGAGCACGTTTT	72	36.125	6.4896	6.33763	62	54	126	46	40.5	40	29	35	6.48902	6.3935	6.65701	6.41886	6.18296	6.34028	6.25147	6.57582
hsa_circRNA_024081	0.947887	0.971945	1.00725	up	ASCRP3002507	hsa_circ_0024081	circBase	chr11	-	95620775	95621425	exonic	NM_001243571	MTMR2	AGTTCCTACACATCTCATTATAGTTTTGCCTCCACTTCTCATTCAGAGAATTCAGTGCAT	2261.88	938.5	10.6055	10.5951	1868	1771	3577	1831.5	535.5	1281	961	976.5	10.545	10.4381	10.9137	10.5254	10.3072	10.8267	10.6931	10.5534
hsa_circRNA_103998	0.42641	0.645669	1.15448	up	ASCRP3002510	hsa_circ_0074817	circBase	chr5	-	158204420	158223486	exonic	NM_001290360	EBF1	AGTTCTGCAAAGGAACACCAGGCAGATTCATTTATACAGCAGCTACTCCCTGTATCAAAG	1323	525	9.90124	9.694	1203	1201.5	1511.5	1376	307.5	552	422.5	818	9.92012	9.87659	9.65346	10.1548	9.36123	9.60054	9.47618	10.3381
hsa_circRNA_406319	0.0687062	0.393647	1.36823	up	ASCRP3002511		25070500	chr3	-	107099431	107101023	sense overlapping	NR_126332	LOC101929579	AGTTCTGGCTGTTCCTTACGGACATCTCTGGTGACACACAAGTGGAGAAGATAAATAGTA	437.375	148.75	8.35859	7.90628	340	352.5	751	306	113	214	157	111	8.24176	8.27735	8.66618	8.2491	7.43281	8.24146	8.09299	7.85786
hsa_circRNA_000595	0.119559	0.440286	1.49814	up	ASCRP3002514	hsa_circ_0000595	circBase	chr15	+	44615162	44630515	exonic	NM_138423	CASC4	AGTTGATGATCTTCCCCCTGGTTAAACTACAGAACAACATATCGTATCAGATGGCAGACA	4836.25	1517.5	11.7387	11.1555	4479	4654	4526	5686	633	1504	1150	2783	11.8116	11.8034	11.2951	12.0445	10.5871	11.1107	11.0001	11.9241
hsa_circRNA_092372	0.983888	0.991531	1.00286	up	ASCRP3002516	hsa_circ_0000166	circBase	chr1	+	186375214	186388209	sense overlapping	NM_017847	C1orf27	AGTTGCAGTCCTTGCTGCGGGTATCTCCTTTCATTACTTCAGTGATTAGGATTCTGAAAA	4085.5	1723.25	11.4766	11.4725	3615	4127	3904	4696	1017	1743	1501	2632	11.4726	11.6298	11.0538	11.7501	11.3547	11.3286	11.3648	11.8418
hsa_circRNA_402348	0.162065	0.475145	1.25227	up	ASCRP3002517		25242744	chr2	+	113405229	113410375	exonic	NM_005415	SLC20A1	AGTTGGAATAAACCTCTTTTCCATCATGTATACTGGAGCACCGTTGATGTCTTGGTTCGT	216.125	88.625	7.58641	7.26186	181	195	312	176.5	72	107.5	80	95	7.53687	7.58412	7.57352	7.65113	6.72504	7.35441	7.26571	7.70227
hsa_circRNA_101408	0.178456	0.486611	1.34195	up	ASCRP3002520	hsa_circ_0032704	circBase	chr14	+	76173360	76187046	exonic	NM_015072	TTLL5	AGTTGTTTTGCCAAACCAGATCTCCCTGGAAGAGAACATTTTGGTCTCCCGTTACATTAA	34943.1	11942.9	14.5765	14.1522	30624	34555.5	28681	45912	5719.5	10013	7391	24648	14.6197	14.6901	14.1105	14.8857	13.9538	14.0295	13.814	14.8114
hsa_circRNA_406255	0.487704	0.687771	1.0503	up	ASCRP3002521		25070500	chr3	-	36598085	36602546	intergenic			AGTTTACAAGACATAAGAAAGCAAATTCGATGCCATGACTAACATGCAGGAGCAGCTGTG	58.25	37.625	6.35496	6.28416	51	36	100	46	58	36	30	26.5	6.36549	6.18668	6.44881	6.41886	6.49725	6.27136	6.22366	6.14437
hsa_circRNA_004182	0.102565	0.426806	1.46098	up	ASCRP3002522	hsa_circ_0004182	circBase	chr2	+	36596250	36623930	intronic	ENST00000426856	CRIM1	AGTTTCCAAGTCAGGATATGTGCCTTTCAGCTTTAAAGAGAATTGAAGGTTGGTTGGTGC	310	100	7.89821	7.35128	249	223	602	166	81	153	113	53	7.87989	7.73822	8.39179	7.58295	6.92134	7.79072	7.67957	7.01348
hsa_circRNA_405262	0.124472	0.442064	1.11767	up	ASCRP3002528		25070500	chr14	-	75499703	75500408	intronic	ENST00000238662	MLH3	AGTTTGCTTTTGAATATGCAAATTGGATCTGGGATTCAAACATATGGGATAAGTTTGCTA	45.375	25.5	6.12364	5.96314	33.5	32	88	28	34	26	23	19	6.05699	6.06913	6.34805	6.02041	6.0395	6.01065	5.98122	5.8212
hsa_circRNA_104509	0.519787	0.709663	1.03303	up	ASCRP3002529	hsa_circ_0004684	circBase	chr7	-	139741443	139757834	exonic	NM_022750	PARP12	AGTTTGGTTCTTGGCAGGAATATGGAAGACAGGAAGAACTGTAGGAATAGTCACAGCTTG	68.375	41.25	6.46435	6.41748	68	57	107.5	41	57	45	34	29	6.55978	6.48924	6.48924	6.31915	6.49725	6.47729	6.39931	6.29607
hsa_circRNA_101525	0.0256332	0.298162	1.51194	up	ASCRP3002530	hsa_circ_0035381	circBase	chr15	+	55621921	55634000	exonic	NM_004855	PIGB	AGTTTTACCATTCTGTATGGTGTTCTGTGTTTTTTTGCCAGTTGTGCTCCTGGTTCACAT	1775.88	490	10.2359	9.63953	1353	1462	3007.5	1281	291.5	659	538	471.5	10.0784	10.1474	10.6672	10.0507	9.26355	9.86808	9.8422	9.5843
hsa_circRNA_104354	0.369328	0.606583	1.12449	up	ASCRP3002531	hsa_circ_0001700	circBase	chr7	-	43679047	43680248	exonic	NR_047701	COA1	AGTTTTCCAGCCACCAGTGGGATGATGTTGAAGATTCCTGTCTCTGGATCCAAATCAGAG	484	197.625	8.49938	8.33011	407	382	806	341	148	274	217.5	151	8.46628	8.37214	8.78462	8.37448	7.96302	8.58488	8.53612	8.23643
hsa_circRNA_006505	0.101742	0.426658	1.41925	up	ASCRP3002533	hsa_circ_0006505	circBase	chr17	-	15443746	15457143	exonic	ENST00000428082	TVP23C	AGTTTTTAAGACAAACATCCAGTAGCATCGTTTTTCCACTTATTCTTTCGAGTCAGTGCA	400.625	136.625	8.28542	7.78029	311	347	606.5	338	92	170	120	164.5	8.12221	8.26065	8.39933	8.35948	7.11055	7.93188	7.7479	8.33082
hsa_circRNA_092148	0.512443	0.706055	1.07594	up	ASCRP3002534	hsa_circ_0092148	circBase	chrX	-	154006958	154019343	exonic	NM_002436	MPP1	ATAAAAATGCTGTGTTGAAATGCCAAGCTCCCTTCACGTGGGGGATGAGATCCTAGAAAT	273.625	128.25	7.85528	7.74969	245.5	242.5	364.5	242	112	145	115	141	7.85728	7.82994	7.74075	7.99315	7.45864	7.70681	7.69184	8.14146
hsa_circRNA_043599	0.061691	0.389377	1.08545	up	ASCRP3002535	hsa_circ_0043599	circBase	chr17	-	39679868	39681525	exonic	NM_002276	KRT19	ATAAAAATTTATGGTCCAAGGGAATTCTTGGTGCCACCATTGAGAACTCCAGGATTGTCC	71.5	39.25	6.52333	6.40505	62.5	56.5	108.5	58.5	47	42	36	32	6.50024	6.47222	6.513	6.60788	6.28521	6.40934	6.4783	6.44733
hsa_circRNA_064984	0.55294	0.730235	1.02887	up	ASCRP3002539	hsa_circ_0064984	circBase	chr3	+	42633016	42636490	exonic	NM_016305	SS18L2	ATAAAATACTCTCCTTGAGGAGAATGACCAGCTGATCCGCTGTATTGTGGAGTATCAGAA	52.125	33.25	6.29803	6.25697	46.5	43	74	45	39	33	30	31	6.27826	6.2932	6.23738	6.38327	6.15126	6.18668	6.28058	6.40934
hsa_circRNA_064985	0.171252	0.482181	1.19574	up	ASCRP3002540	hsa_circ_0064985	circBase	chr3	+	42635913	42636490	exonic	NM_016305	SS18L2	ATAAAATACTGTACCAGCATGTGTTACATAGAAATCTCATTTATTTGGCTACCATTGCAG	82.125	35.25	6.53746	6.27956	56	53	178	41.5	39	44	34	24	6.44881	6.40828	6.96798	6.32478	6.17069	6.45602	6.36877	6.12274
hsa_circRNA_060325	0.679494	0.815405	1.0279	up	ASCRP3002541	hsa_circ_0060325	circBase	chr20	-	36756863	36766787	exonic	NM_004613	TGM2	ATAAAATAGTTTATTTTTCACACTCAAGGTCCTCAGAGGAGAGGGAGGCCTTCACAAGGG	80	46.625	6.59631	6.55661	70	67	130.5	52.5	49	59	45.5	33	6.58846	6.61198	6.67726	6.50756	6.33806	6.71659	6.6588	6.513
hsa_circRNA_104224	0.601587	0.763973	1.02925	up	ASCRP3002545	hsa_circ_0078279	circBase	chr6	+	151226785	151293194	exonic	NM_015440	MTHFD1L	ATAAAATTGCCCTGAAACTGGTTGGTGAAGAAGGATTTGTAGCTTCACGAGGCTGACATT	62.375	39.5	6.38639	6.3448	55	48.5	106	40	60	40	32	26	6.3935	6.35184	6.50024	6.29999	6.51497	6.34028	6.30684	6.21711
hsa_circRNA_080091	0.0307594	0.31658	1.30642	up	ASCRP3002547	hsa_circ_0080091	circBase	chr7	+	44839300	44842716	exonic	uc003tlw.3	PPIA	ATAAACATCAAACATCTTTTCATTAGGTGGTGACTTCACACGCCATAATGGCACTGGTGG	161.375	62.375	7.22974	6.84412	137	136	281	91.5	75	80.5	58	36	7.22304	7.22934	7.45761	7.00897	6.81463	7.05661	6.92943	6.57582
hsa_circRNA_031776	0.885247	0.938002	1.014	up	ASCRP3002548	hsa_circ_0031776	circBase	chr14	-	50050289	50053094	exonic	ENST00000245458	RPS29	ATAAACATTTGAAAAAACCCTTCACTTTTACCTCGTTGCACTGCTGAGAGCAAGATGGGT	438.5	198.875	8.36873	8.34868	366	342	721	325	154	267	195.5	179	8.31993	8.2278	8.61112	8.31608	8.05381	8.54063	8.39583	8.40444
hsa_circRNA_065384	0.582238	0.750491	1.08504	up	ASCRP3002549	hsa_circ_0065384	circBase	chr3	+	48491442	48495818	exonic	NM_032166	ATRIP	ATAAACTGGCTGCTCCCTCTGTTTCCCATGTCAGGTGATCATAAGGTCCACAGATTATTA	18629.6	6422.12	13.6595	13.5417	15340	15686	28494.5	14998	4450	8052.5	6338	6848	13.5961	13.5732	14.0948	13.3738	13.6823	13.7179	13.6168	13.1499
hsa_circRNA_078543	0.173425	0.483208	1.34751	up	ASCRP3002553	hsa_circ_0078543	circBase	chr6	+	160148151	160177351	sense overlapping	NM_004906	WTAP	ATAAAGATTTTTATTGTAACTCCTTAATTCCCTTACTGAGCTTGCTGAGCTCCGGGGCCC	247.875	92.125	7.70049	7.27019	195	197.5	425	174	57.5	138	101	72	7.61111	7.60927	7.94147	7.6401	6.4868	7.66253	7.53395	7.39749
hsa_circRNA_406760	0.527067	0.713669	1.03828	up	ASCRP3002554		25070500	chr6	-	34854542	34854813	intronic	ENST00000361288	TAF11	ATAAAGTACAAACTTTTAGAAAAAGAGAAAATTTCCACCGCACCCGGTGATCAGGGACCC	86.75	49.75	6.66887	6.61468	69	71	148	59	57	61	47	34	6.62157	6.63603	6.78931	6.62856	6.4783	6.76105	6.70637	6.513
hsa_circRNA_010988	0.188528	0.492223	1.24426	up	ASCRP3002557	hsa_circ_0010988	circBase	chr1	+	26644410	26647014	exonic	NM_001803	CD52	ATAAAGTTACCCTTGTACTTGCACTCCTGGTTCAAAAGCAGCTAAACCAAAAGAAGCCTC	571.25	209	8.71974	8.40445	477	468	968	372	150	300	228	158	8.684	8.64036	9.07023	8.48437	7.97619	8.73317	8.62737	8.28108
hsa_circRNA_077755	0.0947146	0.418644	1.0813	up	ASCRP3002559	hsa_circ_0077755	circBase	chr6	+	121767977	121770873	exonic	uc003pyr.3	GJA1	ATAAAGTTTTAATTTAGTATAAACATAGTGGTGCCCAGGCAACATGGGTGACTGGAGCGC	55.875	33.125	6.34378	6.23101	52	50.5	81	40	37	39	30.5	26	6.40616	6.332	6.30114	6.33582	6.08891	6.32253	6.2955	6.21711
hsa_circRNA_086474	0.276283	0.548865	1.15734	up	ASCRP3002561	hsa_circ_0086474	circBase	chr9	-	19376253	19378916	exonic	NM_001010	RPS6	ATAAATAAGATCAGACTCTGGGTTATGTGGTCCGAATCAGTGGTGGGAACGACAAACAAG	193.5	85.375	7.41415	7.20334	166.5	160.5	341	106	97.5	116	85	43	7.4463	7.39481	7.67538	7.14011	7.20974	7.44681	7.33977	6.81703
hsa_circRNA_040747	0.0429139	0.354117	1.11392	up	ASCRP3002563	hsa_circ_0040747	circBase	chr16	+	85834810	85840607	exonic	NM_001861	COX4I1	ATAAATGACCAGTTTACCTGAAAATGTTGGCTACCAGGGTATTTAGCCTAGTTGGCAAGC	64.375	35.125	6.43851	6.28286	58	54	100.5	45	39	40.5	33	28	6.47729	6.43443	6.44881	6.3935	6.12845	6.37685	6.36877	6.25738
hsa_circRNA_101545	0.0620663	0.389377	1.20545	up	ASCRP3002565	hsa_circ_0035649	circBase	chr15	+	63824845	63852169	exonic	NM_006537	USP3	ATAACAATGTTGTGCCGGTCCAACAAAAGCCCTTGGGTCTGTTTGACTTGTTCAAGTGTC	191.625	81.125	7.43987	7.1703	162.5	164.5	294	145.5	79	99	72.5	74	7.40068	7.40095	7.50846	7.4494	6.86819	7.25575	7.1433	7.41393
hsa_circRNA_406010	0.0786787	0.408313	1.35549	up	ASCRP3002566		25070500	chr2	-	197085692	197086934	intronic	ENST00000260983	HECW2	ATAACATTAAGAGTATTGCTTTGTAGTGTGTGTATCTGCACACCTGGCGCCTAAGTGTGG	136.5	50.625	7.05479	6.61598	120	109	236	81	41.5	60	69	32	7.07704	6.99496	7.26031	6.88686	6.20249	6.71659	7.09749	6.44733
hsa_circRNA_100422	0.178812	0.486664	1.20948	up	ASCRP3002567	hsa_circ_0015796	circBase	chr1	-	197621364	197627499	exonic	NM_144977	DENND1B	ATAACCACCCAGTACCAAAGGCAAATACTCCTGTAAATTTGAGTGTGTTACCTTCCCTGG	226.25	95.25	7.6308	7.35641	192	181	327	205	84	109	85	103	7.58436	7.51734	7.61457	7.80694	6.95608	7.35963	7.32638	7.78357
hsa_circRNA_401920	0.382765	0.61514	1.10265	up	ASCRP3002569		25242744	chr18	-	12366963	12367381	exonic	NM_006796	AFG3L2	ATAACTATCTTTCAAAAGGAGTAAATCAAAGCCAGCTGCTACCACACGCTCTTCTGGAGG	239	112.125	7.69555	7.55457	204	210	346	196	93	142.5	107	106	7.66231	7.67538	7.68615	7.75836	7.12508	7.68812	7.60927	7.79581
hsa_circRNA_100798	0.0671145	0.393421	1.1371	up	ASCRP3002570	hsa_circ_0004453	circBase	chr11	+	36103202	36120011	exonic	NM_174902	LDLRAD3	ATAACTGTCAAGACAACAGTGATGAGGAAAGCTGTGAAAGTTCTCAAGCCAAGGCTAAGT	62.625	33.75	6.43536	6.24999	61.5	59	77	53	41	36	26	32	6.47018	6.48924	6.25147	6.53053	6.17069	6.23139	6.18853	6.40934
hsa_circRNA_407029	0.249493	0.529446	1.35967	up	ASCRP3002571		25070500	chr7	+	153555574	153562137	intergenic			ATAACTTGTCTCCAATATTTGACAGTGGTGATGTGAAGATTCTCAGCCCAGTGATGACGC	667.875	238.375	8.96401	8.52075	641	669.5	596.5	764.5	155	260.5	173	365	9.04384	9.07298	8.37834	9.36088	8.04064	8.51178	8.22598	9.30459
hsa_circRNA_402422	0.604718	0.765572	1.01443	up	ASCRP3002572		25242744	chr2	+	187540330	187540654	exonic	NM_002210	ITGAV	ATAAGAATCTTCCAATTGAGGATATCACCAACTCCACATTGGGTTGTGGAGTTGCTCAGT	38	25.75	6.07654	6.05587	32	29	64	27	30	27	24	22	6.04963	6.04827	6.15126	6.05699	5.98692	6.03813	6.12015	6.07828
hsa_circRNA_400200	0.525864	0.712899	1.12659	up	ASCRP3002574		25242744	chr1	-	38341277	38351497	exonic	NM_005540	INPP5B	ATAAGATGGAAAATGCCAACATTCCTTCTGTGTCCCTGTCCAAGCGAGAGGGCAACAAGG	1171.75	429.75	9.65833	9.48637	977	925	2029.5	755.5	341	621	490	267	9.64866	9.54566	10.0967	9.3423	9.57501	9.76246	9.70863	8.89939
hsa_circRNA_000480	0.541629	0.724038	1.09161	up	ASCRP3002575	hsa_circ_0000480	circBase	chr13	+	46559797	46563115	antisense	NM_015070	ZC3H13	ATAAGATGGTGAAGGAGTTCTCTGTCATCTCTGTGGTCTCTAGAAGAGCTCTGATCCTGT	1928.38	687.375	10.3426	10.2161	1540	1555	3337	1281.5	561	855.5	741	592	10.2629	10.2511	10.8051	10.0513	10.3973	10.2481	10.3199	9.89921
hsa_circRNA_002545	0.640362	0.789368	1.10569	up	ASCRP3002577	hsa_circ_0002545	circBase	chr10	-	126727565	126811437	sense overlapping	NM_001329	CTBP2	ATAAGCACAAAGTCAAGAGACAGCGATTGGACAGAATTTGTGAAGCCTTAGACCAGAACA	140	70.625	7.09899	6.95404	151	105	227	77	129	69.5	53	31	7.3442	6.97867	7.22694	6.84615	7.70832	6.85393	6.84458	6.40934
hsa_circRNA_100152	0.0188689	0.266315	1.15883	up	ASCRP3002580	hsa_circ_0007516	circBase	chr1	-	33099245	33100393	exonic	NM_178547	ZBTB8OS	ATAAGTTCAGTGCTGATGAATTCTTCATACCCCGGATTTGGATCATACAGCAGATGTCCA	97.75	47.625	6.78589	6.57322	78	84	155	74	54	53.5	40	43	6.7259	6.79175	6.8281	6.7978	6.42667	6.61198	6.52955	6.72467
hsa_circRNA_020964	0.764466	0.868408	1.05291	up	ASCRP3002581	hsa_circ_0020964	circBase	chr11	-	5274420	5275744	exonic	NM_000184	HBG2	ATAATAAATCTATTCTGCTAAGAGATCACGCTCCTGGTTGTCTACCCATGGACCCAGAGG	5206.88	2120.5	11.8491	11.7748	4661	5415	4839	5912.5	1198	2074	1697.5	3512.5	11.8752	12.0273	11.393	12.1012	11.6503	11.6041	11.5461	12.2986
hsa_circRNA_034100	0.0120922	0.221754	1.2343	up	ASCRP3002583	hsa_circ_0034100	circBase	chr15	+	25201569	25223729	exonic	uc021sga.1	SNRPN	ATAATAAATGCATAGAGCAATTAAACTGTGCTGCTGTTTCGGAGTTTCAGCCGTACCCTC	125.375	53.25	6.99945	6.69575	94.5	107	207	93	58	60.5	52.5	42	6.86166	6.99213	7.13504	7.00897	6.51497	6.69123	6.77254	6.80427
hsa_circRNA_028215	0.493509	0.691764	1.01608	up	ASCRP3002584	hsa_circ_0028215	circBase	chr12	+	111064166	111070364	exonic	NM_024549	TCTN1	ATAATAACCCTGCAGGGGCGACAGCCAGTTTTGTAGTCAAAAAGCAGTCATCTATTCATT	43	28.5	6.15369	6.13067	33	35	72	32	37	29	24	24	6.10713	6.14054	6.21711	6.14999	6.10974	6.09871	6.12015	6.19409
hsa_circRNA_407100	0.794064	0.885041	1.03685	up	ASCRP3002588		25070500	chr8	+	94767247	94828743	sense overlapping	NM_153704	TMEM67	ATAATCATGGCCAAAAAAAAGTCATGATATCAGGCCCAGACCTTCTCTTTCCCTTTCCAG	6183.38	2561	12.0859	12.0337	5528	5590	7368.5	6247	1128	2840	2423	3853	12.0685	12.0779	12.0054	12.1917	11.5113	12.0951	12.1261	12.4022
hsa_circRNA_043509	0.687289	0.820526	1.01182	up	ASCRP3002589	hsa_circ_0043509	circBase	chr17	+	38318005	38319154	exonic	NM_007359	CASC3	ATAATCCTGATGACATCAAACCTCGAAGAATCCGGAAACCCCGGGTGAAGAAGGTGAATA	42.25	30	6.16522	6.14827	39	38	59	33	43	29	24	24	6.18915	6.18668	6.10582	6.17923	6.25147	6.09871	6.12015	6.12274
hsa_circRNA_404883	0.123134	0.441923	1.15417	up	ASCRP3002592		25070500	chr11	+	47073938	47078385	intronic	ENST00000527784	C11orf49	ATAATGCCAGTTTTAACAGTGTATGCCAGGGAACACACATTCTCTTTCGAGAATTCAGCT	117.375	54.875	6.91586	6.709	95	94.5	205	75	62.5	74	48	35	6.85778	6.89405	7.11381	6.7978	6.59074	6.95463	6.7461	6.54454
hsa_circRNA_104136	0.555382	0.731885	1.00856	up	ASCRP3002593	hsa_circ_0004973	circBase	chr6	+	74190397	74191967	exonic	NM_012123	MTO1	ATAATGCTGACAGCCGGCTCACACTGCGAGGCTACGGTGTTCAGTATGATTACTTAGATC	63.625	39.875	6.43765	6.42535	54.5	54	99	47	51	43.5	34	31	6.42667	6.44881	6.44067	6.43443	6.37095	6.45602	6.42712	6.44733
hsa_circRNA_103612	0.0266992	0.303947	1.26917	up	ASCRP3002594	hsa_circ_0069338	circBase	chr4	-	25153581	25160729	exonic	NM_016955	SEPSECS	ATAATGCTTATGGAGTGCAGTCTTCAAAGTGTATGCATCTCATTCAGCAGGGCAAGTGTC	101.25	44	6.84298	6.4991	85	90	136	94	48	49	36	43	6.78077	6.84109	6.71831	7.03176	6.32253	6.53248	6.38489	6.75651
hsa_circRNA_065499	0.113037	0.43454	1.02713	up	ASCRP3002597	hsa_circ_0065499	circBase	chr3	-	48725435	48732851	exonic	NM_001005909	IP6K2	ATACAAATCTTTTTGTTTATTGTAAGCATCCTGGCCAGAACAAGCCAAGGAGCCAAGACG	42.625	28.625	6.1594	6.12078	38	36	65	31.5	35	32.5	25	22	6.16442	6.17194	6.15126	6.14999	6.10974	6.17497	6.12015	6.07828
hsa_circRNA_000709	0.0114089	0.219426	1.10765	up	ASCRP3002599	hsa_circ_0001433	circBase	chr4	+	103749651	103749908	intronic	ENST00000501133	RP11-10L12.4	ATACAATACTTCCTGAAATATCCAAGTTGGGAGCAGGCTGAGTCAAGCTCAATTGAGTGG	66	36.625	6.46399	6.31649	63	58	100	43	48	39	32.5	27	6.52857	6.51201	6.44067	6.37468	6.32253	6.332	6.35405	6.25738
hsa_circRNA_073848	0.119097	0.440286	1.21884	up	ASCRP3002602	hsa_circ_0073848	circBase	chr5	-	130977406	131080383	exonic	NM_133372	FNIP1	ATACACATGTCAACTTGATTGGCCTTTACCAGAGTTTGATCCAAGCCAGATTCGACTGAT	99.5	42	6.75465	6.46913	82	78	181	57	36	57	42	33	6.71831	6.731	6.98082	6.58846	6.08891	6.69123	6.61606	6.48032
hsa_circRNA_104039	0.38975	0.620593	1.05205	up	ASCRP3002603	hsa_circ_0075402	circBase	chr5	-	180668491	180669345	exonic	NM_006098	GNB2L1	ATACACTGTCCAGATAAGACCATCATCATGTGGAAACTGACCAGGGATGAGACCAACTAT	78.25	46.375	6.58443	6.51122	80	67	116	50	63	47.5	44	31	6.71831	6.58846	6.56877	6.46217	6.58283	6.46363	6.62967	6.36877
hsa_circRNA_078353	0.0856043	0.411624	1.08867	up	ASCRP3002604	hsa_circ_0078353	circBase	chr6	+	155054511	155116273	exonic	NM_014892	SCAF8	ATACACTTGCGGCTGTAGCTCAGATCTTGCAAAGTCCTCAAGGCCAGCAGGCGGATCCCC	86.75	48.5	6.67888	6.55631	71	75	138	63	62	57	42	33	6.62967	6.7123	6.71831	6.65523	6.55074	6.69858	6.54881	6.42712
hsa_circRNA_031977	0.754504	0.86166	1.01285	up	ASCRP3002607	hsa_circ_0031977	circBase	chr14	-	53558502	53570574	exonic	NM_030637	DDHD1	ATACAGCTATAGGCTGATAAAATACCAGTAATGCGTGGACAGTGGTTTATTGACGGCACT	46.625	33.375	6.22726	6.20884	45	41	65.5	35	45	37	27.5	24	6.28521	6.26326	6.14054	6.22004	6.2656	6.2829	6.2086	6.07828
hsa_circRNA_406038	0.307505	0.566835	1.19296	up	ASCRP3002611		25070500	chr2	-	206889066	206889235	intronic	ENST00000403263	INO80D	ATACATTCCCTGATTCCCTGGACTATGTTAGGTTCCCTCTACTGTCCTACTCTTCCCTTA	6401.75	2107.5	12.0628	11.8082	5173.5	5044	10441.5	4948	1162	3032	2284	1952	11.9984	11.9202	12.5021	11.8303	11.5853	12.1816	12.01	11.456
hsa_circRNA_101621	0.0323383	0.322036	1.19644	up	ASCRP3002612	hsa_circ_0002970	circBase	chr15	+	81199003	81201647	exonic	NM_018689	CEMIP	ATACATTCTCTCGCTGCGTCACAGTCCATGGCTCCAATGGCTTGTTGGGAAACCAATGTA	475.5	185	8.50631	8.24756	399.5	420	696.5	386	150	242	186	162	8.44505	8.48749	8.56854	8.52416	7.98993	8.40537	8.29558	8.29935
hsa_circRNA_404962	0.136521	0.453796	1.20966	up	ASCRP3002615		25070500	chr12	+	9833518	9847565	sense overlapping	NM_013269	CLEC2D	ATACCAACAGGTTGTCTGCATTCAAAAGAGCATTCTATTAAAGCTACCTTAATTTGGCGC	93.75	42.625	6.72971	6.4551	120.5	80	124	50.5	45	56.5	40	29	7.10502	6.72002	6.62157	6.47222	6.24147	6.64005	6.52955	6.40934
hsa_circRNA_104864	0.0149224	0.24437	1.25268	up	ASCRP3002616	hsa_circ_0003611	circBase	chr9	-	113703700	113735838	exonic	NM_057159	LPAR1	ATACCATGATGAGTCTTCTGAAGACTGTGGTCATTGTGCTTGGTGGACGTCTGATTTATG	101.25	42.125	6.7941	6.46908	86	82	173	64	44.5	47	43	34	6.78849	6.75359	6.94008	6.69423	6.25738	6.53248	6.63914	6.44733
hsa_circRNA_403576	0.181868	0.489419	1.1509	up	ASCRP3002617		25242744	chr6	+	36437828	36442839	exonic	NM_173562	KCTD20	ATACCATGCTGGGAAGGATTTCTCTCTGATCAAACGGACAGTTCAGGACTCAGAATCTAA	158.75	74.375	7.26222	7.05946	124	158	223	130	76.5	86	63	72	7.12925	7.36891	7.21096	7.33977	6.80543	7.08631	6.96365	7.38246
hsa_circRNA_401195	0.86255	0.925293	1.02919	up	ASCRP3002618		25242744	chr13	-	101277788	101322823	exonic	NM_032813	TMTC4	ATACCCAGACTGTTACTACAACCTCGGGCGTCTGTTGTAATTTAGATTCGAGAAGTGGTT	219.625	110.25	7.6213	7.57978	196	234.5	225	223	127	107	81	126	7.59021	7.79378	7.20852	7.89267	7.66142	7.35963	7.26571	8.03237
hsa_circRNA_101775	0.720996	0.841833	1.04567	up	ASCRP3002619	hsa_circ_0038702	circBase	chr16	-	25264266	25266713	exonic	NM_001012981	ZKSCAN2	ATACCCTAGATCAGGAAGTGACAACCACACGGCTTCCTGCTGGGTCCCAGGTCAGCAGTC	327.125	146.375	8.02359	7.95916	271	287	526.5	224	179	189.5	132	85	7.96501	8.01148	8.21534	7.90253	8.32151	8.08332	7.84887	7.58295
hsa_circRNA_101732	0.247391	0.528403	1.07807	up	ASCRP3002620	hsa_circ_0038249	circBase	chr16	-	18839352	18845760	exonic	NM_015092	SMG1	ATACCCTGAGCCAGATTGAAACTTCTATTGCAACAGTTCAGGCGTAACCTGATGATGGAA	100.75	55.875	6.80642	6.69796	89	89	151	74	66	67	54	36.5	6.7978	6.81142	6.80503	6.81142	6.61652	6.86166	6.81343	6.50024
hsa_circRNA_100430	0.497496	0.695059	1.18739	up	ASCRP3002621	hsa_circ_0007167	circBase	chr1	+	203676136	203677232	exonic	NM_001684	ATP2B4	ATACCTCCAAGATTCTGGTCTGCTCATGTCTGCTCTCACGGTTTTCATCCTGATTCTATA	5067.62	1608	11.6874	11.4396	3892	3834	9317	3227.5	1201	2376	1766	1089	11.5907	11.5433	12.3422	11.2733	11.6524	11.8132	11.6082	10.6846
[truncated: 5,792 more rows]

## Sheet: down_GC_vs_control
# Fold Change cut-off: 1 # P-value cut-off: 1 # Condition pairs: GC_vs_control # Column A: circRNA, it represents circRNA ID. # Column B: P-value, P-value calculated from unpaired t-test. # Column C: FDR, FDR is calculated from Benjamini Hochberg FDR. # Column D: FC (abs), the absolute ratio (no log scale) of normalized intensities between two conditions. # Column E: Regulation, it depicts which …
[truncated: 6,469 more rows]
