# Supplementary material for: Differentially Expressed Circular RNAs and Their Therapeutic Mechanism in Non-segmental Vitiligo Patients Treated With Methylprednisolone
Source: Front Med (Lausanne). 2022 May 16;9:839066. doi: 10.3389/fmed.2022.839066 (PMC9149005; doi:10.3389/fmed.2022.839066)
Supplement: Supplementary file 1 [file Data_Sheet_1.ZIP › Additional files/CircRNA Expression Profiling Data.xls]

## Sheet: All Targets Value - CircRNAs
All Targets Value (Entities where at least 4 out of 8 samples have flags in Present or Marginal) # Column A: circRNA, it represents the circRNA ID. # Column B ~ I: Raw Intensity of each sample. # Column J ~ Q: log2 value of Normalized Intensity of each sample. # Column R ~ Y: Flags, flags are attributes that denote the quality of the entities using methods from GeneSpring software. # Column Z ~ A…
	Raw Intensity								Normalized Intensity								Flags								Annotations
circRNA	[1](raw)	[2](raw)	[3](raw)	[4](raw)	[1A](raw)	[2A](raw)	[3A](raw)	[4A](raw)	[1](normalized)	[2](normalized)	[3](normalized)	[4](normalized)	[1A](normalized)	[2A](normalized)	[3A](normalized)	[4A](normalized)	1:flag_call	2:flag_call	3:flag_call	4:flag_call	1A:flag_call	2A:flag_call	3A:flag_call	4A:flag_call	probeID	Alias	source	chrom	strand	txStart	txEnd	circRNA_type	best_transcript	GeneSymbol	Sequence
hsa_circRNA_082501	72.5	57	43	30	48	63	123	47	6.74945	6.69858	6.59354	6.36877	6.332	6.55074	6.61514	6.41886	P	P	P	P	P	P	P	P	ASCRP3000001	hsa_circ_0082501	circBase	chr7	+	135258401	135333499	exonic	NM_015135	NUP205	AAAAAAACAACCAAAAAATGTTCAACAGCATGAGAAGGTTCAGAAAGCCAGTACAGAGGG
hsa_circRNA_407247	904.5	1307	1099	980	1792.5	1766	2652	1600	11.1441	10.8641	10.9214	10.5577	10.4922	10.4339	10.4846	10.3435	P	P	P	P	P	P	P	P	ASCRP3000002		25070500	chr9	+	131971147	131971515	sense overlapping	uc010myu.1	AK308944	AAAAAACGAAGAAAAAGAGACACCCAGCTCACCTCCAAGTTTGCCTGCAGGAGCCGGCTC
hsa_circRNA_007418	278.5	454.5	423	730	895.5	914	914	990.5	9.17323	9.30908	9.47902	10.1777	9.52544	9.52182	8.98325	9.69464	P	P	P	P	P	P	P	P	ASCRP3000003	hsa_circ_0007418	circBase	chr1	+	22816372	22818026	exonic	NM_014870	ZBTB40	AAAAAACTAGAAATGTGTTCAGAAATTAAAGGTCCACAGAAGGAGGGCCTGTCCTCCCAA
hsa_circRNA_407121	113.5	62	58	44	64	62	96	52	7.4729	6.78077	6.92943	6.84109	6.5426	6.55074	6.41886	6.49924	P	P	P	P	P	P	P	P	ASCRP3000004		25070500	chr8	-	125597327	125603476	exonic	NM_014751	MTSS1	AAAAAAGAAGTCCTCGGATACGCTGAAACTGCAGAAGAAAGCAAAAAAAGGTGGGACCAG
hsa_circRNA_407087	123.5	121	90	73	127.5	133	216	114	7.61088	7.49604	7.39428	7.41393	7.11671	7.2009	7.17409	7.19877	P	P	P	P	M	P	P	P	ASCRP3000005		25070500	chr8	-	71495398	71508556	exonic	NM_014294	TRAM1	AAAAAAGGAACAGGAAAACTACATCTCAGACCCAACTATCTTATGGAGGGCTTATCCCCA
hsa_circRNA_061985	58.5	35	29	36	63.5	59	96	63.5	6.4868	6.16316	6.18853	6.60742	6.50904	6.48924	6.42667	6.67505	P	P	P	P	P	P	P	P	ASCRP3000006	hsa_circ_0061985	circBase	chr21	-	46275124	46285362	exonic	NM_004339	PTTG1IP	AAAAAATATGCTTGTTCTCAGAACACAAACAAAACCTGTGAAGAGTGCCTGAAGAACGTC
hsa_circRNA_404446	232	173	153.5	245.5	376	391	430	425	8.82105	7.96989	8.06045	8.80972	8.37572	8.40551	7.9552	8.62771	P	P	P	P	P	P	P	P	ASCRP3000007		25070500	chr1	-	19670851	19684057	exonic	NM_004930	CAPZB	AAAAACAAAGGATATCGTCAATGGGCTGAGGTATTTTGAAGGTGGCGTCTCATCTGTCTA
hsa_circRNA_043081	43.5	63.5	58	43	84	79	167.5	66	6.25738	6.80624	6.89741	6.75651	6.78077	6.7123	6.90345	6.70675	P	P	P	P	P	P	P	P	ASCRP3000008	hsa_circ_0043081	circBase	chr17	-	33255980	33269925	exonic	NM_006584	CCT6B	AAAAACAACTTCTTCACTCTTGGTTGATCCAAGGATTAGTTTTGGATCATGGTGCCCGTC
hsa_circRNA_401039	78	39	34	35.5	49	45	74.5	42	6.85085	6.2829	6.36877	6.513	6.332	6.3057	6.23379	6.33582	P	P	P	P	P	P	P	P	ASCRP3000009		25242744	chr12	-	110376184	110377052	exonic	NM_014776	GIT2	AAAAACATACAGGAGCTCTTAAGAGCAGCCCAAGAAAATAAACATGACAGGCATCCAGGC
hsa_circRNA_400114	167	91	73	47	120	99	135	74.5	8.18151	7.14203	7.14867	6.84109	7.1209	6.92613	6.7123	6.80543	P	P	P	P	P	P	P	P	ASCRP3000010		25242744	chr1	-	8421822	8482867	exonic	NM_012102	RERE	AAAAACGCAGAAACGCTTCGTTAAGGGACTCAGGCAGTACGGGAAGAACTTCTTCAGAAT
hsa_circRNA_100501	96	80	61	51	110	105	205	78	7.16411	7.03245	6.96365	6.96654	7.00897	6.96437	7.11671	6.84615	P	P	P	P	P	P	P	P	ASCRP3000011	hsa_circ_0002413	circBase	chr1	+	240341220	240351562	exonic	NM_020066	FMN2	AAAAACGCTCAGATGCTGTCCAGAAGCAAGATCAACTTTATACCTGGGCTGCAGTTAGTC
hsa_circRNA_000654	121.5	65	58.5	43	61	62	118	59	7.58412	6.79094	6.90458	6.75651	6.48902	6.53782	6.57582	6.57582	P	P	P	P	P	P	P	P	ASCRP3000012	hsa_circ_0000654	circBase	chr15	+	93480747	93482948	exonic	NM_001271	CHD2	AAAAACGTTAGAGAAAAATGGAAACAGGAACCCTCAGAAGATGAACAGGAACAAGGCACC
hsa_circRNA_104195	75.5	115	74	59	121	120	255	105	6.80543	7.42288	7.18463	7.16004	7.10502	7.09323	7.36017	7.12925	P	P	P	P	P	P	P	P	ASCRP3000013	hsa_circ_0002198	circBase	chr6	+	136472297	136476896	exonic	NM_018945	PDE7B	AAAAACTAACCACCATCTTGCAAACCTATATCAGGAAACAGCCTGGTAACACTGTTGTGC
hsa_circRNA_404754	68	48	39	29	42.5	47	118	37	6.65523	6.52326	6.54025	6.332	6.2486	6.3057	6.58471	6.25855	P	P	P	P	P	P	P	P	ASCRP3000014		25070500	chr10	-	61592282	61612460	exonic	NM_005436	CCDC6	AAAAACTGGAGAATGACACCATTTCTAAGCAACTTACATTAGAACAGCAAGCCAGGGCTG
hsa_circRNA_103950	1115	1819	1470	2711	3493.5	4088	3809	4108	11.4963	11.4002	11.3358	11.8803	11.4186	11.6108	11.005	11.5853	P	P	P	P	P	P	P	P	ASCRP3000015	hsa_circ_0001534	circBase	chr5	-	137278563	137278905	exonic	NM_016603	FAM13B	AAAAACTGGCTCTGGATCTCCGATTGTCAAGTTCTCGAGCAGCTTCTATGGATCTCCATC
hsa_circRNA_007390	182.5	151	159.5	130	170.5	171	277	175.5	8.35476	7.76523	8.12579	8.0492	7.45966	7.44215	7.43281	7.63149	P	P	P	P	P	P	P	P	ASCRP3000016	hsa_circ_0007390	circBase	chr15	-	73854236	73866136	exonic	NM_012428	NPTN	AAAAACTTGCGCCAGAGAAACACAAATTAAGTACTGCTTACAATCCGCTCCTGACATCAC
hsa_circRNA_008846	100	56	39	33	52	60	98.5	52.5	7.2182	6.68122	6.52955	6.52857	6.36549	6.49625	6.44527	6.50756	P	P	P	P	P	P	P	P	ASCRP3000017	hsa_circ_0008846	circBase	chr6	-	18256591	18258636	exonic	NM_003472	DEK	AAAAAGAAGGAAGAAATGTTGAAAAAAAAAGAGTCTCATCGTGGAAGGCAAGAGGGAAAA
hsa_circRNA_000542	812	993	923	237	1490.5	1590	3330	1158	11.0155	10.4777	10.6253	8.76067	10.2169	10.2866	10.803	9.91106	P	P	P	P	P	P	P	P	ASCRP3000018	hsa_circ_0000542	circBase	chr14	+	58785259	58796887	exonic	NM_002892	ARID4A	AAAAAGACAGAAGAAGAGGTGTGTTTGATGATGGTGATGAGCGAACATTGAGACGTACCT
hsa_circRNA_404789	71	53	46	40	74	75	155	60	6.72504	6.58658	6.6588	6.69423	6.64005	6.6821	6.83048	6.60047	P	P	P	P	P	P	P	P	ASCRP3000019		25070500	chr10	+	91478466	91486278	exonic	NM_016195	KIF20B	AAAAAGAGAGAAAATGGTTTCAACAGCATGTGCCTTTCCGGGAAAGTAAACTGACTCACT
hsa_circRNA_007645	57	34	28.5	23	45	43	80	38	6.4783	6.22246	6.23619	6.12274	6.28521	6.26326	6.30342	6.25855	P	P	P	A	P	P	P	P	ASCRP3000020	hsa_circ_0007645	circBase	chr17	-	674564	689217	sense overlapping	NM_016080	GLOD4	AAAAAGATGAAGAAAAGCAAAGGGCTTTGCTGGGCTATGCTGATAACCAGAGAAGCTAAA
hsa_circRNA_102997	70	39	30	27	49	43	98	36.5	6.70675	6.36549	6.30684	6.25738	6.34805	6.23139	6.44067	6.22899	P	P	P	P	P	P	P	P	ASCRP3000021	hsa_circ_0059490	circBase	chr20	-	16506736	16509085	exonic	NM_024704	KIF16B	AAAAAGCCCAGATTACGTTTCACAAGAAATGGGAAAAGGACTTGGAGGCCAAGTTCATTA
hsa_circRNA_402543	96	61	51	49	81	80	151	82	7.18401	6.72845	6.78159	6.91538	6.71831	6.75359	6.81383	6.91538	P	P	P	P	P	P	P	P	ASCRP3000022		25242744	chr20	+	25398740	25405963	exonic	NM_021067	GINS1	AAAAAGCCTATATATTGAAGTATGACCGCTTGCTTCGGATCAGAGCACTCAGATGGGAAT
hsa_circRNA_404823	206	240	193.5	462	604	635	574	725	8.59063	8.40295	8.3884	9.56426	8.97153	9.00665	8.32022	9.28866	P	P	P	P	P	P	P	P	ASCRP3000023		25070500	chr10	-	128973475	128975403	exonic	NM_001039762	FAM196A	AAAAAGGAGAGGCCCATCGGGAAGGAATTATTTTCCAGTACCACTCTCCATGGAATAAAA
hsa_circRNA_103917	91.5	82	70	79	108.5	101	127	111	7.11671	7.06301	7.11251	7.47036	7.00163	6.94082	6.63648	7.17783	P	P	P	P	P	P	P	P	ASCRP3000024	hsa_circ_0073435	circBase	chr5	+	95072592	95119667	exonic	NM_014899	RHOBTB3	AAAAAGGCCAAGGACATATTTGACAGTGATTGGTACACTTCTCGAAATCTAATTGGGGGC
hsa_circRNA_102887	1456	2648	2460	5554.5	6866	6378.5	6064	8254	11.938	11.9929	12.146	12.9087	12.4123	12.2624	11.7529	12.5806	P	P	P	P	P	P	M	P	ASCRP3000025	hsa_circ_0057691	circBase	chr2	-	200233327	200246543	exonic	NM_015265	SATB2	AAAAAGTACAAGAAGATTAAAGGAATAATCAAGCTGGGAAGGTGGAACCCTCTCCCCCTC
hsa_circRNA_405950	163.5	234	187	62	385	369.5	902	252	8.15036	8.3563	8.3114	7.23173	8.3988	8.34153	8.95961	8.03634	P	P	P	P	P	P	P	P	ASCRP3000026		25070500	chr2	+	121036193	121038483	exonic	uc002tml.3	RALB	AAAAAGTAGAAGGTATTCTAGAGCTCTTCAGTGGGTCATCTGTGTGTCACAGCCTCAGAA
hsa_circRNA_054947	339	231.5	227.5	190	176	200	180.5	187	9.54452	8.34599	8.61564	8.50112	7.482	7.61111	6.98328	7.69858	P	P	P	P	P	P	P	P	ASCRP3000027	hsa_circ_0054947	circBase	chr2	+	64113474	64118696	exonic	NM_006759	UGP2	AAAAATAAAGCAGTGAAGCAATAGGCGGGACACTCACTCAATATGAAGGCAAACTGAGAC
hsa_circRNA_406825	283	100	91	56	159.5	164	186	109.5	9.20643	7.25575	7.42235	7.07704	7.38893	7.40944	7.01589	7.15089	P	P	P	P	P	P	P	P	ASCRP3000028		25070500	chr6	+	109762831	109763131	intronic	ENST00000258052	SMPD2	AAAAATAGCTGATCAGAGCTGGAAGACAAGGGAGGGGAAGAAGGCTGGGTGTGAGAAGCC
hsa_circRNA_031460	107.5	259	188	140	377	365.5	816	335	7.35441	8.49215	8.3232	8.13139	8.37572	8.31168	8.80604	8.35547	P	P	P	P	P	P	P	P	ASCRP3000029	hsa_circ_0031460	circBase	chr14	-	31582309	31602881	exonic	NM_015382	HECTD1	AAAAATATTACAGCAGATTGAGGTCAACTGCAACTTGGCCTCTTGATCCACCAAAGGATG
hsa_circRNA_407023	158	209.5	150.5	100.5	274	272	567	219	8.09299	8.2	8.03617	7.75356	7.98299	7.95611	8.3051	7.87335	P	P	P	P	P	P	P	P	ASCRP3000030		25070500	chr7	+	148582342	148582577	intergenic			AAAAATCCTTTATCAAGATGAGCACTGTTCACTTGCCGCCTCTGCAAAGTCCACCGCCGC
hsa_circRNA_406859	343	549	376	211	686	718	1263.5	535.5	9.5827	9.59271	9.30277	8.63428	9.12829	9.18044	9.40917	8.88642	P	P	P	P	P	P	P	P	ASCRP3000031		25070500	chr6	-	135639656	135644462	exonic	NM_017651	AHI1	AAAAATCTCCAGCTCCTCAAAAGGTAGTGGCTCTTTATGACTACACAGCGAATCGATCAG
hsa_circRNA_102776	123.5	88	59.5	44	94	86	154.5	80	7.59698	7.11185	6.89741	6.78849	6.87085	6.80664	6.83601	6.88118	P	P	P	P	P	P	P	P	ASCRP3000032	hsa_circ_0055451	circBase	chr2	-	86088303	86090608	exonic	NM_003896	ST3GAL5	AAAAATGCATTATGTGGACCCTGACCATGTAAAGCAATGCCAAGTGAGTACACCTATGTG
hsa_circRNA_100098	123	90	79	62.5	98	97	155	84.5	7.59115	7.14203	7.25252	7.23173	6.88686	6.89817	6.81943	6.92943	P	P	P	P	P	P	P	P	ASCRP3000033	hsa_circ_0007822	circBase	chr1	+	23356961	23385660	exonic	NM_015013	KDM1A	AAAAATGCCCACTTTATGAAGCCAACGGACAAGCTGTAGAGTACAGAGAGATGGATGAAA
hsa_circRNA_406086	56	34.5	28	27.5	38	45	74	38	6.44527	6.22246	6.22366	6.27826	6.17372	6.3057	6.21347	6.25855	P	P	P	P	P	P	P	P	ASCRP3000034		25070500	chr20	+	18122851	18123563	sense overlapping	NM_020536	CSRP2BP	AAAAATGGATACCAGCCAAGGCTTCGTGACGGAGTTATCAGAGACATTGAGAGGCAAATT
hsa_circRNA_061825	123	111	104.5	98	150.5	152	211	135	7.58412	7.39187	7.56521	7.70227	7.29994	7.31569	7.14806	7.35441	P	P	P	P	P	P	P	P	ASCRP3000035	hsa_circ_0061825	circBase	chr21	-	43782390	43786644	exonic	NM_003225	TFF1	AAAAATTAAAAGAGATCGATATTAAATCCCTGACTCGGGGTCGCCTTTGGAGCAGAGAGG
hsa_circRNA_104215	47.5	57	43	52	95	82	173	66	6.332	6.66453	6.6065	6.99142	6.84188	6.7697	6.91687	6.70675	P	P	P	P	P	P	P	P	ASCRP3000036	hsa_circ_0005753	circBase	chr6	+	149663820	149691235	exonic	NM_015093	TAB2	AAAAATTCCCTGAAGTACCTGAAGTTGTTGTATCCAGGTGCATGTTACAGGCTCCAGACC
hsa_circRNA_401118	66	51	58	53	84	76	117.5	85	6.63603	6.56877	6.89741	7.01348	6.76105	6.67682	6.58	6.94956	P	P	P	P	P	P	P	P	ASCRP3000037		25242744	chr13	+	20593686	20611049	exonic	NM_003453	ZMYM2	AAAAATTTCAGGATTGGTACTACAAGGTAGGTAGCCATCCAAGCTTCCTGAAGGAGGTTC
hsa_circRNA_092547	136	56	46	38	58	64	100	55	7.76523	6.68122	6.68122	6.63603	6.46166	6.52522	6.46363	6.51497	P	P	P	P	P	P	P	P	ASCRP3000038	hsa_circ_0001445	circBase	chr4	+	144464661	144465125	exonic	NM_003601	SMARCA5	AAAACAAAAGGGAGGCTTGTGGATCAGAATCTGAACAAAATTGGGAAAGATGAAATGCTT
hsa_circRNA_101560	83.5	98	71	64	150	154	288.5	125	6.96582	7.22183	7.12861	7.26864	7.323	7.32945	7.4767	7.2889	P	P	P	P	P	P	P	P	ASCRP3000039	hsa_circ_0007527	circBase	chr15	-	65759015	65772737	exonic	NM_017743	DPP8	AAAACAAAGGAATTTTGGGCCACCATTTTGGATTCAGCAGTGCTTGGTCCATCCTACTAG
hsa_circRNA_102799	425	622	562	492	1172	1125	1509	1060.5	9.9404	9.76547	9.91309	9.64236	9.8782	9.79632	9.65025	9.78674	P	P	P	P	P	P	P	P	ASCRP3000040	hsa_circ_0002076	circBase	chr2	-	110321942	110350696	exonic	NM_144710	SEPT10	AAAACAAGCCAGTCAGCTCTTTCAGTCTCACATGGCAACGAAAACAACTTGTATGTCTTC
hsa_circRNA_004103	86	66.5	48	43	106	100.5	171.5	75.5	7.02593	6.81463	6.7461	6.75651	6.95931	6.92134	6.91986	6.82297	P	P	P	P	P	P	P	P	ASCRP3000041	hsa_circ_0004103	circBase	chr11	+	102233626	102239279	exonic	NM_001166	BIRC2	AAAACAAGCTGAAGAAATGGCATCAGGTGTGAGTTCTTGATACGAATGAAAGGCCAAGAG
hsa_circRNA_000566	66	41.5	36	47	69	64	98	61	6.63603	6.37685	6.41358	6.87739	6.58846	6.57582	6.43652	6.64005	P	P	P	P	P	P	P	P	ASCRP3000042	hsa_circ_0000566	circBase	chr14	+	97299803	97327072	exonic	NM_003384	VRK1	AAAACAATAACAAAGTGAAAATGCCTCGTGTAAAAGCAGCTCAAGCTGGAAGACAGAGCT
hsa_circRNA_407110	67	40	34	29.5	51.5	50	89.5	45	6.62836	6.36549	6.39931	6.31414	6.35405	6.37902	6.36549	6.37468	P	P	P	P	P	P	P	P	ASCRP3000043		25070500	chr8	-	101149792	101154396	exonic	NR_036491	FBXO43	AAAACAGATTCTGAGAAACAGAGATTTTGAAGATGTCGCAAAGGCACTCAGGTCAAGCTG
hsa_circRNA_006759	126	81	95	38	129	121	206	115	7.66142	7.03245	7.45761	6.66453	7.19048	7.10859	7.12796	7.18925	P	P	P	P	P	P	P	P	ASCRP3000044	hsa_circ_0006759	circBase	chr2	-	63711737	63798760	exonic	uc002sci.2	WDPCP	AAAACAGTCGGTGTGTGCTGAGCAAATGGAAGAACAAATATGTCTGTCAGAAAACCATGA
hsa_circRNA_000052	151	66	47	45	75	75.5	152	71	8.00111	6.83285	6.68122	6.84109	6.69211	6.68774	6.81383	6.76105	P	P	P	P	P	P	P	P	ASCRP3000045	hsa_circ_0000052	circBase	chr1	+	36367548	36367938	exonic	NM_012199	AGO1	AAAACAGTGTCGAGAAGAGGTGCTCAAATGAAGAATGCCAGCTACAACTTAGATCCCTAC
hsa_circRNA_404732	94	58.5	39	31	51	49.5	135	45.5	7.13504	6.67113	6.56074	6.40934	6.36549	6.40251	6.708	6.42667	P	P	P	P	P	P	P	P	ASCRP3000046		25070500	chr10	-	27311486	27337908	exonic	NM_014915	ANKRD26	AAAACATAAGGTTGAAGAAGAAAGGAAAAAACACAGAAATAATGAAATGGAAGTATCAGC
hsa_circRNA_004767	74	60.5	51	33	78	87	138	68	6.79699	6.74442	6.80427	6.46217	6.71831	6.82615	6.72296	6.77502	P	P	P	P	P	P	P	M	ASCRP3000047	hsa_circ_0004767	circBase	chr17	-	3969740	3976050	exonic	NM_015113	ZZEF1	AAAACATAGTTCAGAAGCTACTGAGGTGAACCCTGAGAGCCTGGAGTTAGGAAGTAACAT
hsa_circRNA_101633	116	206.5	153	126	268.5	292	505	238	7.51574	8.19412	8.0652	8.03237	7.97151	8.05347	8.14548	7.97852	P	P	P	P	P	P	M	P	ASCRP3000048	hsa_circ_0036629	circBase	chr15	+	85657103	85664245	exonic	NM_002605	PDE8A	AAAACATGGAGAGGTAATCAATATTATCAATGCTGCCCAGGAAAGTAGTCCCATGCCTGT
hsa_circRNA_101915	72	50.5	40	33	55	52	89	48	6.76105	6.56074	6.50514	6.40934	6.42036	6.42036	6.36221	6.46217	P	P	P	P	P	P	P	P	ASCRP3000049	hsa_circ_0041050	circBase	chr16	-	89849266	89849510	exonic	NM_000135	FANCA	AAAACATGGGACTCTACGAGGATTTGTCATCAGCTGGGGACATTACTGAGGTGCACATTC
hsa_circRNA_405400	86	36.5	26	26	36	35	70.5	34	6.99213	6.29377	6.10396	6.21711	6.14054	6.10844	6.20249	6.22004	P	P	P	P	P	P	P	P	ASCRP3000050		25070500	chr15	-	77657504	77696619	intronic	ENST00000567337	PEAK1	AAAACCAAAGGTATTCTGGAGAGGTGTATGAGAAGAAAACAGCAAAGCCAAGTTACACCA
hsa_circRNA_102445	250	294	380	126	740.5	716.5	1522	435.5	8.94477	8.70154	9.32057	8.01218	9.22966	9.18221	9.6621	8.65646	P	P	P	P	P	P	P	P	ASCRP3000051	hsa_circ_0004552	circBase	chr19	+	11015626	11019883	exonic	NM_199141	CARM1	AAAACCACACCGACTTCAAGGACAAGATGAAGATGTGTGTGTCTTTAAGTGCTCAGTGTC
hsa_circRNA_102323	169	298.5	207	172	469	517	865	406	8.22128	8.73134	8.45964	8.38555	8.66234	8.76548	8.89346	8.58382	P	P	P	P	P	P	P	P	ASCRP3000053	hsa_circ_0047145	circBase	chr18	-	20932159	20953727	exonic	NM_032933	TMEM241	AAAACCTTCTGGCCCCAGGGCAGTGTGCAGCCTGGATTTTCTTTGCTAAGTGCCCTCCTC
hsa_circRNA_015839	46	39	30	26	44.5	45	82	38	6.28521	6.34028	6.2955	6.21711	6.26326	6.31414	6.28752	6.23858	P	P	P	P	P	P	P	P	ASCRP3000054	hsa_circ_0015839	circBase	chr1	+	200729966	200784772	exonic	NM_203459	CAMSAP2	AAAACTGAAAGAACATCACACAGTTGAAGCTCCAGGAGGTCAAAAGAAAATGTGCCAGAG
hsa_circRNA_402980	128	139	115	97	209	222	334	176.5	7.67825	7.65874	7.69184	7.69358	7.68769	7.73292	7.64461	7.64484	P	P	P	P	P	P	P	P	ASCRP3000055		25242744	chr3	+	141632493	141640905	exonic	NM_001679	ATP1B3	AAAACTGCATCATATACTTTAGAAGAACAGAAGAACCTCACAGTCTGTCCTGATGGAGCA
hsa_circRNA_402979	298	988	709	555	1685	1559	4500	1477	9.31042	10.4723	10.2551	9.82374	10.3895	10.2555	11.2847	10.234	P	P	P	P	P	P	P	P	ASCRP3000056		25242744	chr3	+	141622461	141640905	exonic	NM_001679	ATP1B3	AAAACTGCATGTTTGATCTTGCTCTTCTACCTAGTTTTTTATGGGTTCCTGGCTGCACTC
hsa_circRNA_068767	111	90	63	42	124	113	205	83	7.38677	7.14203	6.97334	6.72467	7.12925	7.03176	7.12925	6.91538	P	P	P	P	P	P	P	P	ASCRP3000057	hsa_circ_0068767	circBase	chr3	+	197677806	197682721	exonic	NM_000996	RPL35A	AAAACTTACTACCTTAAGCCTGCTGGGAACGGGACTTCTAAAAGGAACTATGTCTGGAAG
hsa_circRNA_007263	60	30	29	27	39	33	76	34	6.55074	6.11496	6.23619	6.17194	6.14054	6.14054	6.24266	6.22004	P	P	P	P	P	P	P	P	ASCRP3000058	hsa_circ_0007263	circBase	chr4	+	87614739	87622954	exonic	NM_006264	PTPN13	AAAAGAAACTTCAGGTTCTGAGGGAAGCCATGAATGTAGAAGACAGATCAGCTTTCCTGT
hsa_circRNA_102820	216	249	198	418	541	660.5	511	725.5	8.67721	8.44647	8.4102	9.44419	8.83074	9.05844	8.17337	9.28733	P	P	P	P	P	P	P	P	ASCRP3000059	hsa_circ_0056439	circBase	chr2	+	128944256	128945188	exonic	NM_020120	UGGT1	AAAAGAACCAAGCCGAGAAGGATCTGCCCAATAACATGATTCATCAGGTGCCAATTAAAT
hsa_circRNA_405348	159	147	116	89	187.5	312	183	140	8.09299	7.73948	7.70054	7.61111	7.55147	8.12368	6.98629	7.40653	P	P	P	P	P	P	P	P	ASCRP3000060		25070500	chr15	-	55731669	55742565	exonic	NM_130810	DYX1C1	AAAAGAAGAAGAAAAGAACCCAGAATGGTTGAAGGATAAAGGAAAGGAGAAATTCAGAAA
hsa_circRNA_016363	914	2179	1605	1103	3441	3583	7041	2906.5	11.1767	11.6923	11.4428	10.7069	11.4028	11.4518	11.9304	11.1461	P	P	P	P	P	P	P	P	ASCRP3000061	hsa_circ_0016363	circBase	chr1	-	211836114	211843749	exonic	uc021pir.1	NEK2	AAAAGAATTCTTCAGTTTCCCTGTGCCTCCATTTACAGCTTTTAGCCAGAAAGAACTCGC
hsa_circRNA_092482	145	111	102	95	128	126	151.5	106.5	7.91289	7.37054	7.51905	7.68199	7.15533	7.14742	6.80704	7.13504	P	P	P	P	P	P	P	P	ASCRP3000062	hsa_circ_0001036	circBase	chr2	-	85554223	85554349	sense overlapping	NM_006464	TGOLN2	AAAAGACGTCCCTAACAAGTCGGGTTCGGAGGCGCAGACCACAAAAGATGTCCCTAATAA
hsa_circRNA_000572	53	32	22.5	24	31	30	58	30	6.40828	6.21103	5.95845	6.07828	6.00925	6.06913	6.07961	6.07103	P	P	A	A	A	P	P	P	ASCRP3000063	hsa_circ_0000572	circBase	chr14	-	104219336	104220581	exonic	NM_015316	PPP1R13B	AAAAGACTGTACCAAGAACTACAGGAACAGCGTTTACATTTTCTAAAGCAACAGGAGCGC
hsa_circRNA_087119	17067	22072	18522	28593.5	39813.5	39876	51092.5	47685.5	15.3617	15.094	15.1849	14.9979	14.968	14.8978	15.0131	14.9505	P	P	P	M	P	M	M	P	ASCRP3000064	hsa_circ_0087119	circBase	chr9	+	68409997	68413434	exonic	uc004aew.1	AK308561	AAAAGAGAGGCCGCCGCCTCTCTCTCCCTCTGGTTCTATTTCTCCATCCCTCTCTCCTTT
hsa_circRNA_068784	258	276.5	218	222.5	375	407	556	340	9.03719	8.59827	8.53232	8.67133	8.36085	8.454	8.28006	8.36583	P	P	P	P	P	P	P	P	ASCRP3000065	hsa_circ_0068784	circBase	chr4	+	337570	338219	exonic	NM_003441	ZNF141	AAAAGAGCCCTACAATGTGAAGATACATAAGATCGTAGCCAGACCCCCAGGAACTCTTAA
hsa_circRNA_088439	115	54	40	31	59	63	113	50	7.46706	6.64005	6.54881	6.332	6.47729	6.53782	6.51595	6.44881	P	P	P	P	P	P	P	P	ASCRP3000066	hsa_circ_0088439	circBase	chr9	-	126212971	126641300	exonic	NM_020946	DENND1A	AAAAGAGGTGAAAAACCGCTTGAAGCAAAAGGCAGAATCCAGAGACCACATTTGAAGTAT
hsa_circRNA_105045	82.5	43	32	30	61.5	57	104	41	6.92134	6.43443	6.33806	6.36877	6.49625	6.47222	6.49525	6.31915	P	P	P	P	P	P	P	P	ASCRP3000067	hsa_circ_0092163	circBase	chrX	+	154317537	154319114	exonic	NM_024332	BRCC3	AAAAGAGTTCAGAATGTTCGCACACAAGCCATGTACCAGATGATGGATCAAGGCTTTGTA
hsa_circRNA_060539	106.5	116.5	89	122.5	264	257	357	226.5	7.32413	7.4289	7.35138	7.97709	7.9365	7.88601	7.72292	7.91176	P	P	P	P	P	P	P	P	ASCRP3000068	hsa_circ_0060539	circBase	chr20	-	43953928	43956055	exonic	NM_002999	SDC4	AAAAGATAATAAAACCTGGTACTTTCTAACTCTGATTGTGGGTGGCATCGTGGGCATCCT
hsa_circRNA_000829	6356	8637	6721	16794	22773	23963	28395.5	30647.5	14.0752	13.7835	13.6823	14.2646	14.1487	14.1656	14.0825	14.2739	P	P	P	P	M	P	P	P	ASCRP3000069	hsa_circ_0000829	circBase	chr18	-	12506475	12535600	exonic	NM_020148	SPIRE1	AAAAGATACACCTTGCGAAAAGTGATGTTGTGTGCTGCTCATCTCCCTACTGAATCAGAT
hsa_circRNA_405678	148	162	113.5	90.5	234	249	438	195	7.96809	7.85435	7.67626	7.61985	7.81428	7.86059	7.98887	7.74958	P	P	P	P	P	P	P	P	ASCRP3000070		25070500	chr18	-	36782074	36788753	sense overlapping	NR_024391	LINC00669	AAAAGATGGAGAAGATTATTTCTGCTGGCCTCCAGGAAGCAGGGGGTACAAGCAATTTTC
hsa_circRNA_405869	79	38.5	34	30	44	45	68	39	6.83127	6.35405	6.33806	6.332	6.22125	6.3057	6.17069	6.26844	P	P	P	P	P	P	P	P	ASCRP3000071		25070500	chr2	+	44436353	44436466	intronic	ENST00000459690	PPM1B	AAAAGATTCAGAGTTGGATAAGCACTTGGAATCACGGGTTGAAGTCGAGATAACATGAGT
hsa_circRNA_407150	138	127.5	94	40	92	137	331	109.5	7.81358	7.57659	7.46426	6.63603	6.85778	7.20974	7.64112	7.16004	P	P	P	P	P	P	P	P	ASCRP3000072		25070500	chr9	-	5968018	5988545	exonic	NM_001017969	KIAA2026	AAAAGCAAAACACAAGAAGCACAAATCTGGCACTTGAGAGAAAAGACAACGATAGCAGTT
hsa_circRNA_402810	794	916	903	997	1195.5	1415	1291	1213	10.9761	10.3624	10.5837	10.5845	9.91216	10.0979	9.44266	9.97587	P	P	P	P	P	P	P	P	ASCRP3000073		25242744	chr3	-	31725125	31774903	exonic	NM_017784	OSBPL10	AAAAGCAAGTTCATGGGCATGTCCGTGGGGGTCTCTATGATAGGGGAAGAAAACATCCTG
hsa_circRNA_068655	83.5	57	43	35	60	51	94.5	54	6.89405	6.65035	6.58189	6.54454	6.50024	6.40828	6.40509	6.53053	P	P	P	P	P	P	P	P	ASCRP3000074	hsa_circ_0068655	circBase	chr3	-	196129822	196134264	exonic	NM_015562	UBXN7	AAAAGCAGGAAATACTGGTGGAACCAGAACCATTATTTGGTGGTGCAAGTGAAAGTGTAG
hsa_circRNA_400196	41.5	61	44.5	40	83.5	75	127	71	6.22004	6.76105	6.66986	6.72467	6.75484	6.70675	6.65701	6.77502	P	P	P	P	P	P	P	P	ASCRP3000075		25242744	chr1	+	36358157	36360870	exonic	NM_012199	AGO1	AAAAGCATACCTACCTTCCCCTAGAGGGAAGTGGTGGAATACATGGTCCAGCATTTCAAG
hsa_circRNA_006131	80	41	30	28	48	47	82.5	41	6.88648	6.36549	6.30684	6.27826	6.29999	6.332	6.30342	6.27942	P	P	P	P	P	P	P	P	ASCRP3000076	hsa_circ_0006131	circBase	chr6	-	86328535	86329135	exonic	NM_006372	SYNCRIP	AAAAGCTCAGAGGCAAGCAGCAAAAAATCAAATGTAAAAGTGCTGTTTGTACGCAACCTT
hsa_circRNA_404245	285.5	269	282.5	234.5	312	349.5	432	351	9.22538	8.56818	8.89327	8.74747	8.12221	8.26566	7.96701	8.40309	P	P	P	P	P	P	P	P	ASCRP3000077		25242744	chr9	+	114289547	114296633	exonic	NM_133464	ZNF483	AAAAGCTCCCGACTAGTTTCTGCAGGACTGTAAACTGGATTCCTGGAACCTTTGATATTC
hsa_circRNA_006116	214	191	156	98	326	337	504	231	8.67133	8.08932	8.0652	7.73016	8.18619	8.20968	8.1552	7.93852	P	P	P	P	P	P	P	P	ASCRP3000078	hsa_circ_0006116	circBase	chr7	-	98718265	98718826	exonic	ENST00000472627	SMURF1	AAAAGCTGCTGCTGAGTGGGGCTTCCAGAATTCAAGGTCTAAATTGACATATTTGGGAAG
hsa_circRNA_406648	165.5	178	126	302.5	465	525.5	467	549.5	8.18589	8.00023	7.79154	9.06297	8.65038	8.78077	8.06434	8.92092	P	P	P	P	P	P	P	P	ASCRP3000079		25070500	chr5	+	112870001	112874878	exonic	NM_022828	YTHDC2	AAAAGGAAAAACAGCAAGGGTTTCTCCAAAGACACTTCTGACATTTTGTACTAATGGGGT
hsa_circRNA_001520	104	45	33	40	59	66	105.5	57	7.3314	6.45602	6.33806	6.66453	6.47729	6.58846	6.48924	6.58846	P	P	P	P	P	P	P	P	ASCRP3000080	hsa_circ_0001520	circBase	chr5	+	112321531	112339774	exonic	NM_152624	DCP2	AAAAGGAAAGCCGATTTATTTTGCATATTCCCAGCGAGGAAAGAGACAATGCAATCCGAG
hsa_circRNA_103519	278	435	362	333	589	569	1024.5	576	9.18368	9.23528	9.2623	9.17809	8.93614	8.88165	9.1313	8.99285	P	P	P	P	P	P	P	P	ASCRP3000081	hsa_circ_0068075	circBase	chr3	+	179045348	179046139	exonic	NM_016331	ZNF639	AAAAGGAAGACTCTACACCCTTCTCGTTATTCAGGCATTTTTTACTGTCTACAGAAACTT
hsa_circRNA_103384	801.5	522.5	1590	590.5	653	596.5	896	520.5	10.9924	9.50879	11.4297	9.90057	9.06331	8.93816	8.9488	8.85471	P	P	P	P	P	P	P	P	ASCRP3000082	hsa_circ_0065898	circBase	chr3	-	51454240	51456330	exonic	NM_014703	VPRBP	AAAAGGAGACATTGCCCACATTCCGTCCTATTTCAGTGTTCCGGGAAGCCAATGAAGATG
hsa_circRNA_102642	90	115	76	53	155.5	187.5	378.5	133	7.05661	7.47036	7.21096	7.01348	7.37163	7.54847	7.79581	7.35441	P	M	P	P	P	P	P	P	ASCRP3000083	hsa_circ_0003828	circBase	chr2	-	24046127	24046439	exonic	NM_017552	ATAD2B	AAAAGTGTTTCCTCATGCTGAAATTAGCCAGAGTGACAAAAAAGAAGGCTACTGTGGAGC
hsa_circRNA_405561	461.5	1008.5	832	1317	2004.5	1944	2926	2145	10.0693	10.495	10.4635	10.9607	10.6538	10.5894	10.6228	10.7282	P	P	P	P	P	P	P	P	ASCRP3000084		25070500	chr17	+	29183972	29192818	exonic	NM_024857	ATAD5	AAAAGTTACATAGGGTGTTGTTTGTGGCATTTGAAACCACCCTCTTGTCCTCTCTTAACT
hsa_circRNA_047834	36	39	27	27	35	33	56	32	6.08891	6.31301	6.17346	6.21711	6.08759	6.14054	6.06913	6.14054	P	P	P	P	P	P	P	P	ASCRP3000085	hsa_circ_0047834	circBase	chr18	+	57567659	57571538	exonic	uc002lid.2	PMAIP1	AAAAGTTGATACTGTGGCAGTAAACTATTAAAAGTTTTCACTGTTCGACCGGCGGGTACG
hsa_circRNA_406838	276	626	444	162	867	865.5	2063	633	9.1631	9.77934	9.54731	8.31937	9.48332	9.44331	10.1117	9.12123	P	P	P	P	P	P	P	P	ASCRP3000086		25070500	chr6	+	125328677	125329118	intronic	ENST00000359704	RNF217	AAAAGTTGTAAAAATATGCTATAATAAAATTTATCCACTGCTCCTGGCTGACTTTGAGCA
hsa_circRNA_405727	55.5	42	37	31	59	54	102	42	6.43443	6.43443	6.45499	6.36877	6.48902	6.3935	6.47323	6.31915	P	P	P	P	P	P	P	P	ASCRP3000087		25070500	chr19	+	8539883	8540669	intronic	ENST00000325495	HNRNPM	AAAAGTTTCAGAAATCTGGCTTGGTAAAATGTTACTCAGAGCAGATTACCACCGTGCTCG
hsa_circRNA_031775	76	96	74	82	161	167	320	153	6.81463	7.19662	7.16285	7.50747	7.40068	7.41552	7.60418	7.49853	P	P	P	P	P	P	P	P	ASCRP3000088	hsa_circ_0031775	circBase	chr14	-	50050289	50052767	exonic	NM_001032	RPS29	AAAATAAACATTTGAAAAAACCCTTCATCGTGTCTGTTCAAACCGGCACGGTCTGATCCG
hsa_circRNA_017697	37.5	32	28	25.5	42	41	63	33	6.12015	6.15126	6.18853	6.14437	6.20738	6.23139	6.12974	6.19706	P	P	P	P	P	P	P	P	ASCRP3000089	hsa_circ_0017697	circBase	chr10	+	11893995	11914276	exonic	NM_153256	PROSER2	AAAATAAATTTAAGAGTTTTTTCTTAAGAGTGAGCTGTTGCCGCAGAATGGGCTGCTGGC
hsa_circRNA_403034	58	36	30	27	52.5	47	84	40	6.50564	6.2829	6.30684	6.21711	6.36877	6.33806	6.332	6.29999	P	P	P	P	P	P	P	P	ASCRP3000090		25242744	chr3	-	182923663	182925611	exonic	NM_015078	MCF2L2	AAAATAATATCAAAGGACGATATTGGAAAACTAGGCAAGCTGTTGCTGCACGGCCCTTTC
hsa_circRNA_004520	100.5	178.5	148	137	235.5	236	423	234	7.25929	8.00394	8.00938	8.12221	7.82397	7.80956	7.93797	7.9572	P	P	P	P	P	P	P	P	ASCRP3000091	hsa_circ_0004520	circBase	chr9	-	136790964	136804341	sense overlapping	NM_003371	VAV2	AAAATACCAAAGTTTTCTGTGTTTGAAGAACATACGCACCTTCCTGAAAGTCTGCCACGA
hsa_circRNA_003986	326.5	77	185.5	64	190	141	146	118	9.48588	6.99213	8.3114	7.24156	7.56045	7.25223	6.76805	7.23323	P	P	P	P	P	P	P	P	ASCRP3000092	hsa_circ_0003986	circBase	chr1	+	36282482	36292436	exonic	NM_017629	AGO4	AAAATACCGAGTTTGTAATGTGACTAGACGGCCAGCCAGTCATCAAACGACCTCCGGCTA
hsa_circRNA_100137	50	48	43	30	73	72	134.5	58.5	6.38812	6.54357	6.63914	6.40934	6.67638	6.64676	6.69597	6.61882	P	P	P	P	P	P	P	P	ASCRP3000093	hsa_circ_0011264	circBase	chr1	-	31740717	31764853	exonic	NM_004814	SNRNP40	AAAATAGCAGCTGGCTCAGCCGACAGTACTGTGGAATGTCTATGGTGACTGTGATAACTA
hsa_circRNA_101014	276	137	138.5	74	243	282.5	217.5	156	9.15665	7.65427	7.92465	7.41393	7.83806	8.00464	7.18032	7.51463	P	P	P	P	P	P	P	P	ASCRP3000094	hsa_circ_0008932	circBase	chr12	-	12332743	12340053	exonic	NM_002336	LRP6	AAAATATACTGGGGAGATGCCAAAACAGACAAGATTGAGGCAGGCAGTGGTTAAAGGTTC
hsa_circRNA_102356	48	35	27	28	35.5	36.5	88.5	40	6.29607	6.2829	6.22366	6.332	6.14999	6.16442	6.36221	6.31915	P	P	P	P	P	P	P	P	ASCRP3000095	hsa_circ_0047552	circBase	chr18	-	43568667	43573669	exonic	NM_024430	PSTPIP2	AAAATCAATGGCATTTGAGGCTCAAGAATGTGAACGAATAAACTTCTTCCGGAATGCATT
hsa_circRNA_011933	63	38	36	32	59	65.5	97.5	51	6.59074	6.30228	6.45499	6.44733	6.48902	6.58283	6.42142	6.49924	P	P	P	P	P	P	P	P	ASCRP3000096	hsa_circ_0011933	circBase	chr1	+	41466700	41467926	exonic	NM_001905	CTPS1	AAAATCCAAGCAATTGCCTGGGCTCGGAATCAGAAAAAGCCTTTTTTGGTACATAGATTC
hsa_circRNA_403832	275.5	608	395	156	831	805	1924	619	9.15396	9.72511	9.37014	8.25653	9.41189	9.33997	10.0144	9.08431	P	P	P	P	P	M	P	P	ASCRP3000097		25242744	chr7	-	72178578	72209578	exonic	NM_001145440	TYW1B	AAAATCTCCAGCTTCCTGGTCACAAATGCACAATTTCCTGCGGAAATCAGTCGATGCTCC
hsa_circRNA_000546	72	35.5	30.5	33	44	40.5	66	40.5	6.70675	6.23139	6.32478	6.52857	6.25324	6.24969	6.15938	6.30684	P	P	P	P	P	P	P	P	ASCRP3000098	hsa_circ_0000546	circBase	chr14	-	68234420	68236447	exonic	NM_015346	ZFYVE26	AAAATGAGCTGGTGCGGAGTGAATTTTACTATGAGCAGTTTAACAGGCGTCATCATTGTC
hsa_circRNA_047135	206.5	239	203	193	364	379	558.5	337	8.60613	8.38447	8.44453	8.52171	8.32362	8.36542	8.285	8.3574	P	P	P	P	P	P	P	P	ASCRP3000099	hsa_circ_0047135	circBase	chr18	+	20570899	20576425	exonic	NM_002894	RBBP8	AAAATGGATGTTACTGTAATAGATACAAAGGAAACTCAAGGTCCCATGAGCCCCCTTGGT
hsa_circRNA_406973	50	33	27	23	45	41	91.5	34	6.34473	6.18668	6.22366	6.12274	6.26844	6.23139	6.36877	6.17923	P	P	P	A	P	P	P	P	ASCRP3000100		25070500	chr7	+	89906386	89929373	exonic	NM_001039706	CFAP69	AAAATGGGAAGATCATTGGAATGTGGCTTTACCAAGGATTTGATACTGTTTGCCACCTTT
hsa_circRNA_104979	84	40	31	33	51	48.5	91.5	45	6.95608	6.36549	6.30684	6.39242	6.37902	6.36056	6.3935	6.40251	P	P	P	M	P	P	P	P	ASCRP3000101	hsa_circ_0007685	circBase	chrX	+	10031484	10035530	exonic	NM_015691	WWC3	AAAATGTGTGAGGATGACAGCCGCTCGTACGCCAGCTGATAACAAAGCCATTGACCTTTG
hsa_circRNA_006063	174	51	38.5	45	57	59	81	55	8.28921	6.61698	6.52955	6.81703	6.47729	6.51201	6.30114	6.55074	P	P	P	P	P	P	P	P	ASCRP3000102	hsa_circ_0006063	circBase	chr10	+	26789747	26792203	exonic	NM_019043	APBB1IP	AAAATTAAGCTGGCGCTGGAAAAACTGAAGGAGGCCAAGGTTAAGAAGAGTCCTTAAATG
hsa_circRNA_104496	314.5	667	618	670	929	957	1096.5	1022	9.41119	9.88813	10.0458	10.0786	9.56581	9.59236	9.21411	9.73745	P	P	P	P	P	P	P	P	ASCRP3000103	hsa_circ_0082440	circBase	chr7	+	132990630	133002144	exonic	NM_021807	EXOC4	AAAATTCCTTGATACCTCTCACTATTCTACTGCTGGAAGCTCAAGTGGTGTCAGCAGTTG
hsa_circRNA_101080	52	54	38	50	81	86	128	66	6.40828	6.63422	6.52955	6.94262	6.71831	6.79175	6.65125	6.67505	P	P	P	P	P	P	P	P	ASCRP3000104	hsa_circ_0008085	circBase	chr12	-	56742312	56743420	exonic	NM_005419	STAT2	AAAATTCTGGAGTTGGTACATGACCACCTGAAGGATCTCTGGAATGATGGACTCTGGTGG
hsa_circRNA_008091	75	103	84	57	127.5	126	287	104	6.79699	7.30634	7.31286	7.13947	7.15533	7.1433	7.4729	7.12155	P	P	P	P	P	P	P	P	ASCRP3000105	hsa_circ_0008091	circBase	chr2	-	207003208	207007555	exonic	NM_005006	NDUFS1	AAAATTCTTCAAGACATTGCTTCGGGAAGCCATCCATTTAGCCAGTTGCAGAGTTTTCAA
hsa_circRNA_026134	4520	7060.5	5641	16078	21122	21476	20830	30701	13.7	13.4607	13.4262	14.1854	14.0129	13.981	13.5437	14.2839	P	P	P	P	P	P	P	P	ASCRP3000106	hsa_circ_0026134	circBase	chr12	+	49658864	49667113	exonic	uc001rtt.1	TUBA1C	AAAATTGAAGTTTCCATTTACTACTTCTCCCCCGGACTCCTTGGTAGTCTGTTAGTGGGA
hsa_circRNA_404086	70	95.5	67	103.5	168	186	222	181	6.74189	7.23949	7.09749	7.81298	7.45658	7.55471	7.21096	7.68769	P	P	P	P	P	P	P	P	ASCRP3000107		25242744	chr8	-	103850971	103870378	exonic	NM_015878	AZIN1	AAAATTGCACGTAATCACCCAAATGCCAAGGCGAACTTTCTGACCAAGTATACAACTACC
hsa_circRNA_104750	63	38	33	31	49	52	106	44	6.57582	6.332	6.39931	6.36877	6.332	6.38705	6.50564	6.36659	P	P	P	P	P	P	P	P	ASCRP3000108	hsa_circ_0008678	circBase	chr9	+	20923658	20933102	exonic	NM_017794	FOCAD	AAAATTGCTGCTTTGACACTAGTCTTGAATACAAGGAGAGTCCGGTAGTGAAAGGCAATG
hsa_circRNA_102771	763.5	1217	925	2765	3241	3488	2922	4452	10.9154	10.77	10.6343	11.9153	11.3286	11.4134	10.6185	11.6861	P	P	P	P	P	P	P	P	ASCRP3000109	hsa_circ_0055377	circBase	chr2	+	80772106	80783018	exonic	NM_004389	CTNNA2	AAAATTGCTTTCTGAAACAGGTTGCCAATTTGGCCTGTTCCATCTCCAACAATGAAGAAG
hsa_circRNA_404987	207	169	228	91	235	213.5	433	174	8.59974	7.92	8.59589	7.65561	7.80855	7.69858	7.97115	7.63149	P	P	P	P	P	P	P	P	ASCRP3000110		25070500	chr12	-	29492783	29494151	sense overlapping	NM_016570	ERGIC2	AAACAAAATTCCAGGTTCCTTTTGAGGATGGCCACACAGACAACCACTTACCTCTTTTAG
hsa_circRNA_104082	126	144.5	98	56	110.5	180.5	259	140	7.64439	7.70681	7.50226	7.09749	7.02284	7.50697	7.36836	7.40653	P	P	P	P	P	P	P	P	ASCRP3000111	hsa_circ_0075826	circBase	chr6	+	21979173	22020771	exonic	NR_015410	CASC15	AAACAAACAGACAGAAGAAGGAAGTGGCTAATGGTAAAATCTACTGGTGGAGTCACTCCA
hsa_circRNA_004561	129.5	264	318.5	101.5	632	571.5	1546	392	7.71478	8.5222	9.04744	7.75356	9.02739	8.88461	9.68277	8.54504	P	P	P	P	P	P	P	P	ASCRP3000112	hsa_circ_0004561	circBase	chr8	-	93929156	93941802	intronic	ENST00000517540	TRIQK	AAACAAATTGGCAGTATAAATTTAATGTGTTGTTTTCAAGTGTGTCATGTGTCCAGATGC
hsa_circRNA_104876	120	145	96	65.5	191	175	502	137	7.55806	7.71392	7.46426	7.27794	7.58436	7.45864	8.15409	7.38462	P	P	P	P	P	P	P	P	ASCRP3000113	hsa_circ_0088062	circBase	chr9	-	114911523	114919893	exonic	NM_022486	SUSD1	AAACAACAACAAGACATTCATTCCCAACGATGGCACCTTTTGTACAGGTTTAGACGTCTG
hsa_circRNA_103727	61	57	41	45.5	72.5	66	108	61	6.55074	6.66453	6.52955	6.81703	6.66053	6.58846	6.51003	6.64005	P	P	P	P	P	P	P	P	ASCRP3000114	hsa_circ_0008144	circBase	chr4	-	120460114	120488299	exonic	NM_001083	PDE5A	AAACAAGAGAGCTACAGTCGTTAGCGGTTGTTGGTGTAGCCCAGGCCATCAACAAGAAAT
hsa_circRNA_000980	138	151	116	147.5	268	263	379	249	7.83113	7.76523	7.70054	8.2112	7.95865	7.91345	7.80553	8.01376	P	P	P	P	P	P	P	P	ASCRP3000115	hsa_circ_0000980	circBase	chr2	+	19538077	19538212	antisense	ENST00000449124	AC092594.1	AAACAAGCATCATCCTCTTCTGAAGAAAGACAAGCATGAGGTGCTCCAACATTTTTCAGG
hsa_circRNA_102798	148	121	98	55	167	159	254	121.5	7.98335	7.50326	7.51905	7.11671	7.43281	7.3431	7.35454	7.25929	P	P	P	P	P	M	P	P	ASCRP3000116	hsa_circ_0009020	circBase	chr2	-	110321942	110323436	exonic	NM_144710	SEPT10	AAACAAGCCAGTCAGGGACAGTTGCCGTTTGCTGTTGTGGGAAGTATGGATGAGGTAAAA
hsa_circRNA_407330	2244	4004	2984.5	5202	9309	10509	12338.5	11736	12.5667	12.606	12.4083	12.8288	12.8253	12.9785	12.7483	13.0613	P	P	P	P	P	P	P	P	ASCRP3000117		25070500	chrX	-	129799616	129813722	exonic	NM_006375	ENOX2	AAACAAGCTGAGATCTCCCACCTCCTGCAACCCGAGAAAGACCACCAGGATGCAAAACAG
hsa_circRNA_103352	183	152	103	54	193	190	430.5	150	8.37117	7.76937	7.57305	7.03589	7.57848	7.55471	7.95248	7.45966	P	P	P	P	P	P	P	P	ASCRP3000118	hsa_circ_0001292	circBase	chr3	-	47476497	47484581	exonic	NM_012235	SCAP	AAACAAGGAGAGCCTACTGAGCAGCCTGAGTGGGTACCTGCACATGTTGTTCTTTGTCAG
hsa_circRNA_091669	34.5	30	26	28	46	31	54	34	6.06239	6.13926	6.15686	6.25738	6.25324	6.08891	6.0395	6.17923	P	P	P	P	P	P	P	P	ASCRP3000119	hsa_circ_0091669	circBase	chrX	+	147733519	147744289	exonic	NM_002025	AFF2	AAACAAGTGAATCACTATGAACAAGACCGTAGTGCACTTAAAAAAAGGGAATGGGAGCGG
hsa_circRNA_101466	78	107	95	63	179.5	170	280	139.5	6.86819	7.32357	7.45146	7.23173	7.51093	7.43437	7.4494	7.40095	P	P	P	P	P	P	P	P	ASCRP3000120	hsa_circ_0005387	circBase	chr15	-	28505922	28508315	exonic	NM_004667	HERC2	AAACACATAGTGGGAATTGCCTGTGGGCCTGCCCAGGGCAAGTGTGGTCTTGGGGAGATG
hsa_circRNA_104385	70	43.5	68	32	71	52	78	44.5	6.72504	6.42247	7.08235	6.48032	6.62967	6.42036	6.25147	6.3935	P	P	P	P	P	P	P	P	ASCRP3000121	hsa_circ_0006365	circBase	chr7	+	65751497	65751696	exonic	NM_003596	TPST1	AAACACTCGAAGGAGTGGAGAGATCTACAGACCAAGTAATCAAGCCAGTCAATGTAGGAG
hsa_circRNA_404317	1047	1858.5	1476	2363	4018.5	4004	5533.5	4630	11.3974	11.435	11.3454	11.6901	11.6436	11.5907	11.6154	11.7278	P	P	P	P	P	P	P	P	ASCRP3000122		25242744	chrX	-	8553307	8565297	exonic	NM_000216	KAL1	AAACACTTCCGTTCTTCCAAAGCCTCTCTTCCCCAAGAAGAGCTACGAATGCTTGACCAG
hsa_circRNA_103433	63	47	39	32	67	60	101	52	6.55074	6.47729	6.52955	6.44733	6.5517	6.51201	6.45704	6.50756	P	P	P	P	P	P	P	P	ASCRP3000123	hsa_circ_0005332	circBase	chr3	-	114069120	114070725	exonic	NM_015642	ZBTB20	AAACAGAACTACGTCAAGCACATGTTCGTACACACAGGTGACATCAGTTGCAAGGGGATG
hsa_circRNA_007074	128	239.5	167	207	436	439	740.5	412	7.67825	8.40295	8.18151	8.60567	8.56628	8.54208	8.64606	8.59793	P	P	P	P	P	P	P	P	ASCRP3000124	hsa_circ_0007074	circBase	chr1	-	54348615	54348949	exonic	ENST00000465897	YIPF1	AAACAGACCATTACTTTCCAATTTGGCAATGCAGCCACTTCTCTGACAGCAAACCCAGAT
hsa_circRNA_066869	246	426	334	177	723	640	1426	576	8.93614	9.20589	9.12683	8.41113	9.19502	9.01829	9.57109	8.98574	P	P	P	P	P	P	P	P	ASCRP3000125	hsa_circ_0066869	circBase	chr3	-	119176864	119182471	sense overlapping	NM_018266	TMEM39A	AAACAGTGTGGTGGTATCCTTACAATCATCCTGCTTCTTGTACATCACTGACGTCTGCTC
hsa_circRNA_101140	339.5	544	445	548.5	981	945	1393	1043	9.55624	9.58326	9.54278	9.80484	9.65119	9.57427	9.53463	9.75948	P	P	P	P	P	P	P	P	ASCRP3000126	hsa_circ_0002628	circBase	chr12	+	110778463	110780253	exonic	NM_001681	ATP2A2	AAACAGTTCATCCGCTACCTCATCTCGTCCAACGTCGGGGAAGTTGTCTGACCAATCTGA
hsa_circRNA_050999	38.5	38	33.5	39	76	69	117	60	6.15126	6.32253	6.38489	6.69423	6.67638	6.58846	6.59354	6.61422	P	P	P	P	P	P	P	P	ASCRP3000127	hsa_circ_0050999	circBase	chr19	-	39923846	39924401	exonic	NM_001020	RPS16	AAACAGTTTTTGAGGGATTTTAAAGTTTCAAGAACTGCTGGAGCCAGTTCTGCTTCTCGG
hsa_circRNA_020169	83.5	117	86	57	145	136	289	114	6.92943	7.45966	7.33977	7.12796	7.29236	7.22304	7.4825	7.21624	P	P	P	P	P	P	P	P	ASCRP3000128	hsa_circ_0020169	circBase	chr10	-	120927214	120936665	exonic	uc001lec.3	PRDX3	AAACATATTTTAAAACATTTGCATTTTACCACCAGTTGCCCGACATGTGAGTGCCATTCC
hsa_circRNA_407303	252	156	147	129	249	251.5	440	224	8.97608	7.81539	8.00023	8.0492	7.88582	7.86428	7.99297	7.89647	P	P	P	P	P	P	P	P	ASCRP3000129		25070500	chrX	+	77264598	77275895	exonic	NM_000052	ATP7A	AAACATCAAAGGTGAGGGGAATGACGTGTGCCTCCTGCGTACATAAAATAGAGTCTAGTC
hsa_circRNA_101293	63	88	67.5	37.5	118.5	118	305	90	6.59074	7.15469	7.09749	6.65125	7.08068	7.07738	7.55087	6.98082	P	P	P	P	P	P	P	P	ASCRP3000130	hsa_circ_0030764	circBase	chr13	+	100953713	101101559	exonic	NM_000282	PCCA	AAACATGAGCATTCAGTTTCTTGGTACAGTGGTTGAGCATCCTGTCACAGAATGCATTAC
hsa_circRNA_100555	98	100	78.5	74	133	133	213	117	7.20029	7.25575	7.24691	7.38246	7.20608	7.19324	7.15501	7.22304	P	P	P	P	P	P	P	P	ASCRP3000131	hsa_circ_0017803	circBase	chr10	-	13364834	13387028	exonic	NM_012247	SEPHS1	AAACATGTTCGGCCTCATGCACGGGACCTGCCCGGAGACTTCAGGTGGATCCATAAAGAA
hsa_circRNA_062996	283	478	349	227.5	654	616.5	1145	636	9.2157	9.37391	9.20238	8.71038	9.06696	8.97393	9.27388	9.13194	P	P	P	P	P	P	P	P	ASCRP3000132	hsa_circ_0062996	circBase	chr22	-	33260901	33265112	exonic	NM_003490	SYN3	AAACATTTTTCCCCAACCATAAGCCAATGCAGATCCTTCAAGCCAGACTTCATCCTGGTC
hsa_circRNA_003063	486	830	673	959	1721	1862.5	2226.5	1629	10.1548	10.2116	10.1723	10.5283	10.4256	10.5192	10.2313	10.3649	P	P	P	P	P	P	P	P	ASCRP3000133	hsa_circ_0003063	circBase	chr18	+	8076452	8114825	exonic	NM_002845	PTPRM	AAACCAAAATAGACTGTGTCCAAGTGGCCACAAAAGTCCCAGGTGCTGTTCCCACTGAAT
hsa_circRNA_075881	187	170	147.5	179	242	240	258.5	236.5	8.43011	7.92	8.00483	8.40444	7.82617	7.82617	7.35798	7.96029	P	P	P	P	P	P	P	P	ASCRP3000134	hsa_circ_0075881	circBase	chr6	+	25605039	25606501	exonic	NM_017640	LRRC16A	AAACCAAGAACCGCCTCACGGCCTGAAGCTTGGGAATGATGCCGTATCCCAGGATTCTTC
hsa_circRNA_013959	4079.5	7604	8541	5210.5	5664	6131	4933	5396	13.4696	13.5646	14.2065	12.8339	12.0917	12.1917	11.4224	11.9487	P	P	P	P	P	P	P	P	ASCRP3000135	hsa_circ_0013959	circBase	chr1	-	147131761	147131890	exonic	NM_016361	ACP6	AAACCATATTCTCCTTACGACTCTCAATACCATGAGACCACCCTGAAGGTAGAGTGGAAC
hsa_circRNA_405639	82	51	34	26	42	46	128	39	6.86819	6.55074	6.39931	6.21711	6.20738	6.32253	6.64225	6.26844	P	P	P	P	P	P	P	P	ASCRP3000136		25070500	chr17	+	78593426	78617610	sense overlapping	NM_020761	RPTOR	AAACCATCGGTGCAAATTTACAGAAGCAGTACGAGAACTGGCAGCCAAGGCTCATTTGGT
hsa_circRNA_026023	31.5	27	24	19	34	27.5	81	25	6.02376	6.03813	6.04963	5.8212	6.08759	6.01065	6.30342	5.99006	P	P	A	A	A	P	P	A	ASCRP3000137	hsa_circ_0026023	circBase	chr12	-	48457492	48495299	exonic	NR_051991	SENP1	AAACCATCTGAATTGGCTCAATGATGAGGACTTTGTATCTTTGCTAAAGTCAGTGATGTG
hsa_circRNA_000078	51	42	37	38	67	62	129.5	65	6.37902	6.43443	6.50514	6.57582	6.5426	6.53053	6.67726	6.68122	P	P	P	P	P	P	P	P	ASCRP3000138	hsa_circ_0000078	circBase	chr1	+	62907865	62911100	exonic	NM_003368	USP1	AAACCCATAAACAAAGGTATTATATTTTTGTCCCGGTTTTAAATCTGGAGTAAAGCACTT
hsa_circRNA_000968	9181	13973.5	11349	27708.5	32456.5	35462	30086	41788	14.6345	14.485	14.5431	14.968	14.6638	14.7111	14.1532	14.7807	P	P	P	P	P	P	P	M	ASCRP3000139	hsa_circ_0000968	circBase	chr19	+	58774155	58774397	intronic	ENST00000595981	ZNF544	AAACCCTATGAATGTGACCATTGCGAGAAAGCCTTTAGCCAACGGTCTCCCCTCATCATG
hsa_circRNA_404701	115	129.5	117.5	67	199.5	201.5	360	143	7.46706	7.5853	7.71649	7.31456	7.63399	7.62488	7.73313	7.44319	P	P	P	P	P	P	P	P	ASCRP3000140		25070500	chr1	-	247319707	247323115	sense overlapping	NM_003431	ZNF124	AAACCCTATGACTATAAGCAATAAGAACTCGGTTGCCTTTGAGGATGTGGCTGTGAACTT
hsa_circRNA_005287	60	36	30	25	43	40	74.5	37	6.53248	6.25738	6.28058	6.17194	6.19706	6.23139	6.22125	6.27942	P	P	P	P	P	P	P	P	ASCRP3000141	hsa_circ_0005287	circBase	chr16	+	21326631	21328447	sense overlapping	NR_026675	CRYM-AS1	AAACCCTCAAATGAAAGTATTTCCATGGGGATTGGGAAAGCTACTGGCAAGATTTACCTG
hsa_circRNA_018168	281.5	304	343.5	241	289	298	302	258.5	9.20238	8.74705	9.16843	8.7739	8.04133	8.06621	7.53323	8.06045	P	P	P	P	P	P	P	P	ASCRP3000142	hsa_circ_0018168	circBase	chr10	-	34558584	34573173	exonic	NM_019619	PARD3	AAACCCTCACCTGTAGACAGGTTTGGCAAACATCGAAAAGATGACAAGATTGAGAAAACG
hsa_circRNA_103167	171.5	124.5	103	87	137.5	143	222	130	8.26258	7.53128	7.57305	7.57352	7.20182	7.27794	7.18834	7.32945	P	P	P	P	P	P	P	P	ASCRP3000143	hsa_circ_0008252	circBase	chr22	+	21965145	21965332	exonic	NM_003347	UBE2L3	AAACCGACCAAGGACAACCCTCCATATGATAAGGGAGCCTTCAGAATCGAAATCAACTTT
hsa_circRNA_400993	58	33	25.5	29	34	36	71	32	6.53248	6.21103	6.17346	6.332	6.12274	6.15686	6.21347	6.17923	P	P	P	P	P	P	P	P	ASCRP3000144		25242744	chr12	-	72013094	72014095	exonic	NM_144982	ZFC3H1	AAACCGGGGTTTGAGAAGTATAATAACTTGGATCTGTTTCGATGCAGTGAAAGCTTGCAC
hsa_circRNA_104659	93	123	124.5	76	148	142	315	122	7.12508	7.53687	7.77772	7.45761	7.31569	7.25929	7.58201	7.26513	P	P	P	P	P	P	P	P	ASCRP3000145	hsa_circ_0085045	circBase	chr8	-	99718694	99761618	exonic	NM_006281	STK3	AAACCTCCTTATGCTGATATACATCCAATGAGGCCCATATGTTGTAAAGTACTATGGCAG
hsa_circRNA_406619	95	42	36	52	48	47	85	42	7.12508	6.40934	6.45499	6.99142	6.31463	6.3057	6.32253	6.35294	P	P	P	P	P	P	P	P	ASCRP3000146		25070500	chr5	+	68487621	68492936	exonic	NM_022909	CENPH	AAACCTGGAGAAAATTAGCAGACAGTCTAGGCTGAGAGCACAGACAAAACAACAACTCTT
hsa_circRNA_102878	137	61	46	47.5	81	85	128	63	7.81358	6.74442	6.6588	6.87739	6.74862	6.78159	6.65125	6.6672	P	P	P	P	P	P	P	P	ASCRP3000147	hsa_circ_0057551	circBase	chr2	+	196544755	196548630	exonic	NM_020342	SLC39A10	AAACCTGGTTCCTGAAGATGAGGCAAATATAGGGGCATCAGGAAAAATAGAAATGAAGGT
hsa_circRNA_104348	92	65	39	26	64	57	186	51	7.0737	6.79094	6.54881	6.25738	6.52857	6.47729	7.00897	6.46217	P	P	P	P	P	P	P	P	ASCRP3000148	hsa_circ_0079891	circBase	chr7	-	37250990	37382367	exonic	NM_014800	ELMO1	AAACGCAAGTCCATGTACACGCGAGATTATAAGAAGCTTGGGTTCATTGTATAGACACGT
hsa_circRNA_101996	82	90.5	68	41.5	123	126	252	94	6.94008	7.16004	7.06937	6.74105	7.12925	7.14742	7.34475	7.00265	P	P	P	P	P	P	P	P	ASCRP3000149	hsa_circ_0000745	circBase	chr17	+	20107645	20109225	exonic	NM_152904	SPECC1	AAACGGTGAAATTAAACATGTTTCCAGTCTGCTGGCCAAGGGGCCTTTACAACAACTAAA
hsa_circRNA_102473	306	577	474.5	362	787	743	1350.5	706	9.35692	9.65946	9.63844	9.28711	9.32611	9.22643	9.49612	9.25836	P	P	P	P	P	P	P	P	ASCRP3000150	hsa_circ_0003215	circBase	chr19	+	17267718	17270294	exonic	NM_004145	MYO9B	AAACGGTGACCGTCAACGACAAGCTTATCCTTCCCTACAGCCTCAGCGAGGATTTTTGCC
hsa_circRNA_100117	136	171	175	138.5	218	210.5	338	193	7.78091	7.95064	8.23937	8.13583	7.73419	7.67825	7.66008	7.74201	P	P	P	P	P	P	P	P	ASCRP3000151	hsa_circ_0007895	circBase	chr1	-	28362054	28384605	exonic	NM_001990	EYA3	AAACGTATGGACTACCTCCTTTTGATTGTGAAAACTGCTGAGAGAGACTTGCAATCCAGT
hsa_circRNA_011153	93	77	64	47	83	72	186	62	7.0737	6.93091	6.99213	6.86476	6.74273	6.64005	7.00335	6.65523	P	M	M	P	P	P	P	P	ASCRP3000152	hsa_circ_0011153	circBase	chr1	+	28887144	28887910	exonic	NM_017846	TRNAU1AP	AAACGTTTTAAACTGAACTATGCCACTTACGGGAAACAACCAGATAACAGGATCCCAGCT
hsa_circRNA_100865	48	36	32	30.5	37.5	36	73	32	6.32253	6.2829	6.36877	6.42712	6.18296	6.21589	6.23379	6.17923	P	P	P	P	P	P	P	P	ASCRP3000153	hsa_circ_0002038	circBase	chr11	+	68334481	68343511	exonic	NM_001164160	PPP6R3	AAACTAACAAGAGGAACACGGTAGATCTAAAAAGTGTGATGAAGACCACATGGGGTGTGC
hsa_circRNA_103745	52	49	42	40.5	75	66	137	60	6.35405	6.53248	6.57162	6.69423	6.63603	6.55074	6.70032	6.58846	P	P	P	P	P	P	P	M	ASCRP3000154	hsa_circ_0071036	circBase	chr4	-	143324090	143326477	exonic	NM_003866	INPP4B	AAACTAACAGTCTATGATGTCAAGGATAAGTCTCATGACACCCATGCAAGGATCTCGTGG
hsa_circRNA_104194	75	97	74	53	103	103	213	91	6.76887	7.23502	7.16942	7.03589	6.94008	6.93386	7.16474	6.98082	P	P	P	P	P	P	P	P	ASCRP3000155	hsa_circ_0004712	circBase	chr6	+	136468488	136476896	exonic	NM_018945	PDE7B	AAACTAACCACCATCTTGCAAACCTATATCAGGTACAACATACTCAGGGGAGATTGGCAC
hsa_circRNA_101224	68	42.5	33	37	67	66	96	53.5	6.65523	6.42247	6.42712	6.60742	6.57582	6.57582	6.42142	6.53734	P	P	P	P	P	P	P	P	ASCRP3000156	hsa_circ_0029614	circBase	chr13	-	20304378	20356931	exonic	NM_001042414	PSPC1	AAACTACATGGAAAATGCCTGTATCCGGTGTCCGAGGCGAACTCAGTAAGATGATGTTAA
hsa_circRNA_090099	29	26	21	22	38	27	65	25	5.93825	6.06374	6.01345	6.03125	6.15686	5.98122	6.12274	5.95264	P	P	A	A	A	P	P	A	ASCRP3000157	hsa_circ_0090099	circBase	chrX	+	23803636	23804327	exonic	uc004dau.3	SAT1	AAACTACTCTTTGATTTAAGCTTTGGCATAGGATCAGAAATTCTGAAGAATCTAAGCCAG
hsa_circRNA_100885	41	44	35	26.5	44	46.5	105	38.5	6.19162	6.38812	6.39931	6.21711	6.28521	6.332	6.48579	6.30684	P	P	P	P	P	P	P	P	ASCRP3000158	hsa_circ_0004596	circBase	chr11	-	73418464	73429935	exonic	NM_002869	RAB6A	AAACTAGTGCAAAAGCTGGATACAATGTAAAGCAGATCAGGCTTCAGCTGTGGGATACTG
hsa_circRNA_088498	67	48	50	32	85	84.5	142	56	6.63603	6.47729	6.76105	6.40934	6.78077	6.77584	6.74862	6.53053	P	P	P	P	P	P	P	P	ASCRP3000159	hsa_circ_0088498	circBase	chr9	-	127115743	127174771	exonic	NM_002799	PSMB7	AAACTCAACTCAATAAAAAACAAAAACCAAATTGGGCAGCTGATTGTTGTGGTGCTGGGA
hsa_circRNA_404608	47	27	24	24	31	31	58.5	31.5	6.32253	6.01065	6.08626	6.12274	6.02987	6.06913	6.09871	6.08626	P	P	P	P	A	P	P	M	ASCRP3000160		25070500	chr1	+	171956795	171958288	exonic	NM_015569	DNM3	AAACTCAGATGCGCTGAAGCTAGCTAAAGAAGTTGATCCTCAAGAATATGCCGAGTTTCT
hsa_circRNA_087659	207	186	231	92.5	123.5	141.5	192	107	8.60951	8.06654	8.64022	7.66697	7.12508	7.25457	7.03964	7.12155	P	P	P	P	P	P	P	P	ASCRP3000161	hsa_circ_0087659	circBase	chr9	+	100109595	100112837	exonic	NM_020893	CCDC180	AAACTCCGCTACTCAAATATTGAGTTCATCAAACACTGCAGACTTCGAGCTGGCTTCTTC
hsa_circRNA_400732	156	220	219	265	320	323	473	341	8.04064	8.26935	8.53612	8.88604	8.15092	8.17212	8.08531	8.36583	P	P	P	P	P	P	P	P	ASCRP3000162		25242744	chr11	+	32987845	32995095	exonic	NM_001076786	QSER1	AAACTCTAAGGACTTCTAAAACAACCACCAAATCTGCACAAAATTTGAACCTCCCGCTCC
hsa_circRNA_103432	49	39	41	29.5	50	36	85.5	34	6.29607	6.32253	6.57162	6.39242	6.31463	6.12145	6.32591	6.17923	P	P	P	P	P	P	P	P	ASCRP3000163	hsa_circ_0006163	circBase	chr3	-	113207791	113225452	exonic	NM_144718	SPICE1	AAACTCTCAGTCTAACACGAATACAGACAGATGTCATTTGTCAGAGTGAACCGCTGTGGT
hsa_circRNA_403821	183.5	264	196	510	737	748	772	972.5	8.37572	8.53132	8.39933	9.69583	9.2262	9.23364	8.70852	9.66909	P	P	P	P	P	P	P	P	ASCRP3000164		25242744	chr7	+	65220766	65221561	exonic	NR_003110	CCT6P1	AAACTGATACAAGGGCCTTCATCCCAGAATAATCACTGAAGGATTTGAAGCTGTGAAGGA
hsa_circRNA_401846	44	33	25	24	38	44	79	33.5	6.2656	6.21103	6.08626	6.17194	6.18296	6.2932	6.27826	6.2086	P	P	P	P	P	P	P	P	ASCRP3000165		25242744	chr17	-	58257905	58263012	exonic	NM_032582	USP32	AAACTGCAAGTGGTACTGTTACAATGACAGCAGCTGTAAGGTTGTAGATGAGCATGAGAG
hsa_circRNA_102078	75.5	74	60.5	60.5	119.5	107	176	107	6.76887	6.91687	6.96365	7.20151	7.09028	6.98328	6.94628	7.12925	P	P	P	P	P	P	P	P	ASCRP3000166	hsa_circ_0043893	circBase	chr17	-	40858024	40860101	exonic	NM_001991	EZH1	AAACTGCAGCATCCAGCGTGGACTTAAGAAGATAACTCTTCCACACAAGTGTACAACTAC
hsa_circRNA_103556	194.5	106	130	266	130	136	174.5	122	8.50074	7.32357	7.81959	8.89604	7.17721	7.20608	6.94298	7.26513	P	P	P	P	P	P	P	P	ASCRP3000167	hsa_circ_0068629	circBase	chr3	-	195800800	195802231	exonic	NM_003234	TFRC	AAACTGGACAGCACAGACTTCACCGGCACCATCAATTTGGTGGAGAACCATTGTCATATA
hsa_circRNA_102324	209	208	222	124	459	444.5	700.5	303	8.63589	8.19614	8.57177	8.01218	8.62979	8.56854	8.57487	8.23861	P	P	P	P	P	P	P	P	ASCRP3000168	hsa_circ_0047151	circBase	chr18	-	21001330	21010641	exonic	NM_032933	TMEM241	AAACTGGGCTGGGTAGAGATCAACAGCAGTTCAAGTATGTGCTGTCTGTCTTGAAATTTA
hsa_circRNA_001196	103	96	72	53.5	102	126.5	165	75	7.28285	7.20852	7.15533	7.04679	6.94008	7.13504	6.89968	6.82297	P	P	P	P	P	P	P	P	ASCRP3000169	hsa_circ_0001780	circBase	chr8	+	17796781	17799020	intronic	ENST00000518930	PCM1	AAACTTAAAAGACTAAATATACTGCTGCTTGGAGGGGGATGGGGATTGGAAGGAAAGTGA
hsa_circRNA_021003	94	152	127	90.5	268	261.5	517	222	7.13504	7.76523	7.81197	7.64529	7.94616	7.9213	8.18822	7.88352	P	P	P	P	P	P	P	P	ASCRP3000170	hsa_circ_0021003	circBase	chr11	+	6502986	6505911	exonic	NM_012192	TIMM10B	AAACTTCCATTGTGAATTACTGCGTGACTTCCTGTTGGTCTACAATCGGATGACAGAACT
hsa_circRNA_001747	226	104.5	63.5	47	108	112	197	99	8.77349	7.32357	6.99213	6.88991	7.00476	7.03176	7.07504	7.05932	P	P	P	P	P	P	P	P	ASCRP3000171	hsa_circ_0000246	circBase	chr10	+	74468040	74475660	exonic	uc009xqp.1	MCU	AAACTTGAACATTCGCAGGGAGTGGAGGAAGAGGTGAAGATGTGGAAAGCCCAGAGAGTT
hsa_circRNA_103314	59	36	33	27	49.5	50	104	41.5	6.51497	6.2829	6.39931	6.29607	6.33806	6.37902	6.48579	6.30684	P	P	P	P	P	P	P	P	ASCRP3000172	hsa_circ_0064690	circBase	chr3	+	32745359	32750312	exonic	NM_015442	CNOT10	AAACTTTATCAGTTCATAGAGCCTTTTGATCAGGGAGCAGAGAAACATGAAGGCACAGGT
hsa_circRNA_046753	225	499	376	672.5	1049	997	1444	1171	8.76434	9.4364	9.30277	10.0823	9.74266	9.65653	9.58898	9.9279	P	P	P	P	P	P	P	P	ASCRP3000173	hsa_circ_0046753	circBase	chr18	+	3252272	3256234	exonic	uc002kls.3	MYL12A	AAACTTTATGATAAAATAGCTGCTGAGCGGTTTTGCAGACTACCATCTTCCCTGCAACTC
hsa_circRNA_005880	45	37	33	25	52	43	85.5	31	6.28521	6.25738	6.35405	6.17194	6.37902	6.27826	6.33582	6.09288	P	P	P	A	P	P	P	P	ASCRP3000174	hsa_circ_0005880	circBase	chr5	+	68881420	68888157	sense overlapping	NM_001042490	GTF2H2C_2	AAACTTTTTGCTAAGAAAAGGCATTTGGATGGCAATACTGAGCCAGGGCTTACATTAGGA
hsa_circRNA_045801	917.5	1880	1716	1856.5	3013	3759	4674.5	3388	11.1767	11.4545	11.5728	11.3974	11.2247	11.5296	11.3296	11.3648	P	P	P	P	P	P	P	P	ASCRP3000175	hsa_circ_0045801	circBase	chr17	-	74385612	74397235	exonic	NM_022066	UBE2O	AAACTTTTTTTTACTTGCAGGTCTCTTCTTCGATGATTCCTATGGCTTCTACCCAGGCCA
hsa_circRNA_406786	100.5	64.5	46	41	66	72	134	60.5	7.25223	6.83285	6.68122	6.72467	6.58846	6.64005	6.7123	6.61882	P	P	P	P	P	P	P	P	ASCRP3000176		25070500	chr6	+	56846508	56857353	exonic	NM_152731	BEND6	AAAGAAAACAGCCGACTTCGACAGTCTTTGGTCATGCTTCAAGGGAAAGCATTAACTTTT
hsa_circRNA_406197	28	27	27	25	35	30.5	58	28	5.97335	5.98407	6.22366	6.17194	6.12274	6.07961	6.08626	6.05699	P	P	P	P	P	P	P	P	ASCRP3000177		25070500	chr22	+	39104849	39106177	intronic	ENST00000418601	GTPBP1	AAAGAAACACTTTTCTTTGCTGAATGTAGGCTTTGTAAAGCCAGCTGGTTCTAGTGAGCC
hsa_circRNA_400435	70.5	34	29	27	42	42	73	35	6.73269	6.21103	6.22366	6.29607	6.21468	6.23139	6.21711	6.22004	P	P	P	P	P	P	P	P	ASCRP3000178		25242744	chr1	+	230795209	230800333	exonic	NM_007357	COG2	AAAGAAACCTCTGCACTAGAAGCAAGCAGGAAGATTTCGATGTCGATCATTTTGTGTCTG
hsa_circRNA_002554	156	253	287	93	532	482	1154	329.5	8.06654	8.46949	8.91311	7.67704	8.81306	8.68054	9.2918	8.33462	P	P	P	P	P	P	P	P	ASCRP3000179	hsa_circ_0002554	circBase	chr3	-	53908237	53910107	exonic	NM_022899	ACTR8	AAAGAAACTTTTTGTCATTTAGATCAGGGATTGTGGTCCATCAGGAGTCTGTGTGTGCCA
hsa_circRNA_100676	63	45	34	37	77	74.5	84	46	6.58283	6.40934	6.39931	6.63603	6.66453	6.6821	6.32253	6.40251	P	P	P	P	P	P	P	P	ASCRP3000180	hsa_circ_0019799	circBase	chr10	-	105106994	105107207	exonic	NM_001011663	PCGF6	AAAGAAAGAGGTCTAGAAGTACCTAAACCTGGTTGGACCGACAGTTACAAGACATAGTGT
hsa_circRNA_000615	75	78.5	58	47	113	118	177	84	6.81463	6.99881	6.91389	6.88991	7.02593	7.08631	6.95244	6.91538	P	P	P	P	P	P	P	P	ASCRP3000181	hsa_circ_0000615	circBase	chr15	+	64791491	64792365	sense overlapping	NM_015042	ZNF609	AAAGAAAGTCAAGTCTGAAAAGCAATGATGTTGTCCACTGGGCATGTACTGACCAATGTG
hsa_circRNA_009118	47	51	39	33	69	67	121	58.5	6.32253	6.55074	6.54881	6.44733	6.59448	6.61198	6.61514	6.59448	P	P	P	P	P	P	P	P	ASCRP3000182	hsa_circ_0009118	circBase	chr1	+	15860731	15874923	exonic	NM_015291	DNAJC16	AAAGAACATATAAACAGGCCTGCCGATGTTATCCAGGCATCCTGACAAAAACAAAGATCC
hsa_circRNA_407172	144.5	131	120	109	188.5	199	311.5	158	7.92149	7.61088	7.74223	7.87297	7.55147	7.61847	7.5645	7.53638	P	P	P	P	P	P	P	P	ASCRP3000183		25070500	chr9	-	35148956	35149174	sense overlapping	ENST00000439134	RP11-182N22.7	AAAGAACCTTGGAATGTGAAGAGACATGAGATGGTAGCTGAACCCCCATGTTGACATTTA
hsa_circRNA_401083	131	77	67.5	65	77	89.5	93	86	7.70832	6.97724	7.05963	7.26864	6.67638	6.83601	6.3935	6.92943	P	P	P	P	P	P	P	P	ASCRP3000184		25242744	chr12	-	121932381	122016851	exonic	NM_032590	KDM2B	AAAGAAGACTCCAAAGCGCCCGATTGACCGCCAGCGATACGACGAGAACGAGGACTTGTC
hsa_circRNA_067524	108	151.5	122	142.5	290	298	507.5	288.5	7.34475	7.77926	7.76232	8.16677	8.04716	8.06146	8.16614	8.18948	P	P	P	P	P	P	P	P	ASCRP3000185	hsa_circ_0067524	circBase	chr3	-	138400808	138407816	exonic	NM_006219	PIK3CB	AAAGAAGCTGGTTTGGATCTTCGGTCAGAAGTGCACATTCCTGCTGTCTCAGTACAATTT
hsa_circRNA_001104	318	156	103.5	67	139	242.5	326	150	9.42848	7.80391	7.56521	7.31456	7.23143	7.8345	7.61801	7.48149	P	P	P	P	P	P	P	P	ASCRP3000186	hsa_circ_0001157	circBase	chr20	-	37600088	37600198	antisense	NM_021931	DHX35	AAAGAAGGCAGACAAGGGAACAGGAGGCATTTATAAGACTGGGTCTAAACAGAAGTGAAC
hsa_circRNA_404765	58	57	49	39	72	65	123	62	6.4712	6.68122	6.7461	6.66453	6.62967	6.57582	6.61514	6.64005	P	P	P	P	P	P	P	P	ASCRP3000187		25070500	chr10	-	70209784	70225569	exonic	NR_102264	DNA2	AAAGAATCAAATTCTATTGAACACCGTAGTCAGAGCTCTGATCCAGCCACACGCCAAATG
hsa_circRNA_405630	38	31	27	25.5	39	38	67	34	6.10974	6.08759	6.18853	6.21711	6.18296	6.18668	6.15126	6.16944	P	P	P	P	P	P	P	P	ASCRP3000188		25070500	chr17	-	74340751	74344662	exonic	NM_002766	PRPSAP1	AAAGAATCTGTTCGTGGCCAAGATATTTTCATTATACAGACAATACCCAGGCGCCTTGGT
hsa_circRNA_016681	127.5	53	36	42	64	64	94	60	7.65091	6.60047	6.45499	6.66453	6.54785	6.55074	6.40509	6.62856	P	P	P	P	P	P	P	P	ASCRP3000189	hsa_circ_0016681	circBase	chr1	-	226054811	226065294	exonic	NM_014698	TMEM63A	AAAGACCCGTATAGTTTTGGGAGGACAACAATAGCAAACCTACAGACTGAGGAAGACAGG
hsa_circRNA_102686	338.5	539	415	875	1244.5	1405	1309	1516.5	9.54452	9.57541	9.4605	10.41	9.96193	10.0866	9.45731	10.2757	P	P	P	P	P	P	P	P	ASCRP3000190	hsa_circ_0053967	circBase	chr2	+	36668400	36749456	exonic	NM_016441	CRIM1	AAAGACCTGTCTTGAGAAAAGGCCAGTGTTGTCCCTACTGCATAGAAGAGAAGCCAGATT
hsa_circRNA_104090	946	1931	1491	1359.5	2827.5	2814	5240	2828.5	11.2247	11.4992	11.3574	10.9929	11.1308	11.0924	11.5256	11.1135	P	P	P	P	P	P	P	P	ASCRP3000191	hsa_circ_0006109	circBase	chr6	+	30618770	30619243	exonic	NM_145029	C6orf136	AAAGACGAGCATTACCGCTTCCCAAGCTCTTCCTTCAGTCCCACGACTACAGTCTGTATT
hsa_circRNA_039783	138.5	101	86	50.5	160	153	260	113	7.82458	7.26659	7.32638	6.95535	7.38246	7.33699	7.37136	7.18925	P	P	P	P	P	P	P	P	ASCRP3000192	hsa_circ_0039783	circBase	chr16	+	67070541	67100701	exonic	NM_001755	CBFB	AAAGACTGGATGGTATGGGCTGTCTGGAGTTTGATGAGGAGCGAGCCCAGGCTTTTGTGG
hsa_circRNA_002961	154.5	70	49	43	100	93	201	77	8.04852	6.87585	6.76105	6.81703	6.92134	6.87008	7.09683	6.85241	P	P	P	P	P	P	P	P	ASCRP3000193	hsa_circ_0002961	circBase	chr8	+	98698895	98703416	exonic	NM_178812	MTDH	AAAGACTGGGGAAGGAGTTGGAGTGACCGTTCAATATTTTCTGGCATTGTCAAAGAAAAA
hsa_circRNA_103943	90	61	43	36	63.5	62	133	55	7.04032	6.76105	6.61606	6.60742	6.5354	6.51201	6.69423	6.56074	P	P	P	P	P	P	P	P	ASCRP3000194	hsa_circ_0004345	circBase	chr5	+	134010304	134011815	exonic	NM_021982	SEC24A	AAAGACTTAGTGCAACACCACAGCTTACTAACAAGAATCCCAAAATGAGCCGAAGTGTTG
hsa_circRNA_405972	102	123	103	190	223	238.5	268	235	7.26689	7.52616	7.55902	8.49645	7.75961	7.81238	7.4105	7.95611	P	P	P	P	P	P	P	P	ASCRP3000195		25070500	chr2	-	150432224	150438785	exonic	NM_015702	MMADHC	AAAGAGAAGTGCTCTTAGAAAAGGTGCTTTGTAACAGAGCCAGACTGGTTTCCTATCTCC
hsa_circRNA_006811	51	44	43	25	72	56	106.5	52.5	6.38812	6.42247	6.59354	6.14437	6.64005	6.43443	6.48924	6.52424	P	P	P	A	P	P	P	P	ASCRP3000196	hsa_circ_0006811	circBase	chr4	+	154214133	154217188	exonic	NM_015271	TRIM2	AAAGAGAATCCCATCGAAGACGATTTGATCTTTCGAGTGGGTGATGGAATTTTACTGCCA
hsa_circRNA_007260	109	49	40	36	42	43	79	41	7.40653	6.55074	6.57162	6.63603	6.23619	6.32253	6.27826	6.29999	P	P	P	P	P	M	P	P	ASCRP3000197	hsa_circ_0007260	circBase	chr1	+	165854378	165855945	intronic	ENST00000367879	UCK2	AAAGAGATACAGAGAGGTAAAGTACATTTATGGAGAACATCGGGGTGAATGCCAAAGCGG
hsa_circRNA_086376	103	86.5	77.5	78	115	124	185	110.5	7.28285	7.10502	7.18463	7.48351	7.05325	7.12314	6.99284	7.16851	P	P	P	P	P	P	P	P	ASCRP3000198	hsa_circ_0086376	circBase	chr9	-	14146687	14179779	exonic	NM_005596	NFIB	AAAGAGATCAAGATTCTGGACAATCAGGAAGTCCAAGCCACAATGATCCTGCCAAGAATC
hsa_circRNA_102890	16902	24383	20520.5	36166	42734	44780	52498.5	51410.5	15.3305	15.2751	15.2896	15.3903	15.094	15.0131	15.0348	15.1094	P	P	P	P	P	P	P	P	ASCRP3000199	hsa_circ_0002867	circBase	chr2	-	200245086	200298237	exonic	NM_015265	SATB2	AAAGAGATGAACCAGAGCACATTAGCCAAAGAATGCCCTCTCTCCCAGGTTTGATGATTC
hsa_circRNA_067240	69	30	27	26	37	34	64.5	35.5	6.69298	6.18668	6.18853	6.25738	6.12274	6.14054	6.12522	6.18791	P	P	P	P	P	P	P	P	ASCRP3000200	hsa_circ_0067240	circBase	chr3	+	128526385	128533641	exonic	NM_004637	RAB7A	AAAGAGATGAACGCAATGCCAATAAAATTGAACAAGAACAATGATGTGGCCACAAAGCGG
hsa_circRNA_005828	320	451	343	434.5	768	844	1085.5	969.5	9.44838	9.2969	9.17218	9.48458	9.2969	9.40596	9.20138	9.66531	P	P	P	P	P	P	P	P	ASCRP3000201	hsa_circ_0005828	circBase	chr10	-	88231964	88233730	exonic	NM_015045	WAPAL	AAAGAGCACTCAGCCTCTAAACACACGTTGCCTTAGTCACCCACAAAAGCTGTATATAAT
hsa_circRNA_102469	121	53	41	41	70	64	84	52.5	7.58412	6.60047	6.57162	6.69423	6.64005	6.57582	6.332	6.50756	P	P	P	P	P	P	P	P	ASCRP3000202	hsa_circ_0008432	circBase	chr19	+	16192722	16197350	exonic	NM_003290	TPM4	AAAGAGGCCAAGCACATTGCGGAAGAGGCTGACCGCAAATACGAGGAGGCTGAAGGTGAT
hsa_circRNA_103795	35	35	27	24.5	45	45	82.5	42	6.06913	6.25738	6.18853	6.14437	6.25324	6.3057	6.30114	6.33582	P	P	P	P	P	P	P	P	ASCRP3000203	hsa_circ_0007638	circBase	chr5	+	14293120	14336836	exonic	NM_007118	TRIO	AAAGATCCTACTGGACATGTCAGTGTCCTTTCACACCCATGTGAAAGAGATGTTTGACTG
hsa_circRNA_102891	69	62	49	37	87.5	82	135.5	62	6.69298	6.74442	6.78159	6.57582	6.78486	6.70675	6.708	6.62856	P	P	P	P	P	M	P	P	ASCRP3000204	hsa_circ_0003071	circBase	chr2	+	201283972	201284219	exonic	NM_015535	SPATS2L	AAAGATCTCGATACTTGAGGAACCTTCAAAGGCACTTCGTGGGGTCACAGAACAATAAAA
hsa_circRNA_002876	199	264	284.5	359.5	435	388	496	417	8.54208	8.5333	8.9025	9.27963	8.55615	8.3953	8.1388	8.60682	P	P	P	P	P	P	P	P	ASCRP3000205	hsa_circ_0002876	circBase	chr17	+	19213197	19232960	exonic	NM_014964	EPN2	AAAGATGACTTTTCTGAATTTGACAACCTTCGGACTTCAAAAAAAACAGCCACCTCCCCG
hsa_circRNA_101375	99	36.5	27	27	46	38	73.5	35	7.2182	6.2829	6.2086	6.25738	6.21468	6.17194	6.23738	6.19706	P	P	P	P	P	P	P	P	ASCRP3000206	hsa_circ_0032304	circBase	chr14	+	68290258	68292294	exonic	NM_002877	RAD51B	AAAGATGCAAACGGCATGGGTAGCAAGAAACTAAAACGAGTGGGTTTATCACAAGAGCTG
hsa_circRNA_100794	156.5	164	146	65	267	287.5	524.5	194	8.08531	7.90291	7.98335	7.2843	7.96302	8.02579	8.21196	7.74958	P	P	P	P	P	P	P	P	ASCRP3000207	hsa_circ_0003768	circBase	chr11	+	34978930	35006275	exonic	NM_003477	PDHX	AAAGATGCTGCTGCTAAAGGTATCCAGGAAATTGCTGACTCTGTAAAGGTTGAAGAAGGA
hsa_circRNA_104770	147	93	52	48	109	111	237.5	91	7.95119	7.17193	6.80427	6.88991	7.01278	7.01658	7.26571	6.98716	P	P	P	P	P	P	P	P	ASCRP3000208	hsa_circ_0086748	circBase	chr9	-	34269254	34271928	exonic	NM_194313	KIF24	AAAGATGGAAGGTGCAGAAATAAATCAGAGTCTACTGGCTGTGATCTTAAAGGGCAGCAA
hsa_circRNA_021832	124	108	101	77	128.5	181.5	200	116	7.60418	7.38462	7.54558	7.4302	7.1713	7.50053	7.09323	7.20302	P	P	P	P	P	P	P	P	ASCRP3000209	hsa_circ_0021832	circBase	chr11	+	46342260	46342972	exonic	uc001ncg.3	CREB3L1	AAAGCAAAACCAAAAAAAAAAAAAAAAAGATGCAGCATCAAGATCTGGGCCCCAACACCA
hsa_circRNA_079201	2463.5	1943	2317	2786	3912.5	3972	3777.5	3931.5	12.7426	11.506	12.0418	11.9284	11.6041	11.5808	10.9895	11.5296	P	P	P	P	P	P	P	P	ASCRP3000210	hsa_circ_0079201	circBase	chr7	+	2638098	2644625	exonic	NM_152558	IQCE	AAAGCACATGGCTCAGAGCCACCCAGCGTGCCAGGCCTCCCAGACCAGGCCCAAGAGCTC
hsa_circRNA_001710	80	39	33	27	44	40	72	35	6.86819	6.32253	6.36877	6.25738	6.23619	6.2562	6.20249	6.17923	P	P	P	P	P	P	P	P	ASCRP3000211	hsa_circ_0001710	circBase	chr7	+	64275295	64291454	exonic	NM_001160183	ZNF138	AAAGCACCTAGAAGCCAGAAATAAAGATGGACCACTGACATTTATGGATGTGGCCATAGA
hsa_circRNA_000506	63	58	41.5	32	81	74	150	63	6.55074	6.69858	6.6065	6.44733	6.7259	6.67682	6.7779	6.6672	P	P	P	P	P	P	M	P	ASCRP3000212	hsa_circ_0000506	circBase	chr13	-	113845185	113854830	exonic	NM_018386	PCID2	AAAGCAGCAGAGTTACTGATGAGCTGTTTCCGGGTCTGTGCCAGCGACACGTGTACGAAG
hsa_circRNA_102781	244	237	172	106.5	272	286	491	214	8.9147	8.37861	8.22598	7.84003	7.97816	8.01639	8.13139	7.85035	P	P	P	P	P	P	P	P	ASCRP3000213	hsa_circ_0055605	circBase	chr2	-	96601201	96610922	exonic	uc010yug.1	DKFZp667P0924	AAAGCAGCCATGAGAAGGAAGGATTCACCACCTCCAGGAAAAGAATATTTCAGAACCATA
hsa_circRNA_002635	68	113	83	49.5	173	162	426	119.5	6.65523	7.40627	7.28142	6.90081	7.482	7.38246	7.94569	7.23742	P	P	P	P	P	P	P	P	ASCRP3000214	hsa_circ_0002635	circBase	chr13	+	31789187	31803431	exonic	NM_194318	B3GALTL	AAAGCAGGCTGCAGATCTTACACAGCTTTTGGTTTGGCTTCTGAAGATACAAAGAAAGAG
hsa_circRNA_103868	75	72.5	48.5	56	134	145	231	114	6.76105	6.89405	6.71659	7.10567	7.20182	7.25929	7.24334	7.18154	P	P	P	P	P	P	P	P	ASCRP3000215	hsa_circ_0072797	circBase	chr5	+	68915840	68916286	exonic	uc010ixi.1	SMA	AAAGCAGGTCTTTTCTACACAGGGAGAACATTTTGTGAATTCCTGGGTCCAGAGAGAATT
hsa_circRNA_024067	67	39	34	28	42	39.5	79	38	6.64225	6.332	6.36877	6.29607	6.25324	6.22366	6.29656	6.23858	P	P	P	P	P	P	P	P	ASCRP3000216	hsa_circ_0024067	circBase	chr11	+	95546095	95546753	exonic	NM_014679	CEP57	AAAGCATGCCGAAATGGAGAGGACATCTGTCTTAGAGAAACAACCATATTTTCTGCTCTT
hsa_circRNA_100018	681.5	956	1146	1427	1430.5	1005	1608	1346	10.7069	10.4284	10.9945	11.0271	10.156	9.66243	9.74747	10.1199	P	P	P	P	P	P	P	P	ASCRP3000217	hsa_circ_0009361	circBase	chr1	-	1749275	1770677	exonic	NM_002074	GNB1	AAAGCATGTGCAGATGCAACTCTCTCTCAGACAAATTTACATGTATTGGAGACCAGACCA
hsa_circRNA_406294	111	145	114	98	240	243	518	201	7.43281	7.73165	7.67207	7.7479	7.83529	7.83747	8.19148	7.79072	P	P	P	P	P	P	P	P	ASCRP3000218		25070500	chr3	-	65729590	65731263	intronic	ENST00000330909	MAGI1	AAAGCCCACACATAATCATGGTGTCTTGGTAAGGAATTACATTTGGTTCTGCCTGGTTTC
hsa_circRNA_405479	40	31.5	25	25	40.5	41	83	39	6.19162	6.15126	6.08626	6.12274	6.18296	6.24969	6.31414	6.29999	P	P	P	A	P	P	P	P	ASCRP3000219		25070500	chr16	+	68961470	68961986	exonic	NM_024562	TANGO6	AAAGCCCTTGAGATGCAAGAGAAGCTTCTCAAGTTGAAGTCAAGTGATTTTGCTGTTCTG
hsa_circRNA_407327	114	76	53	36	92	93	187	69.5	7.48149	6.94008	6.82297	6.60742	6.82218	6.87008	7.01278	6.75484	P	P	P	P	P	P	P	P	ASCRP3000220		25070500	chrX	+	128691301	128692978	exonic	NM_000276	OCRL	AAAGCGAGAGAAAGAATATGTCAACATTCAGACTTTCAGGTGGCTGCAAAATTCGGGTTC
hsa_circRNA_104766	80.5	44	33.5	31.5	55.5	49	105	44	6.89405	6.49625	6.38489	6.46217	6.42667	6.36659	6.47323	6.38327	P	P	P	P	P	P	P	P	ASCRP3000221	hsa_circ_0001851	circBase	chr9	-	33971648	33973235	exonic	NM_018449	UBAP2	AAAGCTAGTAGTTTGGGAAGCTGCTCAGAATGGTGCAGATGAGGGAACTGGATTTGGACG
hsa_circRNA_405026	55.5	56	43	34	79	75	160	62	6.4712	6.67113	6.65035	6.48032	6.71831	6.6821	6.85006	6.65523	P	P	P	P	P	P	P	P	ASCRP3000222		25070500	chr12	+	70149163	70150443	exonic	NM_022456	RAB3IP	AAAGCTCAGAGGGTTATCTTATGATGAGGCTTTTGCTATGGCTAATGATCCCTTGGAAGG
hsa_circRNA_103630	71	48	38	30	62.5	56	120.5	52	6.70675	6.513	6.4783	6.36877	6.52032	6.43443	6.60921	6.49924	P	P	P	P	P	P	P	P	ASCRP3000223	hsa_circ_0069570	circBase	chr4	-	41145003	41145159	exonic	NM_004307	APBB2	AAAGCTCCTGTGAAAAGCTGAGGCTGACAATAATTTAAGCAAAATCAGGTTGGAGTTGCT
hsa_circRNA_101378	472	568	457.5	349	847	868	1423	723.5	10.1148	9.63744	9.58465	9.23708	9.4364	9.44709	9.5684	9.28248	M	P	P	P	P	P	P	P	ASCRP3000224	hsa_circ_0032353	circBase	chr14	+	70170111	70171459	exonic	NM_014734	SUSD6	AAAGCTGAAGTCTTTCCATCATAGCAGTGTGCCCCCTACCACCGGAGCCAGAGAATGGTG
hsa_circRNA_102892	58	48	42	31	71	73	154	55	6.51497	6.55074	6.61606	6.44733	6.62967	6.65701	6.81142	6.56074	P	P	P	P	P	P	P	P	ASCRP3000225	hsa_circ_0057703	circBase	chr2	+	201303844	201305507	exonic	NM_015535	SPATS2L	AAAGCTGCCTTTGCTGAATTACACAACTGAAGGCAACAGACTACTGCAACAGAAACTATC
hsa_circRNA_105043	61	41	34	48	82.5	85	74	93	6.53248	6.36549	6.41358	6.94262	6.74862	6.80104	6.25147	7.00265	P	P	P	P	P	P	P	P	ASCRP3000226	hsa_circ_0007100	circBase	chrX	+	153996576	153997585	exonic	NM_001363	DKC1	AAAGCTGTTGACATCTCATAAACGGCTGGTTATGAAAGACAGTGCAGAATCTTTTGGGTG
hsa_circRNA_100816	44	25	21	22	26	26	55	23	6.24147	5.98407	5.93972	6.03125	5.84032	5.98122	6.04554	5.92583	P	P	A	A	A	P	P	A	ASCRP3000227	hsa_circ_0022058	circBase	chr11	-	47804624	47808106	exonic	NM_015231	NUP160	AAAGGACATCAATACTTCGGAATTGAGATGCATCAAATTGCAATTTGGAGGAGAGGCAGC
hsa_circRNA_406051	76	48	37	35	72	64	137	55	6.79699	6.52326	6.52955	6.60742	6.65701	6.53782	6.71659	6.56074	P	P	P	P	P	P	P	P	ASCRP3000228		25070500	chr2	+	223781036	223789313	exonic	NM_004457	ACSL3	AAAGGACGTAATACTCCACTGTGCGACAGGTTATTCTTGGACAGTATAATTGGCTTTCCT
hsa_circRNA_102923	62	57	51	43.5	79	65	154	62	6.55074	6.66453	6.7461	6.77502	6.70032	6.55074	6.7978	6.63603	P	P	P	P	P	P	M	P	ASCRP3000229	hsa_circ_0058451	circBase	chr2	+	223782763	223789313	exonic	NM_004457	ACSL3	AAAGGACGTAATACTCCACTGTGCGACAGTTGTTACATTATATGCCACTCTAGGAGGTCC
hsa_circRNA_406107	219	229	187	111	303	291.5	618	250.5	8.71417	8.34599	8.3232	7.90253	8.08649	8.03031	8.42288	8.02056	P	P	P	P	P	P	P	P	ASCRP3000230		25070500	chr20	-	35693826	35696589	exonic	NM_002895	RBL1	AAAGGAGAATGCCTCCTGGACCTTTCAAGTTTTACTGATAATAGTTTAATACAATTTTTT
hsa_circRNA_404544	497	618	589	734	988.5	1004	1059	1044.5	10.1804	9.76134	9.97816	10.1826	9.6644	9.65991	9.17506	9.76087	P	P	P	P	P	P	P	P	ASCRP3000231		25070500	chr1	-	86590527	86611866	exonic	NM_152890	COL24A1	AAAGGAGACACTGGACCTCCCGAAATCACTTCTTCATTTTATTGTACTATGTGTGGCTGG
hsa_circRNA_400893	154	105	83.5	51	144	130.5	280	108.5	8.04064	7.32357	7.28775	6.96654	7.2889	7.17409	7.4494	7.13504	P	P	P	P	P	P	P	P	ASCRP3000232		25242744	chr12	+	19646733	19646920	exonic	NM_153207	AEBP2	AAAGGAGGAAATTAAAGAACAAAAGACGACGCTCATTACTGTGTTGTTGGTGGCTGCAAT
hsa_circRNA_405573	318	161	107	72.5	166	174.5	344	135	9.41526	7.85435	7.60927	7.37598	7.44836	7.4724	7.67759	7.34863	P	P	P	P	P	P	P	P	ASCRP3000233		25070500	chr17	+	37700501	37723145	sense overlapping	ENST00000558240	CDK12	AAAGGAGGAAGTAGGTTAGGGAATGGTAGGAGCAACGGTGGGAATGCCCTCTGAGGAATG
hsa_circRNA_001635	120	74	62	40	89	88	145	67	7.55806	6.94774	6.97334	6.75651	6.80704	6.84109	6.76105	6.72296	P	P	P	P	P	P	P	P	ASCRP3000234	hsa_circ_0001635	circBase	chr6	-	108243000	108250718	exonic	NM_007214	SEC63	AAAGGAGGTGATGAGGTTATGTTCATGAGGATAGCAAAAGCTTATGCTGCAGCAAATTCG
hsa_circRNA_405908	80	61.5	49.5	46	66	63	109	61	6.88648	6.75401	6.75484	6.86476	6.58283	6.55074	6.53053	6.65523	P	P	P	P	P	P	P	P	ASCRP3000235		25070500	chr2	+	70092031	70098964	exonic	NM_178439	GMCL1	AAAGGATCAGGCCTCAAGAAATCAATAAAGAAGAACTAGAGGGAAACAGCATGAGGTGTG
hsa_circRNA_102766	311.5	664	582.5	347	819	810	1660.5	731	9.38994	9.88374	9.96346	9.23246	9.38265	9.34368	9.79692	9.29208	P	P	P	P	P	P	P	P	ASCRP3000236	hsa_circ_0055251	circBase	chr2	+	74056531	74087278	exonic	NM_006463	STAMBP	AAAGGATTTCATCCACACAGCAAGGATCCACCTCTGTTCTGTATGCTGCATCCCCTTTTT
hsa_circRNA_002102	85	46	36	37	59.5	52	91	48.5	6.99213	6.48579	6.45499	6.63603	6.45602	6.40251	6.37902	6.44171	P	P	P	P	P	P	P	P	ASCRP3000237	hsa_circ_0002102	circBase	chr3	+	40502897	40503739	sense overlapping	NM_003973	RPL14	AAAGGCATCTGGCAAGAAAGCATAAGTGGCAATCATAAAAATGCCCACCAGAAGTATGTC
hsa_circRNA_092535	85	36	27	33	48	45	79	41	6.95608	6.23139	6.18853	6.48032	6.26844	6.2932	6.27826	6.33582	P	P	P	P	P	P	P	P	ASCRP3000238	hsa_circ_0001379	circBase	chr3	-	195802074	195802221	intronic	ENST00000420415	TFRC	AAAGGCCAATGTCACAAAACCAAAAAGGTGTAGTGGAAAACCATTGTCATATACCCGGTT
hsa_circRNA_101527	159	278	226	249	424.5	403.5	705.5	388	8.09299	8.61066	8.59589	8.82529	8.52281	8.44402	8.58488	8.53403	P	P	P	P	P	P	P	P	ASCRP3000239	hsa_circ_0006380	circBase	chr15	+	57523349	57526305	exonic	NM_003205	TCF12	AAAGGCTTTGGCATCTGTATATGCACCATCCCCAAATTCAGATGATTTCAACCGTGAATC
hsa_circRNA_049704	177	137.5	120	110	203	203.5	312	168	8.3076	7.65001	7.74223	7.85786	7.65113	7.63376	7.56854	7.59489	P	P	P	P	P	P	P	P	ASCRP3000240	hsa_circ_0049704	circBase	chr19	+	14038705	14039001	exonic	NM_017721	CC2D1A	AAAGGGAAGGCCCCTCCTGTGCCTGCCCCTGCAAGGGAGTCAGGGAACAGGTCCTGGATG
hsa_circRNA_030448	308	158	118	71.5	135	238	214.5	134	9.37616	7.83094	7.70994	7.33894	7.19508	7.80492	7.16004	7.35825	P	P	P	P	P	P	P	P	ASCRP3000241	hsa_circ_0030448	circBase	chr13	+	76301164	76415337	exonic	NM_005358	LMO7	AAAGGGCCAAACAGGAGGCAGAGAGAGAGAATTCCAAGTACTTGGATGAGTTTGATTAAT
hsa_circRNA_017037	71.5	43.5	40	30	57	63	96	49.5	6.76887	6.44733	6.52955	6.39242	6.44881	6.56265	6.43443	6.45602	P	P	P	P	P	P	P	P	ASCRP3000242	hsa_circ_0017037	circBase	chr1	-	235272657	235283214	exonic	NM_014765	TOMM20	AAAGGGCTTGGAGAATTACCTGACCTTAAAGATGCTGAAGCTGTTCAGAAGTTCTTCCTT
hsa_circRNA_104751	91	52.5	41	35	53.5	45	83	43	7.04032	6.57582	6.59354	6.48032	6.41358	6.32253	6.31915	6.36659	P	P	P	P	P	P	P	P	ASCRP3000243	hsa_circ_0003762	circBase	chr9	+	33036571	33037113	exonic	NM_001539	DNAJA1	AAAGGGTCGCCTAATCATCGAATTTAAGACGAGGAGAAGACCTTTTCATGTGTATGGACA
hsa_circRNA_104883	47	24	21	22.5	32	25	64	24	6.32253	5.98407	5.93972	5.97263	6.02987	5.93605	6.14054	5.95264	P	P	A	A	A	P	P	A	ASCRP3000244	hsa_circ_0088090	circBase	chr9	+	115179120	115181238	exonic	NM_032303	HSDL2	AAAGGTGAAATTGCAGTCAATGCATTATGGCCTAAAACAGATCTAAAGCATGTATTCCTT
hsa_circRNA_103991	91	70.5	58	44	82.5	81	156.5	65	7.05661	6.85393	6.89741	6.77502	6.73815	6.74862	6.83048	6.68122	P	P	P	P	P	P	P	P	ASCRP3000245	hsa_circ_0006694	circBase	chr5	+	151176787	151178874	exonic	NM_005754	G3BP1	AAAGTACCAGCTTCACAGTAATGACATGGAAGAACATTTAGAGGAGCCTGTTGCTGAACC
hsa_circRNA_076654	72	47.5	36	34	67.5	56	93	53	6.76105	6.52326	6.4783	6.54454	6.59448	6.48924	6.40509	6.53053	P	P	P	P	P	P	P	P	ASCRP3000246	hsa_circ_0076654	circBase	chr6	+	44219735	44221614	sense overlapping	NM_007355	HSP90AB1	AAAGTATGCAAAATAAAGAATATGCCGTTTTGTGAGAGCAAAGAGCAGGTGGCCAACTCA
hsa_circRNA_101648	153	209.5	139	129	304	314	531	259.5	8.04064	8.20768	7.93299	8.03237	8.09299	8.13261	8.22309	8.06654	P	P	P	P	P	P	P	P	ASCRP3000247	hsa_circ_0000651	circBase	chr15	+	90982563	90986710	exonic	NM_003870	IQGAP1	AAAGTCAATATTTGTACCTGTTCAAGCTAGGCCTGGCCCCTCAGATTCAAGACCTATATG
hsa_circRNA_034559	119	115	81.5	93.5	198	188	336.5	196	7.54364	7.44061	7.27359	7.68867	7.60927	7.54196	7.66142	7.76419	P	P	P	P	P	P	P	P	ASCRP3000248	hsa_circ_0034559	circBase	chr15	+	40313099	40318290	exonic	NM_001013703	EIF2AK4	AAAGTCACTGATGAAAGGAATGGCAGGTTACAATAAGCTCTTGTGACCTCCTGGTTGTAA
hsa_circRNA_100418	39	42.5	30	27	52	50	129	41	6.10974	6.38812	6.30684	6.29607	6.34805	6.36659	6.66453	6.29999	P	P	P	P	P	P	P	P	ASCRP3000249	hsa_circ_0015663	circBase	chr1	-	185094075	185106928	exonic	NM_030934	TRMT1L	AAAGTCAGTTTTCAATTCATGCATCTTCAAATGTCAACAAGCAAGAGCTGCAGCCCGATG
hsa_circRNA_089506	222.5	557.5	451	355	814	833.5	1578	799	8.73285	9.60375	9.57356	9.25305	9.37446	9.37549	9.71384	9.41894	P	M	P	P	P	P	P	P	ASCRP3000250	hsa_circ_0089506	circBase	chr9	-	138824814	138847261	exonic	NM_016172	UBAC1	AAAGTCCCTTTTCCTATGTGCTCATGGGAGCTTAGAAGATCCCAAAAGTATAACCCATCA
hsa_circRNA_100719	471	581	602.5	115.5	1222	966	1772	663.5	10.101	9.66505	10.0078	7.89856	9.93785	9.60013	9.89162	9.1872	P	P	P	P	P	P	P	P	ASCRP3000251	hsa_circ_0020390	circBase	chr10	+	128768965	128836080	exonic	NM_001380	DOCK1	AAAGTCGATGGTGGTGAAGTAGTGAAGCTTTTTATAACTATGATGCCAGAGGAGCGGATG
hsa_circRNA_001220	86	82	59	43	110	120	193.5	81	7.04032	7.04815	6.96365	6.82889	7.00476	7.07738	7.05661	6.89253	P	P	P	P	P	P	P	P	ASCRP3000252	hsa_circ_0001220	circBase	chr22	-	30686343	30687176	intronic	ENST00000330168	RP1-130H16.18	AAAGTCTGAGCACTGGGCATTACTGGCTCAAGCACTTCCGGTCAAACAATAGCGCTATTC
hsa_circRNA_102013	123	67	51	45	94.5	99.5	151	69	7.60418	6.84654	6.81343	6.84109	6.88118	6.89405	6.80503	6.73646	P	P	P	P	P	P	P	P	ASCRP3000253	hsa_circ_0003481	circBase	chr17	-	27248705	27251320	exonic	NM_020889	PHF12	AAAGTCTGCTTCACGTGTAACAGAAACGAGAGCAGAAAAAGGAGCTGGGTCATGTCAATG
hsa_circRNA_104026	115	99	96	49	132	110	267.5	102.5	7.44991	7.23502	7.46426	6.96654	7.18154	7.00827	7.40334	7.08135	P	P	P	P	P	P	P	P	ASCRP3000254	hsa_circ_0005819	circBase	chr5	+	176671195	176673797	exonic	NM_022455	NSD1	AAAGTGAAAAATGATGACTCGTCAAAAGAGATTCCAGGCTCAGAGTGCTATGAAGCTGGT
hsa_circRNA_400694	88	95	75	46	120	116	219	90	7.02593	7.19662	7.18463	6.86476	7.09552	7.04679	7.19877	6.99213	P	P	P	P	P	P	M	P	ASCRP3000255		25242744	chr11	-	2985909	3000467	exonic	NM_005969	NAP1L4	AAAGTGAAATTTTCTGACCCTGGACAGCCTATGGGGATAAAAACATTCAGATGGCAGATC
hsa_circRNA_005248	90	57.5	48.5	39	76	75	151	62.5	7.04032	6.69123	6.77254	6.60742	6.70675	6.6821	6.81142	6.64005	P	P	P	P	P	P	P	P	ASCRP3000256	hsa_circ_0005248	circBase	chr1	+	183077410	183079789	exonic	NM_002293	LAMC1	AAAGTGCCAGTGAATGCCTGCGAATGGGTAACTGCCACTGACATCAGAGTAACTCTTAAT
hsa_circRNA_083824	48	35	32	38	58	50	86	49	6.30342	6.21103	6.36877	6.57582	6.44881	6.37902	6.32591	6.4788	P	P	P	P	P	P	P	P	ASCRP3000257	hsa_circ_0083824	circBase	chr8	+	28827559	28828036	exonic	NM_024567	HMBOX1	AAAGTGGAAGAATTAATGAGTTTGCTGGAAACCATGTCTCATTATACAGATGAACCCAGA
hsa_circRNA_405405	136	68	57	44	85	82	132	68	7.79886	6.86166	6.91389	6.82889	6.78077	6.74273	6.68736	6.74862	P	P	P	P	P	P	P	P	ASCRP3000258		25070500	chr15	+	79748439	79761487	sense overlapping	NM_015206	KIAA1024	AAAGTGTAGGGGAGCTGCCTGCTAACGATGTAAGAACTGACCTGAAGTTTCAGTGTAGTC
hsa_circRNA_083815	1784	3680	2833	1549	5377	5367	11069	4567	12.2269	12.4472	12.3272	11.1294	12.0418	12.022	12.6019	11.716	P	P	P	P	P	P	P	P	ASCRP3000259	hsa_circ_0083815	circBase	chr8	-	28669843	28671129	exonic	NM_018250	INTS9	AAAGTGTCTTATGTCTCTGGATCCTCCTTGCTTACCACACACCCCCAGGCTGTTACCTTC
hsa_circRNA_000761	62	70	54	37	92	89	205	80	6.55074	6.84654	6.84458	6.60742	6.84615	6.83601	7.11671	6.86931	P	P	P	P	P	P	P	P	ASCRP3000260	hsa_circ_0000761	circBase	chr17	-	37455242	37457328	exonic	NM_032875	FBXL20	AAAGTTAAGTCTTCGTGGATGTCTTGGAGTGGGAGACAATGCATTAAGGCCTGGAATGTT
hsa_circRNA_102294	61	29	24	23	30	31	53	27	6.51497	6.13926	6.12015	6.05292	6.02987	6.06913	6.04554	6.02041	P	P	P	A	A	P	P	P	ASCRP3000261	hsa_circ_0000826	circBase	chr18	+	9182379	9221997	exonic	NM_015208	ANKRD12	AAAGTTACACAGATCCAGGATGAGAAGACTGATAAAAGAAGAAGCTAGCTGAACAGCTGT
hsa_circRNA_101978	114	164	124.5	106.5	243	245	511	216	7.44991	7.89932	7.79764	7.82617	7.83252	7.84514	8.17337	7.86205	P	P	P	P	P	P	P	P	ASCRP3000262	hsa_circ_0005869	circBase	chr17	+	8347577	8363478	exonic	NM_030808	NDEL1	AAAGTTCTCTCGATCAGGGCATACATCTTTCTTCGACAAAGGGCTTTCTTGATCATGGAT
hsa_circRNA_056978	69	38	30	29	43	40.5	74	38.5	6.70032	6.32253	6.2955	6.40934	6.22125	6.23977	6.24266	6.29999	P	P	P	P	P	P	P	P	ASCRP3000263	hsa_circ_0056978	circBase	chr2	+	170747674	170753245	exonic	NM_172070	UBR3	AAAGTTGCCTTATTAAAAGTGAGCTACAAGGATGATCAGGATGGTAGTCAAGGTCTGGGC
hsa_circRNA_000521	66.5	29	24	22.5	39	33	55	31	6.59074	6.13926	6.08626	6.05292	6.12274	6.12145	6.0395	6.09288	P	P	A	A	P	P	P	P	ASCRP3000264	hsa_circ_0000521	circBase	chr14	+	20924072	20925019	exonic	NM_001641	APEX1	AAAGTTTCTTACGGCATAGAGCCAGAGGCCAAGAAGAGTAAGACGGCCGCAAAGAAAAAT
hsa_circRNA_405514	151.5	207	123	102	258	272	468	215	8.02198	8.18511	7.78235	7.75753	7.91963	7.9641	8.07462	7.85474	P	P	P	P	P	P	P	P	ASCRP3000265		25070500	chr17	-	421177	421699	intronic	ENST00000574029	VPS53	AAATAAAAATTTGCAAGGTGTCCACAGCACTTTCCAGCGTCATCTGAAATAGCAAAGGTG
hsa_circRNA_052153	80	67	59	56	109.5	98.5	169.5	95	6.92134	6.81463	6.92943	7.07704	7.00163	6.92134	6.90345	7.02388	P	P	P	P	P	P	P	P	ASCRP3000266	hsa_circ_0052153	circBase	chr19	+	54710420	54711515	exonic	uc002qec.3	RPS9	AAATAAACAGGATCAGCGCTTTACAACCCTCGGAGGTGATGGGTGTGAACTCACCCAGAG
hsa_circRNA_050054	888	653	732	723	942	1306.5	1190	868	11.1199	9.85647	10.301	10.1713	9.58927	9.98977	9.33969	9.53378	P	P	P	P	P	P	P	P	ASCRP3000267	hsa_circ_0050054	circBase	chr19	+	17972902	17974124	exonic	ENST00000599898	RPL18A	AAATAAACTCAGGAACGCCCCGGTGTGTTTGAGAAGTCCCCCCTGCGGGTGAAGAACTTC
hsa_circRNA_033062	52	36	30	30	41	39	77.5	41	6.37095	6.27136	6.22366	6.332	6.23619	6.20197	6.26326	6.33582	P	P	P	P	P	P	P	P	ASCRP3000268	hsa_circ_0033062	circBase	chr14	+	94577078	94583033	exonic	uc021sba.1	IFI27	AAATAAAGATGAATTGTTGCAACTCTTCGGGAACACATCCAAGCTTAAGACGGTGAGGTC
hsa_circRNA_047559	154.5	226.5	145	232.5	458	534	795.5	486	8.00868	8.3168	7.97709	8.74468	8.62703	8.80241	8.75984	8.78316	P	P	P	P	P	P	P	P	ASCRP3000269	hsa_circ_0047559	circBase	chr18	-	43664109	43667198	exonic	NM_004046	ATP5A1	AAATAAAGGTTCCATAATGCATAGTTGCTGTTGCTTACCGTCAGATGTCTCTGTTGCTCC
hsa_circRNA_051908	109	128	94	71	168.5	167.5	324	143	7.39695	7.56854	7.42235	7.34807	7.43281	7.42785	7.61111	7.43814	P	P	P	P	P	P	P	P	ASCRP3000270	hsa_circ_0051908	circBase	chr19	+	50000450	50002944	sense overlapping	NM_001015	RPS11	AAATAAAGTTATTTTCTCATTCCACTGAGCGTGCCTACCAAAAGCAGCCGACCATCTTTC
hsa_circRNA_020960	1204.5	1969	1587	3255	4514	5079	4836	5450	11.6565	11.5166	11.4224	12.1917	11.8192	11.9284	11.3912	11.9668	P	P	P	P	P	P	P	P	ASCRP3000271	hsa_circ_0020960	circBase	chr11	-	5269501	5270820	exonic	NM_000559	HBG1	AAATAATAAATCTATTCTGCTGAGAGATCACGCTCCTGGTTGTCTACCCATGGACCCAGA
hsa_circRNA_089353	2789.5	5166	3754	2071	7427	7899	18269	6143	12.8729	12.9945	12.8146	11.515	12.5395	12.5463	13.3307	12.1579	P	P	P	P	P	P	P	P	ASCRP3000272	hsa_circ_0089353	circBase	chr9	+	136217451	136218280	exonic	NM_000972	RPL7A	AAATAATACAAATTTTCCTTCCTGGTTGTCTTCTTGCCTGCCCTGTGTCGTAAAATGGGG
hsa_circRNA_008077	1472	2313	2245	2692	3912	3629.5	4895	3768	11.9591	11.7831	11.9914	11.8703	11.5986	11.4763	11.4084	11.4842	P	P	P	P	P	P	P	P	ASCRP3000273	hsa_circ_0008077	circBase	chrX	+	37245851	37285253	exonic	NM_000950	PRRG1	AAATAATGAAAAAACTGATGCTCACCCCATTTAGAGAAAGAAATCCACCTCCCCAACCCC
hsa_circRNA_034125	732	1015	884	1429.5	1887	1875	2340.5	1927	10.8345	10.5049	10.5492	11.029	10.5696	10.5334	10.2907	10.5867	P	P	P	P	P	P	P	P	ASCRP3000274	hsa_circ_0034125	circBase	chr15	+	25312558	25351441	exonic	uc001yxh.1	SNURF-SNRPN	AAATAATTCTGCCCTCCCATTCTCAAGGGCCAGGGGGAATTCAAATATTGCAGTTGTCAT
hsa_circRNA_000562	77	54	43	35.5	66.5	61.5	117	53	6.83127	6.61698	6.57162	6.55841	6.57162	6.51595	6.58471	6.51497	P	P	P	P	P	P	P	P	ASCRP3000275	hsa_circ_0000562	circBase	chr14	-	93753822	93762503	intronic	ENST00000554565	BTBD7	AAATAATTTTAGTACACAGCATGGCTCAGCAAAATGGATGAAAAGAGGCTGCTGGATCCA
hsa_circRNA_404660	89.5	70.5	52	36.5	72	73	147	68.5	7.08068	6.91205	6.78159	6.55841	6.64005	6.6632	6.78077	6.74862	P	P	P	P	P	P	P	P	ASCRP3000276		25070500	chr1	+	220934999	220943898	sense overlapping	NM_017898	MARC2	AAATACAGATGTTGGAGTAGAGACGGCAGAGTGGAGGATATTTGGCCTTGACATTAAAGG
hsa_circRNA_103952	77.5	43	30	36.5	55	49	81	46	6.84188	6.38812	6.22366	6.55841	6.41358	6.36056	6.28752	6.41886	P	P	P	P	P	P	P	P	ASCRP3000277	hsa_circ_0074079	circBase	chr5	-	137320945	137346838	exonic	NM_016603	FAM13B	AAATACCCAGCATTTACACAGATGTGGAAGACATGAAAGAGCAAGAAATAGTGAGCAGGA
hsa_circRNA_400416	49	103.5	76	55	163	152	412	104	6.37095	7.29751	7.22425	7.05797	7.42576	7.32188	7.90687	7.12155	P	P	P	P	P	P	P	P	ASCRP3000278		25242744	chr1	+	225190484	225284941	exonic	NM_001373	DNAH14	AAATACGAAGGTCATTTTTGTACCACCATCTTTTTTTGGCTGATGACTTGTTTCAAACCT
hsa_circRNA_401977	324	250	262	234	286	316	319	384	9.46601	8.45997	8.78524	8.7423	8.01674	8.15156	7.59395	8.51514	P	P	P	P	P	P	P	P	ASCRP3000279		25242744	chr18	+	55833019	55919286	exonic	NM_015277	NEDD4L	AAATAGACTGGGAGAGTCCCGTATTCTCAGAGTAAAAGTTGTTTCTGGAATTGATCTCGC
hsa_circRNA_039714	38	41.5	31	26	56.5	46.5	118.5	38	6.08891	6.37685	6.15686	6.17194	6.42667	6.28521	6.58	6.27942	M	P	M	A	P	P	P	P	ASCRP3000280	hsa_circ_0039714	circBase	chr16	-	58752099	58753159	exonic	NM_002080	GOT2	AAATAGCAACAGTGGTGAAGTTTGTCACTGTGCAGACCATTTCTGGAACTGGAGCCTTAA
hsa_circRNA_401170	1386.5	2041	1849	1695	2920	3461	4150.5	2654	11.865	11.5677	11.6817	11.2551	11.1782	11.3955	11.1536	11.0246	P	P	P	P	P	P	P	P	ASCRP3000281		25242744	chr13	+	78318417	78320990	exonic	NM_144595	SLAIN1	AAATAGGACCAATGGAGGTTACACTTCCAGGGGCTCCCCACTCAGTCCCCAGTCATCTAT
hsa_circRNA_101603	62.5	69	42	46.5	84	93	167	70	6.57582	6.87585	6.63914	6.86476	6.76354	6.87008	6.90609	6.76105	P	P	P	P	P	P	P	P	ASCRP3000282	hsa_circ_0006842	circBase	chr15	-	76566752	76585041	exonic	NM_000126	ETFA	AAATAGTAGCACCAGTGGCACAAGATCTCTGTAAAGTAGCAGGCATAGCAAAAGTTCTGG
hsa_circRNA_006345	62.5	39.5	31.5	31	56	48	119.5	45	6.59074	6.332	6.2955	6.36877	6.43443	6.35184	6.59954	6.36659	P	P	P	P	P	P	P	P	ASCRP3000283	hsa_circ_0006345	circBase	chr9	+	4823547	4827033	exonic	NM_005772	RCL1	AAATAGTTCTACGAGGAGTGACCAATGATCAGGTTGACCCTTCAATTTTGAAGCCAGCTT
hsa_circRNA_061975	55.5	55	42.5	34	87	89	152	67	6.45087	6.63422	6.6065	6.513	6.78077	6.80104	6.80503	6.72296	P	P	P	P	P	P	P	P	ASCRP3000284	hsa_circ_0061975	circBase	chr21	-	46225531	46229033	exonic	NM_006936	SUMO3	AAATATAGTTTGGTATTCTGTCGGCTTGTCAATGAGGCAGATCAGATTCAGGTTCGACGG
hsa_circRNA_406259	82.5	62	47	34.5	79	84	168.5	68	6.92134	6.76105	6.70637	6.52857	6.7259	6.79175	6.91389	6.74273	P	P	P	P	P	P	P	P	ASCRP3000285		25070500	chr3	+	37440967	37458215	exonic	NM_178339	C3orf35	AAATATCTTTTGGAGCTGCTGGATCAAGTATCACTTGAAGGGGAGAAAGGGATGAGGATG
hsa_circRNA_405211	80	56	44	38	72.5	78	140	66	6.88648	6.65035	6.6588	6.63603	6.66053	6.69901	6.73269	6.72296	P	P	P	P	P	P	P	P	ASCRP3000286		25070500	chr14	+	40111916	40125012	intergenic			AAATATGAGAGCTACAGTTCTGAGATGAAACCACAGGAGGCTTCTGAGTGGTTCTTCTGC
hsa_circRNA_086348	55	60	43	41	72	79	148	61	6.4783	6.71659	6.59354	6.74105	6.64005	6.74273	6.78568	6.65523	P	P	P	P	P	P	P	P	ASCRP3000287	hsa_circ_0086348	circBase	chr9	+	7128065	7165357	exonic	NM_015061	KDM4C	AAATATTTTGGATCAAATATTGCCCACATGTACCAGAAGTCCAAGGCTTGCGAGAAGGTC
hsa_circRNA_000449	147	186	150	167	326	310	545	334	7.95119	8.04425	8.02805	8.32729	8.18948	8.12368	8.2605	8.34975	P	P	P	P	P	P	P	P	ASCRP3000288	hsa_circ_0000449	circBase	chr12	-	121154725	121157906	antisense	NM_001080533	UNC119B	AAATCAAAGTCAAAGTTTTTCAGCAAGTGTTCCCGGAAATAGTGCCCTTCGATCATCTCC
hsa_circRNA_102987	69	72	52	45	65	69	149.5	57.5	6.67378	6.90044	6.80427	6.86476	6.5517	6.61198	6.80104	6.59448	P	P	P	P	P	P	P	P	ASCRP3000289	hsa_circ_0002619	circBase	chr20	-	3274784	3275275	exonic	NM_001009984	C20orf194	AAATCAACACTACTCACAGAATAGAAAGTGACAAGGCACTCCAGTGCACAGAAGCTCTTC
hsa_circRNA_015871	90	124.5	91	63.5	197	186	376.5	165	7.0737	7.52616	7.39428	7.24156	7.6203	7.55471	7.79581	7.58295	P	P	P	P	P	P	P	P	ASCRP3000290	hsa_circ_0015871	circBase	chr1	-	201103899	201123087	exonic	uc001gvy.3	TMEM9	AAATCAAGGAAGCCATCATTAAATTGTTTTATTTCTCTCAGTGTCCGGCTTTGCTGGCCC
hsa_circRNA_100058	45	46	35	45.5	62	64	91	73	6.28521	6.513	6.45499	6.87739	6.5426	6.60047	6.3935	6.7978	P	P	P	P	P	M	P	P	ASCRP3000291	hsa_circ_0009986	circBase	chr1	+	12378128	12382803	exonic	NM_015378	VPS13D	AAATCAGAGAAGGGACAAGACACACCTTAGATCCTGTCTTGGATCTACCAAGGATTCCTC
hsa_circRNA_100067	162	92	66	39	79	96	176	77	8.13487	7.17193	7.02593	6.69423	6.71831	6.89405	6.95535	6.85933	P	P	P	P	P	P	P	P	ASCRP3000292	hsa_circ_0000020	circBase	chr1	+	15964801	15978390	exonic	NM_032341	DDI2	AAATCAGCAGAGGATGCAGGCAACAGAACATTGAGGAAAACATGACAATAGCTATGGAAG
hsa_circRNA_102633	47	33	28	28	44	38	70	40	6.30342	6.21103	6.22366	6.332	6.22125	6.21589	6.19706	6.31915	P	P	P	P	P	P	P	P	ASCRP3000293	hsa_circ_0005952	circBase	chr2	-	20454623	20455931	exonic	NM_015317	PUM2	AAATCAGGGGAAAGGTTTTAGCCCTGAGTCAACACAAATTTGCCAGAGTGAAATGGTAAA
hsa_circRNA_407001	45.5	67	53	30	107	98	222.5	73	6.27826	6.81463	6.84458	6.42712	6.99496	6.91205	7.20974	6.81142	P	P	P	P	P	P	P	P	ASCRP3000294		25070500	chr7	-	122019421	122047750	exonic	NM_001009571	CADPS2	AAATCATTTCACTGTTAGTTTCAAAGGCATTTGCCTGGTGGCCTGATTTATTGGCTGAAC
hsa_circRNA_002822	112	147	117.5	162	244	255	374	242.5	7.41552	7.72292	7.71649	8.29484	7.85201	7.87181	7.78357	7.99598	P	P	P	P	P	P	P	P	ASCRP3000295	hsa_circ_0002822	circBase	chr2	-	210993754	211019335	exonic	NM_152519	KANSL1L	AAATCCAACAACTAACAGACATTCACAGGCAAATTCGTGCCTCCAAGGTTTCCAATACTT
hsa_circRNA_101081	87	79.5	70	56.5	80	91	149	78	7.00983	7.01278	7.11251	7.10567	6.74862	6.86166	6.7978	6.84615	P	P	P	P	P	P	P	P	ASCRP3000296	hsa_circ_0000408	circBase	chr12	-	56824664	56826308	exonic	NM_003920	TIMELESS	AAATCCATTGGGGAGAGGGACCTCATCTTTCACAAAGGCCTTCACAACAAGATTGATGAT
hsa_circRNA_404782	207.5	246	218	251	381	373	530	352	8.60951	8.42471	8.54817	8.82791	8.3884	8.34153	8.2246	8.41461	P	P	P	P	P	P	P	P	ASCRP3000297		25070500	chr10	-	79064144	79065150	intronic	NM_001271518	KCNMA1	AAATCCTGGGGTTAGGGGCCCCTCTGCTATGGAGTTGAGACCCATGCCCTCAACCTCAAA
hsa_circRNA_405487	220	264	258	155	263	279	431	223	8.70068	8.52825	8.78183	8.25653	7.93077	7.98218	7.96029	7.89267	P	P	P	P	P	P	P	P	ASCRP3000298		25070500	chr16	-	72318470	72342087	sense overlapping	NR_126330	LINC01572	AAATCGACTCTGACTCAATCCTTGAGGTCTGGCCTCATCAGTGAAAAGAAGGACTGACTT
hsa_circRNA_103997	111.5	115.5	83	122	199	175.5	242	173	7.40653	7.43489	7.30577	7.99315	7.63035	7.4724	7.29351	7.61065	P	P	P	P	P	P	P	P	ASCRP3000299	hsa_circ_0074816	circBase	chr5	-	158204420	158223483	exonic	NM_024007	EBF1	AAATCTAAGCAGTTCTGCAAAGGAACACCAGGCAGATTCATTTATACAGCTACTCCCTGT
hsa_circRNA_057607	47	68	64	39.5	75	69	172	58	6.30342	6.86166	7.01798	6.67858	6.67638	6.62967	6.93828	6.58846	P	P	P	P	P	P	P	P	ASCRP3000300	hsa_circ_0057607	circBase	chr2	-	197755551	197763093	exonic	NM_024989	PGAP1	AAATCTACACTCATGTCTATTGTCAGAGCACTATGCTGAGTTCAGCAGTGCCTAAGACCT
hsa_circRNA_003251	219.5	245	192	213.5	374.5	408.5	585	322	8.72079	8.41835	8.36583	8.63428	8.35783	8.4623	8.34892	8.29838	P	P	P	P	P	P	P	P	ASCRP3000301	hsa_circ_0003251	circBase	chr12	+	1003727	1006847	exonic	NM_014823	WNK1	AAATCTAGTCGAAGCAGTTCCTTGGGGAATAAAAGCCCCCAGCTTTCAGTTTCTCAAGTC
hsa_circRNA_104213	322	929	641.5	460	1352	1303.5	2971.5	1111	9.45929	10.3895	10.0979	9.55379	10.0809	9.98561	10.6463	9.8529	P	P	P	P	P	P	P	P	ASCRP3000302	hsa_circ_0078165	circBase	chr6	+	147581750	147655358	exonic	NM_139244	STXBP5	AAATCTCCAACCTCTGGGTTACATTTTGCCATCTGCCTTTCCAGAGTAAGTGGCTCTATG
hsa_circRNA_091722	166	367	309	216	484	451	1140	379	8.16833	9.01527	9.01527	8.65016	8.70263	8.58488	9.27247	8.5079	P	P	P	P	P	P	P	P	ASCRP3000303	hsa_circ_0091722	circBase	chrX	-	151934651	151936377	exonic	NM_005362	MAGEA3	AAATCTGAATAAATAATTCTTCCTCTTCAGTTCTGAGGGGACAGGCTGACCTGGAGGACC
hsa_circRNA_405239	112	118	122	48.5	248	175	286	116	7.43281	7.47036	7.77082	6.92943	7.87181	7.48803	7.4729	7.23742	P	P	P	P	P	P	P	P	ASCRP3000304		25070500	chr14	+	58965500	58979345	exonic	NM_014749	KIAA0586	AAATCTGATATTGCACCTTCACAGCAACAAGGACTTGGAAAACAGTGTGGGTGAACTTAG
hsa_circRNA_406640	130.5	209	194	287.5	320	354	322	340.5	7.71478	8.2109	8.3838	9.00404	8.16188	8.28434	7.60418	8.36072	P	P	P	P	P	P	P	P	ASCRP3000305		25070500	chr5	+	95966670	95970601	intronic	ENST00000505143	CAST	AAATCTTTGCATTCTGACTGTGCGATTTGGGAGATTCAGAAGAGCACTGGAGTCTCCACC
hsa_circRNA_077879	190.5	266	223	96	365	366	760	226	8.46745	8.54063	8.56795	7.70227	8.3314	8.3168	8.68454	7.90876	P	P	P	P	P	P	P	P	ASCRP3000306	hsa_circ_0077879	circBase	chr6	+	133136110	133138703	exonic	NM_001016	RPS12	AAATCTTTGGCTCACACATTGCTGCTGGAGGTGTAATGGACGTTAATACTGCTTTACAAG
hsa_circRNA_006750	98	69.5	68	55	68	70.5	117	61	7.20029	6.89405	7.06937	7.08697	6.59448	6.63603	6.56877	6.64005	P	P	P	P	P	P	P	P	ASCRP3000307	hsa_circ_0006750	circBase	chr10	+	96234424	96260084	exonic	NM_015188	TBC1D12	AAATGAACTAAATATCACTCCTGGAATATGAAGCACGAACGGGGAGGACCTGTAAACCAC
hsa_circRNA_002912	105.5	97.5	84	91	169	179	276.5	167	7.32413	7.23949	7.31286	7.64529	7.44267	7.48803	7.43281	7.58295	P	P	P	P	P	P	P	P	ASCRP3000308	hsa_circ_0002912	circBase	chr3	+	44871462	44881948	exonic	NM_020242	KIF15	AAATGAGGCAACTAGAACATGTGATGGATTCTGCTGCTGAGGATCCCCAGAAAGTTGTAG
hsa_circRNA_027588	95	159	95	51	163.5	132.5	232	133.5	7.12508	7.84082	7.47036	6.99142	7.4044	7.18186	7.24156	7.33977	P	P	P	P	P	P	P	P	ASCRP3000309	hsa_circ_0027588	circBase	chr12	-	74526955	74551664	exonic	NR_038300	LOC100507377	AAATGATCTTGAAAAGCCAAAGCAATCCTAAGCAAGGCTGGTGTCAGAGAAGGCTGAATT
hsa_circRNA_103730	906	1004	1136	481	381	477	467	390	11.1414	10.4879	10.9804	9.6155	8.39219	8.66323	8.06654	8.53661	P	P	P	P	P	P	P	P	ASCRP3000310	hsa_circ_0005654	circBase	chr4	-	121675707	121732604	exonic	NM_018699	PRDM5	AAATGATGGACTGAAGATGCACATTCGTACTCACACCAGGGAGATCCTAAGAAAAAGCTT
hsa_circRNA_003033	37.5	65	46	34	96	91.5	215	66	6.14054	6.82297	6.70637	6.54454	6.87662	6.87624	7.18032	6.72296	P	P	P	P	P	P	P	P	ASCRP3000311	hsa_circ_0003033	circBase	chr4	+	99300167	99325753	exonic	NM_021159	RAP1GDS1	AAATGATTTTTGAAGTTCTTGCTCCATTGGCAGAAAATGATGAGGGCAGAAGTGCAGTTG
hsa_circRNA_000564	49	34	28	26	42	39	86	35	6.30342	6.23139	6.22366	6.25738	6.18915	6.21589	6.332	6.19706	P	P	P	P	P	P	P	P	ASCRP3000312	hsa_circ_0000564	circBase	chr14	-	95606995	95608085	exonic	NM_030621	DICER1	AAATGCAGTTCAGACAAGAGCAACACAGAGATCTCAAACATTAAAACGGTTACCTAGGGT
hsa_circRNA_100167	111	117	84	274	371	396	372	410	7.39695	7.44681	7.28142	8.93423	8.35121	8.41648	7.76937	8.59032	P	P	P	P	P	P	P	P	ASCRP3000313	hsa_circ_0011572	circBase	chr1	-	35940405	35944813	exonic	NM_024874	KIAA0319L	AAATGCATATGTTCTCCAAGAACCACCTAAAGGTCCACAAGGCGATTACAATTTCCAGTC
hsa_circRNA_101805	36	30	25	23.5	30	31	69	27	6.10974	6.13926	6.04963	6.09871	5.98692	6.06913	6.19706	6.04429	P	P	P	A	A	P	P	P	ASCRP3000314	hsa_circ_0039261	circBase	chr16	+	47531309	47537001	exonic	NM_000293	PHKB	AAATGCATGAGAGGAATTCTCTACTGCTATATGCGTCAGGCCGATAAGGCTCAGTTTATG
hsa_circRNA_077745	37	26.5	25	21	30	29	57	23.5	6.08891	5.96916	6.10396	5.98905	5.88485	6.07961	6.05699	5.93972	P	M	P	A	A	P	M	A	ASCRP3000315	hsa_circ_0077745	circBase	chr6	-	121491550	121563485	exonic	NR_104452	TBC1D32	AAATGCTCAAGAAGAAAATATCTTGGAGATTTCTGAGAGCCACAGTATGGCTTGGGAAGA
hsa_circRNA_016661	164	191	163	145	254	243	388	233	8.1434	8.07981	8.14364	8.16967	7.89988	7.84514	7.83054	7.94881	P	P	P	P	P	P	P	P	ASCRP3000316	hsa_circ_0016661	circBase	chr1	-	225718255	225755116	exonic	NM_018212	ENAH	AAATGGCCCATCCCAAGAAGAATTGGAAATTCAAAGAAGTGAACAGAGTATCTGTCAGGC
hsa_circRNA_083127	220	405	370.5	405	602.5	641	762.5	684	8.72908	9.14811	9.29532	9.40996	8.9648	9.02459	8.69135	9.22737	P	P	P	P	P	P	P	P	ASCRP3000317	hsa_circ_0083127	circBase	chr7	-	156619298	156626486	exonic	NM_022458	LMBR1	AAATGGCTCCCTGATTCATGATGAACAAGAAGATGAAGATGCCATCGTCAACAGGATTTC
hsa_circRNA_036127	128	124	116	179	228	234	258	253	7.66142	7.52616	7.72292	8.41113	7.78275	7.78869	7.36836	8.04116	P	P	P	P	P	P	P	P	ASCRP3000318	hsa_circ_0036127	circBase	chr15	+	71433787	72057538	exonic	NM_024817	THSD4	AAATGGTTTAGCACCGAATGGAGCATGGACTTGAACGCAACTCCCAATTGCAGAAAATTG
hsa_circRNA_404401	64	41.5	32	29	50.5	51	100	37	6.61652	6.38812	6.28058	6.36877	6.34805	6.3935	6.44881	6.23858	P	P	P	P	P	P	P	P	ASCRP3000319		25242744	chrX	+	117676687	117680079	exonic	NM_144658	DOCK11	AAATGTAAATAGTACCATCACAGTAACCATGAAGGAAAAGGCCAAAGTTGTTGAGCCCCT
hsa_circRNA_031210	983	2823.5	2100.5	1161	3621	3527.5	8232	3039	11.3057	12.0883	11.8849	10.7831	11.4775	11.4286	12.1733	11.2065	P	P	P	P	P	P	P	P	ASCRP3000320	hsa_circ_0031210	circBase	chr14	-	23033806	23044133	exonic	NM_001344	DAD1	AAATGTAACCTTTTGCCTTCCAAATTAAAGAACTCCATGCCACTCCTCTTTGCCTGAGAA
hsa_circRNA_075083	86	55	38	32	59	52	130	45.5	6.94008	6.61698	6.50514	6.46217	6.43443	6.42036	6.66453	6.3935	P	P	P	P	P	P	P	P	ASCRP3000321	hsa_circ_0075083	circBase	chr5	+	175305910	175311023	exonic	NM_006650	CPLX2	AAATGTACAAAATCAACCATGACAACAAAGAAAAAGACCTTGTACAGCGGGCCACAAAGG
hsa_circRNA_100594	51	32	27	26	41	43	70	36.5	6.36549	6.18668	6.23619	6.17194	6.18915	6.2932	6.17746	6.22899	P	P	P	P	P	P	P	P	ASCRP3000322	hsa_circ_0006820	circBase	chr10	+	51381438	51387763	exonic	NR_110767	TIMM23B	AAATGTACAGGATACAGATGAGTTTATTTTACCTACCGGAGCTAATAAAACCCGGGGCAG
hsa_circRNA_100356	246	521	345	374	887.5	949	1682	933	8.93614	9.50471	9.17218	9.32456	9.50982	9.58064	9.82048	9.60965	P	P	P	P	P	P	P	P	ASCRP3000323	hsa_circ_0014624	circBase	chr1	-	155734790	155736500	exonic	NM_001282856	GON4L	AAATGTCATCAGCTTCTGAGGAATCTGTGCTTTCTGTCCCAGAACTCCAGGCCAGTCTGC
hsa_circRNA_407231	77.5	34	30	23	38	35	80.5	32	6.87624	6.22246	6.28058	6.03125	6.17372	6.15686	6.27428	6.14054	P	P	P	A	P	P	P	P	ASCRP3000324		25070500	chr9	-	116091160	116094330	exonic	NM_145241	WDR31	AAATGTGGTGAAAAGGTTCAAAGGACATGAACATGAGATCACCAAGGGAACACAACTTCC
hsa_circRNA_004145	61	99.5	71	38.5	139	131	392	93.5	6.56877	7.26133	7.1433	6.70675	7.25929	7.2009	7.85035	6.98471	P	P	P	P	P	P	P	M	ASCRP3000325	hsa_circ_0004145	circBase	chr5	-	133493397	133509713	sense overlapping	NM_006930	SKP1	AAATGTTGTGCCTGACACTGTAACACTATGCCTTCAATTAAGTTGCAGAGTTCTGATGGA
hsa_circRNA_406172	42	53	42	32.5	71.5	71	143	53.5	6.17069	6.63422	6.59354	6.39242	6.63603	6.65125	6.75938	6.50756	P	P	P	P	P	P	P	P	ASCRP3000326		25070500	chr22	-	21154082	21156260	intronic	ENST00000255882	PI4KA	AAATTAAAAAACAAAAAACCTATCTTGGTTTGATGCCTCAGTGGGAAGCTGGGCAAGTGG
hsa_circRNA_103495	133	90.5	75	87	117	118	152	112	7.73652	7.14742	7.18463	7.61111	7.06937	7.06937	6.81142	7.18154	P	P	P	P	P	P	P	P	ASCRP3000327	hsa_circ_0001349	circBase	chr3	+	152132729	152150709	exonic	NM_021038	MBNL1	AAATTAATGCGAACAGACAGACTTGAGGGCCGTTGCTCCAGGGAGAACTGCAAATATCTT
hsa_circRNA_402418	121.5	135	96	196	347.5	358.5	439	417	7.54895	7.63761	7.50747	8.54624	8.27244	8.29935	7.99297	8.6059	P	P	M	P	P	P	P	P	ASCRP3000328		25242744	chr2	+	179455865	179465394	exonic	NR_038272	TTN-AS1	AAATTACAGACATCATCTCCTTTGAACAGGGAAAAGGTAACAGGTGGCTGCCATGAGATA
hsa_circRNA_103308	229	254	199.5	117	405.5	420.5	720	302	8.7979	8.47551	8.41835	7.92725	8.4623	8.49571	8.60659	8.23861	P	P	P	P	P	P	P	P	ASCRP3000329	hsa_circ_0064584	circBase	chr3	+	25622036	25622213	exonic	NM_000965	RARB	AAATTACCCTGCTGAAGGCCGCCTGCCTGGACATCCTGAATTCCAGTGCTGACCATCGAG
hsa_circRNA_054547	33	40.5	28	23	47.5	43	92.5	36	6.0395	6.35405	6.18853	6.09871	6.3057	6.28521	6.39931	6.22004	P	P	P	A	P	P	P	P	ASCRP3000330	hsa_circ_0054547	circBase	chr2	-	54119944	54120936	exonic	NM_014614	PSME4	AAATTATAGCTGGTTTAATCAGAGGTTCTAAGCACTGGACATTTGAAAAGGCAGAACAGA
hsa_circRNA_103492	440.5	685	615.5	1134	1637	1624	1774	1784.5	10.0053	9.93785	10.0396	10.7548	10.3496	10.3144	9.89493	10.4852	M	P	P	P	P	P	P	P	ASCRP3000331	hsa_circ_0001346	circBase	chr3	+	149563797	149639014	exonic	NM_007282	RNF13	AAATTCAAGAAAGGTGATTTTACAACGAGATGCTGCTCTCCATAGGGATGCTCATGCTGT
hsa_circRNA_405568	82.5	114	99	71.5	118.5	120	197	101	6.91355	7.41552	7.53395	7.35523	7.10012	7.09323	7.07504	7.08631	P	P	P	P	P	P	P	P	ASCRP3000332		25070500	chr17	-	33805093	33807214	exonic	NM_001195790	SLFN12L	AAATTCAGCCACTGAGATATCACCTTCCAGAAAAGAATTTCTGCGTGGAAATGGCTTAGC
hsa_circRNA_006861	55	47.5	35	46	61	73	104.5	65	6.45087	6.54357	6.45499	6.86476	6.51349	6.6632	6.49525	6.70675	P	P	P	P	P	P	P	P	ASCRP3000333	hsa_circ_0006861	circBase	chr6	+	64356431	64390062	exonic	NM_001290259	PHF3	AAATTCAGTGAGATCTCCAAGAAAATCACCTCGTTTAATGGCACAAGGGCTGAAAGACAC
hsa_circRNA_403874	115	81	65.5	50	109	117	171	90	7.46706	7.05661	7.04253	6.96654	6.99496	7.05325	6.91986	6.98082	P	P	P	P	P	P	P	P	ASCRP3000334		25242744	chr7	-	98643320	98645505	exonic	NM_020429	SMURF1	AAATTCCGTGGGGAAGAAGGTTTGGATTACGGTGGTGTGGCCAGTCACCAGTGCCAACTC
hsa_circRNA_104323	69	63	57.5	36	67	78	140.5	57	6.67378	6.76105	6.87085	6.55841	6.5517	6.72002	6.7461	6.57582	P	P	P	P	P	P	P	P	ASCRP3000335	hsa_circ_0079534	circBase	chr7	-	20193815	20201493	exonic	NM_182762	MACC1	AAATTCCTCATCGAGGAAACACTGGAGATGTTGCTGTTGAGGTGGAAAAATGCTAATCAC
hsa_circRNA_406724	111.5	76	57	50	82	79	178	70	7.36836	6.94774	6.88118	6.91538	6.77543	6.731	6.96365	6.74862	P	P	P	P	P	P	P	P	ASCRP3000336		25070500	chr5	+	179976936	179977117	intronic	ENST00000504343	CNOT6	AAATTCGTAGCTTACCCGCAGAACTCGGAAACATGGTATCACTCAGTAAGAAGCTTAAGC
hsa_circRNA_100517	127.5	153	124.5	56	245	241	465	179	7.67118	7.79072	7.78644	7.09749	7.86603	7.83192	8.06264	7.67207	P	P	P	P	P	P	P	P	ASCRP3000337	hsa_circ_0017348	circBase	chr1	-	247322307	247323115	exonic	NM_003431	ZNF124	AAATTCTTCAAGAAATCTAAGAACTCGGTTGCCTTTGAGGATGTGGCTGTGAACTTCACC
hsa_circRNA_406082	101	57	50	46.5	71	64	112	59	7.26689	6.65701	6.76105	6.85241	6.66053	6.57582	6.53928	6.61422	P	P	P	P	P	P	P	P	ASCRP3000338		25070500	chr20	+	9417648	9424890	exonic	NM_000933	PLCB4	AAATTCTTTAAAGAAGAAACATGCAAAGAGTGACATAGCCGACGTGCCCAGTGACACTTC
hsa_circRNA_007019	112	42	39	34	42	43.5	92.5	39	7.43281	6.38812	6.50514	6.48032	6.22125	6.28521	6.37577	6.29999	P	P	P	P	P	P	P	P	ASCRP3000339	hsa_circ_0007019	circBase	chr1	+	240421244	240555862	exonic	NM_020066	FMN2	AAATTGACCAAGAGGCAGAGGAAAATTCACTGACAGAGACTCATAAATGGTTGTCAAGTT
hsa_circRNA_087581	101	214	181	188	325	346	534	323	7.23502	8.23126	8.26877	8.4732	8.16927	8.25488	8.22885	8.31608	P	P	P	P	M	P	P	P	ASCRP3000340	hsa_circ_0087581	circBase	chr9	+	97207245	97213809	exonic	NM_032558	HIATL1	AAATTGCAGCATTCATAGCTATGGTAGGAATTCTGTCTATTGTGGCTCAGGTCTCAGCCA
hsa_circRNA_104882	120	64.5	62	42.5	107.5	105	135	86	7.54364	6.76887	6.96365	6.70675	6.99496	6.98328	6.7123	6.94008	P	P	P	P	P	P	P	P	ASCRP3000341	hsa_circ_0003597	circBase	chr9	+	115166274	115181238	exonic	NM_032303	HSDL2	AAATTGCAGTCAATGCATTATGGCCTAAAACAGGAGGCTGGCAGGATGTACAGTTTTTAT
hsa_circRNA_002481	83	45	41	33	90	51	129	60	6.92134	6.45602	6.54881	6.48032	6.81783	6.37902	6.66453	6.61422	P	P	P	P	P	P	P	P	ASCRP3000342	hsa_circ_0002481	circBase	chr18	+	43702432	43704859	exonic	NM_138443	HAUS1	AAATTGGAGTCCTATTTAGACTTAATGCCGGGATGTCAAGAAAGCAGAGTTGCATCTGTC
hsa_circRNA_100872	125	101	74	74.5	143	133.5	205	112.5	7.62122	7.2791	7.16942	7.43646	7.273	7.19785	7.10144	7.17783	P	P	P	P	P	P	P	P	ASCRP3000343	hsa_circ_0000337	circBase	chr11	+	70200406	70202360	exonic	NM_003626	PPFIA1	AAATTGGGGGGACAGGCTGAAAAAAATCGTAAACTTCAAAAAAATTGCCACCTTCCAGAG
hsa_circRNA_004650	48	48.5	33	29.5	59.5	49	113	49	6.33806	6.54357	6.36877	6.39242	6.49625	6.3935	6.54785	6.46217	P	P	P	P	P	P	P	P	ASCRP3000344	hsa_circ_0004650	circBase	chr12	+	47497895	47501947	sense overlapping	NM_138371	PCED1B	AAATTGTTGACTTGCAAGATGATGAGGATTTCCAGATAGACACAGGTAATGAGAGGCCCT
hsa_circRNA_007091	35	31	26.5	26	38	32	58	26	6.08891	6.18668	6.2086	6.25738	6.14054	6.12145	6.10582	6.04429	P	P	P	P	A	P	P	P	ASCRP3000345	hsa_circ_0007091	circBase	chr1	-	241094016	241100006	exonic	NM_002924	RGS7	AAATTGTTGGGAGCCGGAAAACACAGATTATGTGGAGGCGCTCCATTTGGGAACATTAAT
hsa_circRNA_104803	321	521	357	136	740.5	794	1852	585	9.45365	9.50471	9.23246	8.08649	9.23611	9.31962	9.96049	9.00413	P	P	P	P	P	P	P	P	ASCRP3000346	hsa_circ_0087354	circBase	chr9	-	86292641	86292876	exonic	NM_013438	UBQLN1	AAATTTGGTGCCTGGAGTAGGAGTTTGGTGGTAATCCATTTGCTTCCTTGGTGAGCAATA
hsa_circRNA_005185	76.5	37	33	42	55.5	52	83	59	6.84188	6.2829	6.38489	6.72467	6.41358	6.42036	6.30342	6.60047	P	P	P	P	P	P	P	P	ASCRP3000347	hsa_circ_0005185	circBase	chr14	-	30093357	30105700	exonic	NM_002742	PRKD1	AACAAAACAAGAAAGCCAGCTTCGTAATGAGGTTGCAATTCTACAGATTTGCTTAGCCCT
hsa_circRNA_049637	73	77.5	69.5	94	111	143	191	268	6.77748	6.98471	7.08929	7.68199	7.02593	7.26864	7.03964	8.10629	P	P	P	P	P	P	P	P	ASCRP3000348	hsa_circ_0049637	circBase	chr19	+	13049413	13055304	exonic	NM_004343	CALR	AACAAAATTTCTATTAAATTAAATTTTGTGTCTCCGCGGCGTCCGTCCGTACTGCAGAGC
hsa_circRNA_101577	56.5	30.5	24	24	31	28	60.5	28	6.41886	6.15126	6.12015	6.17194	6.04963	6.04827	6.11105	6.09288	P	P	P	P	A	P	P	P	ASCRP3000349	hsa_circ_0003166	circBase	chr15	+	69728476	69729061	exonic	NM_004856	KIF23	AACAAACAATCAAGTCATGAGATTTGCGGAAGTGACTCAAGAAGTTGAAGTAGCAAGACC
hsa_circRNA_003657	283	443.5	347	331	705	688.5	1148	619	9.19333	9.27481	9.18855	9.17286	9.15878	9.10781	9.28277	9.08721	P	P	P	P	P	P	P	P	ASCRP3000350	hsa_circ_0003657	circBase	chr17	+	41576229	41577471	exonic	NM_004941	DHX8	AACAAACACTGGGTTGACCCTCTGCCTGATGATGAGGACCTTGAGATTGAATTGGTTGAG
hsa_circRNA_100093	119	49.5	42	38	71	58	116	59	7.53019	6.56074	6.59354	6.63603	6.61514	6.48924	6.56877	6.61422	P	P	P	P	P	P	P	P	ASCRP3000351	hsa_circ_0004808	circBase	chr1	-	22047528	22048257	exonic	NM_032236	USP48	AACAAAGCAACGGAAAGATGAACGGTAGCACCTTAAATAAAGTGAAAGCCCTGTGTAAGG
hsa_circRNA_061687	68	59	44	74	127	121	195	132	6.67378	6.72296	6.63914	7.4302	7.15216	7.08631	7.06937	7.34863	P	P	P	P	P	P	P	P	ASCRP3000352	hsa_circ_0061687	circBase	chr21	-	38610760	38612940	exonic	NM_006052	DSCR3	AACAAAGTTCTGTATGAGACGTATCATGGCGTGTTTGTCAACATTCAGGAAGTGCTCTCT
hsa_circRNA_402268	59	32	30	30	41	39	71	39	6.49725	6.18668	6.22366	6.29607	6.17372	6.21589	6.19285	6.29999	P	P	M	P	P	P	P	P	ASCRP3000353		25242744	chr2	+	61406115	61413632	exonic	uc002sbb.2	AHSA2	AACAAATAAGAAGATCATCATGAAATGGAGATGTGGGAACTGGCCAGAAGGACAGAGCGG
hsa_circRNA_104054	45	31.5	25	24	37	34	82	31	6.2656	6.18668	6.15686	6.07828	6.14054	6.12145	6.31414	6.12974	P	P	P	A	P	P	P	P	ASCRP3000354	hsa_circ_0075533	circBase	chr6	+	5404774	5431405	exonic	NM_006567	FARS2	AACAACAACTGGTCAATTCAGTTATTTGCTGGTATAAAGGATGGAGAAAGCCTGCAGCTC
hsa_circRNA_400980	151.5	125	170	60	220.5	170	332.5	129	7.99439	7.55902	8.18783	7.17846	7.75836	7.44707	7.64529	7.31173	P	P	P	P	P	P	P	P	ASCRP3000355		25242744	chr12	+	58339410	58347472	exonic	NM_033276	XRCC6BP1	AACAACACCACCAGATCCATATGTCAAACTTCTGCTTGATGCTATGAAACACTCAGGTTG
hsa_circRNA_402050	40.5	29	25	25	35.5	33	60	35	6.20249	6.09871	6.10396	6.17194	6.11496	6.14054	6.08626	6.2086	P	P	P	P	A	P	P	P	ASCRP3000356		25242744	chr19	-	12157182	12157575	exonic	NM_001080404	ZNF878	AACAACCAGTACATTGAAGATGAGCACCAAAATCCTAGGAGAAACCTAAGGATTCGGTGG
hsa_circRNA_404803	74	63	56	37	88	90	142	64.5	6.79699	6.78077	6.86243	6.63603	6.78849	6.85241	6.74862	6.67505	P	P	P	P	P	P	P	P	ASCRP3000357		25070500	chr10	-	103862116	103865001	intergenic			AACAACTGAGGCTGCCTGGAGGATGAGATCTGGCCAGCCTGAAGGACATTTACCAGCCAA
hsa_circRNA_028826	4229	7595	5336	14017	22581	24758.5	24777	32316.5	13.5271	13.5615	13.3501	14.0574	14.1212	14.2065	13.8186	14.3887	P	P	P	P	P	P	P	P	ASCRP3000358	hsa_circ_0028826	circBase	chr12	-	120600873	120622046	exonic	NM_006836	GCN1L1	AACAACTGGCCCAGGAAATGCTGATCATCTCCCACCACCCATCCTTAGAGATGCAGCCTC
hsa_circRNA_100613	80.5	141	105	107	262	293	552	256	6.89405	7.67913	7.60927	7.83232	7.94165	8.04047	8.27406	8.04818	P	P	P	P	P	P	P	P	ASCRP3000359	hsa_circ_0018611	circBase	chr10	+	70958127	70962799	exonic	NM_003171	SUPV3L1	AACAAGAAGCAGCCTTTTGTGTGTTCTTCACTGTTACAGGTTCGAGACTATAAGAGGCTT
hsa_circRNA_008945	47	36	28	26	40	41	100.5	36.5	6.32253	6.25738	6.18853	6.21711	6.22125	6.23139	6.45087	6.22899	P	P	P	P	P	P	P	P	ASCRP3000360	hsa_circ_0008945	circBase	chr14	-	51208299	51211083	exonic	NM_016350	NIN	AACAAGAAGTGATGTCTTTACATAAGCAACTTCAGAATGCTGGTGGCAAGCTGCACAGAT
hsa_circRNA_005995	42	27	25	24	38.5	34	54	28	6.22899	6.07237	6.08626	6.17194	6.09739	6.14054	6.04554	6.07103	P	P	P	A	A	P	P	P	ASCRP3000361	hsa_circ_0005995	circBase	chr1	+	150933038	150934634	exonic	NM_012432	SETDB1	AACAAGATGTCAGTGCAAAATCCTGACAGATGACTTTGCAGACAAGGAGGGTCTGGAAAT
hsa_circRNA_404177	1155	2798.5	1830.5	2915.5	6120	6565	9133	7256	11.5655	12.0779	11.6639	11.9914	12.2392	12.2947	12.3134	12.4123	P	P	P	P	P	P	P	P	ASCRP3000362		25242744	chr9	+	71668055	71679951	exonic	NM_000144	FXN	AACAAGCAAATCTGGCTATCTTCTCCATCCAGCTCTCTAGATGAGACCACCTATGAAAGA
hsa_circRNA_100080	98	41	28	30	39	34.5	68	32	7.14522	6.34028	6.18853	6.332	6.15686	6.14054	6.17319	6.14054	P	P	P	P	P	P	P	P	ASCRP3000363	hsa_circ_0005782	circBase	chr1	-	21097422	21100103	exonic	NM_016287	HP1BP3	AACAAGCACTGAAAAGAGAATTAAATAGAGGAGTCATCAAACAGTGAGAAAGATCAGTCT
hsa_circRNA_006238	82	44	33	27	39	48	94	41	6.92134	6.45602	6.36877	6.25738	6.18915	6.35184	6.40934	6.33582	P	P	P	P	P	P	P	P	ASCRP3000364	hsa_circ_0006238	circBase	chr12	+	49888523	49893988	exonic	NM_023071	SPATS2	AACAAGCCTTTGCTGAATTGGAGAGCTGAACAAAAAGAAGAAAAACAAACCGAAACCTGC
hsa_circRNA_017648	48	28	24	25	33	31	52.5	29	6.332	6.03813	6.06913	6.19409	6.00925	6.10844	6.03263	6.09288	P	P	P	P	P	P	P	P	ASCRP3000365	hsa_circ_0017648	circBase	chr10	-	7409610	7423911	exonic	NM_001018039	SFMBT2	AACAAGGTGTTGATGCCGCCGGACGGTAATTTTTTCTGCAGGATGAATTAAGAGAAGAGA
hsa_circRNA_407083	43	41	37	29	56.5	51	134.5	46	6.19162	6.35405	6.50514	6.332	6.44371	6.40828	6.70378	6.41886	P	P	P	P	P	P	P	P	ASCRP3000366		25070500	chr8	+	67786287	67796229	exonic	NM_173518	MCMDC2	AACAAGTGATACTCTACTCATAGACAGGTTTTCACATCCTTTCTATGAGTTTCGCCATCT
hsa_circRNA_404643	84	80	79	39	162	131	291	98	6.94008	7.00581	7.24691	6.69423	7.4044	7.18525	7.48703	7.05155	P	P	P	P	P	P	P	P	ASCRP3000367		25070500	chr1	-	204396775	204397348	exonic	NM_002646	PIK3C2B	AACAATAAACTCTTCATCATGGTGATGCATATTCGGGGCTTGTGTGATTTGGTGTACACC
hsa_circRNA_002971	97	169	66.5	59	118	120.5	247.5	111	7.18401	7.91158	7.07637	7.13947	7.04474	7.0883	7.30577	7.17318	P	P	P	P	P	P	P	P	ASCRP3000368	hsa_circ_0002971	circBase	chr6	+	158288578	158296208	exonic	NM_016224	SNX9	AACAATCACCAGGCTCGGGTTATGTATGATTTTGCTGCTGAACCTGGAAATAATGAACTG
hsa_circRNA_004350	72.5	57.5	42	41	70	73	119	65	6.76887	6.69123	6.59354	6.72467	6.64005	6.65125	6.58471	6.68755	P	P	P	P	P	P	P	P	ASCRP3000369	hsa_circ_0004350	circBase	chr10	-	120832401	120833449	exonic	NM_003750	EIF3A	AACAATTCTAGAGTAGAGCGCCTGTACCATGATATTGCCCAGCAAGAATTTCTTGAGGTT
hsa_circRNA_103663	45	26.5	25	26.5	32	33	66	29	6.28521	6.07237	6.12015	6.27826	6.05699	6.12145	6.15126	6.09288	P	P	P	P	A	P	P	P	ASCRP3000370	hsa_circ_0070022	circBase	chr4	-	76885287	76903190	exonic	NM_018115	SDAD1	AACAATTTTGTTACCGACAAGAACTCTGGAGAAGTCATGACAGTAGGTTTCTACAGCAGT
hsa_circRNA_008134	63	42.5	31	27	46.5	42	77	41	6.60788	6.42247	6.30684	6.21711	6.31463	6.2932	6.26844	6.33582	P	P	P	P	P	P	P	P	ASCRP3000371	hsa_circ_0008134	circBase	chr10	+	26994214	27009288	exonic	NM_014317	PDSS1	AACACACAGTTAATAAGATCTGGGGTGAAAAGAAGGTTTCATCACACAACCCCAGACAGT
hsa_circRNA_044014	353	442.5	354	225	662	700	1077	511	9.62123	9.27211	9.22876	8.69573	9.08431	9.14076	9.19548	8.83216	P	P	P	P	P	P	P	P	ASCRP3000372	hsa_circ_0044014	circBase	chr17	-	42155867	42161222	exonic	NM_005474	HDAC5	AACACAGCCCCAGGCCCCATCAGCCAGAAGATGTATGCTGTGCTGCCTTGTGGGGGCATC
hsa_circRNA_102491	172	282	212	103	451	397	809	305.5	8.25341	8.63254	8.4967	7.78357	8.61205	8.41928	8.79053	8.24581	P	P	P	P	P	P	P	P	ASCRP3000373	hsa_circ_0008135	circBase	chr19	-	19049161	19049858	exonic	NM_004838	HOMER3	AACACAGTCTACGGCCTGGGCTTTGCCTCTGAACAGCATCTGACACAGGGGCCAAACCAG
hsa_circRNA_040831	731	1024	767.5	1780	2586.5	2889	2562	3308	10.8238	10.5184	10.3707	11.3482	11.008	11.1396	10.4314	11.3296	P	P	P	P	P	P	P	P	ASCRP3000374	hsa_circ_0040831	circBase	chr16	+	88694029	88695262	exonic	NM_144604	ZC3H18	AACACATCCCCAGACCGAGGTCCCTGAGCGTGAGCAGCGTCTCCTCAGTGTCCAGTGCTA
hsa_circRNA_007239	61	38	41	29	40	39	82.5	33	6.53248	6.2829	6.50514	6.29607	6.18915	6.18668	6.31915	6.17923	P	P	P	P	P	P	P	P	ASCRP3000375	hsa_circ_0007239	circBase	chr7	-	130737183	130738224	intronic	uc011kpk.2	FLJ43663	AACACCCTGTAACAGCTGAAAGAAAATACCAATGAATCAATATTAGGAGACAGAAGCTGT
hsa_circRNA_044904	138	269	181	94	398	413	994.5	302	7.79886	8.54865	8.28457	7.67704	8.44505	8.47796	9.1054	8.23425	P	P	P	P	P	P	P	P	ASCRP3000376	hsa_circ_0044904	circBase	chr17	+	58008982	58022879	exonic	NM_003161	RPS6KB1	AACACCTGTCAGCTTTTACTTGGCAGAAATCTCCATGGCTTTGGGGCATTTACATCAAAA
hsa_circRNA_104839	79	84	79	58.5	87	88	140	73	6.85085	7.07571	7.25252	7.12796	6.76929	6.81623	6.74273	6.76105	P	P	P	P	P	P	P	P	ASCRP3000377	hsa_circ_0087643	circBase	chr9	-	99301359	99304174	exonic	NM_003671	CDC14B	AACACTATGAAAGATGCTGCCTATGGAAGTTGCAATTTCTACATTACACTTCTTGACTGT
hsa_circRNA_103462	30	31	23	31	38	37	70	37.5	5.97335	6.16316	6.01345	6.39242	6.14054	6.17746	6.18668	6.25147	P	P	A	P	P	P	P	P	ASCRP3000378	hsa_circ_0007841	circBase	chr3	+	127778944	127779504	exonic	NM_013336	SEC61A1	AACACTGGCCGAGTATTTGGCATGATCATTACTATCGGCCAGTCTATCGTGTATGTGATG
hsa_circRNA_005208	70	48	37	43	56	55	76	50	6.70675	6.55074	6.4783	6.82889	6.43443	6.46261	6.24266	6.45602	P	P	P	P	P	P	P	P	ASCRP3000379	hsa_circ_0005208	circBase	chr7	+	92932771	92963509	exonic	NM_017667	CCDC132	AACAGAATACAAGAAAGCCTTATTGATCTAAACACGGCTCGATGAACTGAGAATGTTCTT
hsa_circRNA_401601	79.5	69	50.5	31	83.5	96	191	65	6.87624	6.84654	6.77254	6.44733	6.73269	6.89817	7.03176	6.69423	P	P	P	P	P	P	P	P	ASCRP3000380		25242744	chr16	+	47703125	47723086	exonic	NM_000293	PHKB	AACAGAATGGAAGGTAACTCTGGGTGCCTTTGGGCATGAAGAAGAAGTTATCTCTAATCC
hsa_circRNA_104081	173.5	125	89.5	59.5	109.5	183.5	223	126.5	8.26258	7.53687	7.37027	7.14962	7.00163	7.51315	7.20852	7.30036	P	P	P	P	P	P	P	P	ASCRP3000381	hsa_circ_0075825	circBase	chr6	+	21909700	22020771	exonic	NR_015410	CASC15	AACAGACAGAAGAAGGAAGTGGCTAATGGTGTGAATCATGGCAATACAGTGAAAGACAGT
hsa_circRNA_052254	149	207	164	103	300	308.5	582	232	7.96302	8.19614	8.15792	7.76999	8.08299	8.12091	8.34417	7.94386	P	P	P	P	P	P	P	P	ASCRP3000382	hsa_circ_0052254	circBase	chr19	+	56111729	56114504	exonic	uc002qlk.1	ZNF524	AACAGACCCTTGGAGGCAGGGGCTGTGGAAATAAATCTCTGCCTGCTGGCCCCGCGCGCG
hsa_circRNA_405143	246	317	219	142.5	402	393	808	324	8.92578	8.82698	8.54817	8.15567	8.45467	8.41928	8.79053	8.31979	P	P	P	P	P	P	P	P	ASCRP3000383		25070500	chr13	-	45910670	45911523	sense overlapping	NM_003295	TPT1	AACAGACTAGAGCCTGCAAGTTTGCCAGCCCCTGATTTAAAAGATGAAGTAACAAATGTG
hsa_circRNA_000166	216	147	163	76	107.5	133	257	135	8.67354	7.73948	8.1506	7.41393	7.00163	7.19324	7.36017	7.36182	P	P	P	P	P	P	P	P	ASCRP3000384	hsa_circ_0000512	circBase	chr14	-	20811282	20811436	sense overlapping	NR_002312	RPPH1	AACAGACTCACGGCCAGCGAAGTGAGTTCAATGGCTGAGGTGAGGTGAGTTCCCAGAGAA
hsa_circRNA_073630	47	24	23	21	33	28	51	25	6.30342	5.95409	6.01345	6.03125	6.06913	5.98122	5.99884	5.92583	P	P	A	A	A	P	P	A	ASCRP3000385	hsa_circ_0073630	circBase	chr5	+	113740134	113829169	exonic	NM_021614	KCNN2	AACAGAGGAAACTGAATGACCAAGCAAACACTTTGGTGGACTTGGCAAAGTTGTTCATGG
hsa_circRNA_400659	64	62.5	54	82	129	132.5	171	162	6.56877	6.76887	6.81343	7.50053	7.16004	7.18186	6.91687	7.54847	P	P	P	P	P	P	P	P	ASCRP3000386		25242744	chr10	-	119078382	119100613	exonic	NM_173791	PDZD8	AACAGAGGAGTTCTATTAAGACGGTTTAAGCCGTTTTTTCCATACCAGACCTTGCAAGGA
hsa_circRNA_080052	104	86	151.5	92	201	222	208	138.5	7.31626	7.1209	8.0492	7.67207	7.64484	7.74706	7.14011	7.40095	P	P	P	P	P	P	P	P	ASCRP3000387	hsa_circ_0080052	circBase	chr7	-	44620691	44621422	exonic	NM_182547	TMED4	AACAGATTCAGAAGGAGCAGGATTACCAAAGGGCAACTATCGTACCCAGATGTGGGATAA
hsa_circRNA_104450	113	161.5	118.5	63	210	210	449	161	7.43281	7.8637	7.72782	7.21096	7.69271	7.68528	8.02267	7.55567	P	P	P	P	P	P	P	P	ASCRP3000388	hsa_circ_0002747	circBase	chr7	+	102994367	102996240	exonic	NM_002803	PSMC2	AACAGCCTTTACAGGTTGCCAGCTCTGGATGAGGGGGATATTGCCTTGTTGAAAACTTAT
hsa_circRNA_102517	42	27	22	23	34	31	58	29	6.22899	6.03813	6.01345	6.01065	6.04963	6.03813	6.05699	6.09288	P	P	A	P	A	P	P	P	ASCRP3000389	hsa_circ_0005325	circBase	chr19	+	34921480	34925873	exonic	NM_005499	UBA2	AACAGCTGGGTATCTTGGACAAGTAACTACTATCAAAAAGATTGATCTGGATACTATTGA
hsa_circRNA_062439	114.5	144	119	101	205.5	217	349.5	195	7.48828	7.70119	7.70994	7.73652	7.67096	7.71478	7.69227	7.75419	P	P	P	P	P	P	P	P	ASCRP3000390	hsa_circ_0062439	circBase	chr22	-	22142545	22162135	exonic	NM_002745	MAPK1	AACAGGCTGTTCCCAAATGCTGACTCCAAAGCTCTGCTTATGATAATGTCAACAAAGTTC
hsa_circRNA_079614	55	42	39	37	48.5	48.5	87	46	6.42667	6.40934	6.52955	6.60742	6.29377	6.35184	6.34805	6.40828	P	P	P	P	P	P	P	P	ASCRP3000391	hsa_circ_0079614	circBase	chr7	+	24613084	24708279	exonic	uc003swx.3	MPP6	AACAGGTTCATAGTATTGAATCCCACTAGATTTGGAACTACGGTGCCATCAACTACGAGC
hsa_circRNA_002084	170.5	321	251.5	338	604	607	732.5	571	8.24522	8.84501	8.74747	9.20066	8.97321	8.96318	8.636	8.98158	P	P	P	P	P	P	P	P	ASCRP3000392	hsa_circ_0002084	circBase	chr19	+	49416267	49416821	exonic	NM_006184	NUCB1	AACAGGTTTAACCCCAAGACCTTCTTCATACTGCATGGCCACCCGGGACCTTGCCCAGTA
hsa_circRNA_405399	60	38	24	26	33	33	54	30	6.53248	6.37685	6.12015	6.17194	6.04087	6.10844	6.02041	6.10844	P	P	P	P	A	P	P	P	ASCRP3000393		25070500	chr15	-	77576224	77578846	exonic	ENST00000567337	PEAK1	AACAGTAACAAAGAGGAAAAGAATACTTGAGATCCATTTGTAAGGAAAGAAAAGGAAGCA
hsa_circRNA_407276	57	54	49.5	38	94	75	126	61	6.46114	6.61198	6.71659	6.63603	6.85778	6.67113	6.62836	6.61422	P	P	P	P	P	P	P	P	ASCRP3000394		25070500	chrX	-	19983161	19988416	exonic	ENST00000379682	CXorf23	AACAGTAGATACATTCAGTGTAAAAAGTGGATAGTGGCTCACGTGTCAAAGGATGGCACG
hsa_circRNA_002509	118.5	61	48.5	34	65	73	167	59	7.56474	6.74442	6.73354	6.54454	6.54785	6.62967	6.89968	6.60788	P	P	P	P	P	P	P	P	ASCRP3000395	hsa_circ_0002509	circBase	chr14	+	68582535	68582829	intronic	ENST00000390683	RAD51B	AACAGTGAGGAAGTGGAAGCAAGAAAAATGATTCACAAGACTAGCTCTGTGCATCACAGA
hsa_circRNA_100224	42	32	26.5	23	39	36	70	34	6.21103	6.18668	6.17346	6.12274	6.16442	6.15686	6.20249	6.19706	P	P	P	A	P	P	P	P	ASCRP3000396	hsa_circ_0012421	circBase	chr1	-	51860052	51866625	exonic	NM_001981	EPS15	AACAGTTGTTGCAGCAAGCGATTCAGGTGATCCTTTCAAGGATGATCCTTTTGGAAAAAT
hsa_circRNA_100837	55	68	47.5	30	75	84	164	75.5	6.46114	6.86166	6.71659	6.36877	6.67025	6.78159	6.88118	6.81783	P	P	P	P	P	P	P	P	ASCRP3000397	hsa_circ_0022537	circBase	chr11	-	62594626	62595103	exonic	NM_003164	STX5	AACATATATCATCAAACAGAATGGAATCCAGACAAATAAGCCAGCTTTGCGTGCTGTCCG
hsa_circRNA_103339	1427	560	1676	506	1728.5	1135.5	1029.5	987.5	11.9073	9.61664	11.5228	9.6837	10.4339	9.80794	9.13992	9.69034	P	P	P	P	P	P	P	P	ASCRP3000398	hsa_circ_0005870	circBase	chr3	-	47079155	47088111	exonic	NM_014159	SETD2	AACATATGATGAAAACCCCATGAAGAGTTATGCCCAGCCAAGTCTTCAGTATATCCAGGG
hsa_circRNA_405983	78	39	29	29	41	34	62	36	6.80543	6.32253	6.18853	6.40934	6.18915	6.15686	6.07961	6.22004	P	P	P	P	P	P	P	P	ASCRP3000399		25070500	chr2	-	165378489	165383645	exonic	NM_004490	GRB14	AACATCAAAGAAAGAACAATAGAAGACCACGAACTGGTGATTGAAGTGCTATCCAACTGG
hsa_circRNA_406603	51.5	45	35	31	51	51	113.5	41	6.39931	6.47729	6.44171	6.332	6.3935	6.40828	6.54357	6.35294	P	P	P	P	P	P	P	P	ASCRP3000400		25070500	chr5	-	54562965	54566534	exonic	NM_019030	DHX29	AACATCACTGTTAACCCTAGAGGTACCATGAAAGCAGTCAGATGAGTTCTTTGGTGGAGA
hsa_circRNA_101204	47	29.5	24	23	32	32.5	58	28.5	6.32253	6.15126	6.12015	6.09871	6.04963	6.12974	6.08626	6.10844	P	P	P	A	A	P	P	P	ASCRP3000401	hsa_circ_0029346	circBase	chr12	-	125296415	125302253	exonic	NM_005505	SCARB1	AACATCAGCAGGATCCACCTCGTGGACAAGTGGAACGGGCTGAGCAAGAACGTGCGCATC
hsa_circRNA_101526	53.5	36	30.5	29	39	31	58	29	6.37902	6.25738	6.2955	6.332	6.12274	6.12145	6.08626	6.07103	P	P	P	P	A	P	P	P	ASCRP3000402	hsa_circ_0035403	circBase	chr15	-	56434975	56471501	exonic	NM_022841	RFX7	AACATCCGGAGACTTCACTGCCCAAACAGGAAGTCTATGATGAGTACAACAAAACTGTAC
hsa_circRNA_000010	386	750	577.5	527.5	1139	1172	1988.5	1047	9.77249	10.0687	9.95517	9.75145	9.8505	9.8468	10.0679	9.76791	P	P	P	P	P	P	P	P	ASCRP3000403	hsa_circ_0000263	circBase	chr10	+	125120834	125121663	exonic	ENST00000448347	RP11-282I1.1	AACATCCTTTTGGCCTCACCCAATGACCTGGCTGAAGAAGAGCCCAAGGACCGTAGCAAG
hsa_circRNA_102821	47	35	26	22	42	41	64.5	35	6.29607	6.23139	6.15686	6.07828	6.22125	6.23977	6.16568	6.19706	P	P	P	A	P	P	P	P	ASCRP3000404	hsa_circ_0056472	circBase	chr2	+	131796425	131799517	exonic	NM_015320	ARHGEF4	AACATCGACAAGATTGCTCAGTGGCAGAGCTCCATAGAGGACTGGGAGCTCATCAGCGAT
hsa_circRNA_023305	82	48	42.5	44	74	69.5	99	61	6.94008	6.53248	6.58189	6.77502	6.66453	6.61514	6.44881	6.63603	P	P	P	P	P	P	P	P	ASCRP3000405	hsa_circ_0023305	circBase	chr11	+	69457798	69469242	exonic	NM_053056	CCND1	AACATGAAAGTCTAGAAATAAAACTGGTAAAACCCCAGTCTGCGAGGAACAGAAGTGCGA
hsa_circRNA_092392	123	110	101	138.5	184	180	199.5	254	7.60418	7.37787	7.53395	8.13583	7.54847	7.49554	7.08962	8.04818	P	P	P	P	P	P	P	P	ASCRP3000406	hsa_circ_0000368	circBase	chr11	+	128628009	128638167	exonic	NM_002017	FLI1	AACATGACCACCAACGAGAGGAGAGTCATCGTCCCCGCAGGAGGCTCTGTCGGTGGTGAG
hsa_circRNA_062160	170	241	174	146	325	327	581	287	8.23982	8.41247	8.23246	8.19614	8.19614	8.18822	8.34131	8.18341	P	P	P	P	P	P	P	P	ASCRP3000407	hsa_circ_0062160	circBase	chr22	+	17976434	17984048	exonic	NM_001290046	CECR2	AACATGATCGCCCAGAAGGCCTCAGACATTCCACAGCTACCTAGAGGACATCATCAACTA
hsa_circRNA_102245	53	30.5	29	29	39.5	37	75	35	6.42667	6.15126	6.30684	6.29607	6.19706	6.18668	6.22899	6.19706	P	P	P	P	P	P	P	P	ASCRP3000408	hsa_circ_0046448	circBase	chr17	+	80714040	80755678	exonic	NM_005993	TBCD	AACATGGAAAACGTGAAGACTGTTTGCCCTATGTAATAATGGACAAATACCAGGAGCAGC
hsa_circRNA_405979	95	64	64	70	103	95	141.5	87	7.12508	6.78077	7.02593	7.34807	6.94847	6.88763	6.74021	6.94008	P	P	P	P	P	P	P	P	ASCRP3000409		25070500	chr2	-	160824049	160843869	exonic	NM_007366	PLA2R1	AACATGGAACGTGTCCCAAAGGATGGCTATATTTTAACTATAAGGCTACAGTGGTGGCTG
hsa_circRNA_405119	62	30	29	27	37	36.5	65	36	6.56877	6.15126	6.22366	6.23858	6.17372	6.16442	6.15126	6.22004	P	P	P	P	P	P	P	P	ASCRP3000410		25070500	chr13	-	21729831	21732264	exonic	NM_145061	SKA3	AACATGGACAGAACATCCGAGATGTCAGCAACAAAGAAAACTGGTATCCACAAATTACCC
hsa_circRNA_002953	182	186	143.5	62	223	217.5	694.5	176	8.37117	8.06654	7.96392	7.25193	7.76419	7.72377	8.56552	7.64799	P	P	P	P	P	P	P	P	ASCRP3000411	hsa_circ_0002953	circBase	chr21	-	11011437	11029717	exonic	uc002yis.1	TPTE	AACATTCAAGGGATGGTGATATGGATGATAGTCGAGGAGGCTTGGAGTACCCATAATACA
hsa_circRNA_016458	42	48	42.5	34	76	74	127.5	58.5	6.22899	6.55074	6.62967	6.54454	6.68604	6.69423	6.66097	6.61882	P	P	P	P	P	P	P	P	ASCRP3000412	hsa_circ_0016458	circBase	chr1	+	215259710	215260021	exonic	NM_014217	KCNK2	AACATTCCTGTGTCAATTCGACGGAGCTGGATGAACTCATTCAGTGGCGGCACCTGACTT
hsa_circRNA_038480	32	42	38	29	50	51	109	47.5	5.98692	6.38812	6.50514	6.35184	6.34805	6.3935	6.53053	6.42667	P	P	P	P	P	P	P	P	ASCRP3000413	hsa_circ_0038480	circBase	chr16	+	21985216	21994668	exonic	NM_003366	UQCRC2	AACATTCTGTTTAAGTTTCTGCATTTAATGCCAGTTACTCAGATTCTGGACTCTTTGGGA
hsa_circRNA_406905	58	27	21.5	24	31	30	48	26	6.4783	6.03813	5.99742	6.07828	5.98692	6.04827	5.95409	5.99006	P	P	A	P	A	P	P	A	ASCRP3000414		25070500	chr7	+	6175471	6180615	exonic	NM_032172	USP42	AACATTGGAGATAAAGGTCATGCAGAAGGCTTTTGTATGATGTGTACAATGCAAGCACAT
hsa_circRNA_103029	59	61	46.5	39.5	76.5	74	148	66	6.53248	6.72845	6.65035	6.67858	6.69211	6.6821	6.78568	6.72296	P	P	P	P	P	P	P	P	ASCRP3000415	hsa_circ_0059955	circBase	chr20	+	33057852	33059320	exonic	NM_031483	ITCH	AACATTGTTTGAGGATTCCTTTCAACAGAGACAATGGACCTCAGATAGCCTATGTTCGGG
hsa_circRNA_031830	70	124	81	74	166	177	335	150	6.72504	7.52616	7.26571	7.41393	7.42235	7.47569	7.64461	7.46528	P	P	P	P	P	P	P	P	ASCRP3000416	hsa_circ_0031830	circBase	chr14	-	50647289	50667802	exonic	NM_006939	SOS2	AACATTTCAATAAATTGATGGCCAGACCTGCAGTTGCTCTACACTTTCAGGAGCGAGTTC
hsa_circRNA_031831	66	143.5	107	82.5	213	209.5	420	172	6.65523	7.70681	7.59698	7.5595	7.7094	7.67207	7.9254	7.62534	P	P	P	P	P	P	P	P	ASCRP3000417	hsa_circ_0031831	circBase	chr14	-	50647289	50671127	exonic	NM_006939	SOS2	AACATTTCAATAAATTGATGGCCAGACCTGCAGTTGCTCTACACTTTCAGGTTCAGGAAC
hsa_circRNA_101089	341	417	371	230	513	447.5	813	407	9.5667	9.18523	9.29435	8.72837	8.76744	8.5753	8.80261	8.58382	P	P	P	P	P	P	P	P	ASCRP3000418	hsa_circ_0027261	circBase	chr12	+	57891939	57892406	exonic	NM_004990	MARS	AACATTTCGTTTGATATTTTTGGTCGCACCACCACTCCACAGCAGACCAAGTTGCCTGTG
hsa_circRNA_009181	109.5	79	50	28.5	140	166	213	66	7.36182	7.01937	6.78159	6.31414	7.23801	7.42052	7.16004	6.69423	P	P	P	P	P	P	P	P	ASCRP3000419	hsa_circ_0009181	circBase	chr1	-	667396	678730	exonic	uc002khh.3	LOC100133331	AACATTTGGAATTTTCGTATACGTGGATTCTAGAGGGGTGACAGCGAAACCTGGATCTAC
hsa_circRNA_042280	45	31	22	24.5	39	34	64	30	6.2656	6.06374	5.98122	6.09871	6.15686	6.15686	6.12274	6.09288	P	M	A	P	P	P	P	P	ASCRP3000420	hsa_circ_0042280	circBase	chr17	+	18111532	18113267	exonic	NM_017758	ALKBH5	AACCAAATCTAATATATTTTGAAGCCACGGATCCTGGAGATGGACAAGGAAGAGAACCGG
hsa_circRNA_103845	175.5	204.5	190.5	95	180	188	305.5	157	8.29455	8.17636	8.36266	7.69358	7.50697	7.54509	7.54533	7.51463	P	P	P	P	P	P	P	P	ASCRP3000421	hsa_circ_0072568	circBase	chr5	-	58476420	58511794	exonic	NM_006203	PDE4D	AACCAACCATCCATCAACAAAGCCACCATAACAGTTTTGATGTGGACAATGGCACATCTG
hsa_circRNA_102984	1488	3055	2756.5	1836	4258	4225	8135.5	3432	11.9719	12.1917	12.2689	11.3828	11.7349	11.6598	12.1551	11.3738	P	P	P	P	P	P	P	P	ASCRP3000422	hsa_circ_0006117	circBase	chr20	+	2944917	2945848	exonic	NM_002836	PTPRA	AACCACTCCAGAAACTTTCCCTCCTTCAGATAAGCATGGATTCCTGGTTCATTCTTGTTC
hsa_circRNA_001126	874	1891	1683	1151	2617.5	2636	4921	2205	11.0988	11.4612	11.5345	10.7743	11.0306	11.0155	11.416	10.769	P	P	P	P	P	P	P	P	ASCRP3000423	hsa_circ_0001126	circBase	chr20	+	2903852	2945848	exonic	NM_002836	PTPRA	AACCACTCCAGAAACTTTCCCTCCTTCAGGTGACACAACTAAAAAAAAACAAAGGTATTT
hsa_circRNA_100499	163	164	144.5	67	274	268.5	392	191	8.15616	7.89932	7.97995	7.2843	7.9803	7.95046	7.84828	7.72889	P	P	P	P	P	P	P	P	ASCRP3000424	hsa_circ_0004039	circBase	chr1	+	236969443	236979843	exonic	NM_000254	MTR	AACCACTCTGGAATACTTGCTGGCTGGGGCAGATATCATTGAAACAAATACTTTTAGCAG
hsa_circRNA_404704	99	60	51.5	42	75.5	75	123	65	7.18401	6.66453	6.73354	6.72467	6.69211	6.72002	6.62157	6.67505	P	P	P	P	P	P	P	P	ASCRP3000425		25070500	chr10	-	355970	415573	exonic	NM_014974	DIP2C	AACCACTGTCTACGTGGACATGAGAGCCCTGAGACACGACAGGCCCACGGATGACAGTAA
hsa_circRNA_404337	67	30	24	25	38	31	64	30	6.65523	6.12716	6.04963	6.17194	6.12274	6.06913	6.12974	6.11885	P	P	P	P	A	P	P	P	ASCRP3000426		25242744	chrX	-	20211604	20213263	exonic	NM_004586	RPS6KA3	AACCAGAAAATTCGAGACCGAGTTCGGACAAAAATGGAACGTGATATCTTGGTAGAGGTT
hsa_circRNA_088749	144	142	104	195	342	353.5	351	344.5	7.91289	7.68528	7.57305	8.54148	8.26375	8.28079	7.70465	8.3884	P	P	P	P	P	P	P	P	ASCRP3000427	hsa_circ_0088749	circBase	chr9	+	131001723	131002058	exonic	uc022bnx.1	DNM1	AACCAGATGAACAAGAAGAAGACTTCAGGGAACCAGGTCATGCTTCTCATCGATATCGAG
hsa_circRNA_005432	53	31	23	24	38	28	57	30	6.42667	6.16316	6.04963	6.17194	6.14054	6.00083	6.07371	6.11885	P	P	A	A	P	P	P	P	ASCRP3000428	hsa_circ_0005432	circBase	chr9	+	91943574	91943801	exonic	NM_024077	SECISBP2	AACCAGCTGCAGTGTTATCAAAGATGGTTACCATAAGCGAACAGACAGGAAATCCAGAAT
hsa_circRNA_100735	27	30	29.5	38	55	53	65	50	5.93825	6.11496	6.26326	6.63603	6.36549	6.42036	6.14054	6.44881	P	P	P	P	P	P	P	P	ASCRP3000429	hsa_circ_0020749	circBase	chr11	+	1000431	1003804	exonic	NM_012305	AP2A2	AACCAGCTGCTTCAAATTGGACTTAAGTCTGAATTTCGGCAGAATTTAGTCTACGCCTTC
hsa_circRNA_104191	72	56	42	37.5	81	78	161	66	6.72504	6.67113	6.59354	6.62111	6.73269	6.6821	6.86819	6.6672	P	P	P	P	P	P	P	P	ASCRP3000430	hsa_circ_0077913	circBase	chr6	-	135679269	135716034	exonic	NM_017651	AHI1	AACCATCAGGTAGATACAGCACCAACGGTCAACAAAAATCTCTCATTTACTTCACCACCA
hsa_circRNA_406216	113	109	72	38	164	159.5	220	94	7.46706	7.35963	7.15533	6.60742	7.4134	7.36482	7.19877	7.01798	P	P	P	P	P	P	P	P	ASCRP3000431		25070500	chr3	-	4344838	4346286	intronic	ENST00000448413	SUMF1	AACCATGTAAGATGAAGAAACTCAGGCTCTGGGAAGTAGCTAAGATGTCTAAGCTCCGAA
hsa_circRNA_404878	95	82	67	55	114	105.5	192.5	92.5	7.16411	7.06301	7.08235	7.05797	7.05963	6.97867	7.04679	7.00897	P	P	P	P	P	P	P	P	ASCRP3000432		25070500	chr11	-	34904879	34916657	sense overlapping	NM_015957	APIP	AACCATGTGAGACAAGGAGCATCCAAGATACCTGATCCCAGAACTTTGCAAACAGTTTTA
hsa_circRNA_401976	3863	6877.5	5289	14799.5	20001	20702.5	21124.5	26483	13.3872	13.4146	13.3461	14.1487	13.9088	13.918	13.582	14.0752	P	P	P	P	P	P	P	P	ASCRP3000433		25242744	chr18	+	55398645	55399255	exonic	uc002lgv.1	LOC100505549	AACCATTCAGTACTGATTAAATGCTTGGAACTTGTCAGATATGCTCTCCCAGCCCTTCTT
hsa_circRNA_022382	65	75.5	57	55	105	101	183.5	89	6.61652	6.94008	6.91389	7.05797	6.94335	6.94082	6.99	6.96654	P	P	P	P	P	P	P	P	ASCRP3000434	hsa_circ_0022382	circBase	chr11	+	61605249	61608197	exonic	NM_004265	FADS2	AACCCAAGTGGAACCACCTTGTCCACAAATTCGTCATTGGCCACTTAAAGGATGCCTTCC
hsa_circRNA_102618	78	82.5	66	65	118	117	225	109	6.83127	7.05661	7.03452	7.26864	7.05325	7.06937	7.20241	7.14742	P	P	P	P	P	P	P	P	ASCRP3000435	hsa_circ_0052612	circBase	chr2	-	10784445	10794673	exonic	NM_024894	NOL10	AACCCCCAAGATGGGCATCTATTACATTCCAGGAAAAATATTTACTTCCTTGGAGCCAGA
hsa_circRNA_100576	136.5	143	141	120.5	163	182	237.5	175	7.80593	7.69271	7.93299	7.94662	7.39508	7.52958	7.2663	7.63149	P	P	P	P	P	P	P	P	ASCRP3000436	hsa_circ_0018037	circBase	chr10	+	27458872	27460012	exonic	NM_032844	MASTL	AACCCCTACTCAAAAAAGAAGATCCTGTATGCCACATCAGGAAAGTGATGAAGCATTGGG
hsa_circRNA_005303	112	99	94.5	86	118.5	121	204	114	7.43281	7.22814	7.45146	7.55087	7.05019	7.10859	7.10144	7.19447	P	P	P	P	P	P	P	P	ASCRP3000437	hsa_circ_0005303	circBase	chr1	-	41651792	41660071	sense overlapping	NM_012236	SCMH1	AACCCCTAGACCGGTTTTTAGTCCATTGACTATGCAGCCTAATGATTTCTACATCGTACT
hsa_circRNA_043650	4245	5251	5197	6190	8842	9228	10627.5	8634	13.5343	13.015	13.3307	13.0502	12.7606	12.7666	12.5292	12.645	P	P	P	P	P	P	P	P	ASCRP3000438	hsa_circ_0043650	circBase	chr17	+	39845126	39847898	exonic	NM_005801	EIF1	AACCCTTATTTAAATAAAACTTGTTTTCAGAAATACCGCCCCTCTGCCCCAGTCACTGAG
hsa_circRNA_007011	3605	6471	5881	7563	13348	13852.5	17586	13113	13.2967	13.3415	13.4864	13.2762	13.3719	13.3774	13.2633	13.2277	P	P	P	P	P	P	P	P	ASCRP3000439	hsa_circ_0007011	circBase	chr2	+	181846744	181848820	exonic	NM_006357	UBE2E3	AACCCTTGATCCTCCTCCTAATTGCAGTTTTCCAAGAGATAACTTCACCAAGATGTCCAG
hsa_circRNA_100808	966	1503	1300	2017	2752	3076	2969	3473	11.2666	11.1079	11.1519	11.4828	11.1016	11.2247	10.6436	11.393	P	P	M	P	P	P	P	P	ASCRP3000440	hsa_circ_0003110	circBase	chr11	-	46529740	46534363	exonic	NM_017749	AMBRA1	AACCGACTTGGAATTTGAGGACTTTGAGAGGCTGCTGGAATCTTCCCTCATTTCATTATC
hsa_circRNA_101904	161.5	155.5	150	132.5	199	207.5	289	186	8.13487	7.81177	8.00938	8.07042	7.63194	7.66586	7.48703	7.70227	P	P	P	P	P	P	P	P	ASCRP3000441	hsa_circ_0040827	circBase	chr16	+	88066714	88071617	exonic	NM_017869	BANP	AACCTCCAGATCCATCACGTGGGGCAGGACGGTCAGAGCCGATGATGAGCACCCCACCTC
hsa_circRNA_002197	34	60	45	34	93.5	85	239.5	74	6.0395	6.71659	6.63914	6.513	6.85241	6.79175	7.28516	6.79175	P	P	P	P	P	P	P	P	ASCRP3000442	hsa_circ_0002197	circBase	chr21	-	34906884	34911662	exonic	NM_000819	GART	AACCTGAAGAAGCCTGCAGCTTCATTTTGAGGTTTCATTTTCCTTTGGAATTTCTGCTTT
hsa_circRNA_101661	474	778	574	356	1184	1203	2189.5	919	10.1108	10.1207	9.94562	9.26531	9.89649	9.8782	10.2041	9.59589	P	P	P	P	P	P	P	P	ASCRP3000443	hsa_circ_0037078	circBase	chr15	+	101550654	101551042	exonic	NM_024652	LRRK1	AACCTGAAGGTGTTTCCAGATCCCTGGGCCTGCCCTTTGGCTACTTGAAATTGACATTTC
hsa_circRNA_092498	124	145.5	108	103	289	276	524	304	7.60418	7.71907	7.61893	7.76273	8.03893	7.96637	8.20644	8.24131	P	P	P	P	P	P	P	P	ASCRP3000444	hsa_circ_0001104	circBase	chr2	+	227729319	227729842	exonic	NM_032276	RHBDD1	AACCTGACTTCAAAAGGAGCTGTGCTGTAGGTTTCTCAGGTTCAGCCGTCTGTATATCTC
hsa_circRNA_039400	398	325	378	212	444	397	600	384	9.82404	8.85163	9.31283	8.64081	8.583	8.4272	8.38366	8.5222	P	P	P	P	P	P	P	P	ASCRP3000445	hsa_circ_0039400	circBase	chr16	+	53907697	53968021	exonic	NM_001080432	FTO	AACCTGAGGAGAGAATGGCATGCCAGATGATCTCAATGCCACCCACCAACACTGTGTTTT
hsa_circRNA_100757	122	186.5	140.5	80	201	187.5	460	146	7.59115	8.06401	7.96392	7.48351	7.63761	7.55471	8.04288	7.45966	P	P	P	P	P	P	P	P	ASCRP3000446	hsa_circ_0021110	circBase	chr11	-	8832793	8860897	exonic	NM_005418	ST5	AACCTGGACAGGCAGCAAGATTTCACACCCTTTGGAGAGTTTCTTTCTTGGATAATTCAG
hsa_circRNA_009068	168.5	140	145.5	79	170	171.5	451.5	135	8.2167	7.67913	7.98745	7.49554	7.45658	7.4375	8.0211	7.36891	P	P	P	P	P	P	P	P	ASCRP3000447	hsa_circ_0009068	circBase	chr17	+	45668082	45682918	exonic	NM_006310	NPEPPS	AACCTGGAGAAGGAATGGTGGACTCATCTTTGGTTAAATGAAGGTTTTGCATCCTGGATT
hsa_circRNA_405110	103	113.5	95	72.5	175	164.5	252	136	7.26689	7.43489	7.44215	7.38246	7.49429	7.40759	7.33615	7.37787	P	P	P	P	P	P	P	P	ASCRP3000448		25070500	chr12	-	133242062	133244088	intronic	ENST00000320574	POLE	AACCTGGGCTATTGACTTTGTAGAATGTGAAATGGAAGAATCTGTGAGGTGAGCTCTGAG
hsa_circRNA_003673	107.5	145.5	137.5	187.5	331	293	379.5	313.5	7.36182	7.72292	7.90461	8.48862	8.2174	8.0415	7.8023	8.27934	P	P	P	P	P	P	P	P	ASCRP3000449	hsa_circ_0003673	circBase	chr4	-	107216250	107230146	exonic	NM_033115	TBCK	AACCTGTGAGATTATCTTAGAAGACCTAGGACTCCAAAAATGTTTCCCCTGAAGGACGCT
hsa_circRNA_100076	44	39	39.5	34	49	59.5	70	39	6.25147	6.36549	6.58189	6.513	6.34805	6.53053	6.19706	6.31915	P	P	P	P	P	P	P	P	ASCRP3000450	hsa_circ_0010430	circBase	chr1	-	21024871	21031392	exonic	NM_020816	KIF17	AACCTGTGATCCAGCATGACGTGGAGGCCGAGAAGCAGCTGATCCGGGAGATGAGCGGGG
hsa_circRNA_102951	257	463	315.5	198	650	642	1356	514.5	9.01812	9.33627	9.04519	8.55375	9.06243	9.02459	9.50034	8.8424	P	P	P	P	P	P	P	P	ASCRP3000451	hsa_circ_0058805	circBase	chr2	+	236706402	236708166	exonic	NM_014914	AGAP1	AACCTGTTCACCTTGCCCAGAAGATTGTTGCCACAAGGAAGAAGCAGCAGCTGTCCATAG
hsa_circRNA_011898	56	92	67	67	157	166.5	282	150	6.46114	7.166	7.08235	7.29351	7.35633	7.42288	7.4494	7.46528	P	P	P	P	P	P	P	P	ASCRP3000452	hsa_circ_0011898	circBase	chr1	+	40872407	40882768	exonic	NM_022733	SMAP2	AACCTTACTCAGGGCCGCGATGGGCCTCTTGGAACATTGGTGTGTTCATCTGCATTCGAT
hsa_circRNA_043285	38	25	25	22.5	34	25	54.5	23	6.08891	6.01065	6.08626	6.03125	6.02987	5.91554	6.06644	5.95264	P	P	A	A	A	P	P	A	ASCRP3000453	hsa_circ_0043285	circBase	chr17	+	35804797	35822225	exonic	NM_001488	TADA2A	AACCTTAGAAAGTTTCAATGAATTTGACAATTATGCAGAATGGGACTTGAGAGACATTGA
hsa_circRNA_104924	618	1308	886	404	1711	1587	3492	1362.5	10.5332	10.8704	10.5527	9.40799	10.4149	10.2831	10.8753	10.1395	P	P	P	P	P	P	P	P	ASCRP3000454	hsa_circ_0008240	circBase	chr9	+	129102786	129157976	exonic	NM_033446	MVB12B	AACCTTCCCAGGACCAGTCCACCATGCCTGAAGTCAAAGACCTCTCAGAAGCCTTGCCAG
hsa_circRNA_104531	36	31.5	29	32	44.5	40	76.5	35.5	6.06239	6.16316	6.18853	6.40934	6.27826	6.20197	6.2486	6.22899	P	P	P	P	P	P	P	P	ASCRP3000455	hsa_circ_0001771	circBase	chr7	+	155457868	155473602	exonic	NM_053043	RBM33	AACCTTTAGATGAATTTACAATGATGACTTTGACCAGTTTGATAAGCCTGGCGCGGAACG
hsa_circRNA_091725	64.5	98	87	68	147	147	263	121	6.60047	7.25575	7.36482	7.32945	7.30322	7.30036	7.38516	7.27184	P	P	P	P	P	P	P	P	ASCRP3000456	hsa_circ_0091725	circBase	chrX	-	151995870	151998304	exonic	NM_004344	CETN2	AACCTTTCTCAGTTTGAAGCCTCCAACTTTAAGAAGGCAAACATGGCATCAAGTTCTCAG
hsa_circRNA_002416	36	27.5	23	20	30	33	65	28	6.0502	6.07237	6.12015	5.94473	6.00925	6.12974	6.15938	6.07103	P	P	A	A	A	P	P	P	ASCRP3000457	hsa_circ_0002416	circBase	chr2	-	53977919	53992722	exonic	NM_016115	ASB3	AACGACACCATTGTTTTTAGACTGGTCAAACAAATGGATTTTACAGAGGCTTACGCGGAC
hsa_circRNA_406261	55	79	66	53.5	107	110.5	247	100	6.44527	7.00581	7.05291	7.01348	6.99	7.01278	7.31456	7.05932	P	P	P	P	P	P	P	P	ASCRP3000458		25070500	chr3	+	39939338	39942417	sense overlapping	NM_015460	MYRIP	AACGACTAAGGTTTGATATGATCAAAGCTGTCACTTCAGTCTTTCACTAACTGGGCTCCT
hsa_circRNA_075671	57	32.5	27	32	52	43.5	68	43	6.49725	6.18668	6.15686	6.48032	6.3935	6.29999	6.18296	6.35294	P	P	P	P	P	P	P	P	ASCRP3000459	hsa_circ_0075671	circBase	chr6	+	15374347	15410596	exonic	NM_004973	JARID2	AACGATGTTAGTTCTTCAGATTTTGAAGAAGGGCCGTCGAGGAAAAGGATGACAGTGATG
hsa_circRNA_101914	62.5	97	77	85	160	150	277	147	6.57582	7.24572	7.22425	7.59698	7.40068	7.32188	7.44604	7.45966	P	P	P	P	P	P	P	P	ASCRP3000460	hsa_circ_0041019	circBase	chr16	-	89824984	89833645	exonic	NM_000135	FANCA	AACGCACTGATGGATTTCCACCAAAGATTTTGTACAGCAGCAATTTCTTACTCTCTCTGC
hsa_circRNA_100568	166	183	176	91	279	231.5	524.5	198	8.19148	8.04047	8.24821	7.65561	8.00394	7.77659	8.20768	7.77453	P	P	P	P	P	P	P	P	ASCRP3000461	hsa_circ_0017979	circBase	chr10	-	24880815	24883968	exonic	NM_020824	ARHGAP21	AACGCTCATCCAGCACATTCACGATTTGCCTGAACATCATTATGAAACACTTAAGTTCCT
hsa_circRNA_100258	50	39	35	25.5	47.5	42.5	79	36.5	6.36549	6.36549	6.38489	6.19409	6.31463	6.29999	6.26844	6.2086	P	P	P	P	P	P	P	P	ASCRP3000462	hsa_circ_0008433	circBase	chr1	+	66378927	66384518	exonic	NM_002600	PDE4B	AACGCTTCCAAGCATTGCTATTACAACTGTAAGCCAGGAGTGGTATTAAAAAGTGTCAGC
hsa_circRNA_104403	133	63	50	34	89	85	189	60.5	7.72292	6.78077	6.7461	6.513	6.81783	6.77584	7.02284	6.64005	P	P	P	P	P	P	P	P	ASCRP3000463	hsa_circ_0080628	circBase	chr7	-	74239461	74251505	exonic	NM_173537	GTF2IRD2	AACGGAAATACTCAGGAAGGCAGTGGAGGACTATTTCTGCTTTTGTTATGGGATCATGGC
hsa_circRNA_004087	116	72.5	44	63	96	92.5	120	89	7.51574	6.95463	6.68122	7.26864	6.91501	6.89405	6.61514	6.99425	P	P	M	P	P	P	M	P	ASCRP3000464	hsa_circ_0004087	circBase	chr16	-	80718434	80719026	exonic	NM_152342	CDYL2	AACGGGCTCGGTTGAAAGGATTGTAGACAAGAGGAAGAACAAGAAAGGAAAATGGGAGTA
hsa_circRNA_406311	40	46	36	34	64	63	124	55	6.19162	6.513	6.4783	6.54454	6.56592	6.58846	6.63648	6.57582	P	P	P	P	P	M	P	P	ASCRP3000465		25070500	chr3	+	99742117	99744402	intronic	ENST00000421999	CMSS1	AACGGGGAAAGATGTTATACTCGAATCCCTGAGTGCTTGTCAAAATGCTATGACAACTGA
hsa_circRNA_100662	127	85	65	36	80	104.5	180.5	78	7.64439	7.08631	7.03452	6.62111	6.71831	6.97867	6.97724	6.84615	P	P	P	P	P	P	P	P	ASCRP3000466	hsa_circ_0006654	circBase	chr10	+	102683731	102685776	exonic	NM_018121	FAM178A	AACGTCTAGTGAAGGAAATGGAAGACACACAAAGCAGGCTCTAAGCAGAATAAATTCCCT
hsa_circRNA_001062	108.5	43	37	36	48	40	70	47	7.40653	6.44733	6.4783	6.60742	6.34805	6.24969	6.2086	6.44881	P	P	P	P	P	P	P	P	ASCRP3000467	hsa_circ_0001062	circBase	chr2	+	113057425	113057606	exonic	NM_198581	ZC3H6	AACGTGAGAAACATAAGAGAAGATGGCGAATTAGAAGATGGTGAAATAGACGATGCAGGA
hsa_circRNA_100343	52	62.5	59	68	79	75	89	66.5	6.38812	6.76887	6.92943	7.30036	6.69423	6.69423	6.35405	6.71659	P	P	P	P	P	P	P	P	ASCRP3000468	hsa_circ_0014295	circBase	chr1	+	153724754	153730239	exonic	NM_023015	INTS3	AACGTGCACGTTCATGGAATGTCTGATGATTGGTCGGGATCTCGTAAGACTACTTCAGAA
hsa_circRNA_035861	215	286	214	148.5	401	422	796	331	8.65939	8.65061	8.52739	8.2112	8.44355	8.50239	8.757	8.34051	P	P	P	P	P	P	P	P	ASCRP3000469	hsa_circ_0035861	circBase	chr15	+	65223019	65226434	exonic	NM_182703	ANKDD1A	AACGTGGTTGATCATGAGGGGAACACTGCCCTTCATCTGGCTGCTGGTCGGGGCCATATG
hsa_circRNA_103990	264	573	417.5	429.5	1148.5	1126	2119	1104	9.06269	9.64943	9.46678	9.46601	9.86099	9.79914	10.153	9.84523	P	P	P	P	P	P	P	P	ASCRP3000470	hsa_circ_0003967	circBase	chr5	+	151169883	151170623	exonic	NM_005754	G3BP1	AACGTTTGTCCTTGCTCCTGAGATTTTATGGAAAGAACTCTTCTTATGTCCATGGGGGAT
hsa_circRNA_059963	118.5	72	75	56	72.5	68	91	64.5	7.54895	6.90044	7.14867	7.10567	6.63603	6.60047	6.36549	6.67505	P	P	P	P	P	P	P	P	ASCRP3000471	hsa_circ_0059963	circBase	chr20	+	33104203	33128762	exonic	uc002xal.3	DYNLRB1	AACTAAAAATAACCAAAATGCTTACGCAGAAAGGCACAGGACTCGCTAAGTGTTCGCTAC
hsa_circRNA_059847	50	46.5	34	28	61	62.5	130	45	6.37095	6.50564	6.33806	6.19409	6.50024	6.56877	6.68122	6.36659	P	P	P	P	P	P	P	P	ASCRP3000472	hsa_circ_0059847	circBase	chr20	-	31946646	31962018	exonic	uc002wzc.2	CDK5RAP1	AACTAAGGTTGTTCTGCAGCTGATTCATGAGAGAGATAACATCTGTAAACAGATCCACCT
hsa_circRNA_005593	223	409	318	463.5	771	784	1051.5	868	8.73746	9.1512	9.05397	9.5612	9.29052	9.29532	9.16706	9.52756	P	P	P	P	P	M	P	P	ASCRP3000473	hsa_circ_0005593	circBase	chr5	+	52899281	52900725	exonic	ENST00000502423	NDUFS4	AACTAATCCTGAGGACTTCATCCGGTCACCATCTACCTATTCTTCAAATGGTCGTTGAGG
hsa_circRNA_061343	1212	2099	1668	1696.5	3796	4120.5	6378	3626	11.6743	11.6271	11.5121	11.2581	11.552	11.6252	11.8132	11.4364	P	P	P	P	P	P	P	P	ASCRP3000474	hsa_circ_0061343	circBase	chr21	-	27347382	27369731	exonic	NM_000484	APP	AACTACATCACCGCTCTGCAGGCTGTTCCTCCTCGGTGTCCCAAAGTTTACTCAAGACTA
hsa_circRNA_061900	112	150	147	76	216	221	402	160	7.44991	7.77412	8.01865	7.47036	7.72377	7.74223	7.8818	7.55567	P	P	P	P	P	P	P	P	ASCRP3000475	hsa_circ_0061900	circBase	chr21	+	45165959	45172510	exonic	NM_003681	PDXK	AACTACCTGATTGTGCTGGGGAGTCAGAGGAGGATGTGTGATCCAGTCTTGGGTGACAAG
hsa_circRNA_087856	96	209	127.5	69.5	151	178.5	208	187.5	7.18401	8.2109	7.81197	7.32945	7.3442	7.49104	7.13504	7.72078	P	P	P	P	P	P	P	P	ASCRP3000476	hsa_circ_0087856	circBase	chr9	+	110062421	110084399	exonic	NM_002874	RAD23B	AACTACGACAGCAACAACTACAACAACAAGTTCTGGAGGTGAAAGCACTGAAAGAGAAGA
hsa_circRNA_406327	45	34	29	28	42.5	43	74	37	6.2656	6.23139	6.25147	6.29607	6.22899	6.26326	6.22899	6.23858	P	P	P	P	P	P	P	P	ASCRP3000477		25070500	chr3	-	114069116	114070725	intronic	ENST00000479879	ZBTB20	AACTACGTCAAGCACATGTTCGTACACACAGGTGAGTGACATCAGTTGCAAGGGGATGAC
hsa_circRNA_100780	426	693	438.5	188	900	828.5	1700	702	9.94319	9.95036	9.51863	8.47665	9.53348	9.37014	9.83034	9.24811	P	P	P	P	P	P	P	P	ASCRP3000478	hsa_circ_0021569	circBase	chr11	+	32948702	32949669	exonic	NM_001076786	QSER1	AACTACTCTCTTACCACAATTCAGGGCTCCATCCTGGCAGACAGTTTAAGCTATGAAGAA
hsa_circRNA_105023	63	45	32	29.5	57	49	91	41	6.56877	6.43443	6.33806	6.35184	6.44881	6.332	6.37359	6.31915	P	P	P	P	P	P	P	P	ASCRP3000479	hsa_circ_0002153	circBase	chrX	+	107083899	107097934	exonic	NM_012216	MID2	AACTAGAAAATCAAATGGCCAAACTAATACAGATCTGCCAGCAGGTTGAGGTGAAAGCCC
hsa_circRNA_405402	81	140	94.5	112	194	213	340	198	6.90345	7.67207	7.44215	7.87297	7.60093	7.68867	7.66919	7.76937	P	P	P	P	P	P	P	P	ASCRP3000480		25070500	chr15	+	78885433	78893729	sense overlapping	NM_000745	CHRNA5	AACTAGAGCTTCTCGTGAGGTTGTTGAAGATTGGAAATTCATAGCCCAGGTTCTTGATCG
hsa_circRNA_103563	458	884.5	657.5	804	1681.5	1699.5	2540	1677.5	10.0499	10.3072	10.133	10.312	10.3849	10.3742	10.4169	10.4076	P	P	P	P	P	P	P	P	ASCRP3000481	hsa_circ_0008583	circBase	chr3	-	196817782	196846401	exonic	NM_004087	DLG1	AACTAGCCAGAAGCGATCCCTCTATGTCAGCTTCTTCTCAGCCTGTTGATAACCATGTTA
hsa_circRNA_068465	59	50	40	23	57	56	156.5	39	6.51497	6.60047	6.52955	6.05292	6.47729	6.45602	6.82615	6.30684	P	P	P	A	P	P	P	P	ASCRP3000482	hsa_circ_0068465	circBase	chr3	+	186504915	186505671	exonic	NM_001967	EIF4A2	AACTATATTCACAGGAATGGAAGTTGGATACACTTTGTGACTTGTACGAGACACTGACCA
hsa_circRNA_066556	70	41	31	40	60	81	103	63	6.67378	6.37685	6.28058	6.72467	6.50024	6.73646	6.4783	6.65523	P	P	P	P	P	P	P	P	ASCRP3000483	hsa_circ_0066556	circBase	chr3	+	77147164	77147491	exonic	NM_002942	ROBO2	AACTATCTTGGTGAAGCAGTGAGTCGAAATGCGTCTCTGGAAGTGGCATGATCGCGTCTT
hsa_circRNA_406886	155	205	161.5	236.5	369	394	516	462	8.02805	8.16739	8.12221	8.75596	8.34682	8.41261	8.18948	8.71954	P	P	P	P	P	P	P	P	ASCRP3000484		25070500	chr6	+	157469757	157471987	sense overlapping	NM_017519	ARID1B	AACTATGGCAACTCTCAGGCTCCCATGGTGCACCAGCCTGACCAGTACGGGTAACTACTC
hsa_circRNA_002837	171.5	293	239	255	460.5	461	693	435	8.2356	8.6863	8.67655	8.83394	8.63841	8.6212	8.56135	8.65038	P	P	P	M	P	P	P	P	ASCRP3000485	hsa_circ_0002837	circBase	chr19	-	41847787	41848152	exonic	NM_000660	TGFB1	AACTATTGCTTCAGGGGAAATTGAGGGCTTTCGCCTTAGCGCCCACTGCTCCTGTGACAG
hsa_circRNA_058060	126	332	239	139.5	540	528	1162	413	7.64439	8.88063	8.68115	8.13583	8.82728	8.78836	9.29865	8.59974	P	P	P	P	P	P	P	P	ASCRP3000486	hsa_circ_0058060	circBase	chr2	+	216177220	216200847	exonic	NM_004044	ATIC	AACTATTGTGTCCTTCAGCCTTATTTAGTGTCTCTGACAAAACCGGCCTTGTGGAATTTG
hsa_circRNA_101608	50	61	51	41	83	79	151	68	6.35405	6.71659	6.80427	6.72467	6.75484	6.75359	6.7978	6.73646	P	P	P	P	P	P	P	P	ASCRP3000487	hsa_circ_0036408	circBase	chr15	-	76580186	76588078	exonic	NM_000126	ETFA	AACTATTTATGCAGGCCTCATTGCTACGATTTCAGAGTACCCTGGTAATAGCTGAGCATG
hsa_circRNA_018758	85	155	136	77	195	201	454	161.5	6.97366	7.81177	7.89969	7.47036	7.62305	7.61847	8.03306	7.55806	P	P	P	P	P	P	P	P	ASCRP3000488	hsa_circ_0018758	circBase	chr10	+	74474868	74644140	exonic	NR_073062	MCU	AACTCAAGGATGCAATTGCTCAGGTCTTTCACTACCATTCCTACAGTGATTGGCAAGATA
hsa_circRNA_101754	75	40	32	28	51	41	84	38	6.79699	6.32253	6.36877	6.27826	6.31463	6.24969	6.31414	6.22004	P	P	P	P	M	P	P	P	ASCRP3000489	hsa_circ_0038465	circBase	chr16	+	21973780	21983443	exonic	NM_003366	UQCRC2	AACTCAGCAGCCATTTGATTGTGACCGCAACAAGGGAAAACATGGCTTATACTGTGGAAT
hsa_circRNA_022149	159	247	178.5	95.5	321	323	684	260	8.11619	8.43878	8.25859	7.69685	8.17384	8.17573	8.54938	8.06941	P	P	P	P	P	P	P	P	ASCRP3000490	hsa_circ_0022149	circBase	chr11	-	57258696	57268516	exonic	NM_003627	SLC43A1	AACTCAGGGCACTGTCCTCGGAGATGCCAGTGCCTGCTTCACTGCGTCCTGCACCCTCAT
hsa_circRNA_009044	443.5	857.5	936	886.5	1942	1741	2663.5	1578.5	10.0053	10.2502	10.6444	10.4193	10.6135	10.41	10.4899	10.3193	P	P	P	P	P	P	P	P	ASCRP3000491	hsa_circ_0009044	circBase	chr1	-	227213755	227223308	exonic	NM_003607	CDC42BPA	AACTCCATGGAATGGATTCAGACTCTTCCTCTCAAAAAGTGTGTGGATTCTCATGCCATA
hsa_circRNA_403834	102	59	33	35.5	65	58.5	91	66	7.23502	6.69858	6.38489	6.55841	6.5426	6.49625	6.36549	6.70675	P	P	P	P	P	P	P	P	ASCRP3000492		25242744	chr7	-	72863871	72865324	exonic	NM_032408	BAZ1B	AACTCCCGTGGCAGGTTGCATCTGCACTGGAGAAATGGAAGACAGCAATCCGGGAAGCTC
hsa_circRNA_105005	39	38	31	25	51.5	40.5	67.5	37	6.10974	6.30228	6.28058	6.17194	6.32253	6.22366	6.16568	6.25855	P	P	P	P	P	P	P	P	ASCRP3000493	hsa_circ_0090879	circBase	chrX	-	64743439	64752510	exonic	NM_031206	LAS1L	AACTCCTTCGGATGTTTGTGAATCTTATCTCAGAGAGGAAGACAAAGTTTGCCAAGGTCC
hsa_circRNA_100740	318.5	645	496	468	1057.5	1062.5	2336	1006	9.43359	9.83817	9.72511	9.58213	9.74762	9.72853	10.2866	9.71384	P	P	P	P	P	P	P	P	ASCRP3000494	hsa_circ_0006430	circBase	chr11	-	3712576	3716836	exonic	NM_016320	NUP98	AACTCTACAGTGACAGGGGATCATCGTCTTGCTCTTCTTTTATCTCAGTTTGTGGGTAGC
hsa_circRNA_102027	63.5	69.5	57	75	113	108.5	178	129.5	6.55978	6.89405	6.91389	7.44371	7.03176	7.00335	6.96798	7.32441	P	P	P	P	P	P	P	P	ASCRP3000495	hsa_circ_0042961	circBase	chr17	+	30267304	30267505	exonic	NM_015355	SUZ12	AACTCTTACTTACATGTCTCATCGAAACTCCAGAACAAACATCAAAAGAGCCAACACAGA
hsa_circRNA_404035	58	49	32	31	44	37	69	34	6.49725	6.56877	6.33806	6.42712	6.25324	6.17746	6.17746	6.15812	P	P	P	P	P	P	P	P	ASCRP3000496		25242744	chr8	-	54682177	54684727	exonic	NM_015941	ATP6V1H	AACTCTTGAAAACTTTTTAGAAAAATCAACTGAAAGAGAAACTCGCCAAGAATATGCCCT
hsa_circRNA_103740	54	31	28	26.5	30	29	69	33	6.42667	6.15126	6.18853	6.14437	6.02987	6.04827	6.19706	6.15812	P	P	P	P	A	P	P	P	ASCRP3000497	hsa_circ_0001439	circBase	chr4	-	129913321	129925031	exonic	NM_144643	SCLT1	AACTGAACAAAGTGTGATAATCGAACAACTCCGAAAAAAACTTAGGTTGCACAGTGAATT
hsa_circRNA_102672	39.5	32	28.5	24	46	42	101	35	6.14054	6.16316	6.18853	5.94473	6.31463	6.27826	6.45704	6.22004	P	P	P	A	P	P	P	P	ASCRP3000498	hsa_circ_0003195	circBase	chr2	+	32858942	32865477	exonic	NM_017735	TTC27	AACTGACAGCTATTCAGACAACAGTTGATATTTCTACTTGGTGTGAGCAGTTTGCAACTT
hsa_circRNA_007468	41	41.5	35.5	37	60	52	87	49	6.19162	6.39931	6.44171	6.57582	6.46166	6.3935	6.332	6.45602	P	P	P	P	P	P	M	P	ASCRP3000499	hsa_circ_0007468	circBase	chr12	-	108136973	108140201	exonic	NM_012406	PRDM4	AACTGATGAAAATGAATGTAATTGGATGATGTTTGTGCGCAAAGCCAGGGTGTACTCTGT
hsa_circRNA_103424	139	274.5	217.5	123	367.5	355	810.5	244	7.87181	8.59117	8.54392	7.99315	8.34544	8.28434	8.79584	7.99934	P	P	P	P	P	P	P	P	ASCRP3000500	hsa_circ_0066642	circBase	chr3	+	100013930	100018175	exonic	NM_018309	TBC1D23	AACTGCTTTCCACTTAGATTCAGACCTGCTTGGAAGTCTTTTTGCATGTTACTGTTCCAC
hsa_circRNA_003200	58	39.5	38	29	50.5	45	89	42	6.4783	6.37685	6.52955	6.36877	6.36877	6.2932	6.37902	6.34473	P	P	P	P	P	P	P	P	ASCRP3000501	hsa_circ_0003200	circBase	chr14	+	74358729	74364965	exonic	NM_021188	ZNF410	AACTGGCAAAGAATGCAAAAACCAGCAGCAATGGTTACATTGATTACCCACCTAGTACAA
hsa_circRNA_000958	45	55	43	33	75	76.5	185	68	6.28521	6.64005	6.61606	6.40934	6.67638	6.69423	7.00335	6.72296	P	P	P	P	P	P	P	P	ASCRP3000502	hsa_circ_0001506	circBase	chr5	-	79505531	79506139	intronic	ENST00000507668	SERINC5	AACTGTAAGAGTAAGATAAGCAAGAGTCAGCTTATCCTTTCATTTTGATTCTTTGCCCCG
hsa_circRNA_101406	114	81	59	40	99	91.5	239.5	73	7.46706	7.01937	6.91389	6.72467	6.90571	6.85778	7.27706	6.77502	P	P	P	P	P	P	P	P	ASCRP3000503	hsa_circ_0000557	circBase	chr14	-	75576387	75577074	exonic	NM_033116	NEK9	AACTGTACACTTGGGTGAGAGATGGAGGAAAAAGTCACTCTGCTTAATGCACCTACAAAG
hsa_circRNA_407149	59	76	55	33	84	83	184.5	75	6.49725	6.94774	6.87085	6.44733	6.76105	6.7697	6.99496	6.82297	P	P	P	P	P	P	P	P	ASCRP3000504		25070500	chr9	-	5954015	5988545	exonic	NM_001017969	KIAA2026	AACTGTCATAAAGTCACCTACTGTACCAGAGTTTCAGGCACTTGAGAGAAAAGACAACGA
hsa_circRNA_101619	58.5	52	36	29.5	64	70	132	60	6.50564	6.55074	6.45499	6.31414	6.5426	6.64005	6.68736	6.62856	P	M	P	P	P	P	P	P	ASCRP3000505	hsa_circ_0036516	circBase	chr15	+	80743220	80767564	exonic	NM_014862	ARNT2	AACTGTGCACCTCAGAAAACTCAATGACAGAAATGGCTTCAGACATACCTGGATCTGTGA
hsa_circRNA_406565	63.5	51	44	38	51	47.5	78	46	6.60788	6.56877	6.62967	6.63603	6.34805	6.34473	6.26326	6.41886	P	P	P	P	P	P	P	P	ASCRP3000506		25070500	chr4	+	177069283	177073118	exonic	NM_170710	WDR17	AACTTATGGTTGAACTTGGAGAGTACCGTTCGAATCTGGGATTATACTCAGGATGCTTGC
hsa_circRNA_000224	149	170	141	407.5	578	710.5	464	645	7.96302	7.9254	7.9411	9.41374	8.91205	9.15428	8.06434	9.15056	P	P	P	P	P	P	P	P	ASCRP3000507	hsa_circ_0000224	circBase	chr10	+	20436712	20466338	exonic	NM_032812	PLXDC2	AACTTCAAAGGCACAGCACTTGTGGTCCAGTGGGACCATGTACATCTCCAGGATAATTAT
hsa_circRNA_021526	44	27.5	21	24	36	34	60.5	27	6.25738	6.09871	5.98122	6.14437	6.15686	6.14054	6.1367	6.04429	P	P	A	A	P	P	P	P	ASCRP3000508	hsa_circ_0021526	circBase	chr11	-	27395097	27395593	exonic	NM_018490	LGR4	AACTTCAAGCTGAAAGAAGCCTTAGCAGCAAAAGACTTTGTTAACCTCAGAGATCTGAGT
hsa_circRNA_083423	114	131.5	127	128	180	184	297	170	7.44991	7.61503	7.79154	8.03237	7.50697	7.52958	7.50697	7.60418	P	P	P	P	P	P	P	P	ASCRP3000509	hsa_circ_0083423	circBase	chr8	+	17137883	17143936	exonic	NM_152415	VPS37A	AACTTCAGCAGGCGATAGCAATGCACAGCCAATTTCATGCTCCACTATAGTATGAATTAC
hsa_circRNA_101335	52	31	26	21.5	37	33	78	29	6.35405	6.13926	6.12015	5.97263	6.14054	6.14999	6.26326	6.07103	P	P	P	A	P	P	P	P	ASCRP3000510	hsa_circ_0031482	circBase	chr14	-	31596990	31641328	exonic	NM_015382	HECTD1	AACTTCCAGTGAGAGTGACACAGGTCAGGAAGCAGAATATTCCTTATATGCCTTTGAAGT
hsa_circRNA_000859	85.5	105	81	58	138	131	231	133	6.96582	7.2791	7.25929	7.11671	7.24572	7.17846	7.23815	7.33308	P	M	P	P	P	P	P	P	ASCRP3000511	hsa_circ_0000859	circBase	chr18	+	77208781	77211816	exonic	NM_006162	NFATC1	AACTTCCTGCAGGACTCCAAGGTCATTTTCGTGGAGAAAGCCCCAGCTGCATGGCTACTT
hsa_circRNA_070829	43	38.5	33	41	56	62	76	55.5	6.22004	6.332	6.39931	6.75651	6.42667	6.51201	6.25147	6.58283	P	P	P	P	P	P	P	P	ASCRP3000512	hsa_circ_0070829	circBase	chr4	-	122754385	122756438	exonic	NM_018190	BBS7	AACTTGAAAGTACCTACAGATTCGCTCAATTGAAGGCCAGTATGGCACACTACAAGCATA
hsa_circRNA_103361	729	782.5	1108.5	280	1979	1849	3299	1134	10.8207	10.136	10.9346	8.96354	10.6372	10.5058	10.7895	9.88455	P	P	P	P	P	P	P	P	ASCRP3000513	hsa_circ_0001296	circBase	chr3	-	47719687	47727660	exonic	NM_003074	SMARCC1	AACTTGACTGGAGATGTGTGTGCTGTGATGAGGAAGATGAAGATCCTGCCAAAGGTGATC
hsa_circRNA_405928	99.5	66	61	28	93	82	166	53	7.2182	6.81463	6.98082	6.29607	6.87662	6.74273	6.90609	6.5455	P	P	P	P	P	P	P	P	ASCRP3000514		25070500	chr2	-	95814629	95819004	sense overlapping	NM_032788	ZNF514	AACTTGTACTGGAGAGAAATCCTACAAGTGTGGACCTGATGACATTTGAAGATGTGGCTG
hsa_circRNA_102927	3793	6277	4693.5	14421	18336.5	19765	16765	24549	13.3774	13.3048	13.1499	14.0948	13.8321	13.845	13.2113	14.0129	P	P	P	P	P	M	P	P	ASCRP3000515	hsa_circ_0058493	circBase	chr2	+	227729319	227732034	exonic	NM_032276	RHBDD1	AACTTGTGGCTATTCATTTATTCTCACCAGGGTTCAGCCGTCTGTATATCTCCCCAGATA
hsa_circRNA_406694	50	71	48	42	94	85	176.5	75	6.37095	6.91687	6.7461	6.78849	6.88686	6.82022	6.92613	6.83443	P	P	P	P	P	P	M	P	ASCRP3000516		25070500	chr5	-	145083537	145083858	intronic	ENST00000510259	PRELID2	AACTTTAACCACAAAACCTGCTTCTGAACCAACTGAGGAAGACACCTCAGGTTGCAGCTG
hsa_circRNA_001526	430	671	489	841.5	1520	1625	2069	1847	9.96152	9.90128	9.70241	10.3707	10.2504	10.3144	10.1155	10.5331	P	P	P	P	P	P	P	P	ASCRP3000517	hsa_circ_0001526	circBase	chr5	-	131822730	131823714	sense overlapping	NM_002198	IRF1	AACTTTCGCTGTGCCATGAACTCCCTGCCAGATATCGAGGAGGAGATGATCTTCCAGATC
hsa_circRNA_104975	71	113.5	117	86.5	123	133	181	107	6.70675	7.4113	7.70054	7.59698	7.08631	7.19324	6.97366	7.12155	P	P	P	P	P	P	P	P	ASCRP3000518	hsa_circ_0089823	circBase	chrX	-	2871183	2873578	exonic	NM_000047	ARSE	AACTTTTGCAAAAATACTGAAAGAGAAAGGCTATGCCACTGGACTCATTGGACTCCGAAT
hsa_circRNA_048410	75	64	86	36	201	122	160	73	6.79699	6.83285	7.33168	6.60742	7.64484	7.10859	6.86166	6.76887	P	P	P	P	P	P	P	P	ASCRP3000519	hsa_circ_0048410	circBase	chr19	-	2428163	2431900	exonic	ENST00000325327	LMNB2	AACTTTTTTGTACAACACTCCAATAAACATTTTGATTTTAGTGTGGGCAGCTGGTGCGGG
hsa_circRNA_018634	67	48	38	30	53	58	120.5	41	6.65523	6.49625	6.50514	6.29607	6.3935	6.51201	6.58846	6.33582	P	P	P	P	P	P	P	P	ASCRP3000520	hsa_circ_0018634	circBase	chr10	-	71913593	71921687	exonic	NM_020150	SAR1A	AAGAAAAACTCCGTGAGATATTTGGGCTTTATGGACAGACCACAGGAAAGGTAGTAAGCA
hsa_circRNA_406730	408	764.5	566.5	555	1240	1272	2253	1222.5	9.87085	10.0973	9.92473	9.82374	9.95571	9.95517	10.2473	9.98784	P	P	P	P	P	P	P	P	ASCRP3000521		25070500	chr6	-	1099947	1101761	sense overlapping	NR_027115	LOC285768	AAGAAAAATGAAAGGGTCCTGCCTACCCATCTGAGGACATGTCTGCTCATCACCCATGTG
hsa_circRNA_405841	153	144.5	113	124	206	219	331	186	7.98993	7.70681	7.66097	7.99315	7.64484	7.72377	7.63035	7.69467	M	P	P	P	P	P	P	P	ASCRP3000522		25070500	chr2	+	28210859	28218323	sense overlapping	NM_004899	BRE	AAGAAAAATGTTTACAGGGTCTGGCCCCCGCTTCATAAACAGGGGGATATCATTTTCAAT
hsa_circRNA_005585	72	38	34	36	49	40	69.5	41	6.74189	6.34028	6.36877	6.60742	6.26844	6.23139	6.20249	6.30684	P	P	P	P	M	P	P	P	ASCRP3000523	hsa_circ_0005585	circBase	chr5	+	43675612	43704502	sense overlapping	NM_012343	NNT	AAGAAAACATGTGACGCGCTCCAGGCGAAAGTTAGAGAATCCTATCAGAAGCAATGAATC
hsa_circRNA_004580	61.5	45.5	40.5	56	85	90	100	98.5	6.55978	6.47729	6.56074	7.11671	6.78849	6.83601	6.45704	7.0539	P	P	P	P	P	P	P	P	ASCRP3000524	hsa_circ_0004580	circBase	chr20	-	13539654	13568017	exonic	NM_017714	TASP1	AAGAAAAGAAGACAATCAAGTGAGAAGGATTCTCCTTTTACAAATGCAGGAATGGGATCT
hsa_circRNA_001985	172	158	144	150	207	222.5	234	197	8.26877	7.84514	7.97007	8.21458	7.67207	7.74075	7.25369	7.77206	P	P	P	P	P	P	P	P	ASCRP3000525	hsa_circ_0001985	circBase	chr3	-	33450727	33467233	exonic	NM_014517	UBP1	AAGAAAAGTATCAGCCGTCCTATGATACCACAATCCTCACAGAGTGATGTCTTGGCATTG
hsa_circRNA_092566	205	88	69	45	72	98	133	73	8.59566	7.13054	7.12861	6.88991	6.65701	6.88763	6.70032	6.78486	P	P	P	P	P	P	P	P	ASCRP3000526	hsa_circ_0001678	circBase	chr7	+	8043537	8099878	exonic	NM_138426	GLCCI1	AAGAAAATAATGGGAAGGAAGAAGTATCCAAGCGGACAAGGCAAAATCTCAGCAAGTTCG
hsa_circRNA_104672	50.5	48.5	39	55	85	94	130.5	99	6.36549	6.513	6.50514	7.07704	6.76929	6.88763	6.67726	7.05932	P	P	P	P	P	P	P	P	ASCRP3000527	hsa_circ_0003304	circBase	chr8	-	103850971	103855975	exonic	NM_015878	AZIN1	AAGAAAATTGCACGTAATCACCCAAATGCCAATTTGTTGCATATTCTAAGGACCCAGACA
hsa_circRNA_015524	55	39	31.5	27	48.5	49	111	36	6.44527	6.34028	6.2955	6.21711	6.35405	6.37902	6.52424	6.22004	P	P	P	P	P	P	P	P	ASCRP3000528	hsa_circ_0015524	circBase	chr1	-	180953812	180957481	exonic	NM_005819	STX6	AAGAAACTTGCAAAAGTATCTCATATGACCAGTGTTGATCGTGGAACAGCAGGATGAGCA
hsa_circRNA_092436	100.5	118.5	86.5	55	158	186	284.5	118	7.25223	7.48778	7.35963	7.07704	7.38246	7.54196	7.47087	7.22814	P	P	P	P	P	P	P	P	ASCRP3000529	hsa_circ_0000709	circBase	chr16	+	67660457	67663436	exonic	NM_006565	CTCF	AAGAAAGAAGATTCCTCTGACAGTGGTGTCCACTTGCGAAAGCAGCATTCCTATATTGAG
hsa_circRNA_407079	141	187	135	74	158	1134.5	306.5	170	7.87181	8.06401	7.8722	7.39749	7.37678	9.80424	7.54196	7.59954	P	P	P	P	P	P	P	P	ASCRP3000530		25070500	chr8	+	61653817	61693989	exonic	NM_017780	CHD7	AAGAAAGCAAAAACTGCCACGCCAAAACCCAAATCCAGCAAAAAGTCAAGGACCTATATC
hsa_circRNA_104210	186	167	115	115	218	214.5	456	188	8.37572	7.92	7.70054	7.90253	7.72377	7.70249	8.04081	7.70811	P	P	P	P	P	P	P	P	ASCRP3000531	hsa_circ_0007828	circBase	chr6	+	147581750	147588303	exonic	NM_139244	STXBP5	AAGAAAGCCGACTACAGATACACATATGATGAGGGTTACATTTTGCCATCTGCCTTTCCA
hsa_circRNA_104782	105.5	78	58.5	39	88	91	199	73.5	7.31116	6.97724	6.88991	6.63603	6.81222	6.83127	7.07704	6.79175	P	P	P	P	P	P	P	P	ASCRP3000532	hsa_circ_0087071	circBase	chr9	+	37495165	37495983	exonic	NM_022490	POLR1E	AAGAAATACTGAAGATGATTGAGGAGAACAGCTCTGGTCAGCGATGCTATCCACAATGAC
hsa_circRNA_406798	118	47	31	30	61.5	52	110.5	50	7.53019	6.49625	6.28058	6.36877	6.50904	6.40828	6.52857	6.44881	P	P	P	P	P	P	P	P	ASCRP3000533		25070500	chr6	-	74345104	74351647	exonic	NM_012434	SLC17A5	AAGAAATCAGGGTAAGAAGTACCAATGGGATGCAGAAACTCAAGGATGGATTCTCGGTTC
hsa_circRNA_400584	71	96	83	53.5	106	104	197	84	6.70675	7.20852	7.28142	7.06937	6.97118	6.96437	7.07504	6.91538	P	P	P	P	P	P	P	P	ASCRP3000534		25242744	chr10	+	72604229	72610967	exonic	NM_003901	SGPL1	AAGAAATGTTTTAAGCTCACCAGGAAGATGCCCATTATTGGTCGTAAGAAGGCCTTTGAG
hsa_circRNA_034693	45	29	21	20	29	27	77	28	6.25147	6.09871	5.98122	5.9103	6.00925	5.98122	6.25502	6.04429	P	P	A	A	A	P	P	P	ASCRP3000535	hsa_circ_0034693	circBase	chr15	+	41648236	41650456	exonic	NM_016359	NUSAP1	AAGAACACAATTCCATGAATGAACTGAAGGTAACAGAGATTCAAAGGTACCTTCAGAAGG
hsa_circRNA_102032	202	114	100.5	51	109.5	169	245	124	8.58382	7.41552	7.52616	6.99142	7.00897	7.42968	7.30122	7.2889	P	P	P	P	P	P	P	P	ASCRP3000536	hsa_circ_0008604	circBase	chr17	+	30498061	30503232	exonic	NM_018307	RHOT1	AAGAACAGACAAAGACAGCAGCTAGAGTTGGGAAGACATCACTGATTATGTCTCTGGTCA
hsa_circRNA_001937	127	214	176	177	319.5	315	526	286	7.6299	8.23126	8.23937	8.40444	8.15092	8.13583	8.20968	8.1715	P	P	P	P	P	P	P	P	ASCRP3000537	hsa_circ_0000700	circBase	chr16	+	53155459	53155541	intronic	ENST00000447540	CHD9	AAGAACAGCTCTCTGGCTGAACATATCCCTTGGATACTCTAAGACCTGACCCTGATTAAG
hsa_circRNA_030431	199	315.5	228	303	605	636	967	571	8.52959	8.81913	8.60636	9.06444	8.96246	9.013	9.06834	8.97393	P	P	P	P	P	P	P	P	ASCRP3000538	hsa_circ_0030431	circBase	chr13	-	75936161	75936743	exonic	NM_014832	TBC1D4	AAGAACAGGACCATGCTCTTCCAGGTTCCTGATGTTATTAGCAGCATAAGGCAATTATCT
hsa_circRNA_092519	168.5	319.5	252.5	144	417	411	835	331	8.22598	8.83768	8.75596	8.1823	8.51388	8.47639	8.8527	8.34627	P	P	P	P	P	P	P	P	ASCRP3000539	hsa_circ_0001233	circBase	chr22	-	40825609	40859290	exonic	NM_020831	MKL1	AAGAACATCCTTCCTGTTGAGTCCAGCCTGAAGGAAGCCATCATTGTGCTACAGTTGAAA
hsa_circRNA_405113	116	65	54	56	65	69	125	64	7.48149	6.83285	6.83404	7.09749	6.56592	6.61198	6.64005	6.6672	P	P	P	P	P	P	P	P	ASCRP3000540		25070500	chr13	-	20315704	20333558	exonic	NR_003272	PSPC1	AAGAACTCAGAAACCAAGAGTTGCAAAAACGGAAGCAAATACAACTAAGGACCCCTCGTC
hsa_circRNA_000464	81	34.5	30	28	38	36	69	37.5	6.94008	6.24623	6.30684	6.29607	6.17372	6.17194	6.19706	6.28752	P	P	P	P	P	P	P	P	ASCRP3000541	hsa_circ_0000464	circBase	chr13	-	20315704	20356931	exonic	NM_001042414	PSPC1	AAGAACTCAGAAACCAAGAGTTGCAAAAACGGAAGCAAATACAACTAAGGCCTGTATCCG
hsa_circRNA_063453	122	96.5	74	59	129	152.5	169	103	7.59115	7.21489	7.16942	7.10567	7.166	7.31851	6.91986	7.08631	P	P	P	P	P	P	P	P	ASCRP3000542	hsa_circ_0063453	circBase	chr22	-	40859224	40948371	exonic	NM_020831	MKL1	AAGAACTGGTGAGCCAAGGGATCATGCCGCATTGCCATCACGAAAGCCAAAGTGGATTTC
hsa_circRNA_042079	126	201	154.5	120.5	319.5	304	608.5	281	7.66142	8.14596	8.06045	7.95155	8.16457	8.08833	8.40269	8.16044	P	P	P	P	P	P	P	P	ASCRP3000543	hsa_circ_0042079	circBase	chr17	-	9843442	9850300	exonic	NM_003644	GAS7	AAGAACTTAGCTAAGCTCTCTCAGAACTCCTTGGCTTCACAGGAGGAAGGATAAACTGTG
hsa_circRNA_101034	819	2173	1465.5	2804	4332	4361	7117	5466.5	11.0256	11.6821	11.3343	11.9411	11.7549	11.699	11.938	11.9786	P	P	P	P	P	P	P	P	ASCRP3000544	hsa_circ_0007723	circBase	chr12	+	28458581	28460682	exonic	NM_018318	CCDC91	AAGAACTTCAGTATCTGGAGTCCATCTTTCACCATCTTCTCCTGAGATTGTACTGGACCG
hsa_circRNA_006192	74	83	66	63	116.5	124.5	189	93.5	6.78568	7.04815	7.03452	7.21096	7.08068	7.1433	7.02731	7.01418	P	P	P	P	P	P	P	P	ASCRP3000545	hsa_circ_0006192	circBase	chr20	-	39896102	39897723	exonic	uc002xjt.1	ZHX3	AAGAACTTTATCCCCAGGATCTAAACCAGTGCTGGACAATAGATGCTCAGACTGAAATGC
hsa_circRNA_079279	65	36.5	32	40.5	48.5	57	66	39	6.61652	6.29377	6.25147	6.67858	6.33806	6.48924	6.15126	6.27942	P	P	P	P	P	P	P	P	ASCRP3000546	hsa_circ_0079279	circBase	chr7	+	5643126	5643248	exonic	NM_003088	FSCN1	AAGAAGAATGGGCAGCTGGCCGCCTCGGTGGAGACAGCAGGAATGCCAGCTGCTACTTTG
hsa_circRNA_047448	82	158	119	136	291	317	515	301	6.90345	7.83094	7.72292	8.09977	8.03478	8.14596	8.18011	8.22189	P	P	P	P	P	P	P	P	ASCRP3000547	hsa_circ_0047448	circBase	chr18	+	33783075	33840138	exonic	NM_017947	MOCOS	AAGAAGAGAAATGGGATGAGATTTCAATTGGCTCTTTGCGTTTCCAGGTTTGAAGATGGC
hsa_circRNA_104084	272	133	213	84	303.5	211	276	166.5	9.14688	7.59395	8.51514	7.53784	8.08649	7.68155	7.43463	7.58881	P	P	P	P	P	P	P	P	ASCRP3000548	hsa_circ_0075829	circBase	chr6	+	22020567	22056919	exonic	NR_015410	CASC15	AAGAAGAGAGCCAGCCAGGATCTGCATTTACTGCTCAACCACATCTAATTTGATGTCCTC
hsa_circRNA_070692	43	30	24	27	41	36	63	32	6.20249	6.08759	6.10396	6.23858	6.22125	6.14054	6.11626	6.14054	P	P	P	P	P	P	P	P	ASCRP3000549	hsa_circ_0070692	circBase	chr4	-	113530534	113541346	exonic	NM_018392	ZGRF1	AAGAAGATGAAGTTGAACTAAGTGAACCACTTCAGTCTGTGCAGGTGAAACCTGGAGATG
hsa_circRNA_103514	88.5	49	46	43	55	58	70.5	44	7.02593	6.513	6.68122	6.75651	6.3935	6.47729	6.2086	6.3935	P	P	P	P	P	P	P	P	ASCRP3000550	hsa_circ_0006156	circBase	chr3	+	171965322	171969331	exonic	NM_022763	FNDC3B	AAGAAGCAGCCCAAAGTCGAATGATTCAGACTTGCAAGGTGATTGAAGATAGTACTGGAG
hsa_circRNA_101992	107.5	99	75.5	54	144	146	283	126	7.36182	7.25575	7.16942	7.03589	7.30322	7.28343	7.46094	7.30322	P	P	P	P	P	P	P	P	ASCRP3000551	hsa_circ_0002896	circBase	chr17	+	18607931	18608477	exonic	uc002guf.2	TRIM16L	AAGAAGCAGCTGTACACAACCCCATGCAGGTGTTTCAGGGCTTTACGTCATTCAAGGATG
hsa_circRNA_092416	198	240	227	268	402.5	410.5	538	401	8.52959	8.39152	8.61315	8.91461	8.45076	8.46873	8.24626	8.57082	P	P	P	P	P	P	P	P	ASCRP3000552	hsa_circ_0000593	circBase	chr15	+	41988272	42005694	exonic	NM_001080541	MGA	AAGAAGCTAGAATACATCTTATTGCCAGCAGTTTTGAAGATGACTCCCGTGTAGCCTCAC
hsa_circRNA_090797	191	125.5	95	54.5	108.5	150	296	115.5	8.46192	7.53128	7.43437	7.04679	6.9801	7.3035	7.50697	7.19447	P	P	P	P	P	P	P	P	ASCRP3000553	hsa_circ_0090797	circBase	chrX	-	53654360	53674517	exonic	NM_031407	HUWE1	AAGAAGGAGAGGAAATGGAAACTGATATGGATGTGCGAGTTATATCACTGGGTGGACCTG
hsa_circRNA_406091	1079	1866	1390	2378	3547	3737	3921	4343	11.4531	11.4382	11.2492	11.7011	11.4473	11.5213	11.0596	11.6654	P	P	P	P	P	P	P	P	ASCRP3000554		25070500	chr20	-	25000645	25004277	exonic	NM_032501	ACSS1	AAGAAGTATGATCGCTCCTCCCTGCGGACCCTGGGGTCAGCCAAGTGCAAGGTGGTTATC
hsa_circRNA_102346	80	219	146	54	316	278	935.5	189.5	6.85085	8.28108	7.99119	7.05797	8.13615	7.98218	9.01952	7.72739	P	P	P	P	P	P	M	P	ASCRP3000555	hsa_circ_0047398	circBase	chr18	-	33058245	33060527	exonic	NM_194281	INO80C	AAGAAGTATTCTGATGTTTCAGGTCTGCTTGGTATCAGCATGGAAGCCATGAGTGAGAAT
hsa_circRNA_101825	146	83	64	53.5	104	111	171	97	7.95119	7.09979	7.00022	7.06937	6.96654	7.02492	6.92943	7.03176	P	P	P	P	P	P	P	P	ASCRP3000556	hsa_circ_0008242	circBase	chr16	-	66759730	66763002	exonic	NM_006141	DYNC1LI2	AAGAAGTCAGCTGGTCCACGACAAAGAGTTGGCAGCAGAAGATGAGCAGGTGTTCCTAAT
hsa_circRNA_002567	69	75.5	53	38	105	104	188.5	75	6.69298	6.95463	6.80427	6.63603	6.95931	6.96437	7.02523	6.81783	P	P	P	P	P	P	P	P	ASCRP3000557	hsa_circ_0002567	circBase	chr18	-	66364462	66369027	exonic	NM_019022	TMX3	AAGAAGTGGTTCCTGAGGCATTGCTTCAGAGTTTGGAGTTCGAGGTTATCCAACAATTAA
hsa_circRNA_101630	182.5	298	273	208	454	450.5	749	419.5	8.37572	8.71417	8.83489	8.61205	8.61472	8.5793	8.66379	8.6167	P	P	M	P	P	P	P	P	ASCRP3000558	hsa_circ_0036627	circBase	chr15	+	85656607	85669605	exonic	NM_002605	PDE8A	AAGAATATTTTTCTCAGTTTCCAGCCAGAGACGACACTCTTCCATGGCCCGGATACATTC
hsa_circRNA_007258	190.5	98	84	78	133	138	191	118	8.45905	7.24572	7.32638	7.48351	7.20608	7.22934	7.04679	7.22814	P	P	P	P	P	P	P	P	ASCRP3000559	hsa_circ_0007258	circBase	chr16	+	29847024	29848279	exonic	NM_005115	MVP	AAGAATCAGCTGGGGCAGAAGCGCGTGGTCAAGGGGAAGAATGGCTGGTCACCACAGTAG
hsa_circRNA_406699	93.5	94	85.5	72	111.5	117	189	106	7.15533	7.166	7.33168	7.39749	7.02284	7.07738	7.03452	7.14742	P	P	P	P	P	P	P	P	ASCRP3000560		25070500	chr5	+	151326199	151327356	intergenic			AAGAATCTCATCTTGTATAAAGACAGACCAAGCTCCGTTCCTGTGAGGGAAGGGAGAGAA
hsa_circRNA_001830	150.5	86	65	51	94	89	188	80	8.00111	7.11185	7.01798	6.99142	6.84615	6.82022	7.02284	6.85933	P	P	P	P	P	P	P	P	ASCRP3000561	hsa_circ_0001370	circBase	chr3	-	183448510	183448699	antisense	NM_018023	YEATS2	AAGAATGACAGCAAGAGTTATGGTAGAGAGAAAATCAGTAAACCAGCCATCACTGCTCTT
hsa_circRNA_407136	178	151.5	112	60	214	201.5	348	151	8.29898	7.76232	7.65046	7.17846	7.70021	7.62122	7.68615	7.48778	P	P	P	P	P	P	P	P	ASCRP3000562		25070500	chr8	+	142170730	142173528	exonic	NM_014957	DENND3	AAGAATTTCTCAAAACCAGGGCTCCAGGGGACCATCAGTTTTATAAGCAGGGTGCAGAGC
hsa_circRNA_101890	83	95.5	67	62	139	129	267	109.5	6.96582	7.22814	7.07637	7.21096	7.26571	7.16159	7.39908	7.1638	P	P	P	P	P	P	P	P	ASCRP3000563	hsa_circ_0040708	circBase	chr16	+	84806146	84808831	exonic	NM_005153	USP10	AAGAATTTTAAATGCCACCGAACCTATCGGCTCTTTGCAGGTTGAGATAAGTCGAAGAGT
hsa_circRNA_101355	91	107	78.5	45	148	145.5	306.5	115.5	7.05661	7.34807	7.23263	6.85241	7.30322	7.28775	7.54533	7.21096	P	P	P	P	P	P	P	P	ASCRP3000564	hsa_circ_0031933	circBase	chr14	-	52520296	52527074	exonic	NM_007361	NID2	AAGACAACATAGGTTCCAACACCGAGGCTGAACACTTTCCAGGCAGTTTTGGCATCTGAT
hsa_circRNA_101129	97.5	48	37	36.5	67	65	90	49.5	7.17409	6.49625	6.52955	6.59074	6.58846	6.56265	6.37359	6.46217	P	P	P	P	P	P	P	P	ASCRP3000565	hsa_circ_0007007	circBase	chr12	-	109052513	109055934	exonic	NM_014325	CORO1C	AAGACAAGAAAGTGAGAGTCATTGATCCCAGGAAACAAGAGATTGTTGCTGTATGGCAGA
hsa_circRNA_062557	153	175	171.5	168	234	217	287	215	8.00868	7.98335	8.20829	8.3503	7.79185	7.71263	7.4767	7.84848	P	P	P	P	P	P	P	P	ASCRP3000566	hsa_circ_0062557	circBase	chr22	-	24108020	24109780	exonic	NM_213720	CHCHD10	AAGACACAAATGTGCAATTAAAAGTTTATTTTAGACCACACCGCCCAGCCGCGCCCTCTG
hsa_circRNA_102750	377.5	345	320	200	353	365	463	312	9.72853	8.92293	9.06	8.56854	8.29558	8.32066	8.05381	8.27008	P	P	P	P	P	P	P	P	ASCRP3000567	hsa_circ_0055004	circBase	chr2	+	66739280	66775151	exonic	NM_002398	MEIS1	AAGACACGGGACTCACCATCCTTCAAGTGAACAATTGGTGATGGCTTGGACAACAGTGTA
hsa_circRNA_405401	47.5	33	27	23	42	41	79.5	33	6.332	6.16316	6.18853	6.12274	6.25324	6.23139	6.2932	6.17923	P	P	P	A	P	P	P	P	ASCRP3000568		25070500	chr15	+	78805425	78807449	exonic	NM_001013619	HYKK	AAGACACTGCAGACATAATGTCAAGTGGAAACTATCAGCAGTCAGAGGCTCTTAGCAAAC
hsa_circRNA_401988	65	44	35.5	47	65	67.5	115	67	6.55074	6.37685	6.38489	6.84109	6.56592	6.61198	6.56265	6.69423	P	P	P	P	P	P	P	P	ASCRP3000569		25242744	chr18	+	60497267	60497464	exonic	NM_194449	PHLPP1	AAGACAGCTTGACCGGAAAGATGCATGTTCTGCCACTAATTGGTGGAAAAGAAAACCTCA
hsa_circRNA_104424	28	28	22	25	33	28	66	31	5.95409	6.11496	6.04963	6.19409	6.02987	6.04827	6.15938	6.11885	P	P	A	P	A	P	P	P	ASCRP3000570	hsa_circ_0008751	circBase	chr7	+	90585011	90613556	exonic	NM_012395	CDK14	AAGACATTCAGGATCAACTTGAACGAATATTTCTGGTCTTGCAAGAGCAAAATCCGTCCC
hsa_circRNA_405334	67	39	29	29	42.5	45	92	34	6.62836	6.36549	6.26326	6.332	6.2486	6.32253	6.39242	6.22004	P	P	P	P	P	P	P	P	ASCRP3000571		25070500	chr15	-	48691188	48691736	intergenic			AAGACATTTCTGGCTGAGAAGAACCAGAGTAAACATGCAGAATTGGGAAGGTGTTCCTGG
hsa_circRNA_103179	300	241	244	461.5	446.5	444	464.5	483.5	9.3353	8.39946	8.69736	9.55624	8.5926	8.56605	8.06264	8.77349	P	P	P	P	P	P	P	P	ASCRP3000572	hsa_circ_0062593	circBase	chr22	+	24509532	24530382	exonic	NM_012295	CABIN1	AAGACCAATTTCTTCAACACCGAAGCCAGGACAGCACAGCCGTAGCACTCTCAGACTCTA
hsa_circRNA_102674	78	36	29	32	37	42.5	69.5	36	6.84188	6.25738	6.23619	6.513	6.14054	6.28521	6.19285	6.25855	P	P	P	P	P	P	P	P	ASCRP3000573	hsa_circ_0053932	circBase	chr2	+	33525517	33525640	exonic	NM_000627	LTBP1	AAGACCAGTGTGAAGATATTGATGAATGTCAGCAAGGGAATCTATGTGTAAACGGGCAGT
hsa_circRNA_405736	97	58	51	33	82	72.5	108.5	55	7.18401	6.68122	6.81343	6.44733	6.7259	6.63603	6.513	6.53734	P	P	P	P	P	P	P	P	ASCRP3000574		25070500	chr19	-	13064495	13065340	sense overlapping	NM_052850	GADD45GIP1	AAGACCCAGACAGGGAGCAGCACATCGCAGAGTGCATGGCCAAGATGCCACAGATGATTG
hsa_circRNA_100445	1496	3696	2969	8176	10774	10931	10300	14798	11.976	12.4623	12.396	13.4146	13.0403	13.0311	12.4731	13.3501	P	P	P	P	P	P	P	P	ASCRP3000575	hsa_circ_0016404	circBase	chr1	+	212977661	212977993	exonic	NM_001042552	TATDN3	AAGACCTACCATCAACCTTTTACAAGAGCAAGGTTGGACTAGATTTCTCCCCCAGATTTG
hsa_circRNA_102459	70	99	78	81	156.5	176	236	159	6.72504	7.25575	7.22425	7.48351	7.36537	7.48803	7.26571	7.53007	P	P	P	P	P	P	P	P	ASCRP3000576	hsa_circ_0049613	circBase	chr19	+	12962747	12963209	exonic	NM_014975	MAST1	AAGACGATCTCTCTGAGGCCTATGAACGCTCTGAGAGCTTGGAGGTGGCCTTCGTTACTC
hsa_circRNA_405953	344	410	318	300.5	454	477	609.5	443	9.57501	9.15428	9.04986	9.05689	8.6218	8.67776	8.4071	8.67166	P	P	P	P	P	P	P	P	ASCRP3000577		25070500	chr2	+	122797766	122800683	intergenic			AAGACTAATTACCCAACTGCCTCCGACTGACAAGATTGAGCATTTACAGAAGCAGGAATC
hsa_circRNA_407076	84	99	83	184.5	279	268.5	276	327.5	6.97366	7.25193	7.28775	8.48061	8.00209	7.95046	7.43698	8.32729	P	P	P	P	P	P	P	P	ASCRP3000578		25070500	chr8	+	54852135	54866870	exonic	NM_003702	RGS20	AAGACTACATTTCTATACTTTCTCCTAAGGAGCAGATGGGATCAGAGCGGATGGAGATGC
hsa_circRNA_100213	384	450	349.5	625	801	912	828	875	9.75218	9.29208	9.20035	9.96784	9.34279	9.51607	8.83509	9.53963	M	P	P	P	P	P	P	P	ASCRP3000579	hsa_circ_0000069	circBase	chr1	-	47745912	47748131	exonic	NM_003035	STIL	AAGACTACTTCAGGCACAGGTCTTCCCAAAAGTTATCTTCTGGGAAGATGCCAATACATG
hsa_circRNA_400270	43	24.5	24	21.5	37.5	26	71.5	24	6.20249	5.9418	6.04963	5.97263	6.13028	5.95554	6.2086	5.95264	P	P	A	A	A	P	P	A	ASCRP3000580		25242744	chr1	+	76269415	76282231	exonic	NM_002440	MSH4	AAGACTATAGGTTCATACTTTGGAAACAAAAGAGCTTATGCAGAAAACACAGTTGCATCA
hsa_circRNA_002979	39	28	28	23	40	34	59	30	6.15126	6.13926	6.22366	6.12274	6.17372	6.14054	6.09156	6.09288	P	P	P	A	P	P	P	P	ASCRP3000581	hsa_circ_0002979	circBase	chr19	+	45211132	45211459	exonic	NM_001039213	CEACAM16	AAGACTGAGACACTGGAAGTGGAGCTGCAGGTGGCCCCTGCAGCAGTTGCCACGATGATC
hsa_circRNA_017215	115	59	46.5	31.5	118	122.5	183.5	77	7.48149	6.72845	6.69423	6.42712	7.08631	7.11251	6.99	6.82297	P	P	P	P	P	P	P	P	ASCRP3000582	hsa_circ_0017215	circBase	chr1	-	243242289	243265046	exonic	NR_029401	LINC01347	AAGACTTCTGAATCCAGGAAGAGAAACTGACTGGGCAACATGTTATTCAGGCGACGTCAG
hsa_circRNA_092470	133	103	100.5	119.5	151	145	170.5	143	7.75147	7.29092	7.52616	7.95702	7.32945	7.25223	6.92613	7.42235	P	P	P	P	P	M	P	P	ASCRP3000583	hsa_circ_0000941	circBase	chr19	+	45781180	45781873	exonic	NM_031417	MARK4	AAGAGAATTGGAGCTGCGGGAGCGAGTACTCAGAGGGAAGTACCGGGTCCCTTTCTACAT
hsa_circRNA_000931	1109.5	1319	1313	1041	1885	1917.5	2896	1663	11.4907	10.8937	11.1825	10.6372	10.5668	10.5668	10.6053	10.3969	P	P	P	P	P	P	P	P	ASCRP3000584	hsa_circ_0001045	circBase	chr2	-	95756566	95756769	intronic	ENST00000272418	MRPS5	AAGAGACGTGTCCCTCCATCCTTAGTTAAATGAGTCTGGGGGGAGACCCCCCAAGATTTA
hsa_circRNA_102726	72	58	60	49.5	63	60	114	52	6.72504	6.68122	6.91389	6.92943	6.56592	6.52522	6.56265	6.4788	P	P	P	P	P	P	P	P	ASCRP3000585	hsa_circ_0001009	circBase	chr2	-	58449076	58459247	exonic	NM_018062	FANCL	AAGAGATAGGAACTCTTGGTTGGGATAAGGAAGAGACTTCCACCTTAGGATAGTGTTGCC
hsa_circRNA_074018	90.5	67	55	47	78	83	156	74	7.08068	6.82297	6.84458	6.86476	6.69423	6.78159	6.8403	6.82297	P	P	P	P	P	P	P	P	ASCRP3000586	hsa_circ_0074018	circBase	chr5	+	134153185	134153404	exonic	NM_014829	DDX46	AAGAGATATGAAGAAGAATTAGAGATCAATGACTTCCCACAGGATGTGATGCAGCAGGCC
hsa_circRNA_007672	408	300	282	218	392.5	415	688	385.5	9.86731	8.73317	8.88025	8.66256	8.42209	8.48182	8.55591	8.52703	P	P	P	P	P	P	P	P	ASCRP3000587	hsa_circ_0007672	circBase	chr7	+	65705311	65706257	exonic	NM_003596	TPST1	AAGAGATGATTGGGAAAGCTGGGGGAGTGTCTCTGTCAAAATGTTGGTTATCTTTCTGAA
hsa_circRNA_407261	158	182.5	95	70.5	174.5	242	263	131	8.09299	8.01359	7.44707	7.33894	7.46731	7.82617	7.37841	7.32945	P	P	P	P	P	P	P	P	ASCRP3000588		25070500	chrX	-	2828699	2856298	sense overlapping	NM_000047	ARSE	AAGAGATGGACACAGCCAGTTAGGGGGATGGAACGGAATTTACAAAGGTGGGAAGGGCAT
hsa_circRNA_101343	56	32	29	24	35	36.5	76	34	6.44527	6.17497	6.2086	6.07828	6.14054	6.19285	6.25855	6.17923	P	P	P	A	P	P	P	P	ASCRP3000589	hsa_circ_0031632	circBase	chr14	-	35261980	35331528	exonic	NM_013448	BAZ1A	AAGAGCAACTAACTGATGCTGACACCAAAGTGACTTTTTTGAACGAACCATTCTGTGCAA
hsa_circRNA_101382	182	127	110	52	191	160	330	211	8.35975	7.56854	7.66097	7.03589	7.57305	7.38246	7.64112	7.83529	P	P	P	P	P	P	P	P	ASCRP3000590	hsa_circ_0008682	circBase	chr14	+	71428942	71445365	exonic	NM_014982	PCNX	AAGAGCAAGATGCAGTCAGTGGAGTGATCCTGGTGGAGGGATTGAAATGTCTGAGTTCAT
hsa_circRNA_102823	58	51	38.5	26	73	62	147	46	6.4868	6.55074	6.46567	6.21711	6.59448	6.53782	6.78077	6.38327	P	P	P	P	P	P	P	P	ASCRP3000591	hsa_circ_0002291	circBase	chr2	+	135848567	135851263	exonic	NM_012233	RAB3GAP1	AAGAGCACATTGCCTGGTAAGATGGGTATATTTACTTCTGGCACATGGGAAGAGAAATCA
hsa_circRNA_103676	211	301	231	190.5	505	528.5	1012.5	469	8.63589	8.73852	8.6212	8.49645	8.74171	8.78483	9.12414	8.74129	P	P	P	P	P	P	P	P	ASCRP3000592	hsa_circ_0070133	circBase	chr4	+	79229219	79258971	exonic	NM_025074	FRAS1	AAGAGCAGTTCCTCAACCTCGTGGGATACTGTGCTGTCTGCCATGAGTCCTGTGCAGGTT
hsa_circRNA_058188	575	927	759	1372	1878	1775.5	2456	2096	10.4305	10.3813	10.3487	10.9994	10.5545	10.4441	10.3719	10.6931	P	P	P	P	P	P	P	P	ASCRP3000593	hsa_circ_0058188	circBase	chr2	+	217329319	217332769	exonic	NM_014140	SMARCAL1	AAGAGCTTGAGAGAAAGAAACAGCAGCAGAAAGATGCCCTCATTCTCTTCTTCAACAGAA
hsa_circRNA_039934	96	65	50.5	74	102.5	104	145	106	7.20029	6.80624	6.77254	7.41393	6.9346	6.97867	6.76805	7.14011	P	P	P	P	P	P	P	P	ASCRP3000594	hsa_circ_0039934	circBase	chr16	+	68215377	68217269	exonic	NM_004555	NFATC3	AAGAGGAAAAAAAGCCAGTCTCAACGTTTTACTTATACACCAGATGGACGACCTCAGTGG
hsa_circRNA_404729	196	191	159	146.5	246.5	259	376.5	227	8.52171	8.08932	8.1026	8.19164	7.86892	7.89743	7.79154	7.91663	P	P	P	P	P	P	P	P	ASCRP3000595		25070500	chr10	+	26789747	26802589	exonic	NM_019043	APBB1IP	AAGAGGAGAAATATGCTGTATTTAAAAACCCCCAGAGTCCTTAAATGCACTGGAAGACCA
hsa_circRNA_002115	148	88.5	64	53	80.5	74	129	68	7.96302	7.12508	7.01798	7.05797	6.74273	6.6632	6.65394	6.73646	P	P	P	P	P	P	P	P	ASCRP3000596	hsa_circ_0001676	circBase	chr7	+	7826418	7841374	sense overlapping	NM_001302348	UMAD1	AAGAGGCAAAACTTCGGACATAGAGGCCAACCAACCTTTGGAGAGTGAAGAGAGAACCTG
hsa_circRNA_002004	63.5	41	32	33	48	49	95	41	6.55978	6.34028	6.35405	6.40934	6.31463	6.36659	6.3935	6.29999	P	P	P	P	P	P	P	P	ASCRP3000597	hsa_circ_0002004	circBase	chr3	+	180665652	180667131	exonic	NM_005087	FXR1	AAGAGGCCACTAAGCATTTAGAAGTATATTCAAGAGCAAATGACCAAGAGCCATGTGGGT
hsa_circRNA_104371	120	59	63	39	124	103	126	69	7.59115	6.71659	7.01798	6.69423	7.13661	6.96974	6.64496	6.72296	P	P	P	P	P	P	P	P	ASCRP3000598	hsa_circ_0001708	circBase	chr7	+	50358643	50367353	exonic	NM_006060	IKZF1	AAGAGTGACAGAGTCGTGGATAACCTGAGGACCATGGATGCTGATGAGGGTCAAGACATG
hsa_circRNA_100363	67	35	28.5	25	41	38	77	38	6.69298	6.24623	6.2086	6.07828	6.20738	6.21589	6.24266	6.29999	P	P	P	P	P	P	P	P	ASCRP3000599	hsa_circ_0014717	circBase	chr1	-	156290629	156304709	exonic	NM_005998	CCT3	AAGAGTGGAAAAGACTATTGCAGATATCATCCGAACATGTTTGGGACCCAAGTCCATGAT
hsa_circRNA_102332	118.5	90	61	53	99.5	101.5	203	90	7.53784	7.15469	6.9539	7.02523	6.9346	6.94554	7.11381	6.98082	P	P	P	P	P	P	P	P	ASCRP3000600	hsa_circ_0047288	circBase	chr18	-	21757976	21759799	exonic	NM_018030	OSBPL1A	AAGAGTGTAGAAGCAGAACCCAAAGGAACCATCACCTTGGAGCTCCTTGATGTGTAGCTG
hsa_circRNA_406863	37	26	28	23	38	34	82	32	6.10974	5.98407	6.18853	5.97263	6.10713	6.12145	6.30114	6.11885	P	P	P	A	P	P	P	P	ASCRP3000601		25070500	chr6	-	140290904	140290999	intergenic			AAGATAAGGATACTGTCTATTTTATGTGGTTCAGACTTGGAACCGTCACGGGACTGAGGT
hsa_circRNA_063147	64	116	99	60	206	206	456	162	6.60047	7.44681	7.50747	7.21096	7.67096	7.65046	8.03703	7.56807	P	P	P	P	P	P	P	P	ASCRP3000602	hsa_circ_0063147	circBase	chr22	-	36723505	36737571	exonic	NM_002473	MYH9	AAGATCAATCCATCTTGTGCACACCTATTCAGGCCTGTTCTGTGTGGTCATCAATCCTTA
hsa_circRNA_102631	88	67.5	62	34	78	70	140	87	7.02593	6.8407	6.96365	6.46217	6.69423	6.65125	6.72845	6.96076	P	P	P	P	P	P	P	P	ASCRP3000603	hsa_circ_0005556	circBase	chr2	-	15693549	15698758	exonic	NM_015909	NBAS	AAGATCAGTGTGTGGAAATCAGCCTAGAGGCAACCAAAAACATGGTGCATCCTTTATCAT
hsa_circRNA_406336	88	78	56	51	109.5	106.5	185.5	87	7.00983	6.99213	6.84458	6.91538	7.00897	6.99881	7.00722	6.96076	P	P	P	P	P	P	P	P	ASCRP3000604		25070500	chr3	+	122808014	122825688	exonic	NM_006810	PDIA5	AAGATCCTGGAGCCAAAGATGTTGTCCACCTTGACAGTGAAAAGGTGGTCCTGCCATCAT
hsa_circRNA_406757	10416	14117.5	10510.5	12303	23165	24607	35873.5	23466.5	14.7807	14.4929	14.4289	13.9088	14.1854	14.2005	14.4415	13.9519	P	M	P	P	P	P	P	P	ASCRP3000605		25070500	chr6	+	33653604	33653803	intronic	ENST00000374316	ITPR3	AAGATCGTGCTTCCCAGGCCAGCCTCCCTCTCCGTGCTGTAGCTGTGCTGTGAGTGCCTC
hsa_circRNA_101797	47.5	29	29	23	40	35.5	64	35	6.31414	6.08759	6.22366	6.03125	6.21468	6.14999	6.14054	6.17923	P	P	P	A	P	P	P	P	ASCRP3000606	hsa_circ_0000690	circBase	chr16	+	30495147	30495584	exonic	NM_002209	ITGAL	AAGATCTATTCACTGAGCTGCAGAAGAAGATCTATGTCATTGAGGGACAGAGGTGTTCCG
hsa_circRNA_401965	1594.5	2809	2464.5	3960	5065.5	5105	6501	5941	12.0626	12.0824	12.1516	12.4421	11.976	11.9411	11.8402	12.1096	P	P	P	P	P	P	P	P	ASCRP3000607		25242744	chr18	+	42529845	42533305	exonic	NM_015559	SETBP1	AAGATGAACCGCAAGGAGAGAAGTTCTTATGACTCCTCCATGTCTCCAGGCTTACGAGAG
hsa_circRNA_402819	426	853	769	676	934.5	962	1733.5	939	9.94319	10.2461	10.3707	10.0904	9.56931	9.59521	9.85647	9.61709	P	P	P	P	M	P	P	P	ASCRP3000608		25242744	chr3	-	33114035	33118729	exonic	uc011axk.1	GLB1	AAGATGAAGATGGCTGGGCTGAACGCCATCCAGACTCTCGATTCCTTCCTTGGGCTTTTC
hsa_circRNA_009074	81.5	35.5	29	28	42.5	40	74	42	6.94847	6.23139	6.23619	6.29607	6.21468	6.23139	6.22366	6.33582	P	P	P	P	P	P	P	P	ASCRP3000609	hsa_circ_0009074	circBase	chr6	-	149833290	149838586	exonic	NM_139126	PPIL4	AAGATGAGGACTACATGCCAATCAAAAATACTAATCAGGTGGGAAATACACCAAGAGTGA
hsa_circRNA_404077	37	53.5	43.5	58	105.5	110	199.5	119	6.12845	6.65035	6.62967	7.12796	6.9801	7.01658	7.07704	7.23323	P	P	P	P	P	P	P	P	ASCRP3000610		25242744	chr8	+	100108539	100123507	exonic	NM_015243	VPS13B	AAGATGCCATCTGTTATTAAAGATGACCATGAAAGCTGTGGTTCTAATTCTACCAACCGT
hsa_circRNA_006515	81	30	31	27	48	41.5	60.5	39	6.91355	6.13926	6.33806	6.25738	6.332	6.22366	6.11105	6.31915	P	P	P	P	P	P	P	P	ASCRP3000611	hsa_circ_0006515	circBase	chr9	-	36351111	36353328	exonic	NM_022781	RNF38	AAGATGGAGAAGTAGAAAATTACGAGCCTCTGCAAAGGATAGAAAATGAAGTGGAACTCT
hsa_circRNA_037192	162.5	66	53	37	70	81	123	56.5	8.13487	6.83285	6.83404	6.60742	6.62967	6.74273	6.61514	6.55074	P	P	P	P	P	P	P	P	ASCRP3000612	hsa_circ_0037192	circBase	chr16	+	553003	560800	exonic	NM_014700	RAB11FIP3	AAGATGGAGAGGGAGAAGAGCATTGAGATCGAGAACCTGCAGACCAGGTACCTGCACCAG
hsa_circRNA_003998	52	42	32.5	32	53	50	92.5	53	6.38812	6.40934	6.36877	6.40934	6.37902	6.3935	6.38705	6.49924	P	P	P	P	P	P	P	P	ASCRP3000613	hsa_circ_0003998	circBase	chr20	+	47570092	47580435	exonic	NM_006420	ARFGEF2	AAGATGTAGTCACATCTGCCATTAAAGTTGCAGGAGGCCAGAGAACTGGAAAAACCAATC
hsa_circRNA_066970	1063.5	1350	1213.5	1794.5	2313	2345	2900	2609	11.4248	10.9197	11.0689	11.3574	10.8583	10.8479	10.6087	11.008	P	P	M	P	P	P	P	P	ASCRP3000614	hsa_circ_0066970	circBase	chr3	+	121563299	121576003	exonic	NM_018456	EAF2	AAGATGTCCCCAGCATCTCCAATAGATGATATCGAAAGAGATGACTTCAAACCTGCTTCT
hsa_circRNA_102711	93	37	35	32	44.5	43.5	74	44	7.08896	6.32253	6.42712	6.48032	6.29377	6.26326	6.23379	6.40251	P	P	P	P	P	P	P	P	ASCRP3000615	hsa_circ_0054406	circBase	chr2	+	44436348	44436466	exonic	NM_002706	PPM1B	AAGATTCAGAGTTGGATAAGCACTTGGAATCACGGGTTGAAGGGAAGTCGAGATAACATG
hsa_circRNA_401876	276	357	296	250	510.5	537.5	803	459	9.15665	8.96991	8.95558	8.8172	8.75888	8.80882	8.77246	8.71538	P	P	P	P	P	P	P	P	ASCRP3000616		25242744	chr17	+	72285732	72287272	exonic	NM_023036	DNAI2	AAGATTCCCACGTACTCCTGGGTGGCTGCTACAATGGACAGATAGGGACCCCCAGGAAAT
hsa_circRNA_404026	68	96.5	84.5	84	137	142	211.5	134.5	6.67378	7.22814	7.32019	7.56617	7.23143	7.25929	7.15659	7.36427	P	P	P	P	P	P	P	P	ASCRP3000617		25242744	chr8	+	42401611	42403923	exonic	NM_138436	SMIM19	AAGATTCGTTTAAGACAACAACTGGAAATGTATTCCATTTCCCCATGGCTGGGGGTTATG
hsa_circRNA_104520	52	75.5	62	81	140.5	135.5	191	125	6.37095	6.94008	6.98082	7.52347	7.26162	7.21428	7.03727	7.2889	P	P	P	P	P	P	P	P	ASCRP3000618	hsa_circ_0082892	circBase	chr7	+	150022929	150023099	exonic	NM_001142928	LRRC61	AAGATTGTGAAGCAATAGCCTAAGATTCATTTGGATTCAAGGTTGGCTCTCAACAGTGCC
hsa_circRNA_003131	91	54	36	30	57	55	127	44	7.05661	6.64005	6.45499	6.36877	6.48902	6.42036	6.65125	6.38327	P	P	P	P	P	P	P	P	ASCRP3000619	hsa_circ_0003131	circBase	chr6	-	36492117	36507984	exonic	NM_007271	STK38	AAGATTTTGAGTCCTTAAAAGTAATAGGCAGAGGAGCATTTGGTGAGCAGCCATGGCAAT
hsa_circRNA_404529	268.5	180	119	58.5	123	202	395	133	9.10781	8.00886	7.73313	7.14962	7.12925	7.61847	7.85474	7.33977	P	P	P	P	P	P	P	P	ASCRP3000620		25070500	chr1	-	68656995	68659910	intronic	ENST00000370976	WLS	AAGCAAAGGAGAATAAGGACAACAAGAAGAGCCATGGGAGGATGAGATAGCTCCAGGGCC
hsa_circRNA_402608	65	37	35	30.5	46.5	46	93	37	6.60788	6.25738	6.39931	6.42712	6.27826	6.36659	6.3935	6.25855	P	P	P	P	P	P	P	P	ASCRP3000621		25242744	chr20	+	47591302	47592736	exonic	NM_006420	ARFGEF2	AAGCAACAAAAAGAAATCATTGAACACGGCATCGAGCTGAGCTCAGCCTGAGGAAGAAAG
hsa_circRNA_400298	48	57	40.5	30	66.5	63	152.5	56	6.33806	6.68122	6.54881	6.40934	6.58283	6.52522	6.81943	6.56877	P	P	P	P	P	P	P	P	ASCRP3000622		25242744	chr1	+	112954815	112958886	exonic	NM_018704	CTTNBP2NL	AAGCAAGGGACCTTGTTATAGAAGCCTTAAAGCATTGGACACATTTCCACCATGCTAATG
hsa_circRNA_101467	174	229	156	104	349	331	839.5	253	8.27992	8.3394	8.08266	7.79581	8.27654	8.19583	8.86009	8.04631	P	P	P	P	P	P	P	P	ASCRP3000623	hsa_circ_0034293	circBase	chr15	-	30053341	30065560	exonic	NM_003257	TJP1	AAGCAATGGCAGGCTCCTGGATTTGGATTTGGAATTGCAATATCTGGTGGACGAGATAAT
hsa_circRNA_007136	87.5	51	39	34	63.5	60	127	47	7.00983	6.56877	6.54025	6.513	6.52857	6.53782	6.64225	6.41886	P	P	P	P	P	P	P	P	ASCRP3000624	hsa_circ_0007136	circBase	chr2	-	45704131	45715470	exonic	NM_018079	SRBD1	AAGCACATTGGAGTTGGAATGTATCAGTATCGTCAGTGAAGCAGGAGCATCAATCTACAG
hsa_circRNA_101418	116.5	56	40	36	63	64	136	51	7.50697	6.63422	6.52955	6.60742	6.52857	6.56265	6.70675	6.51497	P	P	P	P	P	P	P	P	ASCRP3000625	hsa_circ_0032825	circBase	chr14	-	81297486	81307112	exonic	NM_152446	CEP128	AAGCACATTTGGCATCACAAGTAGAGGCACTAAAGAAACAAGAAGCTAAAGCAGATGAGC
hsa_circRNA_030340	62	88	64	48	117.5	108	210.5	91.5	6.57582	7.1209	7.00022	6.85241	7.08068	6.99881	7.14011	6.98471	P	P	P	P	P	P	P	P	ASCRP3000626	hsa_circ_0030340	circBase	chr13	-	52992126	53000201	exonic	NM_016075	VPS36	AAGCACTGAAATTACCTCTCAGACCATCAGGTTTAAATCCTACTTGCTGAGCATGGGAAT
hsa_circRNA_011588	801	1917.5	1370	1622	4100.5	4248	7440.5	4018	10.9956	11.4775	11.2262	11.2087	11.6817	11.6654	12.0169	11.5684	P	P	P	P	M	P	P	P	ASCRP3000627	hsa_circ_0011588	circBase	chr1	-	36211051	36212593	exonic	NM_022111	CLSPN	AAGCACTTGCTCTTTGCTCAGGCTCTTTTCCCACAGACAAGTTCTTAAATGTTAGAAACC
hsa_circRNA_000104	146	109	90	65	127	130	225	106	7.95793	7.37787	7.43437	7.2843	7.16004	7.16159	7.21549	7.14011	P	P	P	P	P	P	P	P	ASCRP3000628	hsa_circ_0000266	circBase	chr10	-	126336614	126337010	intronic	ENST00000337318	FAM53B	AAGCAGATTTTCAGCATCCTAGGAAGAACCAAGAATGCAGAAGTCTGGGGGTGGTGGAGA
hsa_circRNA_101490	47	83	59.5	68	122.5	125	228	112	6.32253	7.06301	6.9539	7.34807	7.13375	7.15533	7.23055	7.18154	P	P	P	P	P	M	P	P	ASCRP3000629	hsa_circ_0000592	circBase	chr15	+	41988272	41991357	exonic	NM_001080541	MGA	AAGCAGGTGATACATCCTGGTCTTCAAGAAGTCTTATTGCCAGCAGTTTTGAAGATGACT
hsa_circRNA_102560	112	109	75	97	214	205.5	403	177	7.44991	7.39695	7.21096	7.73016	7.7094	7.65046	7.87854	7.66119	P	P	P	P	P	P	P	P	ASCRP3000630	hsa_circ_0051245	circBase	chr19	+	42373100	42375484	exonic	NM_001022	RPS19	AAGCATTAGAACAAACCATGCTGGGTTAATAAATTGCCTCATTCGTAACTTCCACAGCGC
hsa_circRNA_403194	67	34	23	24	36	33	63	28	6.63603	6.24623	6.04963	6.12274	6.12274	6.14054	6.12274	6.03125	P	P	P	A	P	P	P	P	ASCRP3000631		25242744	chr4	-	106317405	106359193	exonic	NM_176869	PPA2	AAGCATTGCTTATGAAGAAGTGTAATGGAGGAGCTATAAATTGACTTGGGAAGATCCCCA
hsa_circRNA_401140	101	41	35	32.5	46	40	80	40.5	7.24275	6.34028	6.42712	6.46217	6.28521	6.24969	6.27826	6.30684	P	P	P	P	P	P	P	P	ASCRP3000632		25242744	chr13	-	38225401	38248504	exonic	NM_016179	TRPC4	AAGCCAGAAAGTTTTGGAACAATAGGGGCTTCATATGGGGAGAAATTAAACAGATGTGGG
hsa_circRNA_405832	115	184	136	94	279	302.5	552	212	7.48149	8.04425	7.87854	7.68199	8.00394	8.07981	8.26818	7.84376	P	P	P	P	P	P	P	P	ASCRP3000633		25070500	chr2	-	24098698	24111269	exonic	NM_017552	ATAD2B	AAGCCATATTAGGTTAACTTCTCAGCCTGGTGCTACATTACCAAATGGACATAGTGGCTT
hsa_circRNA_021714	54	38	29	30	45	43.5	75	41	6.40828	6.34028	6.25147	6.36877	6.25324	6.2562	6.25147	6.29999	P	P	P	P	P	P	P	P	ASCRP3000634	hsa_circ_0021714	circBase	chr11	+	35160416	35222742	exonic	NM_000610	CD44	AAGCCATTCAAATCCGGAAGTGCTACTTCAGACAACCACAAGGATGACTGGAGAAGAAAG
hsa_circRNA_000624	1141	1947.5	1692	2617	3710	4006	4006	3952.5	11.5345	11.5113	11.5365	11.8303	11.5221	11.5933	11.106	11.5345	P	P	P	P	P	P	P	P	ASCRP3000635	hsa_circ_0000751	circBase	chr17	-	27620262	27620746	intronic	ENST00000225388	NUFIP2	AAGCCCACCTGTGGCCTTGGGGCTCCCCGTCTCGATGGGGGTGGGGCTGGATCCGAAAAG
hsa_circRNA_402767	36	25	20	23.5	39.5	34	73.5	34	6.10974	6.01065	5.93972	6.12274	6.17372	6.14054	6.22899	6.19706	P	P	A	A	P	P	P	P	ASCRP3000636		25242744	chr22	+	46739158	46742441	exonic	NM_018006	TRMU	AAGCCCGAAGGGCTTTTCAGAAATCGGTTTGAAGTTAGAAATGTGACTTTTTGAATGAGT
hsa_circRNA_102347	101	71.5	70	50	73	74	114	72	7.25223	6.91687	7.11251	6.96654	6.66453	6.67113	6.55266	6.77502	P	P	P	P	P	P	P	P	ASCRP3000637	hsa_circ_0000842	circBase	chr18	-	33606862	33613800	exonic	NM_018170	RPRD1A	AAGCCCTTGCAGAGAAAGAGCATAAATTGGAACCAAACCAAACAGGAAGCTTACTTTTCT
hsa_circRNA_001152	59	46	35	36	52	47.5	118.5	49.5	6.50564	6.52326	6.45499	6.62111	6.3935	6.29999	6.58846	6.45602	P	P	P	P	P	P	P	P	ASCRP3000638	hsa_circ_0001152	circBase	chr20	-	35539620	35540955	exonic	NM_015474	SAMHD1	AAGCCTATACTAAGCTGACAGGAAGTTGGAAATCTGTATGACATGTTCCACACTCGCAAC
hsa_circRNA_005135	253	425	290.5	528	892.5	959	1128	982	8.97204	9.20238	8.93423	9.75005	9.51641	9.59236	9.25899	9.68304	P	P	P	P	P	P	P	P	ASCRP3000639	hsa_circ_0005135	circBase	chr19	-	50347572	50347855	exonic	ENST00000600742	PTOV1-AS1	AAGCCTGGATTCTTGACCCCCAGCAACGAGAAGCTGGATGCCACATTGCAACTGCAAGGT
hsa_circRNA_044097	2383	4691	3901	2687	8031.5	8467	18119	6614.5	12.6812	12.8757	12.8729	11.8669	12.606	12.6504	13.3197	12.2766	P	P	P	P	P	P	M	M	ASCRP3000640	hsa_circ_0044097	circBase	chr17	-	42929776	42932372	exonic	NM_004247	EFTUD2	AAGCCTTTTCTCTGTCTGTCTTCCACCACTGGCAGGAACAAGATCACCATGATTGCTGAG
hsa_circRNA_105033	193	89	62	55	97	101.5	166	86	8.50527	7.11185	6.98082	7.05797	6.88686	6.94554	6.88686	6.9346	P	P	P	P	P	P	P	P	ASCRP3000641	hsa_circ_0002372	circBase	chrX	-	138897036	138908982	exonic	NM_173694	ATP11C	AAGCGAGTGAGAAAAGAAAGTGAAAAAATCAAGTGTGCTGGAGAAGAGAAACGAGTTGGC
hsa_circRNA_049851	1352	2380.5	1810	4143	5356	5256	7415.5	6841	11.824	11.8192	11.6392	12.4731	12.0355	11.9901	12.013	12.3112	P	P	P	P	P	P	P	M	ASCRP3000642	hsa_circ_0049851	circBase	chr19	+	15939756	15946230	exonic	TCONS_00026750	XLOC_012981	AAGCTAATATGCCTGATTGACATTCTTCTGGACAATGAGTCCCATCATCTCTCCACCATG
hsa_circRNA_103700	482	913.5	702	1325.5	2339	2353	3024.5	2897.5	10.1508	10.358	10.2381	10.9689	10.8782	10.8606	10.6786	11.1387	P	P	P	P	P	P	P	P	ASCRP3000643	hsa_circ_0070421	circBase	chr4	+	89396991	89400658	exonic	NM_016323	HERC5	AAGCTCTCCTAGAAATGTTGAAGAAGCTGCACAGGATAACCACCTGCCTCAAAGATAATC
hsa_circRNA_103773	102.5	99	74	139	214	241	299.5	257	7.29178	7.25575	7.16942	8.14146	7.71478	7.81539	7.522	8.05313	P	P	P	P	P	P	P	P	ASCRP3000644	hsa_circ_0003437	circBase	chr4	+	184114751	184130178	exonic	NM_024949	WWC2	AAGCTGAGATCTCCACTACAAGATTAAGGGTTAACGAAGCCCTTGTCATTTGCTGATTGT
hsa_circRNA_031607	36	47	36	33	61	56	115	51.5	6.10974	6.513	6.4783	6.52857	6.51349	6.42036	6.55266	6.50756	P	P	P	P	P	P	P	P	ASCRP3000645	hsa_circ_0031607	circBase	chr14	-	35044961	35078948	exonic	NM_021249	SNX6	AAGCTGCTAAGCTTAAAGCAATAAATGTAGATCTTCAAAGTGATGCTGCTCTGCAGGTGG
hsa_circRNA_103515	150.5	92	64	47	103	96	189	80	7.98335	7.166	7.01798	6.86476	6.94847	6.89817	7.03452	6.86931	P	P	P	P	P	P	P	P	ASCRP3000646	hsa_circ_0067991	circBase	chr3	+	171969049	172025291	exonic	NM_022763	FNDC3B	AAGCTGGCACATAGGAGCAAAAGTTCACTAACCCTGCAGTGGAAGAAATTATACCATTTT
hsa_circRNA_104396	437	719	515	815	1353.5	1503	1742	1500	9.96954	10.011	9.77934	10.3343	10.0863	10.2006	9.86659	10.2561	P	P	P	P	P	P	P	P	ASCRP3000647	hsa_circ_0002690	circBase	chr7	+	73510951	73511519	exonic	NM_002314	LIMK1	AAGCTGTACTGGTGTTGTGACTGCAGTGCCTCCCTGTCGCACCAGTACTATGAGAAGGAT
hsa_circRNA_026129	155	261.5	199.5	129.5	451	410	1094	362	8.05381	8.51178	8.43123	8.05424	8.60455	8.47051	9.21069	8.44453	P	P	P	P	P	P	P	P	ASCRP3000648	hsa_circ_0026129	circBase	chr12	-	49578582	49579773	sense overlapping	NM_006009	TUBA1A	AAGCTGTCCATTTCTGTGATGGGTTTTGAATAAAGTATTCCCTGTCTTAAGCCGACCAGT
hsa_circRNA_104527	205.5	242.5	178	316.5	537	588.5	613	634	8.58629	8.3953	8.25488	9.11483	8.8178	8.9243	8.40577	9.11619	P	M	P	P	M	P	P	P	ASCRP3000649	hsa_circ_0083054	circBase	chr7	-	152007050	152009031	exonic	NM_170606	KMT2C	AAGCTGTTGTCTCAGGGAGCACAGAAAGAACGATCTCCTCAGCAGAATATAGTATCTTGT
hsa_circRNA_060078	78.5	55	41	34.5	53	49	99	45	6.85085	6.68122	6.59354	6.55841	6.40616	6.37902	6.45087	6.41886	P	P	P	P	P	P	P	P	ASCRP3000650	hsa_circ_0060078	circBase	chr20	+	34082350	34086545	exonic	NM_007186	CEP250	AAGCTTCATCAAGACCTGTGGAAGACTCAACAGACCCGGGTGGAGGACTTGAAGTCTCAG
hsa_circRNA_100800	141	158	126.5	283	412	429	403.5	576	7.83113	7.82099	7.79764	8.98194	8.48874	8.51834	7.87989	8.99524	M	P	P	P	P	P	P	P	ASCRP3000651	hsa_circ_0021773	circBase	chr11	+	43421437	43429127	exonic	NM_018259	TTC17	AAGCTTTGGCCATCAATAGCTCTGAGATCTCTCCAGCGAACACTGAATGAGTTAAAAGAG
hsa_circRNA_036389	51.5	71	67.5	44	96	93	209	77	6.36549	6.87585	7.07637	6.84109	6.84615	6.87008	7.13504	6.83443	P	P	P	P	M	P	P	P	ASCRP3000652	hsa_circ_0036389	circBase	chr15	-	76508628	76588078	exonic	NM_000126	ETFA	AAGCTTTTCCACAGCTTTAAAACTATCAGAAGCCTCATTGCTACGATTTCAGAGTACCCT
hsa_circRNA_405987	39.5	40	38	30	61	44	85	47.5	6.15938	6.36549	6.4783	6.332	6.50024	6.2932	6.33806	6.41886	P	P	P	P	P	P	P	P	ASCRP3000653		25070500	chr2	+	170366276	170374885	sense overlapping	NM_006063	KLHL41	AAGCTTTTGACCTTACAACAAATAAGTTTCTCACAGAATGGATTCCCAGCGGGAACTTGC
hsa_circRNA_100786	45	27	24	23	38	29	57.5	26	6.2656	6.03813	6.08626	6.07828	6.15686	6.02376	6.07961	6.02041	P	P	A	A	A	P	P	A	ASCRP3000654	hsa_circ_0005974	circBase	chr11	+	34093272	34098189	exonic	NM_005898	CAPRIN1	AAGGAAAAACCTGTATGTGGAACCACCTGGTAAGCTTGATGATTACCAGGAACGAATGAA
hsa_circRNA_007878	93.5	154	110	85	245.5	247	457	200	7.08068	7.80391	7.66097	7.56617	7.86892	7.85474	8.04081	7.79072	P	P	P	P	P	P	P	P	ASCRP3000655	hsa_circ_0007878	circBase	chr3	-	47956306	47960331	exonic	NM_002375	MAP4	AAGGAAACCATGCAACAGTCAACCTTCTGAGCTTTCTTCAGAGACCTCAGGTATGTCTCC
hsa_circRNA_103854	130	96	84	91	143.5	147	209	142	7.70832	7.20852	7.31286	7.63965	7.28401	7.28775	7.14011	7.42235	P	P	P	P	P	P	P	P	ASCRP3000656	hsa_circ_0004418	circBase	chr5	-	64556426	64587297	exonic	NM_197941	ADAMTS6	AAGGAAACGGTATCGCTCCTGTAACACAGATTTCAGGCCGTGGTACTTGCCTTGATAATG
hsa_circRNA_003850	224	293	203	480	861	844	956	1107	8.75752	8.67999	8.42419	9.6155	9.46639	9.40174	9.05142	9.84895	P	P	P	P	P	P	P	P	ASCRP3000657	hsa_circ_0003850	circBase	chr4	+	3088665	3117990	exonic	NM_002111	HTT	AAGGAAAGAAATGGAAGTCTCTCCTTCTGCAGAGCAGCTTGTCCAGAAAGAAAGAACTTT
hsa_circRNA_402621	152	146	111	58	139	175	332	121.5	8.02805	7.74748	7.66097	7.16004	7.25252	7.482	7.64687	7.27794	P	P	P	P	P	P	P	P	ASCRP3000658		25242744	chr20	-	49558567	49571822	exonic	NM_003859	DPM1	AAGGAAATGGAGGTGTATATGGCTGGGATTTGAAAAGAAAAATAATCAGTGGAATCAACT
hsa_circRNA_103344	71	62.5	50	44	77	72	174	63	6.71745	6.79094	6.76105	6.84109	6.68604	6.64005	6.95244	6.68122	P	P	P	P	P	P	P	P	ASCRP3000659	hsa_circ_0001290	circBase	chr3	-	47139444	47147610	exonic	NM_014159	SETD2	AAGGAACGATCTCGTAAGAAGGATTCAGAACACCTTTGTCCTAGAATATTGTGGAGAGGT
hsa_circRNA_001314	92	44	34	34	53	46.5	128	47	7.08896	6.42247	6.39931	6.513	6.36549	6.31414	6.65701	6.40251	P	P	P	P	P	P	P	P	ASCRP3000660	hsa_circ_0001314	circBase	chr3	-	56661064	56662642	exonic	NM_015224	FAM208A	AAGGAACTAGGCAGGAATATCTTATCAAATTAGGCAATACAGAATGTCATCCTGAACAGT
hsa_circRNA_008289	2656	2935	3387	1820	1828.5	2129	2177	1698.5	12.8088	12.1487	12.6404	11.3685	10.5223	10.7179	10.1904	10.4269	P	P	P	P	P	P	P	P	ASCRP3000661	hsa_circ_0008289	circBase	chr6	+	155448623	155451551	exonic	NM_012454	TIAM2	AAGGAAGAAAAGGAAACTCCAGGCTCACTTCATGGACTCACTTTGCGTGCTTGTTAAATG
hsa_circRNA_407025	141	74.5	54.5	72	118	131	177	121	7.87181	6.95463	6.84458	7.38246	7.07704	7.17846	6.95858	7.25339	P	P	P	P	P	P	P	P	ASCRP3000662		25070500	chr7	-	149930123	149934697	sense overlapping	TCONS_00014005	XLOC_006645	AAGGAAGAGTGCCAAAGAAGGAATAAATAAAGGTACTTGGAGTTCTTCCAGGGCGTTACC
hsa_circRNA_406402	88	58	38	34	62	56	94	55	7.02593	6.69858	6.4783	6.54454	6.51349	6.48924	6.40616	6.5455	P	P	P	P	P	P	P	P	ASCRP3000663		25070500	chr3	-	183006907	183013265	exonic	NM_015078	MCF2L2	AAGGAAGATGATGAGACTAAATTTGAAGTCAAGGCCAAAGCCCAGAAAGTTTTGCAGAGG
hsa_circRNA_004092	161.5	203	130	72	185	269.5	175	109	8.12124	8.17337	7.83865	7.36537	7.55147	7.95046	6.95244	7.14011	P	P	P	P	P	P	P	P	ASCRP3000664	hsa_circ_0004092	circBase	chr6	-	74149931	74150168	exonic	NM_138441	MB21D1	AAGGAAGGAAATGGTTTCCAAGATACAGATGTCATCATGAAGAGGAAAAGAGGAGGGAGC
hsa_circRNA_007877	350.5	701	524	872.5	1418.5	1555.5	1730.5	1593	9.61471	9.97186	9.79989	10.4076	10.1448	10.2535	9.8529	10.3374	P	P	P	P	P	P	P	P	ASCRP3000665	hsa_circ_0007877	circBase	chr1	-	21573713	21585332	exonic	NM_001397	ECE1	AAGGAATACCTTGAGCAGATCTCCACTCTCATCAACACCACCGACAGATGCTCGGGGGCT
hsa_circRNA_401746	82	54.5	39	36	68.5	71	110	50	6.90345	6.62745	6.57162	6.60742	6.55978	6.65701	6.52424	6.46217	P	P	P	P	P	P	P	P	ASCRP3000666		25242744	chr17	+	25932459	25938655	exonic	NM_014238	KSR1	AAGGAATGAAGCGTGTCCTGACTTCTGTCAGCTTGGGGAAGGAAGTCAGTGCTGAGGAGC
hsa_circRNA_101507	63	36	28	27	55.5	55	83	56	6.61652	6.21103	6.18853	6.21711	6.42667	6.46261	6.31414	6.56074	P	P	P	P	P	P	P	P	ASCRP3000667	hsa_circ_0035052	circBase	chr15	+	44620882	44673174	exonic	NM_138423	CASC4	AAGGACAGAGTCAGTGATTTCCATAAATTGAAGCAAAAGCAACTTGCTGAGCTTCGTCAG
hsa_circRNA_010009	175	112	97	72	141.5	143	239	113	8.28921	7.41552	7.4825	7.36537	7.26923	7.27794	7.28171	7.18925	P	P	P	P	P	P	P	P	ASCRP3000668	hsa_circ_0010009	circBase	chr1	+	12422775	12557685	exonic	NM_015378	VPS13D	AAGGACAGGAGCAGCTCTTCAAACTCACAGACAACATACAGGACGAATTGTATTGATGTC
hsa_circRNA_003196	121	164	122.5	73	250	261	483	190	7.59115	7.8921	7.76543	7.42235	7.88887	7.89932	8.11635	7.72889	P	P	P	P	P	P	P	P	ASCRP3000669	hsa_circ_0003196	circBase	chr4	-	170458959	170477246	exonic	NM_012224	NEK1	AAGGACATATGGCTCCTTTTCTGGGCAGTGGAGGGACTATAGCTCCATCATCTTTTTCTT
hsa_circRNA_103286	73	133.5	98	74	185	188	465	163	6.76887	7.6324	7.49554	7.41393	7.54244	7.54196	8.06045	7.55567	P	P	P	P	P	P	P	P	ASCRP3000670	hsa_circ_0003862	circBase	chr3	+	11354777	11356967	exonic	NM_006395	ATG7	AAGGACGAAGGATCTAAAGAAGTACCACTTCTACTATTGGTTTTGCTATCCTGCCCTCTG
hsa_circRNA_403718	238	671	493.5	421	1045	920	2085.5	1044	8.85734	9.8986	9.71384	9.4522	9.74067	9.53208	10.1284	9.76246	P	P	P	P	P	P	P	P	ASCRP3000671		25242744	chr6	-	142221459	142231148	exonic	uc003qit.1	AK097143	AAGGACTGCTGGAATGCTGACTTGGTTTATGTATCTATCTCTTTCCCACACCATCTATGC
hsa_circRNA_023641	55	26.5	24	24	30	30.5	73	28	6.45087	6.07237	6.04963	6.07828	6.02987	6.07961	6.23379	6.07103	P	P	P	A	A	P	P	P	ASCRP3000672	hsa_circ_0023641	circBase	chr11	+	75718577	75728024	exonic	NM_003369	UVRAG	AAGGAGAGAGAAGAACTCTTCTTGAAGACTAATGCTCAGTTGACAATTCGTTGCAGGCAG
hsa_circRNA_101098	133	78.5	74	51	69.5	74	96	56	7.78091	6.99881	7.15533	6.96654	6.63603	6.6632	6.40934	6.56074	P	P	P	P	P	P	P	P	ASCRP3000673	hsa_circ_0027493	circBase	chr12	+	69218142	69218431	exonic	NM_002392	MDM2	AAGGAGAGCAATTAGTGAGACAGAATCATCGGACTCAGGTACATCTGTGAGTGAGAACAG
hsa_circRNA_105041	84	60	49.5	38	79	73	115.5	58	6.99213	6.72845	6.73354	6.63603	6.74862	6.67113	6.56877	6.62856	P	P	P	P	P	P	P	P	ASCRP3000674	hsa_circ_0092125	circBase	chrX	-	153762552	153762711	exonic	NM_000402	G6PD	AAGGAGATGGTGCAGAACCTCATGGTGCTGAGAGGCTGGAACCGCATCATCGTGGAGAAG
hsa_circRNA_104006	94	81	61	76	129.5	136	206	144	7.11055	7.04815	6.94628	7.43646	7.1713	7.20608	7.12508	7.43814	P	P	P	P	P	P	P	P	ASCRP3000675	hsa_circ_0074945	circBase	chr5	+	169108747	169116337	exonic	NM_004946	DOCK2	AAGGAGATTGAGATGCTCAACAATCTGAAGGTGGTCTTCACGAATCCTTGAGCTTGATTT
hsa_circRNA_406353	217	222.5	165	250	402	472	493	449	8.68881	8.2934	8.15792	8.8172	8.43366	8.65117	8.13391	8.69135	P	P	P	P	P	P	P	P	ASCRP3000676		25070500	chr3	-	129684543	129690951	sense overlapping	ENST00000509201	RP11-93K22.6	AAGGAGCAACAGGATTACTGTCCACAAACAAACAAACAGCACCAAAACTCCCAACAATAA
hsa_circRNA_019061	183	188	132.5	107.5	277	314.5	551	204	8.4	8.07462	7.84376	7.81298	7.99615	8.13098	8.27406	7.81197	M	P	P	P	P	P	P	P	ASCRP3000677	hsa_circ_0019061	circBase	chr10	+	90661412	90682193	exonic	NM_020799	STAMBPL1	AAGGAGCCCAGGCTGTTCAGTATGAAGTGATTGAGAAGAAACAGTGAACATCCTCATTTC
hsa_circRNA_043523	109.5	72.5	62.5	40	136	130	211	77	7.36836	6.91205	6.97334	6.69423	7.20974	7.17846	7.1433	6.84615	P	P	P	P	P	P	P	P	ASCRP3000678	hsa_circ_0043523	circBase	chr17	+	38416786	38418893	exonic	NM_133264	WIPF2	AAGGAGGAGTGCTGAAGCTTCGACCTGTGGGAGCCAAGGATGGTTCAGGCAAACACAGAG
hsa_circRNA_407028	49.5	30	27	26	44	40	77	36	6.33806	6.11496	6.17346	6.17194	6.23619	6.26961	6.25147	6.25855	P	P	P	P	P	M	P	P	ASCRP3000679		25070500	chr7	+	152561969	152563402	intergenic			AAGGAGTTACAGATGCTGGTGATTCTGACAGCATTAACCAATGGGAGTTGCAGATTGCTC
hsa_circRNA_103407	145	64	52	46.5	93	92	138	77	7.93981	6.7982	6.78159	6.92943	6.8273	6.86665	6.71831	6.83443	P	P	P	P	P	P	P	P	ASCRP3000680	hsa_circ_0007761	circBase	chr3	+	63898263	63898901	exonic	NM_000333	ATXN7	AAGGAGTTTGGGAAAAACCGCGAAGTCATGGGGCTCTGTCGGGAAGGAGCGGAAAGAATG
hsa_circRNA_035152	71	50	42	28	73.5	63	126	58	6.74189	6.53248	6.59354	6.29607	6.65035	6.55074	6.64005	6.60047	P	P	P	P	P	P	P	P	ASCRP3000681	hsa_circ_0035152	circBase	chr15	-	48766451	48786451	exonic	NM_000138	FBN1	AAGGATACACAGGTGATGGCTTCACTTGTACAGATCCCATATGTGGTAAAGGGTACTCAA
hsa_circRNA_100394	99.5	95	67	86	120	136	216	147	7.25929	7.19662	7.04253	7.58295	7.10502	7.20974	7.18463	7.46528	P	P	P	P	P	P	P	P	ASCRP3000682	hsa_circ_0015272	circBase	chr1	+	173702851	173703425	exonic	NM_014458	KLHL20	AAGGATAGCAGACAAGTTCACCCAACATAACTTTCAAGAGGTGTACCAACATTCGACCAG
hsa_circRNA_404494	72	29	26.5	24	41	42	70.5	31.5	6.76105	6.13926	6.13926	6.12274	6.20738	6.2932	6.21347	6.12974	P	P	P	A	P	P	P	P	ASCRP3000683		25070500	chr1	+	43435919	43439859	exonic	NR_033967	SLC2A1-AS1	AAGGATTGATGAGAAAAGCAGATGGTTAAGAGCTCTACAACTTCTGTGAGGCCTGTTCTG
hsa_circRNA_101275	2580.5	3763	2947	7296	9800	9442	8996	12098.5	12.7876	12.4913	12.3851	13.2244	12.9122	12.8146	12.2912	13.0955	P	P	P	P	P	P	P	P	ASCRP3000684	hsa_circ_0030428	circBase	chr13	-	75915260	75915723	exonic	NM_014832	TBC1D4	AAGGCCCTTCTGTCTCTACCCACCAAGAGCCAAGCTGGTGATACAGAGGCATCTCTCATC
hsa_circRNA_101329	158	240	194	218.5	355	392	579	369	8.09299	8.39946	8.37983	8.6664	8.29369	8.40364	8.33545	8.46628	P	P	P	P	P	P	P	P	ASCRP3000685	hsa_circ_0031408	circBase	chr14	-	25443870	25444056	exonic	NM_014178	STXBP6	AAGGCGAATATTTAACTTATATCTGCCTGTCAGATTCACTGCGTGCTGTCCTCACTTGTT
hsa_circRNA_003627	126	108	64	63.5	137	149	434	128	7.66142	7.33615	6.98082	7.25193	7.24275	7.3035	7.97601	7.32131	P	P	P	P	P	P	P	P	ASCRP3000686	hsa_circ_0003627	circBase	chr17	+	1778954	1787238	exonic	NM_002945	RPA1	AAGGCGACAAGGTTCTACTGTTTCTAAGGCTTATGGTGCTTCAAAGACATTTGGAAAAGC
hsa_circRNA_406052	49	27	23	23	33	25	73	24.5	6.35405	6.06374	6.04963	6.07828	6.02987	5.95554	6.22899	5.98122	P	P	A	A	A	P	P	A	ASCRP3000687		25070500	chr2	-	225393663	225422573	sense overlapping	NM_003590	CUL3	AAGGCTAATAGAAGAATTGCTGTGCAAAACTTTATGGAGAATTTCAAAGATGACCATGGA
hsa_circRNA_047807	60.5	41	36	31	71	66	103	55	6.51497	6.332	6.42712	6.40934	6.60047	6.58846	6.47323	6.56074	P	P	P	P	P	P	P	P	ASCRP3000688	hsa_circ_0047807	circBase	chr18	+	56402433	56409246	exonic	NM_006785	MALT1	AAGGCTCATGGTGTCAAGGAGCAGAAGCTTTTGAAATCCAGCATTCTGGATTGGCAAATG
hsa_circRNA_102447	207	140	126	166.5	219.5	238.5	266	228	8.61495	7.68528	7.8027	8.34572	7.75	7.82397	7.39749	7.92186	P	P	P	P	P	P	P	P	ASCRP3000689	hsa_circ_0005360	circBase	chr19	+	11221327	11222315	exonic	NM_000527	LDLR	AAGGCTGTGGGGACCAACGAATGCTTGGACAACAACGGCGGCTGTTCCCACGTCTGCAAT
hsa_circRNA_100521	118	141	118	86	179	183	306	149	7.49903	7.69271	7.73313	7.61111	7.50697	7.50896	7.54364	7.47087	M	P	P	P	P	P	P	P	ASCRP3000690	hsa_circ_0017438	circBase	chr10	+	1118055	1126416	exonic	NM_014023	WDR37	AAGGCTTCCACCAGCAAGCTTATTGCAGGAGTGACCAGGACACTACCTCCTAGAAGTAAT
hsa_circRNA_405661	204	207	141	83	218	298.5	286	144	8.59063	8.19614	7.95847	7.55087	7.74201	8.07629	7.47846	7.4463	P	P	P	P	P	P	P	P	ASCRP3000691		25070500	chr18	-	14077332	14085075	sense overlapping	NR_033354	ZNF519	AAGGGAAGGAAGTATATTGGGAGTGGAAAAGCGAGATTGTCTTTGACCATTTGCTATGGA
hsa_circRNA_102695	33	26	25.5	20	32	32	70.5	24	6.0502	6.07237	6.17346	5.94473	6.06913	6.12145	6.20249	5.95264	P	P	P	A	A	P	P	A	ASCRP3000692	hsa_circ_0054134	circBase	chr2	-	38570409	38570654	exonic	NM_022374	ATL2	AAGGGAAGTCATTTCTACTGGACTTCATGCTTAGATACATGTATAACAAGGTGAGAATTA
hsa_circRNA_104543	100	180.5	162	81	258.5	253	596.5	184	7.23502	8.0211	8.12579	7.48351	7.91719	7.8695	8.37269	7.69271	P	P	P	P	P	P	P	P	ASCRP3000693	hsa_circ_0083172	circBase	chr7	+	157151240	157160177	exonic	NM_005494	DNAJB6	AAGGGACCCATTTTCATTTGACTTCTTTGGACCCATTCCAACAATCTCGTAAAACATGGT
hsa_circRNA_040698	92	72	47	39.5	102	111	206	87	7.0737	6.91687	6.72504	6.65125	6.92943	7.02492	7.12508	6.94956	P	P	P	P	P	P	P	P	ASCRP3000694	hsa_circ_0040698	circBase	chr16	+	84767040	84779279	exonic	NM_005153	USP10	AAGGGCTTGTTCCGGTTTCAGAGGATCCTGTAGCCATAAAGATTGCAGTATATTTTTGGA
hsa_circRNA_404964	106	50	39	35	53	46.5	100	46	7.31626	6.50564	6.4783	6.50024	6.36549	6.31414	6.43443	6.38327	P	M	P	P	P	P	P	P	ASCRP3000695		25070500	chr12	-	11273608	11276922	intronic	uc001qzf.2	PRB4	AAGGGGAATAAGACTGCATCTGTTCATATGAGGTAATGATGGAGTTCAAAGGCACAGAGC
hsa_circRNA_103224	259.5	245	242	105	118	131	189	99	9.03334	8.42471	8.70549	7.80694	7.05661	7.18525	7.03964	7.05155	P	P	P	P	P	P	P	P	ASCRP3000696	hsa_circ_0063329	circBase	chr22	-	38894089	38894578	exonic	NM_006386	DDX17	AAGGGGAGATGGCCCAATCAATATGTAATGGATGTGTTGATGGATCAGCACTTTACAGAA
hsa_circRNA_001264	266	273	225.5	118.5	454.5	470	925	361	9.09942	8.58488	8.59827	7.96302	8.61617	8.6533	9.00498	8.45063	P	P	P	P	P	P	P	P	ASCRP3000697	hsa_circ_0000086	circBase	chr1	-	76694158	76694273	antisense	NM_152996	ST6GALNAC3	AAGGGGGCTTCACATGGTTTTAAAATGTGCTGCTGTGGTTTGACCTAGAGTACAAAATAG
hsa_circRNA_405921	195	225	186.5	98	382	359.5	693	245	8.51514	8.3051	8.30339	7.74159	8.38127	8.30567	8.55886	8.00728	P	P	P	P	P	P	P	P	ASCRP3000698		25070500	chr2	+	85241058	85255179	exonic	ENST00000456682	KCMF1	AAGGGTAGATTTTGGCCAGAGGTCCCTGTTGCTGTGCATATATTATTAGCCGAGTATATG
hsa_circRNA_406298	64	68	48	65.5	102.5	107	165	113	6.58283	6.84654	6.71659	7.27794	6.91687	6.99881	6.89405	7.17783	P	P	P	P	P	P	P	P	ASCRP3000699		25070500	chr3	-	69037419	69038168	intronic	ENST00000295571	EOGT	AAGGTAATGGATACACTGCGGATTCTGAGAGTTCTTACGGATATGGTGACCTATTCTCCG
hsa_circRNA_102595	94	98	67.5	36	102	103.5	282	79.5	7.11055	7.24572	7.04253	6.55841	6.9346	6.94554	7.45428	6.85933	P	P	P	P	P	P	P	P	ASCRP3000700	hsa_circ_0052095	circBase	chr19	+	52785363	52786666	exonic	NM_001010851	ZNF766	AAGGTATCAAAGATATCAACACAGGGACACTTGACATTCAGGGACGTGGCCATAGAATTC
hsa_circRNA_000155	100	68.5	65	62	90	88	130	77.5	7.25929	6.85393	6.98082	7.19447	6.81783	6.81142	6.66453	6.85241	P	P	P	P	P	P	P	P	ASCRP3000701	hsa_circ_0000155	circBase	chr1	+	168007608	168014465	exonic	NM_018442	DCAF6	AAGGTATCGAGCAGGACCTGGTGATAGATAACAATAATGAAAAGCTGAGCCCCAAACCAG
hsa_circRNA_002533	121.5	61	50.5	43	72	72	103	64.5	7.58412	6.74442	6.82297	6.84109	6.65035	6.62967	6.46363	6.70032	P	P	M	P	P	P	P	P	ASCRP3000702	hsa_circ_0002533	circBase	chr10	+	114286845	114298089	exonic	NM_145206	VTI1A	AAGGTCATCTCGGAGACTAGAGGCTGGATACCAAATAGCAGTGGAAACCGAAAAGGTCAC
hsa_circRNA_101533	62	34	30	30	34	33	68	31	6.56877	6.21103	6.30684	6.44733	6.08759	6.14054	6.15938	6.15812	P	P	P	P	A	P	P	P	ASCRP3000703	hsa_circ_0003713	circBase	chr15	-	59204761	59205895	exonic	NM_024755	SLTM	AAGGTGAAGATGATACCTTTCTAACAGCCCAAGACTGTGAATTGGAGAATCAAGAGGCAC
hsa_circRNA_406193	214	126	138	94	200	180	269	154.5	8.65939	7.54799	7.91888	7.69358	7.64484	7.50425	7.40812	7.50574	P	P	P	P	P	P	P	P	ASCRP3000704		25070500	chr22	-	36872786	36872903	sense overlapping	NM_012473	TXN2	AAGGTGGATATTGATGACCACACAGACCTCGCCATTGAGTGGTGTGGACCCTGCAAGATC
hsa_circRNA_036783	4344	5026	4943	5786	8835	10453.5	12685	8706.5	13.582	12.946	13.2244	12.9669	12.7526	12.9669	12.7876	12.6504	P	P	P	P	P	P	P	P	ASCRP3000705	hsa_circ_0036783	circBase	chr15	+	90800369	90815443	exonic	uc002bpe.1	TTLL13	AAGTAAAATGTAGCAGTCCCCCTCCTCATTGATGGCTTCAAGTTTGATATGCGAGTCTAC
hsa_circRNA_033075	95	116	85	166	254.5	278	295	348	7.17409	7.43489	7.29722	8.34167	7.90253	7.98834	7.51266	8.4012	P	P	P	P	P	P	P	P	ASCRP3000706	hsa_circ_0033075	circBase	chr14	-	95552564	95557000	exonic	NM_030621	DICER1	AAGTAAATCTCCAATAAAGTTATCGTCTGTTCACCCGGCTGAGAGAACTTACGACGGGAA
hsa_circRNA_005202	74.5	62	57	41.5	61.5	62	133	50	6.78568	6.72845	6.89741	6.77502	6.50904	6.53053	6.68385	6.48924	P	P	P	P	P	P	P	P	ASCRP3000707	hsa_circ_0005202	circBase	chr9	-	88190229	88211364	exonic	NM_015239	AGTPBP1	AAGTAACTAGGTATGCAACCACTCATGTATTCGGTTCAGGAAGCATTAAATGCCAGACCA
hsa_circRNA_008337	89	40	41.5	31	53	45.5	90	44	6.99213	6.38812	6.58189	6.44733	6.3935	6.31414	6.36877	6.38327	M	P	P	P	P	P	P	P	ASCRP3000708	hsa_circ_0008337	circBase	chr8	-	62546241	62596747	exonic	NM_004318	ASPH	AAGTAAGCATTTTTCCTGTGGAAGAACAGCAGGAAGTACCACCAGAGACAAAGCATGGAG
hsa_circRNA_001621	100.5	77	57	122	167	209	213	213	7.22814	6.99213	6.88118	7.98263	7.4362	7.64168	7.14806	7.84376	P	P	P	P	P	M	P	P	ASCRP3000709	hsa_circ_0001621	circBase	chr6	+	90556280	90566918	exonic	NM_012115	CASP8AP2	AAGTAATCTTCACCAAAGGTGGTGACTCTCAAAAGGAAATAGGATCATGGCAGCAGATGA
hsa_circRNA_104400	183.5	142.5	133	47	258.5	210	347.5	171	8.38771	7.68812	7.89059	6.88991	7.91719	7.66919	7.69402	7.61065	P	P	P	P	P	P	P	P	ASCRP3000710	hsa_circ_0006944	circBase	chr7	+	74119495	74131270	exonic	NM_001518	GTF2I	AAGTACCAGCAGAAGGTGGTCGTGTGATGGTAACAGATGCTGACAGGTCAATACTATCTC
hsa_circRNA_000115	51	29	28	25	35	30	68	27.5	6.37902	6.07237	6.2086	6.17194	6.10713	6.07961	6.17746	6.05699	P	P	P	P	P	P	P	P	ASCRP3000711	hsa_circ_0000115	circBase	chr1	-	115276352	115280693	exonic	NM_007158	CSDE1	AAGTACCCAGTAAAAACCAGATGATGTTGAATTTGAAGTATCATCGGACCGACGGACTGG
hsa_circRNA_100172	255	237	208	299.5	439	462	536	481	9.00642	8.37861	8.46975	9.05443	8.57177	8.6212	8.23643	8.76413	P	P	P	P	P	P	P	P	ASCRP3000712	hsa_circ_0011615	circBase	chr1	+	36354027	36360003	exonic	NM_012199	AGO1	AAGTACCGCGTGTGTAATGTTACCCGTCGCCCTGCTAGCCATCAGACCTGCGGGCGCTTA
hsa_circRNA_091025	83	68	54	48.5	85	95	168	79	6.95608	6.86166	6.86243	6.95535	6.78077	6.87008	6.91687	6.86931	P	P	P	P	P	P	P	P	ASCRP3000713	hsa_circ_0091025	circBase	chrX	+	70642966	70644088	exonic	NM_004606	TAF1	AAGTATAATGAAAGAAGACAAATTAGCTCGCTTAGAGAAAGCTATCAACCCCTTGCTGGA
hsa_circRNA_043781	336	391	280	246.5	552	590	1091	537.5	9.54452	9.08963	8.87571	8.80113	8.86009	8.92312	9.20917	8.89503	P	P	P	P	P	P	P	P	ASCRP3000714	hsa_circ_0043781	circBase	chr17	-	40359575	40369482	exonic	NM_012448	STAT5B	AAGTATACTCCAAATACTACACACCAGTTCCCTGCGAGTCTGCTACTGTGATTACAGTGG
hsa_circRNA_000814	57	30	25	24	37	27	61.5	28	6.4783	6.13926	6.13926	6.12274	6.10713	5.96916	6.12015	6.03125	P	P	P	P	A	P	P	A	ASCRP3000715	hsa_circ_0000381	circBase	chr12	+	25214525	25222365	exonic	uc001rgg.2	LRMP	AAGTATGGAACAACAATTGAGTCACTTCAAAAGGAGTTCATTGAAGGGGAACACCATGGC
hsa_circRNA_406144	110	85	64.5	53	125	119	234.5	105	7.38677	7.08631	7.00022	7.03589	7.1433	7.08202	7.25752	7.11671	P	P	P	P	P	P	P	P	ASCRP3000716		25070500	chr21	-	35276238	35286804	exonic	NM_001697	ATP5O	AAGTATTGAAATTGGAGGCTAAGGTGCGATGCTTCAGTACCTCTGTGGTCAGACCATTTG
hsa_circRNA_000459	308	357	344.5	545.5	642	634	752.5	607	9.36459	8.96991	9.18562	9.79632	9.04154	9.00987	8.67166	9.05689	P	P	P	P	P	P	P	P	ASCRP3000717	hsa_circ_0000459	circBase	chr12	+	124091978	124101150	exonic	NM_020936	DDX55	AAGTCAACTGGGTTTTGCAGTATGACCCTCCCAGCAATGCAAGGTTGGAGCCATAATCAT
hsa_circRNA_404922	27.5	26	21	20.5	32	29	69.5	27	5.95409	6.03813	5.98122	5.97263	6.02987	6.04827	6.19285	5.99006	P	P	A	A	A	P	P	A	ASCRP3000718		25070500	chr11	+	93540801	93542857	intronic	ENST00000251871	MED17	AAGTCACTGCAGATATCTCTGCTGACTGTCAGTAACAGTTGCAGATTTTGTCTTAAGCCC
hsa_circRNA_402813	113.5	87	68	47	132	127	221	98	7.44991	7.11185	7.08235	6.87739	7.19048	7.13054	7.19355	7.05932	P	P	P	P	P	P	P	P	ASCRP3000719		25242744	chr3	-	31871531	31921322	exonic	NM_017784	OSBPL10	AAGTCAGAGAGGTACTTCGTACTGGATTTCGAGGCTGGCATCCTGCAGTATTTTGTGAAT
hsa_circRNA_100749	136	130.5	109	121	189.5	186	289	188	7.79886	7.59395	7.63058	7.97223	7.57352	7.54196	7.4825	7.71392	P	P	P	P	P	P	P	P	ASCRP3000720	hsa_circ_0020927	circBase	chr11	+	3988781	4045217	exonic	NM_003156	STIM1	AAGTCATCAGAAGAGTTTTGCCGAATTGACAAGCCCCTGTGTCACAGTGAGGATGAGAAA
hsa_circRNA_073584	43.5	36	32	31	53	44	76	41.5	6.27826	6.25738	6.33806	6.44733	6.37902	6.26326	6.26844	6.36221	P	P	P	P	P	P	P	P	ASCRP3000721	hsa_circ_0073584	circBase	chr5	+	112073555	112151290	exonic	NM_000038	APC	AAGTCATCTGGGAACCAAGGTATTGGTGCAGCCCGCCAGGGTGTCACTGGAGACAGAATG
hsa_circRNA_040822	103	89	71.5	69	131	132	209	124.5	7.26689	7.13054	7.1209	7.35523	7.19048	7.18925	7.1433	7.282	P	P	P	P	P	P	P	P	ASCRP3000722	hsa_circ_0040822	circBase	chr16	+	88061088	88069000	exonic	NM_017869	BANP	AAGTCCAGATCACGCAGGACAGCGAGGTCACCTTTTCTATAAATTTGGCATCACAGAATC
hsa_circRNA_405236	77	61	42	32	65	61	128	56	6.83127	6.74442	6.61606	6.44733	6.56592	6.53782	6.65701	6.56074	P	P	P	P	P	P	P	P	ASCRP3000723		25070500	chr14	+	56122759	56125332	exonic	NM_004986	KTN1	AAGTCCCAAATTGAGCAGCTTAAACAACAAAACTACCAACAGGTTGAAAGAAAAGGAAAA
hsa_circRNA_103162	201.5	232.5	199	105	391.5	416	679	292	8.56735	8.3563	8.41648	7.80694	8.41554	8.48749	8.54087	8.19984	P	P	P	P	P	P	P	P	ASCRP3000724	hsa_circ_0062317	circBase	chr22	+	20754921	20755662	exonic	NM_003426	ZNF74	AAGTCCCCAGAGGGCCCTGTCCAGGAATCGGTGAGTTTCAAGGATGTGGCTGTGGACTTC
hsa_circRNA_103655	235	190	131	59	262	257	473	178	8.82853	8.08332	7.83865	7.17846	7.93999	7.88333	8.08266	7.64799	P	P	P	P	P	P	P	P	ASCRP3000725	hsa_circ_0007883	circBase	chr4	-	73956383	73958017	exonic	NM_032217	ANKRD17	AAGTCCCTCAGGGGTGGCACTGAATCAACAAGACAAGCAACTCAATTGATTAATGCTTTG
hsa_circRNA_007054	102	62.5	47	41	89	92	150	66	7.25223	6.80624	6.6588	6.70675	6.81783	6.88118	6.7978	6.69423	P	P	P	P	P	P	P	P	ASCRP3000726	hsa_circ_0007054	circBase	chr1	+	25666964	25678184	exonic	NM_014313	TMEM50A	AAGTCCGAGGTGATAGTTACAGTGAAGGTTGTCTGGGTCAAACAGTGACCTGAAAAAAAT
hsa_circRNA_104546	37.5	35	31	34	45.5	41	71	37	6.12015	6.25738	6.28058	6.48032	6.26326	6.23139	6.2086	6.23858	P	P	P	P	P	P	P	P	ASCRP3000727	hsa_circ_0083176	circBase	chr7	+	157174939	157178305	exonic	NM_058246	DNAJB6	AAGTCCTTAACAATAAATGAAGACCCTTTTGAGGACTTCTTTGGGAATCGAAGGGGTCCC
hsa_circRNA_004471	121	174	189	207	311	315.5	341	381	7.57305	7.96302	8.35311	8.61205	8.1095	8.14995	7.66586	8.50214	P	P	P	P	P	P	P	P	ASCRP3000728	hsa_circ_0004471	circBase	chr2	-	101643844	101650220	exonic	NM_001102426	TBC1D8	AAGTCTCAATTCTTCCTGAAGACCTAGAGGAGCTCTACGACTTATTCAAGATGCGGTGAC
hsa_circRNA_101543	73	51	43	41	54	55	96	51	6.76105	6.60047	6.6588	6.75651	6.41358	6.44067	6.42667	6.49924	P	P	P	P	P	P	P	P	ASCRP3000729	hsa_circ_0000607	circBase	chr15	-	62299506	62306191	exonic	NM_017684	VPS13C	AAGTCTCAGAAGAAATACAGAAAGAAATTCAGACTGCAAATGAACACTGGACTCCATGCA
hsa_circRNA_406246	108.5	92	69	37	92.5	121	208	84.5	7.36836	7.17721	7.09749	6.63603	6.85778	7.10341	7.12925	6.94481	P	P	P	P	P	P	P	P	ASCRP3000730		25070500	chr3	-	27424643	27493989	exonic	NM_003615	SLC4A7	AAGTCTCTTGCAAATTCCAGTCAAGGCCCTAAAATATAGGGTCCTGATGAAGAAGCTGTT
hsa_circRNA_103674	301	193	219	92	330.5	281	428	204.5	9.32313	8.11146	8.54817	7.66142	8.20659	7.99633	7.94955	7.80472	P	P	P	P	P	P	P	P	ASCRP3000731	hsa_circ_0070113	circBase	chr4	+	79186178	79188586	exonic	NM_025074	FRAS1	AAGTGACCTGCCAGACTGGAGAGTGTGCCAAAGTGGAGTGTGCCCGGGATGAGACTGTAG
hsa_circRNA_086441	206	248	189	204	358	374	605	336.5	8.59063	8.43878	8.35311	8.57882	8.30897	8.35297	8.40066	8.35421	P	P	P	P	P	P	P	P	ASCRP3000732	hsa_circ_0086441	circBase	chr9	-	19063005	19063578	exonic	NM_017645	HAUS6	AAGTGATCCATTTCAAAAAGAGCAAGATCATCTGGTAGAAGAGCCCTGCCTCTTTCTTGT
hsa_circRNA_062422	73	48	39	43	76	77	118	65	6.74189	6.49625	6.4783	6.75651	6.67638	6.68774	6.58471	6.68122	P	P	P	P	P	P	P	P	ASCRP3000733	hsa_circ_0062422	circBase	chr22	+	21996541	21998588	exonic	NM_022044	SDF2L1	AAGTGCCTTTGTGATTAAAGAATGTTGGTCTATGAAGCGGGCGCTGTCAGAACCGGATTG
hsa_circRNA_100612	149	73	57.5	62	80.5	84	131	74	8.00111	6.93091	6.90458	7.17846	6.75484	6.80104	6.68385	6.82297	P	P	P	P	P	P	P	P	ASCRP3000734	hsa_circ_0008523	circBase	chr10	+	70723046	70726959	exonic	NM_004728	DDX21	AAGTGGAAGAGATTTTAAGTGTGGCATACAAGAAAGGCCGAGGAGTGACCTTCCTATTTC
hsa_circRNA_405713	71	49	36	27	52	48	97	38	6.71745	6.50564	6.42712	6.21711	6.3935	6.38705	6.44881	6.29999	P	P	P	P	P	P	P	P	ASCRP3000735		25070500	chr19	+	2189730	2194576	exonic	NM_032482	DOT1L	AAGTGGATGAAATGGTATGGAAAAAAGCATGCAGAATACACACTTCGAGAGCATGCAGAG
hsa_circRNA_101708	128.5	143	119	71	203	203	415.5	152	7.68659	7.70681	7.72292	7.36537	7.64484	7.63784	7.91495	7.48778	P	P	P	P	P	P	P	P	ASCRP3000736	hsa_circ_0006979	circBase	chr16	-	11940357	11941663	exonic	NM_015659	RSL1D1	AAGTGGTTCTTGCAGGACCTTGCCTCATAGTATTCGATCAGATTCAGAAGATATCTGTTT
hsa_circRNA_092536	72	43	36	37	58.5	69	92	51	6.76105	6.40934	6.39931	6.63603	6.49625	6.61198	6.37902	6.49924	P	P	P	P	P	P	P	P	ASCRP3000737	hsa_circ_0001382	circBase	chr3	-	196753530	196753630	exonic	NM_005929	MFI2	AAGTGTACGATCAAGGCCCAGGAGGCTGACGCCATCACTCTGGATGGAGGAGCCATCTAT
hsa_circRNA_071511	53	40.5	31	28	55	53	109	44	6.41886	6.42247	6.30684	6.332	6.46166	6.43443	6.51792	6.35294	P	P	P	P	P	P	P	P	ASCRP3000738	hsa_circ_0071511	circBase	chr4	+	184605127	184615876	exonic	NM_021942	TRAPPC11	AAGTGTCACAAGGTTTTGATCTTTCTGATCCTGAAAAAGAAAAGGTGGGAATTCTTGCCA
hsa_circRNA_022358	536	682	560	294	986.5	1008	1985	742	10.3187	9.92831	9.90128	9.01183	9.6556	9.66998	10.0638	9.31395	P	P	P	P	M	P	P	P	ASCRP3000739	hsa_circ_0022358	circBase	chr11	-	61556601	61560085	exonic	NM_014206	TMEM258	AAGTGTCCCACCTGCTGCTCATAATAAATGCAGATGTATAGCACCTGCCGACGTGTTCTT
hsa_circRNA_002765	80.5	43	36	33	56	47	89	52	6.88648	6.40934	6.45499	6.48032	6.38705	6.33806	6.37359	6.4788	P	P	P	P	P	P	P	P	ASCRP3000740	hsa_circ_0002765	circBase	chr10	+	31644075	31676727	intronic	uc010qeg.1	ZEB1	AAGTGTGGAAGCAAAGGTCATCTAATCTTTAAAAGCTGTTTAAGGAAGACAGAGCAGGCA
hsa_circRNA_005629	1523	2001	1642.5	1139	2826	2944	5164	2538	11.9922	11.5256	11.4769	10.758	11.1281	11.1703	11.5033	10.9625	P	P	P	P	P	P	P	P	ASCRP3000741	hsa_circ_0005629	circBase	chr5	-	156919980	156921803	exonic	NM_033274	ADAM19	AAGTGTGGCTACAACCATGAGCCCGACCTGCCCCTGACCTCTGCTTCGAGAAGGTGAATG
hsa_circRNA_001682	97	55.5	35	34	64.5	63	113.5	55	7.18401	6.64005	6.45499	6.57582	6.54785	6.53782	6.54357	6.5455	P	P	P	P	P	P	P	P	ASCRP3000742	hsa_circ_0001682	circBase	chr7	-	23023562	23030758	exonic	NM_032581	FAM126A	AAGTTATCCAGGAGCCACAAAGTGAGGTTGAAGGTTTAGAACAGATGTGGAAAAATGTTT
hsa_circRNA_406345	114	117	75	49	131	140.5	271.5	114	7.44991	7.45966	7.19262	6.94262	7.18154	7.23263	7.41605	7.18154	P	P	P	P	P	P	P	P	ASCRP3000743		25070500	chr3	+	128060075	128077216	exonic	NM_021937	EEFSEC	AAGTTCAAGATCCACATCCCAGGTGGTGAAGAAGGTGAAGTCCATGCAGATGTTCCACAT
hsa_circRNA_103842	93	83	73	66	94.5	92	163	84	7.09881	7.07571	7.16942	7.2843	6.88118	6.86166	6.88118	6.92943	P	P	P	P	P	P	P	P	ASCRP3000744	hsa_circ_0072547	circBase	chr5	+	56542126	56546968	exonic	NM_022913	GPBP1	AAGTTCACTTGAGGCAGAACACAGAATATCCTCCGAATCCTAAATCTAGAGCTCCAAGGA
hsa_circRNA_100639	50.5	52.5	48	34	83	81	176	56	6.36549	6.57582	6.70637	6.54454	6.76929	6.76105	6.95535	6.56074	P	P	P	P	P	P	P	P	ASCRP3000745	hsa_circ_0019005	circBase	chr10	-	88211723	88221044	exonic	NM_015045	WAPAL	AAGTTCATGCTGTCCAGGCTTTAGTGCAGACTGGGCATTTAGCTATGGAGACATTATTAT
hsa_circRNA_100828	59	106.5	84	100	203	210	324.5	200	6.49725	7.31766	7.31286	7.7479	7.65113	7.67538	7.61698	7.77453	P	P	P	P	P	P	P	P	ASCRP3000746	hsa_circ_0022308	circBase	chr11	-	61096834	61097546	exonic	NM_001923	DDB1	AAGTTCCTATATGGTTGCCAAGCACCTACTATTTGCTTTGTCTACCAGGGGGAGAGCAAG
hsa_circRNA_102851	61	54.5	42	30	59.5	64.5	137.5	47.5	6.55074	6.62745	6.61606	6.332	6.47018	6.57582	6.7259	6.42667	P	P	P	P	P	P	P	P	ASCRP3000747	hsa_circ_0008032	circBase	chr2	+	172782046	172809519	exonic	NM_003642	HAT1	AAGTTGATGAGAACTTTGACTGTGTAGAGGATTTGGTGCTATGGAGAAATTTTTGGTAGA
hsa_circRNA_100924	54	36	29	27	36	37	83	33	6.40828	6.30228	6.17346	6.35184	6.12274	6.2086	6.332	6.16944	P	P	P	P	P	P	P	P	ASCRP3000748	hsa_circ_0000347	circBase	chr11	-	85722072	85742653	exonic	NM_007166	PICALM	AAGTTGCAGAGACTTAATTCAGTGCACAAATGAGATGAATGTGAACATCCCACAGTTGGC
hsa_circRNA_101167	253	191	207	65	382	303	483	190	8.99601	8.08932	8.45559	7.26864	8.3884	8.08332	8.11341	7.71885	P	P	P	P	P	P	P	P	ASCRP3000749	hsa_circ_0005916	circBase	chr12	+	117402501	117426674	exonic	NM_012174	FBXW8	AAGTTGCTTTTGGTGTACAGGGTCTGGGATGGGTGTACGAAGGAAGCAAGATATACATCA
hsa_circRNA_020496	43	34	30	26	45.5	45	66	39.5	6.19162	6.23139	6.28058	6.21711	6.26844	6.32253	6.15938	6.28752	P	P	P	P	P	P	P	P	ASCRP3000750	hsa_circ_0020496	circBase	chr10	-	131666045	131666176	exonic	NM_001005463	EBF3	AAGTTGTATTCGGAACTATGTTGGTGTGGAGCGAGCCACTCCGTGCATCAAGGCCATCAG
hsa_circRNA_005965	76	42	38	32	45	51.5	86	43.5	6.83127	6.38812	6.51595	6.48032	6.28521	6.38705	6.34805	6.35294	P	P	P	P	P	P	P	P	ASCRP3000751	hsa_circ_0005965	circBase	chr4	-	108603170	108615162	exonic	NM_005443	PAPSS1	AAGTTGTGGAACTTCTACAGGAACGGGCTTGTCTGGAGCGGGAAAGACTACTGTGAGCAT
hsa_circRNA_065722	52	46	44.5	28	89	66	129	54.5	6.40828	6.47729	6.62967	6.36877	6.80704	6.58846	6.66453	6.55074	P	P	P	P	P	P	P	P	ASCRP3000752	hsa_circ_0065722	circBase	chr3	+	49736187	49738142	exonic	NM_022064	RNF123	AAGTTTCTGCTTAGCAATGTCCTGCGTGGGCAGCGGGGGACATCGTGAGCTGCCTGATTG
hsa_circRNA_059180	50.5	91	80	126.5	178.5	191.5	243	230	6.36549	7.15469	7.23263	8.01691	7.50226	7.58107	7.30122	7.94386	P	P	P	P	P	P	P	P	ASCRP3000753	hsa_circ_0059180	circBase	chr20	-	1349620	1373816	exonic	NM_000801	FKBP1A	AAGTTTTATTATTGCAATAAAAGTGCTTTATGCCGGCTTTTCTCAGTTTCCGGGACGTCG
hsa_circRNA_404937	152.5	90	62	46	77	95	192.5	75	8.04852	7.166	6.98082	6.88991	6.70675	6.87624	7.05661	6.82297	P	P	P	P	P	P	P	P	ASCRP3000754		25070500	chr11	+	114388277	114411482	sense overlapping	ENST00000459372	snoU13	AAGTTTTGGTGGGAAGATGAAACTTGGAAGAAGGTGCCATTAAGAGGAGATACACAGAGA
hsa_circRNA_100601	57	50	44	33	50	53	123	40.5	6.44527	6.55074	6.63914	6.48032	6.332	6.42036	6.61882	6.30684	P	P	P	P	P	P	P	P	ASCRP3000755	hsa_circ_0007113	circBase	chr10	-	69785302	69804320	exonic	NM_015601	HERC4	AAGTTTTTGAACTTATGGGAAGCATTGTCACTGAGATTGCTTGTGGACGAGCAGGTTGTT
hsa_circRNA_027934	61	33	30	25	46	45	82	35.5	6.55074	6.17497	6.28058	6.14437	6.31463	6.32253	6.31414	6.25147	P	P	P	P	P	P	P	P	ASCRP3000756	hsa_circ_0027934	circBase	chr12	+	104325298	104341703	sense overlapping	NM_003299	HSP90B1	AATAAAAAAGATCCCAAATGGTCGGTCAGAGCTGACGATGAAGTTGATGTGGATGGTACA
hsa_circRNA_041630	75.5	67	50	39	92	94.5	207	79	6.80543	6.84654	6.78159	6.69423	6.83759	6.88458	7.12508	6.88118	P	P	P	P	P	P	P	P	ASCRP3000757	hsa_circ_0041630	circBase	chr17	-	4848946	4849292	exonic	ENST00000225655	PFN1	AATAAAAAAGATTCTACTAACAACGCTAGTCCTGCTGATGGGCAAAGAAGGTGTCCACGG
hsa_circRNA_063313	106	215.5	181	175	312.5	328	537	330	7.32413	8.23801	8.27735	8.39004	8.11243	8.18619	8.23861	8.34051	P	P	P	P	P	P	P	P	ASCRP3000758	hsa_circ_0063313	circBase	chr22	-	38879442	38891942	exonic	NM_006386	DDX17	AATAAAAACACTGTTGACAATAATGTCTAGTTCTGGCTCCTACCAGAGAGCTTGCCCAGC
hsa_circRNA_043602	148.5	95.5	86	39	162	145.5	219	111.5	7.96302	7.20151	7.33977	6.65125	7.40812	7.28775	7.18032	7.18463	P	P	P	P	P	P	P	P	ASCRP3000759	hsa_circ_0043602	circBase	chr17	-	39679868	39925459	exonic	uc010wfs.2	JUP	AATAAAAATTTATGGTCCAAGGGAGTGGTGGTGACCAAGGCGGCCATGATTGTGAACCAG
hsa_circRNA_023143	383	456	466	529	787	843.5	909	877	9.75681	9.31487	9.61165	9.75619	9.32832	9.40326	8.97286	9.54543	P	P	P	P	P	P	P	P	ASCRP3000760	hsa_circ_0023143	circBase	chr11	+	67803928	67804114	exonic	NM_002496	NDUFS8	AATAAAACCACTCCGACCCCACGGGGCCCCAACTTTGAGTTCTCCACGGAGACCCATGAG
hsa_circRNA_060540	53	80	60	61.5	116	116	212.5	111.5	6.38812	6.99213	6.94628	7.17846	7.04474	7.05325	7.14806	7.18463	P	P	P	P	P	P	P	P	ASCRP3000761	hsa_circ_0060540	circBase	chr20	-	43953928	43959204	exonic	NM_002999	SDC4	AATAAAACCTGGTACTTTCTAAGTGCCTCTAGATAACCATATCCCTGAGAGGGCAGGGTC
hsa_circRNA_069235	51.5	65.5	51	45	110	97	217.5	89	6.34473	6.80624	6.80427	6.84109	7.01589	6.90571	7.18186	6.98716	P	P	P	P	P	P	P	P	ASCRP3000762	hsa_circ_0069235	circBase	chr4	-	15937192	15940094	exonic	NM_005130	FGFBP1	AATAAAACTCTGGGTGTTTTTCAGAAATACATTCAACACTTTCCCTGCAGGAACCGGCTC
hsa_circRNA_039830	302.5	527	446	487	940	935	1435	960	9.3473	9.51936	9.55088	9.62638	9.58927	9.55706	9.58184	9.64997	P	P	P	P	P	P	P	P	ASCRP3000763	hsa_circ_0039830	circBase	chr16	-	67471916	67477081	exonic	NM_004691	ATP6V0D1	AATAAAACTGCCCTCTCTAAGGCCAACTGTCCGGCTTTTTTCCAGGACTGCATTTCAGAG
hsa_circRNA_072766	43	25	25	29.5	36.5	32.5	51	32	6.25147	5.98407	6.12015	6.31414	6.14999	6.11496	6.02041	6.16944	P	P	P	P	P	P	P	P	ASCRP3000764	hsa_circ_0072766	circBase	chr5	+	68485374	68506184	exonic	NM_022909	CENPH	AATAAAAGGAATTAATGTTATTTCCCGGCGTCCATTTAGTGGCGGGAAAAGCGACCTTTT
hsa_circRNA_406651	73	51	33.5	37.5	59.5	54	114	54	6.77748	6.60047	6.41358	6.65125	6.50904	6.47729	6.56877	6.53053	P	P	P	P	P	P	P	P	ASCRP3000765		25070500	chr5	+	115781859	115785513	sense overlapping	NR_109879	SEMA6A-AS1	AATAAAAGGCAGTCAAGGCAATTCACCATAAGGAAAGAGTGTACAAGACGGTTGGAACGC
hsa_circRNA_085971	46	54.5	38	63	100	106	149	99	6.2656	6.62745	6.50514	7.21096	6.90571	6.97867	6.78568	7.06937	P	P	P	P	P	P	P	P	ASCRP3000766	hsa_circ_0085971	circBase	chr8	+	145161245	145162515	exonic	NM_032272	MAF1	AATAAAAGTTTCTGTGACTTAGGTGGTGAATGCAGTCAACTGCAGTCTGTTCTCAGCTGT
hsa_circRNA_070660	93	72	64	46	115	106.5	209	87.5	7.08896	6.90044	7.01798	6.85241	7.05325	6.96974	7.12925	6.95535	P	P	P	P	P	P	P	P	ASCRP3000767	hsa_circ_0070660	circBase	chr4	+	110580166	110585550	exonic	NM_017918	CCDC109B	AATAAAATAGCATATGATGTGCAGTGTCCAAAGAGAGGTTTTGCGTGTGAAGCTGTGTGG
hsa_circRNA_043366	111.5	219	160	279	475.5	476.5	711	514	7.40653	8.26404	8.11032	8.95961	8.67911	8.67082	8.59063	8.83637	P	P	P	P	P	P	P	P	ASCRP3000768	hsa_circ_0043366	circBase	chr17	+	36909402	36920478	exonic	uc002hqr.3	PSMB3	AATAAAATAGCCTGTCTTTCATCTATTATGTCCTATAACGGAGGGGCCGTCATGGCCATG
hsa_circRNA_405529	82	72	58.5	59	92.5	90.5	155	88	6.92134	6.91687	6.88991	7.11671	6.85241	6.85241	6.82218	6.97262	P	P	P	P	P	P	P	P	ASCRP3000769		25070500	chr17	-	3721934	3724538	intronic	ENST00000158149	C17orf85	AATAAAATGTCAGGGATGGGAACCCCACCTTTTAAAAAGGTCACCGATTTGCCTGCTCAG
hsa_circRNA_023617	280	503	397	629	1062	1098	1355	1100	9.18902	9.44266	9.38345	9.97168	9.75218	9.77105	9.49952	9.83669	P	P	P	P	P	P	P	P	ASCRP3000770	hsa_circ_0023617	circBase	chr11	+	75116657	75116733	intronic	ENST00000527446	RPS3	AATAAAATTTTGTACAAAGACAGGTCTCCTTGGCAGCTGTATTCTGGAGTCTGGATGTTG
hsa_circRNA_028921	37	36	28	24	47	43	88	38	6.10974	6.29377	6.22366	6.17194	6.31463	6.26326	6.34805	6.25855	P	P	P	A	P	P	P	P	ASCRP3000771	hsa_circ_0028921	circBase	chr12	+	121132626	121139667	exonic	NM_014730	MLEC	AATAAACAATTTGCAGTGACACTCTGGTATTTGATGTACGATTGAATGGCCACGTCGTGG
hsa_circRNA_076700	294	627	427	205	637	575	1447.5	524	9.27481	9.78285	9.49432	8.60121	9.03308	8.89308	9.59567	8.85899	P	P	P	P	P	P	P	P	ASCRP3000772	hsa_circ_0076700	circBase	chr6	-	47199267	47254331	exonic	uc003oyv.3	TNFRSF21	AATAAACATTAGGTGTTTGTTACTTGGATTCCTTAGCACCACCACAGCTCAGCCAGAACA
hsa_circRNA_090100	31	25	25	21	33	26	55	25	5.98692	5.98407	6.12015	5.8212	6.10713	5.98834	6.05699	5.96916	P	P	P	A	P	P	P	A	ASCRP3000773	hsa_circ_0090100	circBase	chrX	+	23803802	23804327	exonic	uc004dau.3	SAT1	AATAAACTACTCTTTGATTTAAGTTGCAATGAGGTGTCGCTGCAGCAGCATGCACTTCTT
hsa_circRNA_054937	184.5	188.5	188	138	155	171.5	207	160	8.38771	8.06654	8.3321	8.12221	7.3442	7.44707	7.12925	7.5475	P	P	P	P	P	P	P	P	ASCRP3000774	hsa_circ_0054937	circBase	chr2	+	63816284	63834330	exonic	NM_001199111	MDH1	AATAAATATATATTCAAATGAACCTTCGCGCCCTTTGGCAAGCTCGGACTCATCTTCTGG
hsa_circRNA_058712	70	57	40	29	67	78	143	53	6.70675	6.69858	6.59354	6.35184	6.60047	6.7259	6.74862	6.53053	P	P	M	P	P	P	P	P	ASCRP3000775	hsa_circ_0058712	circBase	chr2	+	233428956	233433920	exonic	uc002vta.3	EIF4E2	AATAAATGGTGCTAAACTAGTGGAGCAGTTCTGGAGGTTTTATAGCCACATGGTACGTCC
hsa_circRNA_402255	115	87	65	49	106	104	195	90	7.46706	7.11185	7.03452	6.94262	6.99	6.97867	7.06368	6.98716	P	P	P	P	P	P	P	P	ASCRP3000777		25242744	chr2	+	55040368	55056614	exonic	NM_001039753	EML6	AATAACCAAAATTGATCTCAGGGAGACAGAACAAGGATACAAAGCCTTGCCTTACACCCA
hsa_circRNA_104584	162	184	182	212	264	263	307	260	8.16833	8.04047	8.27735	8.63428	7.92651	7.93244	7.55087	8.07127	P	P	P	P	P	M	P	P	ASCRP3000778	hsa_circ_0083861	circBase	chr8	-	30557597	30560757	exonic	NM_000637	GSR	AATAACCAGCGATGGATTTTTTCAGCTGGAAGAATTGCCCGGTCCCATATAGAAATCATC
hsa_circRNA_103610	69	70.5	56	55.5	99	98	153	101	6.69298	6.88118	6.88118	7.10567	6.91501	6.91687	6.81703	7.07704	P	P	P	P	P	P	P	P	ASCRP3000779	hsa_circ_0002785	circBase	chr4	-	22403053	22404422	exonic	NM_145290	GPR125	AATAACCCAGACTAGGAATGCCAGCATCTGCCAAGCAGATTTGACGGGATCTGAACTATA
hsa_circRNA_069236	40	47	39	31	62	67	118	45	6.18296	6.513	6.4783	6.48032	6.52032	6.61198	6.59354	6.38327	P	P	P	P	P	P	P	P	ASCRP3000780	hsa_circ_0069236	circBase	chr4	-	16017788	16025038	exonic	NM_006017	PROM1	AATAACGTTCTTAGGACAGATTTGGATGGCCTGGTCCAACAGGTATCAATTCAGTGCTAG
hsa_circRNA_033064	68	128	91	48.5	202	186	394	130	6.65523	7.55902	7.39428	6.90081	7.64484	7.54847	7.85318	7.3314	P	P	P	P	P	P	P	P	ASCRP3000781	hsa_circ_0033064	circBase	chr14	+	94582126	94583033	exonic	uc021sba.1	IFI27	AATAAGAAATAAAGATGAATTGTTGCAACTCTTCTTGTGGCTGTGCCCATGGTGCTCAGT
hsa_circRNA_405370	67.5	113	69	44	150	146	372	109	6.63603	7.40627	7.08929	6.80427	7.323	7.28343	7.78091	7.1638	P	P	P	P	P	P	P	P	ASCRP3000782		25070500	chr15	+	65160809	65160998	intronic	ENST00000437723	AC069368.3	AATAAGAATAGTACAAAGGCCATGCCACCTTGTGCAGCATTCTGTTCTTGCTAAACTCAG
hsa_circRNA_100324	73	100	64	62	110	109	226.5	121	6.76105	7.24572	7.03452	7.16004	7.01278	7.00827	7.22814	7.26513	P	P	P	P	P	P	P	P	ASCRP3000783	hsa_circ_0013966	circBase	chr1	+	147438785	147460753	exonic	NM_016334	GPR89B	AATAATCATCGTCACATCCATCAGAGGATTGCTGATCACTCTTACCAAGGATGGCAATGG
hsa_circRNA_000570	86	93	89	101	142.5	121	183.5	131	7.00983	7.18525	7.40121	7.75356	7.26162	7.08631	6.99284	7.32441	P	P	P	P	P	P	P	P	ASCRP3000784	hsa_circ_0000570	circBase	chr14	+	103352525	103363738	exonic	NM_003300	TRAF3	AATAATGAATCCAAAATCCTTCATTTACAGAAACACGAAGACACCGACTGTCCCTGCGTG
hsa_circRNA_045579	81	74.5	64	50	89	88	174	76.5	6.92943	6.9719	7.03452	6.94262	6.8273	6.83601	6.94628	6.82889	P	P	P	P	P	P	P	P	ASCRP3000785	hsa_circ_0045579	circBase	chr17	+	73008779	73017356	exonic	uc002jmm.3	ICT1	AATAATGCACCTCATGTATTAGTCACAATAAAAATCAGAACTCAGCATGGCGGCCACCAG
hsa_circRNA_039254	52	36	29	29	40	39	85	36.5	6.40828	6.25738	6.25147	6.36877	6.20738	6.2086	6.33582	6.26844	P	P	P	P	P	P	P	P	ASCRP3000786	hsa_circ_0039254	circBase	chr16	+	47497792	47581459	exonic	NM_001031835	PHKB	AATAATGGCAGCACAGAGCTACATTCGAGTTTTAAAATTGCTATAGCTTAGCCTGCGACG
hsa_circRNA_103053	78.5	118.5	87	47	161	160	366	121	6.84188	7.47619	7.33977	6.86476	7.38893	7.36891	7.75544	7.25339	P	P	P	P	P	P	P	P	ASCRP3000787	hsa_circ_0007094	circBase	chr20	-	35288739	35299800	exonic	NM_022477	NDRG3	AATACAACTTTGCTAAAGCTCTCTGGCCTGACAACCAATGTTGTGGACATTATTTTGGCT
hsa_circRNA_010991	41.5	29.5	28	25	40	35	77.5	30	6.20249	6.12716	6.18853	6.17194	6.20738	6.14054	6.27428	6.08626	P	P	P	A	P	P	P	P	ASCRP3000788	hsa_circ_0010991	circBase	chr1	+	26737876	26756219	exonic	NM_024674	LIN28A	AATACAATGAATAAATAAAGACTTATTGGTACGCAAACTGTCAGTGGCTGCGCCAAGGCG
hsa_circRNA_404988	107	92	104	62.5	205	174	176	149	7.34475	7.17193	7.58553	7.18679	7.66231	7.47036	6.94847	7.47087	P	P	P	P	P	P	P	P	ASCRP3000789		25070500	chr12	-	29884739	29911710	sense overlapping	NM_175861	TMTC1	AATACAGAACCATATGGGAATTCATATTCTGGCTTGGAAGAATTAGGTGGCTGGGATCGT
hsa_circRNA_103030	94	93	69	49	106.5	111	195	88	7.14522	7.18186	7.09749	6.96654	6.9801	7.02731	7.06368	6.97262	P	P	P	P	P	P	P	P	ASCRP3000790	hsa_circ_0005868	circBase	chr20	+	33057852	33069011	exonic	NM_031483	ITCH	AATACATCAGAGACAATGGACCTCAGATAGCCTATGTTCGGGACTTCAAAGCAAAGGTTC
hsa_circRNA_025984	348	925.5	654	1129.5	2447	2737	3733	2655.5	9.60196	10.3789	10.1218	10.7495	10.9419	11.0567	10.9753	11.0256	P	P	P	P	P	P	P	P	ASCRP3000791	hsa_circ_0025984	circBase	chr12	-	46751970	46754992	exonic	NM_018976	SLC38A2	AATACATGCTTAATCCTGAGCTTTGTTCTTCCTGTTAAGTGGTGTACTGGTGATGACCGG
hsa_circRNA_037615	106.5	80.5	65	41	140.5	113.5	180	73	7.32413	7.01278	7.00022	6.66453	7.25252	7.04337	6.97366	6.73646	P	M	P	P	P	P	P	M	ASCRP3000792	hsa_circ_0037615	circBase	chr16	+	3706102	3708096	exonic	NM_005223	DNASE1	AATACCTTTAAATTTAGGTAAATAAAGCTCAAGGAGGTGGGGCTGTCAGGATGCACCAGA
hsa_circRNA_042882	217	151	131	154	163	164	227	156	8.68881	7.75753	7.84887	8.24821	7.40068	7.39187	7.22694	7.50152	P	P	P	P	P	P	P	P	ASCRP3000793	hsa_circ_0042882	circBase	chr17	+	29483000	29533389	exonic	NM_000267	NF1	AATACGAATGGCACCGCTTCCAATAAAAACAGGACAGCAGAACACACATACCAAAGTCAG
hsa_circRNA_400828	38	23	23	25	27	27.5	52	30	6.12845	5.93531	6.04963	6.12274	5.96916	6.03813	6.02711	6.11885	P	A	A	A	A	P	P	P	ASCRP3000794		25242744	chr11	-	108057208	108061227	exonic	NM_002519	NPAT	AATACGGAATTTCCAAGATCCAAACGCTTTTGCAGTAGAAAAAGAGCATGCAAAGTTCCC
hsa_circRNA_103841	110	42	33	31	53	55.5	106.5	45.5	7.39695	6.39931	6.30684	6.332	6.36549	6.44067	6.49924	6.3935	P	P	P	P	P	P	P	P	ASCRP3000795	hsa_circ_0072492	circBase	chr5	-	54763696	54771278	exonic	NM_003711	PPAP2A	AATACTACATATGTCGAGGGAATGCAGAAAGAGTTAAGGAAGGCAGCTGGATTGCCTTTT
hsa_circRNA_405636	66.5	53	40	36	71	67	118	56.5	6.61652	6.60047	6.52955	6.54454	6.60047	6.60047	6.56877	6.58283	P	P	P	P	P	P	P	P	ASCRP3000796		25070500	chr17	+	78055344	78055857	exonic	NM_017950	CCDC40	AATACTTCAACCAGCTCATCCTGAGGCTGCAGAAGGAGAAGACCAACATGAGGATGCCAG
hsa_circRNA_102898	518.5	723	568	1353	1928	1964	2124	2504.5	10.2502	10.025	9.92748	10.9895	10.6057	10.6135	10.1551	10.9409	P	P	P	P	P	P	P	P	ASCRP3000797	hsa_circ_0005307	circBase	chr2	+	204154487	204157049	exonic	NM_177538	CYP20A1	AATACTTGGCCATCTCCACACAAATATTGTCAGCATGTGCTTTGTGAAACTGTTCGAACT
hsa_circRNA_100599	41	29	23	22	35	32.5	73	29	6.18296	6.16316	6.01345	6.07828	6.12274	6.14999	6.22366	6.11885	P	P	A	A	P	P	P	P	ASCRP3000798	hsa_circ_0018403	circBase	chr10	-	52220432	52350007	exonic	NM_147156	SGMS1	AATACTTTTAAAGGAACCTGTTGATAAATGCAAAACAGTGGCTGTTGCAGCGTGACGACA
hsa_circRNA_405210	94	37	28	29	35	37	62.5	40	7.14522	6.23139	6.18853	6.23858	6.10713	6.18668	6.12522	6.28752	P	P	P	M	P	P	P	P	ASCRP3000799		25070500	chr14	+	39648294	39648666	exonic	NM_002687	PNN	AATAGAAGAGTCACAGAGAAAAATGAACGCAAAAGCGGCGCCAGGAAATTGAACAAAAAC
hsa_circRNA_001035	125	86.5	75.5	82	100	107	129.5	96	7.61549	7.11606	7.17783	7.52347	6.92134	6.99881	6.67726	7.04203	P	P	P	P	P	P	P	P	ASCRP3000800	hsa_circ_0001035	circBase	chr2	-	85554139	85554349	sense overlapping	NM_006464	TGOLN2	AATAGACGGGCCCAGCAAGTCGGGTTCGGAGGCGCAGACCACAAAAGATGTCCCTAATAA
hsa_circRNA_400455	2273.5	4090	3690	7566.5	9441.5	10068	8672.5	10558.5	12.6095	12.6262	12.7739	13.2967	12.8497	12.9045	12.2358	12.9169	P	P	P	P	P	P	P	P	ASCRP3000801		25242744	chr1	-	235409734	235424067	exonic	NM_016374	ARID4B	AATAGAGGAAGAAGATCTAATCATATGCCCTTGATGAGCCTCCCTATTTGACAGTGGGCA
hsa_circRNA_008608	85	81	87.5	60.5	86	83	148	81	6.95608	7.01937	7.33977	7.12796	6.7978	6.76105	6.7978	6.86931	P	P	P	P	P	P	P	P	ASCRP3000802	hsa_circ_0008608	circBase	chr8	-	95897294	95897786	exonic	NM_057749	CCNE2	AATAGCTCAGGAAATCTATGCTCCTAAACTCCAAGAGTTTGCTTACGTCACTGATGGTGC
hsa_circRNA_026359	36	34	31	30	53.5	50	81	41	6.0395	6.21103	6.2955	6.39242	6.36877	6.37902	6.29656	6.33582	P	P	P	P	P	P	P	P	ASCRP3000803	hsa_circ_0026359	circBase	chr12	+	52628938	52642709	exonic	NM_005556	KRT7	AATAGCTTCCAATAAAGCAGCCTCATTCTGAGGCCTGAGTGATCCACGTGGTGCGGTTTC
hsa_circRNA_002045	92	168.5	121.5	121	277	292	550	271	7.08896	7.9254	7.7479	7.96302	7.99083	8.04682	8.27186	8.1148	P	P	P	P	P	P	P	P	ASCRP3000804	hsa_circ_0000399	circBase	chr12	-	49053687	49054402	intronic	ENST00000546701	KANSL2	AATAGTATATATATTTGTCAGGATACGAATCAGGTTCTCTTCAAGTGCTGCCAGGGATCT
hsa_circRNA_405732	229.5	300.5	249.5	268	467	482	713.5	485	8.78244	8.73532	8.72423	8.90297	8.66234	8.68684	8.59566	8.78067	P	P	P	P	P	P	P	P	ASCRP3000805		25070500	chr19	-	11521928	11527733	exonic	uc002mrm.2	RGL3	AATAGTTGTTTCTTCAAATTGAAATCCAAAGATCTACTCAAGGCTCCCAGCCCCATTGCC
hsa_circRNA_036272	1134	1479	1156.5	956.5	2290	2363	3946	2194	11.5205	11.086	11.0028	10.5254	10.8399	10.8628	11.0818	10.7633	P	P	P	P	P	P	P	P	ASCRP3000806	hsa_circ_0036272	circBase	chr15	-	74738317	74742410	exonic	NM_032907	UBL7	AATATACCTGATGGTCAACTCTCGTTGGTGCCTGCTCACCCAGCCCTCGTCAATGCCATT
hsa_circRNA_024529	100	79	59	50	96	93.5	156.5	80.5	7.23502	7.01937	6.91389	6.94262	6.85778	6.87624	6.83048	6.86592	P	P	P	P	P	P	P	P	ASCRP3000807	hsa_circ_0024529	circBase	chr11	+	118943907	118944661	exonic	NM_021729	VPS11	AATATATCCGGTCAGAGTTTACCAGCAGGGATTCACAGAGCTCCGACAAGCAGATTCTAA
hsa_circRNA_100940	160.5	227	180	223.5	412	445	567.5	381	8.11146	8.32729	8.27735	8.68356	8.48686	8.56036	8.30897	8.50049	P	P	P	P	P	P	P	P	ASCRP3000808	hsa_circ_0006286	circBase	chr11	+	102076623	102080295	exonic	NM_001130145	YAP1	AATATCAATCCCAGCACAGCAAATTCTCCAAAATGTCAGCCATGAACCAGAGAATCAGTC
hsa_circRNA_024596	448	433.5	385.5	474.5	830	849	925.5	835.5	10.0295	9.24073	9.35051	9.60196	9.40563	9.41894	9.00413	9.48332	P	P	P	P	P	P	P	P	ASCRP3000809	hsa_circ_0024596	circBase	chr11	-	119545868	119549475	exonic	NM_002855	PVRL1	AATATCACAGGCGTCCACTCCCAGGTGGTCCAGGTGAACGACTCCATGTATGGCTTCATC
hsa_circRNA_103887	94	132	106	105	208	229	321	232	7.11055	7.61088	7.60927	7.79581	7.67207	7.77433	7.59954	7.94184	P	P	P	P	P	P	P	P	ASCRP3000810	hsa_circ_0002490	circBase	chr5	+	72370568	72373320	exonic	NM_138782	FCHO2	AATATCAGCAGACTAGAGCAGATTCTTCCAAATGCACAGCTTGTGTTCAGGTGTGTCACG
hsa_circRNA_101699	178	83	66	58.5	84	84	139	74	8.3076	7.07571	7.06937	7.16662	6.76929	6.7865	6.72296	6.82297	P	P	P	P	P	P	P	P	ASCRP3000811	hsa_circ_0004344	circBase	chr16	-	9023225	9024254	exonic	NM_001286458	USP7	AATATCTGAGGAAGCGGGAGATACAGATGACCCACCAAGAATTACTCAGAACCCTGTGAT
hsa_circRNA_001810	88	127	97	80	183.5	191	322	169	7.02593	7.55902	7.49554	7.48351	7.53687	7.55997	7.60927	7.59954	P	P	P	P	P	P	P	P	ASCRP3000812	hsa_circ_0001810	circBase	chr8	-	71071739	71075089	exonic	NM_006540	NCOA2	AATATCTTTACATATGCTTCACAGGCAAGATCACGTCTCTGGATACCAGCACCATGAGAG
hsa_circRNA_400413	119	96	73.5	106.5	149.5	167.5	215	174	7.52273	7.23502	7.16285	7.82617	7.29994	7.41552	7.16882	7.63149	P	P	P	P	P	P	P	P	ASCRP3000813		25242744	chr1	-	224481968	224491559	exonic	NM_002533	NVL	AATATGCCTAGGTATCCCAGATGAAGCATCCAGGGAAAGGAGGTCTGCAAGATGCTCATA
hsa_circRNA_406204	59	46	43	28	62	53.5	122.5	52	6.52522	6.49625	6.61606	6.25738	6.5426	6.41358	6.61882	6.50756	P	P	P	P	P	P	P	P	ASCRP3000814		25070500	chr22	+	44394016	44395553	intronic	ENST00000465768	SAMM50	AATATGCTCAAGGAGGAGTTTCACGCTTATGCCTTTGAGAAAACCAGAAACCCATGTTTC
hsa_circRNA_039183	55	49	46.5	46	57	53.5	77.5	48	6.44527	6.53248	6.65035	6.86476	6.43443	6.44067	6.26844	6.41886	P	P	P	P	P	P	P	P	ASCRP3000815	hsa_circ_0039183	circBase	chr16	+	31885078	31928627	sense overlapping	NM_003414	ZNF267	AATATGCTCTTTGTGTTTGAATAAAGTAGTAATGCATGTAAACAGGAGAGCAGGGGCGGC
hsa_circRNA_403912	61	75.5	52	39	99	94	191.5	78	6.50564	6.98471	6.80427	6.69423	6.9346	6.88763	7.05661	6.84615	P	P	P	P	P	P	P	P	ASCRP3000816		25242744	chr7	-	121769414	121773795	exonic	NM_005763	AASS	AATATGGGCTTGTTGGATGAGATTCTAAAACAGTCACCAGGTGTCAAGATGCTGCAAGTA
hsa_circRNA_039466	171.5	270.5	210	119	429	426.5	900.5	348	8.26258	8.5713	8.49178	7.95155	8.54051	8.51178	8.9587	8.4012	P	P	P	P	P	P	P	P	ASCRP3000817	hsa_circ_0039466	circBase	chr16	+	56660791	56661024	exonic	NM_175617	MT1E	AATATGTGACTGACAATAAAAACAATTTTGACTTTAAGCTGCTGTTCCTGCTGCCCCGTG
hsa_circRNA_018100	65	39	35	40.5	52.5	55	87	52	6.60047	6.30228	6.39931	6.65125	6.38705	6.46261	6.35405	6.49924	P	P	P	P	P	P	P	P	ASCRP3000818	hsa_circ_0018100	circBase	chr10	-	32141444	32150586	exonic	NM_018287	ARHGAP12	AATATTACTACAGTGCAGACGGATCTCGGTCAGAATGGGAATTGCCAAAGGCAACCACAC
hsa_circRNA_101869	1142	1584	1275	1914	2920.5	3059	3680	3185	11.5256	11.185	11.1361	11.4373	11.1767	11.2087	10.9545	11.254	P	P	P	P	P	P	P	P	ASCRP3000819	hsa_circ_0005016	circBase	chr16	+	71954641	71957283	exonic	NM_014761	IST1	AATATTCATCCACCTCAGATACCAGCAACTCCCCCATCGTATGAATCTGTTGCTGATCAG
hsa_circRNA_018224	123	80	54	31	132	150	188	67	7.60418	7.04032	6.84458	6.42712	7.17409	7.29722	7.01589	6.72296	P	P	P	P	P	P	P	P	ASCRP3000820	hsa_circ_0018224	circBase	chr10	+	38724057	38734535	exonic	NR_024497	LINC00999	AATATTTGGAATTTTCGTATACGTGGATTCCAGAGGGGTGACAGCAAAACAAACAGGACC
hsa_circRNA_082178	101	84	55	32.5	131	157	222	84	7.2182	7.07571	6.88118	6.46217	7.166	7.35001	7.20059	6.91538	P	P	P	P	P	P	P	P	ASCRP3000821	hsa_circ_0082178	circBase	chr7	+	128281294	128289036	exonic	NR_024368	LINC01000	AATATTTGGAATTTTCGTATACGTGGATTCCAGAGGGGTGACAGTGAAACAAGCACCTGT
hsa_circRNA_017202	118	78	45	29	124	159	192	70.5	7.52273	7.00581	6.6588	6.332	7.1209	7.35441	7.03727	6.75484	P	P	P	P	P	P	P	P	ASCRP3000822	hsa_circ_0017202	circBase	chr1	-	243222779	243242354	exonic	NR_029401	LINC01347	AATATTTGGAATTTTTGTATACGTGGATTCCAGAGGGGTGACAGCGAAACCTGGACCTAC
hsa_circRNA_406971	938	1495	1251.5	1627	1899	2023	1936	2204	11.2031	11.1002	11.1135	11.2165	10.5793	10.6475	10.0204	10.765	P	P	P	P	P	P	P	M	ASCRP3000823		25070500	chr7	+	79818266	79842185	exonic	NM_002069	GNAI1	AATCAAAAAGAGCCCTCTCACTATATGCTATCCAGAATATGCAGGTGCTGGTGAATCTGG
hsa_circRNA_006868	57	41	28.5	26	45	44	113	43	6.46114	6.35405	6.23619	6.25738	6.25324	6.28521	6.53053	6.36659	P	P	P	P	P	P	P	P	ASCRP3000824	hsa_circ_0006868	circBase	chr11	-	107260799	107289013	exonic	NM_152434	CWF19L2	AATCAAAACAAGCTCTTTATGAGAATGGCATCTAAGCAGTCCAGAGCGTGAGTCCATTCA
hsa_circRNA_406267	95	62	52	37	83	80	144.5	66	7.16411	6.76105	6.78159	6.59074	6.78077	6.7123	6.76354	6.70675	P	P	P	P	P	P	P	P	ASCRP3000825		25070500	chr3	-	42798557	42799843	exonic	NM_144719	CCDC13	AATCAAACACCTCAAAAAGAAAATAGAAGAGGACAGATTTGCCTTCACAGGGCAGGATGG
hsa_circRNA_002866	66	70	52.5	44	91.5	88	174.5	78	6.65523	6.87585	6.81343	6.81703	6.84188	6.82615	6.94008	6.85933	P	P	P	P	P	P	P	P	ASCRP3000826	hsa_circ_0002866	circBase	chr19	-	9767222	9771550	exonic	NM_017656	ZNF562	AATCAAATATTCACTGGGATACAAATGGGCCTCAGATAACCCTGTACAAAGGGGAATGGA
hsa_circRNA_404971	72.5	120	83	47	152.5	141	347	112	6.73269	7.482	7.31286	6.86476	7.32019	7.25929	7.68396	7.17318	P	P	P	P	P	P	P	P	ASCRP3000827		25070500	chr12	+	20251685	20280587	sense overlapping	NR_040098	LOC100506393	AATCAAGATGGAAACTTCAGGCTACCATACCTGCTTCAACTGTAGGAGAATCTTAGTTCT
hsa_circRNA_043614	388	815	652.5	1130	1717	1809	2161.5	1936	9.78015	10.1907	10.1189	10.745	10.4203	10.473	10.1749	10.5928	P	P	P	P	P	P	P	P	ASCRP3000828	hsa_circ_0043614	circBase	chr17	-	39738530	39743147	exonic	NM_000526	KRT14	AATCAATACAGCTTCATTATCTGAGTTGCATAAACCCGAGCACCTTCTCTTCACTCAGCC
hsa_circRNA_402843	37	34	26	26	42.5	40	70	39	6.08891	6.23139	6.15686	6.21711	6.21468	6.23139	6.17746	6.29999	P	P	P	P	P	P	P	P	ASCRP3000829		25242744	chr3	+	45744929	45765035	exonic	NM_014016	SACM1L	AATCAATCTGGCATATCACACCTGAAAAATTTTATGTGGAAGCTTGTGATGATGGAGCAG
hsa_circRNA_404578	551	770	645.5	636	1350	1309	1816	1123	10.3545	10.1038	10.1043	9.99101	10.0784	9.9941	9.93198	9.87572	P	P	P	P	P	P	P	P	ASCRP3000830		25070500	chr1	+	150307405	150312953	exonic	NM_004698	PRPF3	AATCACAAATCTTGTTGAACATCCAGCCCAGCTCAATCCTCCAGGAAGGTGGAGTTAAAA
hsa_circRNA_008822	49	67	57.5	42	69	73	127.5	53	6.332	6.83285	6.90458	6.69423	6.60047	6.65125	6.65394	6.49924	P	P	P	P	P	P	P	P	ASCRP3000831	hsa_circ_0008822	circBase	chr19	-	52364156	52390165	exonic	NR_024181	ZNF577	AATCACACCTCATTGCAGTTGAGCATTTTTGTCATCTGCAAATAATTTTAGCCAGGTGGC
hsa_circRNA_404514	4477	4316	3334	9224	11637	13419	10214	16156	13.6843	12.7171	12.6143	13.5401	13.1499	13.3155	12.4623	13.4765	P	P	P	P	P	M	P	P	ASCRP3000832		25070500	chr1	+	53222129	53250725	exonic	NM_024646	ZYG11B	AATCACCAGCAGGAGGAGGCGTCTCCCTATTCCTTACTTGATATCTGCTTGAATTTCTTG
hsa_circRNA_072654	357	189	205	95.5	808	190.5	261.5	1223.5	9.6465	8.08932	8.45964	7.71478	9.36191	7.57801	7.37678	9.99101	P	P	P	P	P	P	P	P	ASCRP3000833	hsa_circ_0072654	circBase	chr5	+	64084777	64100213	exonic	NM_005869	CWC27	AATCAGCTGGAGAAGGAGAAGTGGAGAAGAAATCAGTCAGCCGCAGAAATTTTAGTTTAC
hsa_circRNA_104463	189	245	228	267	323	364	407	334	8.43839	8.42471	8.62737	8.89604	8.18026	8.32519	7.89572	8.34975	P	P	P	P	P	P	P	P	ASCRP3000834	hsa_circ_0082002	circBase	chr7	+	116339124	116340338	exonic	NM_000245	MET	AATCATGAGCACTGCTTTAATAGGATAAACCTCTCATAATGAAGGCCCCCGCTGTGCTTG
hsa_circRNA_076155	153	75	53	41	84.5	77	153	68	8.00111	6.97724	6.82297	6.72467	6.80104	6.70675	6.81703	6.70675	P	P	P	P	P	P	P	P	ASCRP3000835	hsa_circ_0076155	circBase	chr6	-	35586872	35604935	exonic	NM_004117	FKBP5	AATCCAAACGAAGGAGCAACAGTAGAAAATTGTCAAAAGAGTGGGGAATGGTGAGGAAAC
hsa_circRNA_002161	56	25	23	21	29	29	59.5	27	6.46114	6.01065	6.04963	5.98905	6.00925	6.06913	6.09871	6.02041	P	P	A	A	A	P	P	A	ASCRP3000836	hsa_circ_0001600	circBase	chr6	-	35586872	35614627	intronic	ENST00000540787	FKBP5	AATCCAAACGAAGGAGCAACAGTAGAAAGTGTTTGCTGACTAGCACTTTGGAGAGTGTAT
hsa_circRNA_102818	64	40	29	29	51	46.5	108	45	6.60788	6.30228	6.25147	6.332	6.34805	6.31414	6.51003	6.38327	P	P	P	P	P	P	P	P	ASCRP3000837	hsa_circ_0008298	circBase	chr2	+	128922303	128928858	exonic	NM_020120	UGGT1	AATCCAAACTTTCTGACATGCCTTTAAAAAGGGCAAGCGACTTGGTAATGAAGGTGGATG
hsa_circRNA_103721	47	41	35	40	66	60	108	64	6.2656	6.38812	6.41358	6.72467	6.5517	6.44881	6.51003	6.64005	P	P	P	P	P	P	P	M	ASCRP3000838	hsa_circ_0070649	circBase	chr4	+	110442272	110442782	exonic	NM_006323	SEC24B	AATCCAGAGAAGATCCTAATCAGAGATCAAGTACAAAGATGTTTTTCTACCTACACCGGA
hsa_circRNA_102223	76	62.5	54	36	72	63	140	60.5	6.82218	6.74442	6.79293	6.54454	6.61514	6.51595	6.72296	6.59448	P	P	M	P	P	P	P	M	ASCRP3000839	hsa_circ_0002279	circBase	chr17	-	79536041	79539114	exonic	NM_017921	NPLOC4	AATCCATTTCCTATTGAAAACCGGGATGTATTGGGTGAGACACAGGACGTAGACAAGTTT
hsa_circRNA_102897	50	76.5	64	105	163	177	191	155	6.34473	6.9719	7.01798	7.78357	7.40812	7.47569	7.04679	7.51463	P	P	P	P	P	P	P	P	ASCRP3000840	hsa_circ_0003747	circBase	chr2	+	203817281	203826149	exonic	NM_024744	CARF	AATCCCAGTATGTTCCATATGATGGAATCCCATTTGTTAATGCAGATGATCGTTGCCAGC
hsa_circRNA_405363	58.5	82	71	54	114	120	230	105	6.50564	7.06301	7.12861	7.03589	7.05019	7.10012	7.23815	7.11671	P	P	P	P	P	P	P	P	ASCRP3000841		25070500	chr15	-	61194520	61195883	intronic	ENST00000335670	RORA	AATCCCTTTTACTAAGAAGGATCACCTGGTGTGCACTCATCTGTGAATTTATGTTGGGCT
hsa_circRNA_023977	113	169	129	94	263	267	509.5	202	7.4729	7.92	7.81959	7.67207	7.9365	7.95046	8.16457	7.79703	P	P	P	P	P	P	P	P	ASCRP3000842	hsa_circ_0023977	circBase	chr11	-	88029300	88045722	exonic	NM_001814	CTSC	AATCCTAAGCCCTCAGGAGGTTGTGTCTTGTAGCCAGTATGCTCAAGTATAAAGAAGAGG
hsa_circRNA_055957	297	719	494	417.5	1059	1077	2069	1034	9.29916	10.0153	9.71953	9.43986	9.75218	9.74026	10.1141	9.7513	P	P	P	P	P	P	P	P	ASCRP3000843	hsa_circ_0055957	circBase	chr2	-	107459490	107460490	exonic	NM_032528	ST6GAL2	AATCCTCAACTCTTCCTTGGGCGAGGAAATAGGTTCATTCTGCCACCCATCTGCATTAAG
hsa_circRNA_024834	98.5	97	100	96	130	131.5	145.5	113	7.20974	7.22814	7.53395	7.71478	7.18525	7.18925	6.75938	7.18925	P	P	P	P	P	P	P	P	ASCRP3000844	hsa_circ_0024834	circBase	chr11	+	128638012	128651918	exonic	NM_002017	FLI1	AATCCTCACGATTGAGTGTCAAAGAAGGGAGTCTCCGGTGGACTGCAGCGTTAGCAAATG
hsa_circRNA_004528	494	921	794.5	491.5	1187	1181	2342	975	10.1723	10.3754	10.4066	9.63927	9.8986	9.85647	10.2931	9.67507	P	P	P	P	P	P	P	P	ASCRP3000845	hsa_circ_0004528	circBase	chr2	+	242195015	242195594	antisense	NM_005336	HDLBP	AATCCTCATTTCTATTCCTGCCCATGGGGATTTGCCTCCTCTAAATCGTGGGCAGTCAAA
hsa_circRNA_105042	91	91	71	50	113	161	263.5	98	7.0737	7.15469	7.12861	6.94262	7.02593	7.39187	7.38731	7.05155	P	P	P	P	P	P	P	P	ASCRP3000846	hsa_circ_0092135	circBase	chrX	-	153924191	153928334	exonic	NM_080612	GAB3	AATCCTGTTTCCAGAGAAGACGAAGAAAGCTACATCGAAATGCTGATGTAGAAGGCCAAT
hsa_circRNA_104110	55	46.5	44	31	72	65	118.5	52	6.42667	6.50564	6.63914	6.44733	6.63603	6.53782	6.58846	6.49924	P	P	P	P	P	P	P	P	ASCRP3000847	hsa_circ_0008801	circBase	chr6	+	42902212	42903408	exonic	NM_006586	CNPY3	AATCGATTTGCCAAGTGTGTAAATATGTTGCTGTGGAGCTGAAGTCAGCCTTTGAGGAAA
hsa_circRNA_102741	559	1100.5	887	441	1666	1612.5	3659	1207	10.3825	10.5984	10.5545	9.50514	10.3712	10.301	10.9461	9.97043	P	P	P	P	P	P	P	P	ASCRP3000848	hsa_circ_0003497	circBase	chr2	-	63660878	63667005	exonic	NM_015910	WDPCP	AATCTACTCCTCCTGGGTTATGCTCAAGGAAGACTAGAGCTCCTTTTTGGTTCAGGTGTG
hsa_circRNA_092460	87	40	36	32.5	44	47	120	43	7.00983	6.35405	6.44171	6.46217	6.23619	6.33806	6.58471	6.36659	P	P	P	P	P	P	P	P	ASCRP3000849	hsa_circ_0000888	circBase	chr19	+	9448471	9449995	exonic	NM_032497	ZNF559	AATCTAGTTGCAGTAGAGAGATGGCTAATGAATGGCGCTTGATGACAGATGAGTAATGCC
hsa_circRNA_083327	80	69	75	51.5	83.5	84	118	68.5	6.91355	6.88686	7.16942	6.99142	6.77543	6.78159	6.58471	6.72887	P	P	P	P	P	P	P	P	ASCRP3000850	hsa_circ_0083327	circBase	chr8	-	10683661	10692285	exonic	NM_017884	PINX1	AATCTCCAAAAACCGTGTTCACTATATGAAATTCACAAAAGGTCGGCGGAAGCAGAAGTG
hsa_circRNA_405822	47	42	32	29	61	64	120	50.5	6.28521	6.34028	6.32478	6.29607	6.51349	6.56265	6.60047	6.47222	P	P	P	P	P	P	P	P	ASCRP3000851		25070500	chr19	+	58772216	58775042	intronic	ENST00000595981	ZNF544	AATCTCTGGCAGTAAAATCCAGGAGTCTGCAGTTTCTAAAATCACACAGACTGGAAAGCT
hsa_circRNA_054654	352.5	398	404	464.5	517	534	540.5	587	9.62123	9.13162	9.41894	9.5664	8.77781	8.80046	8.24954	9.00987	P	P	P	P	P	P	P	P	ASCRP3000852	hsa_circ_0054654	circBase	chr2	-	56097854	56151298	exonic	NM_001039348	EFEMP1	AATCTGGAAATGAAAATGGAGAGTTCTACCTACGACTAGAACCCTCTGGTCTCTGAGGGA
hsa_circRNA_007623	202.5	290	224	120	437.5	442	899.5	341.5	8.58102	8.66279	8.59589	7.96302	8.57345	8.55034	8.95573	8.37187	P	P	P	P	P	P	P	P	ASCRP3000853	hsa_circ_0007623	circBase	chr19	-	52543740	52550313	exonic	NM_014650	ZNF432	AATCTGTCCAGTCCACAGGTCCTGGCTACCCTGGGAAGAGACAAGAAGTAAATGAAGAAA
hsa_circRNA_404229	29	40	35	24	56	47	145.5	38	5.97335	6.34028	6.39931	6.12274	6.43443	6.3935	6.76354	6.25855	P	P	P	A	P	M	P	P	ASCRP3000854		25242744	chr9	+	108467877	108510471	exonic	NM_018112	TMEM38B	AATCTTATGTTCCTTTATACCATCTTTATTGTGGCCACAAAGGAGCAGCTGCATTGGCAT
hsa_circRNA_406812	41	31	26	23	36	34	78.5	31.5	6.17069	6.16316	6.18853	5.98905	6.08759	6.12145	6.27428	6.12974	P	P	P	A	A	P	P	P	ASCRP3000855		25070500	chr6	+	88315634	88321966	exonic	NM_012381	ORC3	AATCTTTGTCTTGTAAGGAGCACCTGACTACGGTACTCGATAAGGTGTGAATGTCACAGA
hsa_circRNA_010015	1374	3112	2483	3423	5666.5	5485.5	9024.5	5880.5	11.8586	12.2098	12.1597	12.2689	12.0994	12.0488	12.2947	12.0883	P	P	P	P	P	P	P	P	ASCRP3000856	hsa_circ_0010015	circBase	chr1	-	12627938	12632881	exonic	NM_004753	DHRS3	AATGAAAAATAAAGAGAGATGGCTTTTGTGAGTTTCCCAACCTCTTTCCCCCACTGAAGC
hsa_circRNA_103522	180.5	224	184	232	417.5	434.5	645	455	8.35476	8.30223	8.30339	8.7423	8.50214	8.53354	8.47185	8.70776	P	P	P	P	P	P	P	P	ASCRP3000857	hsa_circ_0068135	circBase	chr3	+	180685838	180688146	exonic	NM_005087	FXR1	AATGAAAATGGGCTAGGTACAAATTCTGAGCTGTCTAACCCCTCTGAAACGGAATCTGAG
hsa_circRNA_100871	28	29	24	25	44	32	86	28	5.93825	6.08759	6.04963	6.21711	6.18915	6.08891	6.31915	5.95264	P	P	A	P	P	P	P	M	ASCRP3000858	hsa_circ_0023313	circBase	chr11	+	70118278	70176425	exonic	NM_003626	PPFIA1	AATGAAATTGCAAATAAAGATTCTATGCATCGACAGATGATGTGCGAGGTGATGCCGACC
hsa_circRNA_103469	130	138	105	68	189	183	382	134	7.67825	7.66253	7.59698	7.31456	7.56045	7.52371	7.81539	7.36427	P	P	P	P	P	P	P	P	ASCRP3000859	hsa_circ_0004271	circBase	chr3	+	128984391	128985942	exonic	NM_016128	COPG1	AATGAAGAGATGTTACCCAGTATCTTGGTGTTGCTGAAGAGGGTGGCTTTGAGTATAAGC
hsa_circRNA_006899	166	202	149	259	470	472	565	545	8.20537	8.15235	8.00023	8.86048	8.6692	8.64808	8.29861	8.91311	P	P	P	P	P	P	P	P	ASCRP3000860	hsa_circ_0006899	circBase	chr15	+	85180577	85184493	sense overlapping	NR_003654	SCAND2P	AATGAAGATCTCCCGGACTTCAAGGAGATTCAGAAAACGTCCAGTGCAGCCCTGCCTGAT
hsa_circRNA_404755	57	33	28	26	47	39	94.5	36	6.4712	6.23139	6.23619	6.21711	6.29999	6.21589	6.42142	6.22004	P	P	P	P	P	P	P	P	ASCRP3000861		25070500	chr10	-	61865662	61898845	exonic	NM_001149	ANK3	AATGAAGATTTAACCGAGTTACTTAATGGCATGGATGAAGGTGAAGATGCAATGACCGGG
hsa_circRNA_407043	115	114	86.5	213	308	355	336	443	7.49903	7.42288	7.33977	8.6392	8.11554	8.28921	7.65046	8.67955	P	P	P	P	P	P	P	M	ASCRP3000862		25070500	chr8	+	16955966	16977910	sense overlapping	NM_181723	MICU3	AATGAAGGAAAAGGTACTTAAAACAGATGCTGAGGAACTTGTCTCCAGAAGCTATTGGGA
hsa_circRNA_100339	118	253	181	132	397.5	377	883	316	7.53019	8.47551	8.28108	8.07042	8.41983	8.35297	8.92789	8.28093	P	P	P	P	M	P	P	P	ASCRP3000863	hsa_circ_0000131	circBase	chr1	+	151611363	151641111	exonic	NM_030918	SNX27	AATGACAATGACCTTGCTGTTACCTACTTCTTTCATCAGGAACCACGTGAATGTTGAGGG
hsa_circRNA_406607	45	30	29	25	38	40	77.5	36	6.28521	6.13926	6.28058	6.21711	6.14054	6.23139	6.28406	6.25855	P	P	P	P	P	P	P	P	ASCRP3000864		25070500	chr5	-	58764121	58828560	intronic	ENST00000309641	PDE4D	AATGACACCATACCAGATACTGCATCTTGAATGGGGTTTCTGAAAGTCTGAGGAGTGAAC
hsa_circRNA_102607	64.5	30.5	26	25	35	30.5	66.5	32	6.55978	6.12716	6.12015	6.12274	6.06913	6.05699	6.16568	6.09288	P	P	P	P	A	P	P	P	ASCRP3000865	hsa_circ_0005315	circBase	chr2	-	8910799	8917022	exonic	NM_020738	KIDINS220	AATGACATTAAAAACCATCTACGAAAGGACACTTACCGAAGAAGGCAGATGCAGAGGACC
hsa_circRNA_104601	174	296	268.5	380	549	521	679	591	8.26258	8.71538	8.81226	9.33942	8.84997	8.77122	8.54087	9.02739	P	P	P	P	P	P	P	P	ASCRP3000866	hsa_circ_0084125	circBase	chr8	-	42294506	42295095	exonic	NM_006749	SLC20A2	AATGACGTGAGGAAGAGCACTGTCCATGACCCATGGCTCTGTGAAATCGCCCATCTCCAA
hsa_circRNA_001795	711	1518.5	1385	976	1892	1872	3725	1597	10.7763	11.1294	11.245	10.5492	10.5711	10.5302	10.9711	10.3404	P	P	P	P	M	P	P	P	ASCRP3000867	hsa_circ_0001795	circBase	chr8	-	42294506	42323435	exonic	NM_006749	SLC20A2	AATGACGTGAGGTTCCGCTGTGTGGCAGCTGATTGCTTCCTTCCTGAGGCTTCCAATCTC
hsa_circRNA_103738	71	71.5	57	35	108.5	98	228.5	83	6.71745	6.89405	6.88118	6.513	7.00163	6.91687	7.23502	6.88118	P	P	P	P	P	P	P	P	ASCRP3000868	hsa_circ_0006563	circBase	chr4	+	129752887	129773423	exonic	NM_024900	JADE1	AATGAGATGGTGTTCTGTGACAAATGCAACATCTGTGTGCACCAGGCTGCCTGCTGTTTC
hsa_circRNA_102479	148	135	135.5	102.5	131	133	191	115	7.97619	7.62944	7.89969	7.76273	7.18154	7.19324	7.04679	7.18925	P	P	P	P	P	P	P	P	ASCRP3000869	hsa_circ_0004071	circBase	chr19	+	17308600	17311638	exonic	NM_004145	MYO9B	AATGAGCTCAAGTACCTGGACGAGTTCCTGCTCAACAAGGGAGAGGCGCACCTCCTTCTC
hsa_circRNA_047713	2760	4952	3876	3158	8043	8254	15578.5	7263	12.8553	12.927	12.8659	12.144	12.6095	12.618	13.1248	12.4156	P	P	P	P	P	P	P	P	ASCRP3000870	hsa_circ_0047713	circBase	chr18	+	48584494	48586286	exonic	NM_005359	SMAD4	AATGAGCTTGCATTCCAGCCTCCCATTTCCAATCATCCTGGTCAGCCTGCCAGTATACTG
hsa_circRNA_406249	59	47	38	33	61	65	107.5	52	6.51497	6.513	6.4783	6.50024	6.48902	6.56265	6.49924	6.50756	P	P	P	P	P	P	P	P	ASCRP3000871		25070500	chr3	+	32180078	32181858	exonic	NM_015141	GPD1L	AATGAGGTGGCTGCAGAGAAGTTCTGTGAGACCACCATCGGTTGCCATGTCAAATCTTAG
hsa_circRNA_104358	90.5	64	56	44	75.5	88	145	62	7.0657	6.79094	6.84458	6.78849	6.68122	6.82022	6.74862	6.65523	P	P	P	P	P	P	P	P	ASCRP3000872	hsa_circ_0080035	circBase	chr7	-	44465498	44467302	exonic	uc010kye.3	NUDCD3	AATGAGTTTAAGATTCAGGAGCAGTTCCAGAAAAATCCCGACAGTTACAATGGTGCTGTC
hsa_circRNA_102512	167.5	201	148	167	327.5	326.5	450.5	315.5	8.20914	8.15235	8.01865	8.33545	8.20659	8.18465	8.0211	8.28921	P	P	P	P	P	P	P	P	ASCRP3000873	hsa_circ_0050463	circBase	chr19	+	34706028	34706566	exonic	NM_015578	LSM14A	AATGATAACAAGAGACAAGTAGGTCGCTCAAGCCCTCAGTTAGACCCTTTGAGAAAAAGC
hsa_circRNA_001509	112.5	42	28.5	29	41	45	71.5	41	7.45864	6.36549	6.23619	6.332	6.20738	6.2932	6.21347	6.33582	P	P	P	P	P	P	P	P	ASCRP3000874	hsa_circ_0001259	circBase	chr22	+	51024958	51033691	exonic	TCONS_00029632	XLOC_014288	AATGATCCAGAAGAGAAGGACAAGTTGACGATTGAGAGGGTTAATGTCAGAGGAGTTGGT
hsa_circRNA_104613	104.5	44	32	30.5	53	44	87	42	7.31116	6.45602	6.28058	6.39242	6.40616	6.32253	6.34805	6.35294	P	P	P	P	P	P	P	P	ASCRP3000875	hsa_circ_0084171	circBase	chr8	+	42914234	42932507	exonic	NM_002027	FNTA	AATGATCGTGCTGTATTGGAGAGAGAAGTCCAGGACAGAGCAGAATGGGCTGATATAGAT
hsa_circRNA_407234	139	126	94	57	162	165	321.5	129	7.85679	7.57659	7.45761	7.11671	7.40812	7.40494	7.60927	7.33308	P	P	P	P	P	P	P	P	ASCRP3000876		25070500	chr9	-	123632934	123636251	intronic	ENST00000312189	PHF19	AATGATGATAGGCATCTCAGAGTGGTTGGGGAGATTCAGTGAGTTTTCCTAACATTTCGG
hsa_circRNA_103525	75	73	70	71	108	99.5	145.5	96.5	6.78568	6.94008	7.1433	7.38246	6.98471	6.93935	6.77172	7.03727	P	P	P	P	P	P	P	P	ASCRP3000877	hsa_circ_0001367	circBase	chr3	+	183361267	183369064	exonic	NM_017644	KLHL24	AATGATGTCCCCAAGGACTAGGCCACGCAGGTGTGGAAATTAAAAGAACACACATATTTT
hsa_circRNA_104205	725	1063.5	826	1004	2135.5	2123	3400.5	2263	10.8095	10.5643	10.4557	10.5984	10.76	10.7106	10.8399	10.803	P	P	P	P	P	P	P	P	ASCRP3000878	hsa_circ_0007769	circBase	chr6	+	144086397	144086935	exonic	NM_014721	PHACTR2	AATGCAAAATGCTGGCTCCTCTCATTCAAAAAAAACAACTGGCTCTAAAGCATCAGCTTC
hsa_circRNA_011914	44	35	32	23.5	54	45	75.5	33	6.22899	6.24623	6.36877	6.14437	6.34805	6.32253	6.23738	6.15812	P	P	P	A	M	P	P	P	ASCRP3000879	hsa_circ_0011914	circBase	chr1	+	41232267	41232646	exonic	NM_001142588	NFYC	AATGCAAGTCAGGGGAAGCCTCGAAGGTGCCTGAAAGAAACCTTACAGGTGCAGCTGAAT
hsa_circRNA_005704	137.5	197	169	158	292	273.5	478	252	7.82458	8.12579	8.18783	8.27406	8.05415	7.95756	8.10045	8.0322	P	P	P	P	P	P	P	P	ASCRP3000880	hsa_circ_0005704	circBase	chr20	+	10536878	10541468	exonic	NM_001009608	SLX4IP	AATGCAGAATTCACAAGATCCAATCCCTTGTCCTTAAAAGTGTGGGAATTTTGCTGTCCT
hsa_circRNA_406761	137	66	34.5	50	64	66	98	61	7.79886	6.84654	6.41358	6.91538	6.5354	6.57582	6.42667	6.62856	P	P	P	P	P	P	P	P	ASCRP3000881		25070500	chr6	-	35565024	35614627	sense overlapping	NM_004117	FKBP5	AATGCAGCGGGAAGAACAATGTATTTTATATCTTGGACCAAGGTGTTTGCTGACTAGCAC
hsa_circRNA_407027	48	79.5	61	39	109.5	115	226	90	6.33806	7.04032	6.98082	6.72467	7.02284	7.06937	7.23055	6.99425	P	P	P	P	P	P	P	P	ASCRP3000882		25070500	chr7	-	151167656	151195266	exonic	ENST00000478470	RHEB	AATGCAGCTTTTTTGGAATCTTCTGCTAAAGAAAATCAGGTTCCTCAAGCCAGGACCTAC
hsa_circRNA_100929	53	25	22	24	31	31	52	28.5	6.37095	6.01065	6.04963	6.01065	6.02987	6.05699	6.02711	6.05699	P	P	A	A	A	P	P	P	ASCRP3000883	hsa_circ_0007455	circBase	chr11	+	85961337	85967554	exonic	NM_003797	EED	AATGCAGTGTATAAAGGATGACGCTGTCAGTATAGAAAGTGGTACAAACACTGAACGCCC
hsa_circRNA_092545	59	51	40	34	65	63	124	54	6.51497	6.60047	6.54881	6.513	6.5517	6.55074	6.62967	6.5455	P	P	P	P	P	P	P	P	ASCRP3000884	hsa_circ_0001426	circBase	chr4	+	89396991	89415482	exonic	NM_016323	HERC5	AATGCCATCATTGGAAGACTTGAAAGAACTCAGTCCTGATTTGGGAAAATAACCACCTGC
hsa_circRNA_104391	439	598.5	841	369	794.5	796	1581	668.5	9.9941	9.70338	10.4805	9.31395	9.33669	9.32024	9.71703	9.19748	P	P	P	P	P	P	P	P	ASCRP3000885	hsa_circ_0080451	circBase	chr7	+	72398922	72400649	exonic	NM_172020	POM121	AATGCCATTACCAGTTCCTACAGCTCCACTCGAGGCATCTCACAGGCGCCATGATAGCAG
hsa_circRNA_404980	368	431	356	729	961	1143	903	1196	9.69154	9.21654	9.22989	10.1826	9.61699	9.81403	8.96282	9.96049	P	P	P	P	P	P	P	P	ASCRP3000886		25070500	chr12	-	26780965	26808785	exonic	NM_002223	ITPR2	AATGCGGAGACATCTGCCAGTGGATCTCCAGACACTTTACTACCATCAGATATGATTCTA
hsa_circRNA_101102	58	38	24	29	47	42.5	67.5	43	6.51497	6.30228	5.98122	6.36877	6.34805	6.26961	6.21347	6.33582	P	P	P	P	P	P	M	P	ASCRP3000887	hsa_circ_0000419	circBase	chr12	+	70193988	70195501	exonic	NM_022456	RAB3IP	AATGCGGAGGACCAAAGCTGACTTATCCTTGTATAATGAATTCCGATTGTGGAAGGATGA
hsa_circRNA_103054	2421	4673	3448	3385	8541	8334	16977	7667	12.7119	12.8729	12.6907	12.2291	12.6907	12.636	13.2244	12.4945	P	P	P	P	P	P	P	P	ASCRP3000888	hsa_circ_0060205	circBase	chr20	-	35312815	35317187	exonic	NM_022477	NDRG3	AATGCTGCCTCCTGTTCTTACCCACCTAAGGAACATGATATAGAAACAACTCATGGTGTG
hsa_circRNA_403286	273	432	322	179	647.5	661.5	1339.5	527	9.1349	9.22966	9.05836	8.41501	9.0542	9.0568	9.48636	8.87001	P	P	P	P	P	P	P	P	ASCRP3000889		25242744	chr5	+	904262	908576	exonic	NM_004237	TRIP13	AATGCTGTCTTGACCCAAATTGATCAGATTAAAAGGTCCTCCTGGCACTGGAAAAACATC
hsa_circRNA_405339	195	186	157	310	464	507	467	496	8.50527	8.05687	8.08266	9.0926	8.64606	8.743	8.07763	8.7981	P	P	P	P	P	P	P	P	ASCRP3000890		25070500	chr15	-	50209130	50226379	exonic	NM_024837	ATP8B4	AATGCTGTGGAAGTGAGAGAAGAACTCAGGAAAAAGAGCCTGTGGATTTCTCAGTCAAAT
hsa_circRNA_406961	615	803.5	603	348	1115	1091	2381	909	10.527	10.1755	10.0098	9.24401	9.81403	9.7565	10.3202	9.58326	P	P	P	P	P	P	P	P	ASCRP3000891		25070500	chr7	+	77201159	77202117	intronic	uc010ldr.1	PTPN12	AATGCTTAAAAGTGTACCCACCACTGCGCCCTGTCTGTATTCTTAAATAGCACAGTTTTC
hsa_circRNA_003615	85	60.5	62	45	121.5	106	200	93.5	6.99213	6.75401	6.97334	6.88991	7.10859	6.97366	7.09323	7.01798	P	P	P	P	P	P	P	P	ASCRP3000892	hsa_circ_0003615	circBase	chr11	-	77823695	77832220	exonic	NM_024079	ALG8	AATGCTTTGGACAAAGTGCTGTCTGTCATCGGTGCTGTAAATGCATTGATGGAAAAAAAG
hsa_circRNA_077760	249.5	160	188.5	119	279.5	241	454	193	8.9502	7.85435	8.33729	7.95702	8.00006	7.82617	8.03306	7.73355	P	P	P	P	P	P	P	P	ASCRP3000893	hsa_circ_0077760	circBase	chr6	-	122779664	122779826	exonic	NM_020755	SERINC1	AATGGAAGAACAACTGAATAAGATACCATGTTTGTGTGGAAGTGCCCCGTGTTTGCTATG
hsa_circRNA_003661	103	80	66	74	127	132	215.5	119.5	7.25223	7.04815	7.02593	7.41393	7.14742	7.18186	7.17193	7.24928	P	P	P	P	P	P	P	P	ASCRP3000894	hsa_circ_0003661	circBase	chr11	+	82917099	82922472	exonic	NM_182603	ANKRD42	AATGGGGTTGTAGCATAGAAGATGTGGACTACAATGGAAACCTTCCAGTGTCTTCATTGG
hsa_circRNA_003234	56	69	67	33	137	119	275	87.5	6.49725	6.86166	7.05291	6.52857	7.24275	7.07738	7.42077	6.95535	M	P	P	P	P	P	P	P	ASCRP3000895	hsa_circ_0003234	circBase	chr11	-	13435076	13466728	exonic	NM_032320	BTBD10	AATGTAGAGATCTCAGTTATGGGTGCTACATGTGTGCTTTCAGAGCAGTAGTGTGAGGAA
hsa_circRNA_001480	73	65	51	59	102	109	153.5	99.5	6.77748	6.81463	6.80427	7.14962	6.95931	7.01658	6.82615	7.0737	P	P	P	P	P	P	P	P	ASCRP3000896	hsa_circ_0001480	circBase	chr5	+	43615949	43645612	exonic	NM_012343	NNT	AATGTCAACGGCTTCTGCATATACAGCAGGTGCGAGCCCCTATGGTTAATCCAACATTAG
hsa_circRNA_043472	45	27	25.5	26	36.5	37	59	29	6.22899	6.06374	6.17346	6.17194	6.11496	6.12145	6.10582	6.09288	P	P	P	P	P	M	P	P	ASCRP3000897	hsa_circ_0043472	circBase	chr17	-	37885408	37886014	exonic	NM_032339	MIEN1	AATGTCAGCTATTGGCAGTAAAGTGGCGCTACAAACACTAAGTGCCTTTGAGATAGAGAT
hsa_circRNA_104365	64	58	47	48.5	66	62	84	62	6.59074	6.68122	6.68122	6.95535	6.52857	6.53782	6.31414	6.62856	P	P	P	P	P	P	P	P	ASCRP3000898	hsa_circ_0080121	circBase	chr7	+	45688268	45701813	exonic	NM_021116	ADCY1	AATGTCATGACCTGCGAGGACGATGACAAGGAGAACCACTGTCGCCGCATCAAGATTCTC
hsa_circRNA_006499	461	628.5	584.5	332	773	771	1275.5	644	10.0675	9.78102	9.97043	9.17155	9.29916	9.28026	9.42367	9.14843	P	P	P	P	P	P	P	P	ASCRP3000899	hsa_circ_0006499	circBase	chr5	-	102432244	102433485	exonic	NM_017676	GIN1	AATGTCCCACCTTAAGCCCTACATAAGAGAATCCAGTGAACAAGATCAATATTGAACTGT
hsa_circRNA_016598	571.5	934	926	809	1633	1582	2963	1485	10.4243	10.4007	10.6308	10.319	10.3446	10.2752	10.6372	10.2412	P	P	P	P	P	P	P	P	ASCRP3000900	hsa_circ_0016598	circBase	chr1	+	224918163	224918276	exonic	NM_152495	CNIH3	AATGTCCCTCTACTTTTCTATCACTTCTGGAGCTGGTGCTGCCAGAATACTCCATCCATA
hsa_circRNA_102036	119	102	72	93	168	179	255.5	167	7.55806	7.28401	7.13504	7.66142	7.43281	7.482	7.35221	7.58295	P	P	P	P	P	P	P	P	ASCRP3000901	hsa_circ_0043026	circBase	chr17	+	30689932	30696801	exonic	uc002hhl.1	ZNF207	AATGTCGCAAGGTGGCCGTTACTGATCTTACTTCATCCAGTCTAATAGAATGATGCCAAT
hsa_circRNA_102903	59	60	55	39	85	79	170	67	6.52522	6.72845	6.89741	6.66453	6.76105	6.72002	6.90609	6.72887	P	P	P	P	P	P	P	P	ASCRP3000902	hsa_circ_0058010	circBase	chr2	-	210962809	211019335	exonic	NM_152519	KANSL1L	AATGTCTGGCTAATGGCATTTACAGGAGGTTTCCAATACTTATCTACAGGAATCGCCATG
hsa_circRNA_400678	242	141	139	130	156	153.5	261	155	8.90692	7.69271	7.9411	8.07042	7.38246	7.3342	7.38246	7.50697	P	P	P	P	P	P	P	P	ASCRP3000903		25242744	chr10	+	127683985	127697119	exonic	NM_145235	FANK1	AATGTGAATGTGAAGGACAGAAATGGAAAGACGCCCCTTATGGAGAGCCCATAAGTAGTG
hsa_circRNA_055708	82	180	126	72	231	238	534	198	6.91355	8.00886	7.79154	7.33894	7.80452	7.81539	8.22705	7.76937	P	P	P	P	P	P	P	P	ASCRP3000904	hsa_circ_0055708	circBase	chr2	-	97541618	97586999	exonic	NM_001122646	FAM178B	AATGTGAGGTTTCTTTGTGCACATTAAAGTCTTCTTTCAGCATCACTCCAGGAACTGTGC
hsa_circRNA_065768	56	53	38	32.5	56	57	250	48	6.4868	6.58658	6.4783	6.46217	6.43443	6.47729	7.3261	6.44881	P	P	P	P	P	P	P	P	ASCRP3000905	hsa_circ_0065768	circBase	chr3	+	50000008	50114685	exonic	NM_005777	RBM6	AATGTGATTAGTACTGCTATAACCAGAATTTGGTAGAAAAAGGATTTACTTGTTGGGGCC
hsa_circRNA_054469	49	22	21	23	31	29	50	25	6.33806	5.9418	6.01345	6.12274	6.06913	6.00083	6.02041	6.02041	P	P	A	A	A	P	P	A	ASCRP3000906	hsa_circ_0054469	circBase	chr2	+	47635539	47657080	exonic	NM_000251	MSH2	AATGTTATACAGGCTCTGGAAAAACATGAAGGAGCAAAGAATCTGCAGAGTGTTGTGCTT
hsa_circRNA_406821	263	452	366.5	223	819	534.5	1495	610	9.07695	9.2969	9.27265	8.68982	9.38742	8.80382	9.63844	9.06761	P	P	P	P	P	P	M	P	ASCRP3000907		25070500	chr6	+	109175427	109197553	exonic	NM_032131	ARMC2	AATGTTCAAAGGAACAACATCTTTACCATCTCATCTCAAGAATGGAGGGGTGTGGTGTCT
hsa_circRNA_000917	438	848.5	610	625	1410	1459.5	2234.5	1360	9.99039	10.2381	10.026	9.96111	10.1399	10.149	10.234	10.134	P	P	P	P	P	P	P	P	ASCRP3000908	hsa_circ_0000917	circBase	chr19	+	19603114	19607028	exonic	NM_017660	GATAD2A	AATGTTCCCAACACCAGCCTGCTCGTCAACATCCCACAGTGACATGAAGTCCGAGAGGAG
hsa_circRNA_406750	148	162	136	87	336	286.5	505	222.5	7.95119	7.8818	7.91008	7.57352	8.24176	8.02388	8.15981	7.90253	P	P	P	P	P	P	P	P	ASCRP3000909		25070500	chr6	-	30695948	30697798	intronic	ENST00000376389	FLOT1	AATGTTCCCAAGTGTGAGGTCTCAGGTTGGAGCTGAGGAGAATTGCTAGGTTCCTGTGTT
hsa_circRNA_102783	205.5	334.5	222	136	436	419	773.5	346	8.59063	8.88779	8.57965	8.11146	8.56218	8.4914	8.71331	8.3884	P	P	P	P	P	P	P	P	ASCRP3000910	hsa_circ_0007532	circBase	chr2	+	97024782	97026448	exonic	NM_015341	NCAPH	AATGTTGACACTCTGGTCCAGCTTCACCTCAAACCAGGCACCAGGGGAAGAAATGATTTC
hsa_circRNA_004097	132	133.5	90	52.5	207	180	586.5	152.5	7.73652	7.6203	7.42235	7.01348	7.66786	7.482	8.35504	7.48326	P	P	P	P	P	P	P	P	ASCRP3000911	hsa_circ_0004097	circBase	chr10	-	46753787	47232156	sense overlapping	NM_031912	SYT15	AATGTTTAGGGGTAAGTCTGCTTTTTTTCTATTTTTAATAAAAAGATATATTACAGAAGA
hsa_circRNA_100190	115	206	140	87	282	259.5	748	226	7.46706	8.18026	7.9411	7.56617	8.01183	7.90499	8.65994	7.91663	P	P	P	P	P	P	P	P	ASCRP3000912	hsa_circ_0006848	circBase	chr1	-	42730785	42744343	exonic	NM_014947	FOXJ3	AATGTTTCCTTAAAGTGCCTCGATCTAAGGATGACCCTGGAAAGGATGACATCTGAACTG
hsa_circRNA_091053	176.5	168	122	139	255	277	407	237	8.3031	7.93188	7.77082	8.13139	7.90433	7.97151	7.88983	7.97133	P	P	P	P	P	P	P	P	ASCRP3000913	hsa_circ_0091053	circBase	chrX	-	71492452	71496084	exonic	NM_001007	RPS4X	AATTAAAAATATTGTGGCAGGATTAATAGCAGCTCGTGGTCCCAAGAAGCATCTGAAGCG
hsa_circRNA_091412	164	392.5	303.5	238	596.5	546	1133	519	8.15616	9.0914	8.99524	8.76916	8.95239	8.83489	9.26355	8.85377	P	P	P	P	P	P	P	P	ASCRP3000914	hsa_circ_0091412	circBase	chrX	-	118750908	118754014	exonic	NM_145799	SEPT6	AATTAAAACAAGAAGCTTTAATTTGGGCTTCCTGTAGACACCCTTTTCCTGCGCAACAGA
hsa_circRNA_406457	960	2285.5	1802	1549	3406	3358.5	6367.5	3418	11.2527	11.7586	11.6298	11.1374	11.3814	11.3343	11.808	11.3713	P	P	P	P	P	M	P	P	ASCRP3000915		25070500	chr4	-	25193245	25198922	antisense	NR_037934	SEPSECS-AS1	AATTAAAGAGAGTGTTTTAGGGCACTGAACTTCATCTCCTCATTCCTACCCTCCTGGTCT
hsa_circRNA_058992	63	94.5	71	45.5	135	127	299	110	6.56877	7.19662	7.12861	6.85241	7.20608	7.14742	7.52958	7.15533	P	P	P	P	P	P	P	P	ASCRP3000916	hsa_circ_0058992	circBase	chr2	+	242092890	242122439	exonic	uc002wat.1	PPP1R7	AATTAAATCTTGCCACACTGTCTTGACAGGCGGGTCGAGTCTGAAGAATCCGGCGATGAA
hsa_circRNA_000028	79.5	41	28	27	46	48	91.5	33.5	6.86088	6.38812	6.22366	6.21711	6.26844	6.35184	6.36877	6.2086	P	P	P	P	P	P	P	P	ASCRP3000917	hsa_circ_0001321	circBase	chr3	-	71100058	71100343	intronic	ENST00000318789	FOXP1	AATTAAGCCAAATGACTAACAGTAATTAAAATGGAAATGGCACAGGGAGGGAAGGCATGT
hsa_circRNA_405354	65.5	24	22	21	30	27	55	25	6.60788	5.93531	5.98122	5.94473	5.98692	5.98122	6.0395	5.99006	P	P	A	A	A	P	P	A	ASCRP3000918		25070500	chr15	+	56665638	56704634	exonic	NM_198524	TEX9	AATTAAGGCAAAATAACAAGGCGTTTAAATGCAGAATTGCAGGCAAAAACAGCTGACGTG
hsa_circRNA_403615	274	678	429	1418	2315	2621	2455	2983	9.14688	9.92063	9.48828	11.017	10.8567	11.0008	10.3742	11.1792	P	P	M	P	P	P	P	P	ASCRP3000919		25242744	chr6	-	45073658	45290704	exonic	NM_181356	SUPT3H	AATTAATCTGAAACTGCTTATCAATAACAGCTGTAGCACTGTGGCTTTTCTCCATGGACT
hsa_circRNA_401099	80.5	69	55	35	102.5	102.5	167	67	6.87624	6.86166	6.84458	6.54454	6.92134	6.95535	6.88991	6.69423	P	P	P	P	P	P	P	P	ASCRP3000920		25242744	chr12	-	123818599	123834988	exonic	NM_018183	SBNO1	AATTACATATGCAGCCCAGATGGTGGAGCCAGGGCAAGATTTACTGCTTGCTGCTTTGAG
hsa_circRNA_004564	77	71	60.5	82	134.5	137	218	127.5	6.86819	6.91205	6.9539	7.52347	7.22754	7.22934	7.18032	7.31569	P	P	P	P	P	P	P	P	ASCRP3000921	hsa_circ_0004564	circBase	chr2	-	204354306	204356042	exonic	NM_203365	RAPH1	AATTACTGAGAGTTTGGATTCTGACAAGCCCATGGAACCAGTAAAAAGATCTCCTCTTCG
hsa_circRNA_101760	378	492	349.5	290	848	899	1480	658	9.74434	9.41374	9.20643	9.01183	9.44076	9.48612	9.63064	9.17338	P	P	P	P	P	P	P	P	ASCRP3000922	hsa_circ_0038610	circBase	chr16	-	23543977	23563625	exonic	NR_003501	EARS2	AATTCAACAGGCTTCTTGCACCTGGGTGGCCTCCGCACTGCCTTGTACAACTACATCTTT
hsa_circRNA_001705	60.5	35	40	29	47	41	69	36	6.55978	6.25738	6.52955	6.31414	6.29999	6.23139	6.17746	6.22004	P	P	P	P	P	P	P	P	ASCRP3000923	hsa_circ_0001705	circBase	chr7	-	47331552	47344601	exonic	NM_022748	TNS3	AATTCAGCAGCTGAGCTGTTGAAGCAGGGGGCAGAACCACGAAGCTGCCCTGAGACGCTC
hsa_circRNA_404761	142.5	227.5	175.5	138	240	238	501	215	7.89628	8.33012	8.23643	8.12221	7.83806	7.82159	8.15156	7.85962	P	P	P	P	P	P	P	P	ASCRP3000924		25070500	chr10	+	69881194	69882097	exonic	NM_032578	MYPN	AATTCCACCACCTCAAGTAAGCATGCAAGACGACAGCATAGAAGCTTCTACTTCCATATC
hsa_circRNA_102973	66	54	39	56.5	95	97	145	101	6.63603	6.60047	6.50514	7.08697	6.87662	6.89817	6.76105	7.08631	P	P	P	P	P	P	P	P	ASCRP3000925	hsa_circ_0059074	circBase	chr2	+	242346951	242352836	exonic	NM_014808	FARP2	AATTCCATCAGAAGCACGTGGCCAAAGAATGTGGTGCTTCGCCTAGCTGTAAAATTTTTT
hsa_circRNA_023948	209	469	348	992	1462	1566	1408.5	1995.5	8.63589	9.3551	9.19748	10.5801	10.1892	10.2629	9.55706	10.6339	P	P	P	P	P	P	P	P	ASCRP3000926	hsa_circ_0023948	circBase	chr11	+	85961337	85968638	exonic	NM_003797	EED	AATTCCATCCAAGAGATCCAAATCTTCTCCTGTCAGTAAGTAAAGGATGACGCTGTCAGT
hsa_circRNA_013729	72	57.5	42	32	61	59.5	122	50	6.70675	6.69123	6.57162	6.44733	6.47018	6.51595	6.60921	6.49924	P	P	P	P	P	P	P	P	ASCRP3000927	hsa_circ_0013729	circBase	chr1	+	117910084	117957453	exonic	NM_006699	MAN1A2	AATTCCTAGATGGGCAAAGATGGATTGAAGACAACCTTGATTTCAGTGTGGCAACAGCGG
hsa_circRNA_043108	67	34	26.5	27	42	40	61.5	37	6.61652	6.21103	6.17346	6.25738	6.18915	6.24969	6.11105	6.25855	P	P	P	P	P	P	P	P	ASCRP3000928	hsa_circ_0043108	circBase	chr17	+	33585669	33588115	exonic	NM_144975	SLFN5	AATTCGGAATGTCTGAAAGAGCAGCAGAAACGCTACTTTCCAGGAGAACATTTCAGGATA
hsa_circRNA_101254	125	144.5	129	143	182	192.5	287	191	7.6299	7.72739	7.83054	8.17745	7.53079	7.57305	7.4767	7.73355	P	P	P	P	P	P	P	P	ASCRP3000929	hsa_circ_0030051	circBase	chr13	-	41515056	41518061	exonic	NM_172373	ELF1	AATTCTTCCGTTCAGAGTATTAGGAAGAAAAACTAAACCACCACGACCAGATTCCCCAGC
hsa_circRNA_015816	55	122	85	72	229	226	508	169	6.46114	7.51315	7.31286	7.38246	7.77659	7.74958	8.16833	7.59489	P	P	P	P	P	P	P	P	ASCRP3000930	hsa_circ_0015816	circBase	chr1	+	200080329	200090083	exonic	NM_003822	NR5A2	AATTCTTGGTGCTCTTTAGTTTAGGTTGATGACCAAATGAAGCTGCTTCAGAACTGCTGG
hsa_circRNA_407259	34	26	26	26	30	32	56	29	6.0502	6.03813	6.18853	6.21711	6.02987	6.06913	6.06913	6.07103	P	P	P	P	A	P	P	P	ASCRP3000931		25070500	chrX	+	1404670	1409402	exonic	NM_006140	CSF2RA	AATTCTTTGATTCACTTTTGGACACAAAGAAAATAGATCTGCGAACAGTGGCACCAGCCT
hsa_circRNA_004950	35	38	29.5	27	42	50	105	39	6.09871	6.38812	6.25147	6.25738	6.22125	6.40828	6.46793	6.27942	P	P	P	P	P	P	P	P	ASCRP3000932	hsa_circ_0004950	circBase	chr3	+	196533449	196539722	exonic	NM_002577	PAK2	AATTGAAAAATCCCAACATCGTTAACTTTTTGGACAGCTGAATGCCAAGGGAACAGAAGC
hsa_circRNA_004752	40.5	42	31	27	51.5	42	87	40	6.18296	6.43443	6.28058	6.29607	6.35405	6.2562	6.34084	6.29999	P	P	P	P	P	P	P	P	ASCRP3000933	hsa_circ_0004752	circBase	chr1	+	43239233	43241150	sense overlapping	NM_024097	C1orf50	AATTGAAGACATGCTGATGAATTCATCCGAGCAAATGCCACCAACAAGCTGACAGTCATA
hsa_circRNA_001913	88	58	46	39	71	68.5	102	62	7.00983	6.69858	6.68122	6.69423	6.62157	6.60047	6.44881	6.62856	P	P	P	P	P	P	P	P	ASCRP3000934	hsa_circ_0001913	circBase	chrX	-	19701940	19713859	exonic	NM_031892	SH3KBP1	AATTGAAGTAGAAAATGACTTTCTGCCGGTAGAAAAGGTAGAGGAAGGATGGTGGGAAGG
hsa_circRNA_405819	51	74.5	60	39	114.5	122	242	85	6.35405	6.95463	6.93935	6.66453	7.05963	7.10012	7.30122	6.94956	P	P	P	P	P	P	P	P	ASCRP3000935		25070500	chr19	+	58290118	58291514	intronic	uc002qqb.2	ZNF587	AATTGAATGTCATACATCAAATAGCTGCATACATTCCAGGTTGTTGGCATGGAGGGGAAG
hsa_circRNA_103116	62	76	65	77.5	106	122	183	120	6.55074	6.99213	7.03452	7.47036	6.98471	7.11541	6.98629	7.24334	P	P	P	P	P	P	P	P	ASCRP3000936	hsa_circ_0001181	circBase	chr21	+	30693541	30702014	exonic	NM_001186	BACH1	AATTGAGAAGCTGGTTGATGATAATTAGAAGCATGCTTTCCACTGAACTTCCCGACAACA
hsa_circRNA_407020	108.5	98	84	92	114	108	139	94	7.35441	7.24572	7.28775	7.68199	7.04474	6.98716	6.73646	7.01418	P	P	P	P	P	P	P	P	ASCRP3000937		25070500	chr7	-	140449086	140494267	exonic	NM_004333	BRAF	AATTGATGACTGGACAGTTACCTTATTCAAACATCAACAACAGGGACCAGGCCCCAAATT
hsa_circRNA_101868	77	76	63	36	93	89	200	71	6.83127	6.96329	6.98082	6.48032	6.87662	6.82022	7.08631	6.77502	P	P	P	M	P	P	P	P	ASCRP3000938	hsa_circ_0003568	circBase	chr16	+	71954641	71955356	exonic	NM_014761	IST1	AATTGCAAAGAATTACAACGTACCCTATGAACCTGACTCTGTGGTCATGGTTGCTGATCA
hsa_circRNA_013128	151	155	142	69	285	264	408.5	176	8.01639	7.7954	7.96392	7.32945	8.02544	7.92744	7.89229	7.64484	P	P	P	P	P	P	P	P	ASCRP3000939	hsa_circ_0013128	circBase	chr1	+	91973410	91973954	exonic	NM_003503	CDC7	AATTGCAGCTGAACTTCAGTGCCTAACAGTGGCTGGGTGTTAAAAAAGATATTGAGAAGC
hsa_circRNA_404790	52	45	32	26	59	49	103.5	45.5	6.38812	6.43443	6.30684	6.21711	6.43443	6.33806	6.46793	6.42667	P	P	P	P	P	P	P	P	ASCRP3000940		25070500	chr10	+	93579026	93602148	exonic	NM_025235	TNKS2	AATTGCCGCGATACCCAAGGCAGACATTCAACACCTTTACATTTAGCAGGTGAATATAAG
hsa_circRNA_051241	366	896	660	1021.5	1882	1930.5	2690.5	2101	9.6714	10.322	10.1404	10.6092	10.5611	10.5773	10.5049	10.6958	P	P	P	P	P	P	P	P	ASCRP3000941	hsa_circ_0051241	circBase	chr19	+	42363987	42375484	exonic	NM_001022	RPS19	AATTGCCTCATTCGTAAGTACTTTCGCCATCATAGTATTCTCCACCACTGTTCCTTCCAG
hsa_circRNA_104749	40	54	42	26	80	71	196	57	6.15126	6.65035	6.63914	6.21711	6.7259	6.62967	7.07504	6.57582	P	P	P	P	P	P	P	P	ASCRP3000942	hsa_circ_0086564	circBase	chr9	+	20907148	20933102	exonic	NM_017794	FOCAD	AATTGCTGCTTTGACACTAGTCTTGAATACAAGTTCATATCCAGCTTTCAGAGTGGCACC
hsa_circRNA_101961	79	99	94	96	178.5	178	258.5	179.5	6.85085	7.26659	7.43437	7.71478	7.51093	7.48803	7.36182	7.67207	P	P	P	P	P	P	P	P	ASCRP3000943	hsa_circ_0041671	circBase	chr17	-	5118219	5126751	exonic	NM_207103	SCIMP	AATTGGCCTTCTCTAGAAGACTCTTGATTCCACTGCAATGAGCTGGTGGAGGAATAATTT
hsa_circRNA_403150	162	278	198.5	117.5	313.5	304	607.5	253.5	8.15616	8.60074	8.41366	7.93797	8.14194	8.09116	8.40269	8.03893	P	P	P	P	P	P	P	P	ASCRP3000944		25242744	chr4	-	77977114	77987558	exonic	NM_006835	CCNI	AATTGGGATCTTCACACAGCCACACCATTGGATTTTCTTCATATTGTAGCTACAGCAAGC
hsa_circRNA_104111	46	41	36	36	53	46	71	43	6.27826	6.36549	6.45499	6.60742	6.34805	6.27826	6.2086	6.35294	P	P	P	P	P	P	P	P	ASCRP3000945	hsa_circ_0005038	circBase	chr6	-	42941740	42942776	exonic	NM_000287	PEX6	AATTGGGCAAGTAGAGATCCTGGAAGGAAGTCCAGAGAAACTGCCCAGAGGTACTTGGAA
hsa_circRNA_103003	90	104	72.5	37	135	121	249	94	7.05661	7.30236	7.15533	6.60742	7.20608	7.10012	7.31569	7.01418	P	P	P	P	P	P	P	P	ASCRP3000946	hsa_circ_0059545	circBase	chr20	+	18523662	18531819	exonic	NM_006363	SEC23B	AATTGTCATTTATCTTGGTGAGTTGGGCAGATGTACAGAGTCAGCTCAGGCACATAGAAG
hsa_circRNA_406012	47	31	24	22	34	33	82.5	34	6.28521	6.15126	6.08626	6.03125	6.08759	6.12145	6.31915	6.15812	P	P	P	A	P	P	P	P	ASCRP3000947		25070500	chr2	-	197986055	197987516	exonic	NM_153697	ANKRD44	AATTGTTAGTAAACAACGGGGCAGATGTTAACATTCAGGCCACTTGGATGTTGTAGCATT
hsa_circRNA_001646	106	64	47	45	73.5	77	147.5	73	7.3314	6.80624	6.6588	6.78849	6.66053	6.72002	6.78568	6.7978	P	P	P	P	P	P	P	P	ASCRP3000948	hsa_circ_0001646	circBase	chr6	+	144843115	144854396	exonic	NM_007124	UTRN	AATTGTTGCAGAAGTGAAGGATAGGCAGCCAAGGCAATCCCTATTCAACAGAGGAAAATG
hsa_circRNA_008640	52	55	47.5	29	81	79	153	55	6.38812	6.63422	6.71659	6.27826	6.71831	6.73646	6.80503	6.5455	P	P	P	P	P	P	P	P	ASCRP3000949	hsa_circ_0008640	circBase	chr2	-	62100136	62107529	exonic	NM_006430	CCT4	AATTTAAATGGTTCTGGCAAACTGCTCAAGCTGGTGGAGCTGTCTAAGGCTCAAGATATA
hsa_circRNA_401230	87	107	94	176	200	228	230	240	7.00983	7.33615	7.43437	8.38555	7.62853	7.75189	7.23815	7.97852	P	P	P	P	P	P	P	P	ASCRP3000950		25242744	chr14	-	35036891	35037219	exonic	NM_021249	SNX6	AATTTAGTGGAACTGGCAGAGTTAGAACTGAAGCATGCAAAGGATCTCCTGTATCGAAGG
hsa_circRNA_008629	150	316	227	300	685	696.5	1156	752	7.96302	8.80882	8.60636	9.04186	9.12969	9.13033	9.29323	9.3353	P	P	P	P	P	P	P	P	ASCRP3000951	hsa_circ_0008629	circBase	chr10	+	90653627	90665417	sense overlapping	NM_020799	STAMBPL1	AATTTATAACGCCCAAGGATGTGACCTTCTCTTGGATTTTCCTGATTATTATGAGAGGCA
hsa_circRNA_407153	71	35	26.5	27.5	52	42	73.5	33	6.69298	6.21103	6.10396	6.29607	6.34805	6.24969	6.21347	6.15812	P	P	P	P	P	P	P	P	ASCRP3000952		25070500	chr9	+	6493825	6499931	exonic	NM_152896	UHRF2	AATTTCAGATGGACCGAGGTGATGAGTTCACATACACTGGAAGCGGTGGTAAAAATCTTG
hsa_circRNA_029352	105.5	161	160	121	213	239.5	517.5	163.5	7.3314	7.85435	8.11832	7.98263	7.69554	7.81238	8.18948	7.56474	P	P	P	P	P	P	P	P	ASCRP3000953	hsa_circ_0029352	circBase	chr12	-	125396193	125396954	exonic	uc001ugu.1	UBC	AATTTCATTGCACTTTCCTTTCAATAAAGTTGTTGCATTCCCGTGGGATGCAGATCTTCG
hsa_circRNA_402130	97	39	27	30	41	47	61	38	7.15533	6.36549	6.22366	6.40934	6.20738	6.332	6.08891	6.27942	P	P	P	P	P	P	P	P	ASCRP3000954		25242744	chr19	-	49388704	49391518	exonic	NM_003323	TULP2	AATTTCGTGGGCAAAGTCAGGAAGAAGACTTGGAAAAGAAGAGAGAGGCCTCTGAGTCTA
hsa_circRNA_402372	80	50	36	34	49.5	51.5	79.5	46	6.86819	6.53248	6.42712	6.54454	6.33806	6.41358	6.27428	6.40828	P	P	P	P	P	P	P	P	ASCRP3000955		25242744	chr2	-	136620176	136622733	exonic	NM_005915	MCM6	AATTTCTCAATTTGGGGGGAAAGAGCTCAGAGATGAGGAACAGACAGCTGAGAGCATTAA
hsa_circRNA_102161	116	112	102	84	152.5	175	256	131	7.46706	7.39695	7.54558	7.56617	7.33977	7.47036	7.35454	7.33308	P	P	P	P	P	P	P	P	ASCRP3000956	hsa_circ_0045194	circBase	chr17	+	61417461	61432751	exonic	NM_025185	TANC2	AATTTCTCTGTGATCCGAGGTGGTTGCCTATCACTATTGTCAAGCAGATAATGCCTACAC
hsa_circRNA_100404	232.5	492	353	273.5	774.5	772.5	1611	590	8.8177	9.41374	9.22357	8.94086	9.30277	9.28472	9.75145	9.01343	P	P	P	P	P	P	P	P	ASCRP3000957	hsa_circ_0015379	circBase	chr1	-	176145045	176153828	exonic	NM_022457	RFWD2	AATTTCTTGGCCCCATCTGCTTTGATATGATTGAAGAAGCATACATGACAAAATGTGGCC
hsa_circRNA_042688	86	106	83.5	73	125.5	129.5	199.5	105	7.00163	7.32357	7.32019	7.38246	7.14011	7.17409	7.08498	7.12155	P	P	P	P	P	P	P	P	ASCRP3000958	hsa_circ_0042688	circBase	chr17	-	27041298	27043076	exonic	NM_031934	RAB34	AATTTCTTTGTTACGAGCACTTATTTAAGATCTCCAAGGTCATTGTGGTGGGGGACCTGT
hsa_circRNA_008564	87	109	88	49	178	178	374.5	126	6.97366	7.36373	7.36482	6.97939	7.50697	7.482	7.78848	7.29722	P	P	P	P	P	P	P	P	ASCRP3000959	hsa_circ_0008564	circBase	chr10	-	70246900	70276600	exonic	NM_152707	SLC25A16	AATTTGAAAAGTGCCTGTATTGCTGGATGCTGTGCCAAAACAACAGTTGCTCCATTGGAT
hsa_circRNA_006482	79	41.5	32	29	50	48	79	43	6.86819	6.37685	6.36877	6.29607	6.332	6.35184	6.27826	6.31915	P	P	P	P	P	P	P	M	ASCRP3000960	hsa_circ_0006482	circBase	chr16	+	67070541	67116211	exonic	NM_022845	CBFB	AATTTGAAGATAGAGACAGGTCTCATCGGGAGGAAATGGAGGCTTTTGTGGCCACAGGAA
hsa_circRNA_038416	989	1055	1195.5	589.5	459	570	640	473	11.322	10.5527	11.0454	9.89681	8.63532	8.87731	8.46383	8.74796	P	P	P	P	P	P	P	P	ASCRP3000961	hsa_circ_0038416	circBase	chr16	-	21475023	21475314	exonic	NR_027155	SMG1P3	AATTTGACTACAATTGGAAATGCCAAAAACTCACTAATAGGGGTTGTTGCTGTAGCCCGT
hsa_circRNA_400038	54.5	66	57	38	95	90	190	78	6.37902	6.83285	6.91389	6.57582	6.85778	6.84109	7.02284	6.8403	P	P	P	P	P	P	P	P	ASCRP3000962	hsa_circ_0092373	circBase	chr17	+	75085353	75085553	intronic	ENST00000392476	SEC14L1	AATTTGCAGTAACAGGTGTGAGCATTCTAGCAGCAGTTTGATGATCGTATGTCAAGCATG
hsa_circRNA_406042	68	93	68	70	137	140.5	233.5	119	6.65523	7.17721	7.09749	7.34807	7.23143	7.24691	7.25252	7.24334	P	P	P	P	P	P	P	P	ASCRP3000963		25070500	chr2	+	209204860	209207276	intronic	ENST00000264380	PIKFYVE	AATTTGCATATATTATTAAAACCAGTGGCTCTTAGCAGGGGGGTTATTTTTCCTTAGTTG
hsa_circRNA_407269	68	56	43	35	77	76	185	60	6.65523	6.66453	6.61606	6.59074	6.69211	6.6821	7.00897	6.61882	P	P	P	P	P	P	P	P	ASCRP3000964		25070500	chrX	+	15833799	15836765	exonic	NM_005089	ZRSR2	AATTTGGAACCTCACCTGAGGGGCAATGTATATGTTCAGTACCAGTCATGTTCACGTAAA
hsa_circRNA_102855	120	83	68	50	109	107	212	96	7.54364	7.04815	7.08235	6.96654	6.98471	6.99881	7.16004	7.04203	P	P	P	P	P	P	P	P	ASCRP3000965	hsa_circ_0057105	circBase	chr2	+	173433468	173460751	exonic	NR_103729	PDK1	AATTTGGAAGCAAAATCACCAGGACAGCCAATACAAGTGGTTTATGTACCATCCCATCTC
hsa_circRNA_070397	88	53	41	35.5	60	54	107	51	7.02593	6.65035	6.54881	6.52857	6.47729	6.43443	6.49525	6.49924	P	P	P	P	P	P	P	P	ASCRP3000966	hsa_circ_0070397	circBase	chr4	+	88362980	88370405	exonic	NM_024047	NUDT9	AATTTGTTGCAATAAAAAGGAAAGACTGTGGAGAATGGGCAATCCCAGGGAAATCCTGCA
hsa_circRNA_100217	107	111	91	54	177	186	306.5	122.5	7.3314	7.35963	7.38516	7.03589	7.48527	7.54196	7.55279	7.27184	P	P	P	P	P	P	P	P	ASCRP3000967	hsa_circ_0008197	circBase	chr1	-	51032748	51061888	exonic	NM_007051	FAF1	AATTTTATAACCTGGGCTTGGGATCTGACAAAGGACTCCAACAGAGCAAGATGTGTCTTG
hsa_circRNA_005433	124	95.5	66.5	41	155	169	234	94	7.62122	7.22814	7.05963	6.69423	7.36017	7.43437	7.26031	7.02388	P	P	P	P	P	P	P	P	ASCRP3000968	hsa_circ_0005433	circBase	chr4	+	119529812	119549381	exonic	NR_109983	LOC729218	AATTTTCATATAAGTGGATTCCAGAGGGGTGACAGCAAAACCTGGACCTACCATGAAAGA
hsa_circRNA_102786	59	52	46	35.5	55	58	103	45	6.51497	6.60047	6.68122	6.52857	6.42036	6.49625	6.4783	6.38327	P	P	P	P	P	P	P	P	ASCRP3000969	hsa_circ_0001053	circBase	chr2	-	100078957	100081447	exonic	NM_016316	REV1	AATTTTTAGTGGAGTTGCCATCTATGTTAATGGATACACAGAAGCTCCACCATGAGGCGA
hsa_circRNA_059550	320	500.5	432.5	640	908	980	1268	902	9.44838	9.43755	9.51258	10.003	9.53791	9.62247	9.41288	9.56485	P	P	P	P	P	P	P	M	ASCRP3000970	hsa_circ_0059550	circBase	chr20	+	19867164	19983103	exonic	NM_001242581	RIN2	AATTTTTGAAATATCCTTCTTTCAGTGGTGTTGTTGAAAGGGCTTGGCAGCTCCCAAATG
hsa_circRNA_002850	50	43	42	28	55	51.5	98	42	6.33806	6.40934	6.54881	6.19409	6.43443	6.38705	6.43443	6.35294	P	P	P	P	P	P	P	P	ASCRP3000971	hsa_circ_0002850	circBase	chr10	-	123661905	123683844	exonic	NM_007041	ATE1	AATTTTTGAGTCTTTACCAGAGAATGCATCACACAAGTTAGAGGCATGTGGGCACATTCC
hsa_circRNA_103320	46	39	34	31	54	50.5	94	52	6.24147	6.36549	6.42712	6.40934	6.42036	6.38705	6.40934	6.53053	P	P	P	P	P	P	P	P	ASCRP3000972	hsa_circ_0064772	circBase	chr3	-	33633886	33686395	exonic	NM_015097	CLASP2	ACAAAAATGGTGTCTCAATCACAGCATAAAAGCTTCGATGATGAAGAATCAGTGGATGGA
hsa_circRNA_011717	245.5	367	320	686.5	864	985.5	881	1000	8.92293	9.01527	9.06167	10.1081	9.47412	9.63289	8.9255	9.70863	P	P	P	P	P	P	P	P	ASCRP3000973	hsa_circ_0011717	circBase	chr1	+	38273472	38275126	exonic	NM_198446	C1orf122	ACAAAACACCTTCAGTAGAGCCTTGATTAAAAGGAAACCTGCAGACTCTCTCGGCCACGC
hsa_circRNA_103687	55	29.5	28	24	34	31	66.5	29	6.44527	6.15126	6.25147	6.12274	6.10713	6.08891	6.16568	6.04429	P	P	P	P	A	P	P	P	ASCRP3000974	hsa_circ_0070356	circBase	chr4	+	87593517	87622954	exonic	NM_006264	PTPN13	ACAAAAGAAACTTCAGGTTCTGAGGGAAGCCATGAATGTAGAAGTAAGCCTAGCTGATCC
hsa_circRNA_405308	87	40	31	26	45	48	91	36	7.02593	6.36549	6.30684	6.17194	6.31463	6.33806	6.37902	6.22004	P	P	P	P	P	P	P	P	ASCRP3000975		25070500	chr15	-	33357157	33384404	intronic	ENST00000561249	FMN1	ACAAAAGACACAGAAGAAAAAGTGGGACTGAAGTACACTGAAGCAGGTTAGCATCAGGAA
hsa_circRNA_077417	64.5	42	32	24	49	47	142	42.5	6.61652	6.42247	6.28058	6.07828	6.34805	6.32253	6.74862	6.36659	P	P	P	A	P	P	P	P	ASCRP3000976	hsa_circ_0077417	circBase	chr6	-	99347143	99375698	exonic	NM_012160	FBXL4	ACAAAAGTAGAGGTAAAAGAATGTCACATGTCAGCATTTGTACCTGAAGTCAGCATGCAA
hsa_circRNA_000242	91.5	125	90	78	146	141	334.5	116	7.08068	7.52616	7.38516	7.45761	7.29651	7.24334	7.64866	7.20852	P	P	P	P	P	P	P	P	ASCRP3000977	hsa_circ_0000242	circBase	chr10	-	70864370	70864480	antisense	NM_002727	SRGN	ACAAACACATCCACTAGCTCTGCAAACACATTCAAAGGTATTGACAGCACAACTGTGTTT
hsa_circRNA_104083	141	104	77	53	102	140	214.5	119	7.89021	7.31286	7.19877	7.01348	6.94847	7.24334	7.17193	7.24334	P	P	P	P	P	P	P	P	ASCRP3000978	hsa_circ_0075828	circBase	chr6	+	22020567	22020771	exonic	NR_015410	CASC15	ACAAACAGACAGAAGAAGGAAGTGGCTAATGGATCTGCATTTACTGCTCAACCACATCTA
hsa_circRNA_008025	142	109	62	45	125	120	360.5	102	7.91289	7.34807	6.97334	6.81703	7.14742	7.06937	7.73313	7.09683	P	P	P	P	P	P	P	P	ASCRP3000979	hsa_circ_0008025	circBase	chr3	+	76483440	76483669	intronic	ENST00000475034	ROBO2	ACAAACCGAGTCCTCAAAGAGTACAAAGATATAATAAGCTTTCCAATTTGTTGGCACCCA
hsa_circRNA_104317	74	41.5	34	31	48	43	92	40	6.77748	6.37685	6.36877	6.40934	6.31463	6.27826	6.38705	6.31915	P	P	P	P	P	P	P	P	ASCRP3000980	hsa_circ_0079485	circBase	chr7	-	16341045	16348252	exonic	NM_001101417	ISPD	ACAAACGAGATCTCTATGCGGCTGAATCGATTATTAAGGTGTAGTGACTATGACTTGGAA
hsa_circRNA_100226	130	322	283	328.5	564	603	1143	541.5	7.72292	8.83919	8.9025	9.16025	8.89134	8.94989	9.27247	8.90099	P	P	P	P	P	P	P	P	ASCRP3000981	hsa_circ_0005567	circBase	chr1	-	51868106	51874004	exonic	NM_001981	EPS15	ACAAACTTGGATTTTTTCCAGTCTGATCCTTTTGTTGGCAATCTCTTCTCTGAAAGCTGA
hsa_circRNA_404525	64	67	52	41	83	75	164	76	6.61652	6.8407	6.76105	6.69423	6.74862	6.67113	6.88118	6.83443	P	P	P	P	P	P	P	P	ASCRP3000982		25070500	chr1	+	67423741	67428843	exonic	NM_020948	MIER1	ACAAAGAAAATGAAAAAGGAAGGCGACATGCCAATTCATGAACTTCTCAGCCTTTATGGT
hsa_circRNA_406916	86	58	49	44	85	83	161.5	77	6.97366	6.71659	6.7461	6.82889	6.78849	6.80104	6.86476	6.82889	P	P	P	P	P	P	P	P	ASCRP3000983		25070500	chr7	+	23163395	23166829	intronic	ENST00000479288	KLHL7	ACAAAGAAGAATGGCTGAAATATAGAAAACGTTGTGTGACGTGATCCTCATGGTCCAGGA
hsa_circRNA_402784	118	58	42	37	62	66	119	56	7.51574	6.71659	6.59354	6.60742	6.51349	6.58846	6.59354	6.57582	P	P	P	P	P	P	P	P	ASCRP3000984		25242744	chr3	+	12182150	12192826	exonic	NM_003178	SYN2	ACAAAGAGATGGGCCAAGTGCTTTCGGGGCAAAAAAGTCCTTGGAGATTATGATATCAAG
hsa_circRNA_008417	138.5	124.5	69	45	87	110	226	97	7.82458	7.5422	7.08235	6.84109	6.77543	7.01658	7.22694	7.04203	P	P	P	P	P	P	P	P	ASCRP3000985	hsa_circ_0008417	circBase	chr5	-	94244955	94259726	exonic	NM_024717	MCTP1	ACAAAGATGCTGGGAAAAGGGATGATTTCATTGGCAGGAACTTTCAGAAAATGAAGTGGT
hsa_circRNA_058197	63	89.5	67	70	113	122	198.5	111	6.60047	7.16004	7.09749	7.38246	7.05325	7.11541	7.08962	7.18154	P	P	P	P	P	P	P	P	ASCRP3000986	hsa_circ_0058197	circBase	chr2	-	217536827	217542954	exonic	NM_000599	IGFBP5	ACAAAGCATTTATTTAATAAAGTTATGCATTCAGTTAGGCCCCTGCCGCAGACACATGGA
hsa_circRNA_008757	61	69	68.5	105	141	139	164.5	136	6.55074	6.87585	7.08235	7.79093	7.25929	7.23263	6.87085	7.37408	P	P	P	P	P	P	P	P	ASCRP3000987	hsa_circ_0008757	circBase	chr4	+	76725286	76726456	exonic	NM_003715	USO1	ACAAAGCCAGCTGACTGAAAAGGACTCTATGATTGAAAATATGGATCTCCAACTTGAGGA
hsa_circRNA_092420	186	301	249	508.5	688	689	855	883	8.38051	8.73852	8.73095	9.69361	9.13399	9.11321	8.88025	9.5485	P	P	P	P	P	P	P	P	ASCRP3000988	hsa_circ_0002178	circBase	chr15	+	64404771	64415745	exonic	NM_003099	SNX1	ACAAAGTTACAACACAGAGTAAACATCAGTCTCCAAAGATAACTACATCCCTTCTTCCCA
hsa_circRNA_025597	134.5	196	184	350.5	423.5	417	418	492	7.77309	8.11146	8.29861	9.24163	8.51797	8.48182	7.91888	8.79053	P	P	P	P	P	P	P	P	ASCRP3000989	hsa_circ_0025597	circBase	chr12	-	21788274	21810728	exonic	NM_001174097	LDHB	ACAAATAAAATTAACTATTGTAGTGTGCTCCGCACGACTGTTACAGAGGTCTCCAGAGCC
hsa_circRNA_103010	207	257	184	116	335	340.5	570	242	8.59566	8.49215	8.30339	7.94184	8.23126	8.23261	8.31796	7.99315	P	P	P	P	P	P	P	P	ASCRP3000990	hsa_circ_0059660	circBase	chr20	-	25282854	25290211	exonic	NM_015600	ABHD12	ACAAATACATTTACAAGAGCCCTGAGCTGCCACGGATACTGAGGTTGGGGTGACTCAGTG
hsa_circRNA_406822	63	32	25	23	35	32	53	29	6.58283	6.21103	6.06913	6.07828	6.12274	6.09871	6.0395	6.07103	P	P	P	A	P	P	P	P	ASCRP3000991		25070500	chr6	+	109232101	109258202	exonic	NM_032131	ARMC2	ACAAATACCAGAAGAAGCAGCTTAAAGTGAGTAGAAAGAATCTTCTTAATGTCTGCAAAC
hsa_circRNA_407331	1468.5	2020	2053	1187.5	2571.5	2999	4808	1885	11.9568	11.5396	11.8346	10.8169	11.0001	11.189	11.3799	10.5534	P	P	P	P	P	P	P	P	ASCRP3000992		25070500	chrX	-	129917520	129943235	intronic	ENST00000370935	ENOX2	ACAAATACTCCTTCAGCTGCACATAAATCAACTCCTCCTCTGTAATGGAACAGCTAGTGC
hsa_circRNA_104981	32	46	32	25	63.5	59	142.5	49	6.0395	6.49625	6.28058	6.21711	6.54785	6.51201	6.76354	6.4788	P	P	P	P	P	P	P	P	ASCRP3000993	hsa_circ_0007933	circBase	chrX	-	10534927	10535643	exonic	NM_000381	MID1	ACAAATTGAAGATAGCTGATCAGCTTCCTTGGGTTTTGCTGATGACACAAGAGAGCTTTG
hsa_circRNA_044796	99.5	190	144.5	157	352	353	623	305.5	7.22814	8.09447	7.97709	8.27726	8.29036	8.27406	8.42938	8.24581	P	P	P	P	P	P	P	P	ASCRP3000994	hsa_circ_0044796	circBase	chr17	+	56780556	56798173	exonic	NM_058216	RAD51C	ACAACAAAGATTGATAGAAATCAGGCCTTGCTTGTTCCTGCATTAGAACACCGAAAAGCT
hsa_circRNA_100274	60	42.5	35.5	29.5	52	50	106.5	50.5	6.55074	6.37685	6.44171	6.31414	6.37902	6.37902	6.49525	6.4788	P	P	P	P	P	P	P	P	ASCRP3000996	hsa_circ_0005371	circBase	chr1	-	93070863	93073284	exonic	NM_005665	EVI5	ACAACACATTGCTGAGCTTGAAATCCAGAACCAGATCAATAGTAACCATCTTCGAAGAGC
hsa_circRNA_000412	111	47	93	39	143	101.5	153	78	7.41552	6.53248	7.42235	6.66453	7.2889	6.93935	6.81703	6.85933	P	P	P	P	P	P	P	P	ASCRP3000997	hsa_circ_0000412	circBase	chr12	+	58340777	58347472	exonic	NM_033276	XRCC6BP1	ACAACACCACCAGTGCTGTTAACAAAGATAGACACTTTTCTTGCGAAGACTGTAATGGAA
hsa_circRNA_405499	96	52	42	36	106	94	141	65	7.14522	6.55074	6.54881	6.55841	6.98471	6.87008	6.74862	6.6672	P	P	P	P	P	P	P	P	ASCRP3000998		25070500	chr16	-	81124205	81124712	exonic	ENST00000564477	GCSH	ACAACAGAAAATGGCATTGGAACAGTGGGAATCAGCAATTTTGCACAGGTTAAATCATTT
hsa_circRNA_404569	64	50	45	32	74.5	67	126.5	61.5	6.60047	6.58658	6.63914	6.44733	6.67638	6.60047	6.65394	6.63603	P	P	P	P	P	P	P	P	ASCRP3000999		25070500	chr1	+	114449617	114450813	exonic	NM_022836	DCLRE1B	ACAACATAACATAAAGATTGGTATCTAAGCAATGGATCCAAGCCCTGGAGGTTGGTGAGA
hsa_circRNA_104273	49	36	26	27.5	44	40	104.5	35	6.32253	6.32253	6.08626	6.27826	6.25324	6.21589	6.4783	6.17923	P	P	P	P	P	P	P	P	ASCRP3001000	hsa_circ_0006107	circBase	chr6	-	170852688	170858201	exonic	NM_002793	PSMB1	ACAACATCATCGGTGGACTTGATGAAGAAGTACTATACTGGCAATTGCTGGAGAAGATTT
hsa_circRNA_083957	61	56	48	50	104	106	135	104	6.54067	6.65035	6.7461	7.01348	6.96654	6.97366	6.70675	7.11381	P	P	P	P	P	P	P	P	ASCRP3001001	hsa_circ_0083957	circBase	chr8	+	37971709	37974243	exonic	NM_004674	ASH2L	ACAACCAAAAACAGAGCAGTGCTGTGTCTACTAGTGGGAATTTAAATGGATATTATACCA
hsa_circRNA_030656	73.5	41	32	26	40	41	97	36.5	6.74945	6.36549	6.30684	6.14437	6.20738	6.23139	6.43443	6.26844	P	P	P	P	P	P	P	P	ASCRP3001002	hsa_circ_0030656	circBase	chr13	+	98018712	98046374	exonic	NM_144778	MBNL2	ACAACCAATGAAATAAAAGAAGCATTTAAAAGGATACCCATGATGCACAGCGCTACGTCC
hsa_circRNA_406999	86.5	126	91.5	50	170	150	323	120	7.00163	7.55902	7.41552	7.003	7.47417	7.3035	7.61457	7.24334	P	P	P	P	P	P	P	P	ASCRP3001003		25070500	chr7	+	117874484	117899943	sense overlapping	NM_019644	ANKRD7	ACAACCCAAGAACACCTTTGCACCTAGCCTGTGCTAATGGACATACAGATGTTGTACTTT
hsa_circRNA_400718	36.5	54.5	41	30	65	58.5	135	56.5	6.12015	6.64005	6.59354	6.40934	6.5517	6.51595	6.7123	6.59448	P	P	P	P	P	P	P	P	ASCRP3001004		25242744	chr11	-	17118603	17121516	exonic	NM_002645	PIK3C2A	ACAACCCAGATAAACATTATATGATTCCTTCAGGGTTACCAGAACTTACAAGTATTCAAG
hsa_circRNA_047274	78.5	39	32.5	33	41.5	36	72	43	6.84188	6.36549	6.32478	6.48032	6.18296	6.17194	6.22366	6.38327	P	P	P	P	P	P	P	P	ASCRP3001005	hsa_circ_0047274	circBase	chr18	+	21645975	21663045	exonic	NM_153211	TTC39C	ACAACGACTAGAGAATGCCATGATGACATTTGAGGAAGAAAAAATGCAGTTGGCATGTGA
hsa_circRNA_403356	53.5	35	25	23	50	39	92.5	33	6.42667	6.23139	6.18853	6.01065	6.29999	6.2086	6.39242	6.11885	P	P	P	A	P	P	P	P	ASCRP3001006		25242744	chr5	-	74041502	74046492	exonic	NM_032380	GFM2	ACAACTGAAGCAAGGAATGCCTTAATTGAACAAGTCATGTGGACTTTACCTTGGAGGTTG
hsa_circRNA_101403	156	196.5	139.5	49	315.5	279	581	184	8.05381	8.13229	7.92465	6.94262	8.14916	7.98834	8.33829	7.69858	P	P	P	P	P	P	P	P	ASCRP3001007	hsa_circ_0032649	circBase	chr14	-	75513078	75516421	exonic	NM_014381	MLH3	ACAACTGTGGCTGTGGATGTTGTACTTGAGAATGGCAATTATTTCCAGTCAGAGAAGGAA
hsa_circRNA_103912	43.5	47	36	51	76	71.5	137	79	6.24147	6.49625	6.42712	6.94262	6.67638	6.63603	6.71831	6.85933	P	P	P	P	P	P	P	P	ASCRP3001008	hsa_circ_0007747	circBase	chr5	-	92889466	92899169	exonic	NR_021490	NR2F1-AS1	ACAACTTGCAGCTCATCTCTATTGATGCAGGTAGATGAAACTCAAGAGAAAAGGTGTGGA
hsa_circRNA_405123	46	42	31.5	31	51	53.5	138	46	6.30342	6.43443	6.33806	6.35184	6.37902	6.42712	6.72296	6.41886	P	P	P	P	P	P	P	P	ASCRP3001009		25070500	chr13	-	25463453	25487229	exonic	NM_018451	CENPJ	ACAAGAAAAATTATCTTCCAATGCAAGGTGTTGGAAATCAATAGCTCTTCTAGCCTTTGC
hsa_circRNA_405091	114	39	29	29	36	40	58.5	38	7.46706	6.35405	6.25147	6.36877	6.14054	6.24969	6.08891	6.25855	P	P	P	P	P	P	P	P	ASCRP3001010		25070500	chr12	-	122995655	122999774	exonic	NM_023012	RSRC2	ACAAGAAATAGCTGCAGAGATAGAAAGAAGAGAATTGAAAAGCCGAGAAGATTTAGCAGA
hsa_circRNA_102510	69.5	39	33	39.5	46	51	75	45	6.68122	6.32253	6.36877	6.69423	6.27826	6.37902	6.22899	6.40251	P	P	P	P	P	P	P	P	ASCRP3001011	hsa_circ_0008030	circBase	chr19	+	34685382	34706566	exonic	NM_015578	LSM14A	ACAAGAGACAAGTAGTTCGATCCTTTGGTACAGAAGACAGACCGACAGATCGTCCAATAC
hsa_circRNA_104807	141.5	147	117	67	215.5	197	334	150	7.87989	7.73948	7.70994	7.29351	7.72974	7.59652	7.65046	7.47087	P	P	P	P	P	P	P	P	ASCRP3001012	hsa_circ_0001866	circBase	chr9	-	86293355	86297981	exonic	NM_013438	UBQLN1	ACAAGAGCAGGCCTCAGGATCATTCAGCTCAGCAAACAAATACAGCTGGAAGCAATGTTA
hsa_circRNA_005606	98	82.5	72.5	37	158	130	206	89	7.18401	7.06937	7.12861	6.60742	7.36891	7.16662	7.11381	6.97617	P	P	P	P	P	P	P	P	ASCRP3001014	hsa_circ_0005606	circBase	chr16	+	1675973	1682366	exonic	NM_020825	CRAMP1L	ACAAGATCACCAAGTACATCGACTTTGATCATGGAGCTGAAGGTGGTGGATCATCGTCTG
hsa_circRNA_104167	44	43	33	22	56	47.5	106.5	38	6.19162	6.43443	6.36877	6.07828	6.43443	6.31414	6.50024	6.26844	P	P	P	A	P	P	P	P	ASCRP3001015	hsa_circ_0077535	circBase	chr6	-	106727535	106740981	exonic	NM_004849	ATG5	ACAAGCAACTCTGGATGGGATTGCAAAATGGCATTATCCAATTGGTTTGCTATTTGATCT
hsa_circRNA_406817	27.5	26.5	26	24	47	44	73.5	32	5.94473	6.07237	6.18853	6.07828	6.25324	6.3057	6.23738	6.15812	P	P	P	P	P	P	P	P	ASCRP3001016		25070500	chr6	-	105243453	105291173	exonic	NM_020771	HACE1	ACAAGCCTTGCTGAAGTTGCTACAACAAATGGTCATAAACTGCTTAGGCAGAAGAAATGT
hsa_circRNA_101891	144	170.5	123	73	241.5	256	411	178.5	7.89628	7.94478	7.77082	7.39749	7.82796	7.88964	7.90045	7.65113	P	P	P	P	P	P	P	P	ASCRP3001017	hsa_circ_0005687	circBase	chr16	+	84872027	84872341	exonic	NM_031476	CRISPLD2	ACAAGCTTCGGGGCCAGGTGCAGCCTCAGGCCTCCAACATGGAGTACATGAGCTCAAGCG
hsa_circRNA_407041	481	913	693	441	1528	1552.5	3200	1189	10.136	10.3564	10.2157	9.50964	10.2541	10.247	10.7382	9.95427	P	P	P	P	P	P	P	P	ASCRP3001018		25070500	chr8	-	16353301	16372347	sense overlapping	ENST00000518026	MSR1	ACAAGGAAAGAAATCTCTCTGGGCCCTGCTTCTGTTTCTCAAAAGGTTACTTTTGTTGTT
hsa_circRNA_092389	192	270.5	232	276.5	429.5	446.5	630	442	8.47371	8.5713	8.63111	8.94825	8.53772	8.5793	8.44415	8.66831	P	P	P	P	P	P	P	P	ASCRP3001019	hsa_circ_0000329	circBase	chr11	+	66281876	66287219	exonic	NM_024649	BBS1	ACAAGGAGCTCCTGGTGCTTGACCCCGAGGCCTTCACCATTTTAGCCAAGCTGGTGGTAG
hsa_circRNA_000110	101	164	133	85	206	183.5	420.5	173	7.26689	7.8695	7.84887	7.55087	7.67505	7.52616	7.93096	7.63149	P	P	P	P	P	P	P	P	ASCRP3001020	hsa_circ_0000110	circBase	chr1	-	114372213	114377061	exonic	NM_012411	PTPN22	ACAAGGAGTAAGGAGAATTCTCACCAAATGTTCCCAAATCCTTATCCTCAGCTGTGAAGG
hsa_circRNA_007278	76.5	58.5	48	82	126	132	151	155	6.79699	6.68122	6.70637	7.52347	7.15216	7.18186	6.80503	7.51463	P	P	P	P	P	P	P	P	ASCRP3001021	hsa_circ_0007278	circBase	chr3	+	12343019	12353952	intronic	ENST00000397015	PPARG	ACAAGGCCATTTTCTCAAACGAGAGTCAGCCTTTAACGGGTAGATATGTGTTAATAAGCA
hsa_circRNA_405570	97	88.5	72	62	101	108	203	96.5	7.14522	7.12508	7.1433	7.19447	6.94008	7.00335	7.09683	7.02731	P	P	P	P	P	P	P	P	ASCRP3001022		25070500	chr17	+	35783608	35785431	intronic	ENST00000590005	TADA2A	ACAAGGGAAGAAACAATTTTTGTGGGTGATAATGATGATCCCTCTGATAAGCCACCTTGC
hsa_circRNA_405130	42	30	25	26	35	29	57	27.5	6.22004	6.13926	6.12015	6.21711	6.10713	6.08891	6.08626	6.05699	P	P	P	P	A	P	P	P	ASCRP3001023		25070500	chr13	-	34094094	34098509	sense overlapping	NM_001243476	STARD13	ACAAGTAAAGCAAGGATTCTATAAACCTGGAGAGTAATCCTAAGAAAAATCATCAGAAGA
hsa_circRNA_057753	47	26	27	25	34	29	71	28	6.2656	6.03813	6.18853	6.21711	6.12274	6.04827	6.18668	6.02041	M	P	P	A	P	P	P	A	ASCRP3001024	hsa_circ_0057753	circBase	chr2	-	202195192	202195556	exonic	NM_139163	ALS2CR12	ACAAGTATTTGAAGAATATGTTTCGTACGTATCAGGGAGCTCAAAGAGGCCCATGAAGCA
hsa_circRNA_102034	165	285.5	223	437.5	609	627	659	751	8.18151	8.64501	8.57965	9.49612	8.98003	8.9966	8.4967	9.33767	P	P	P	P	P	P	P	P	ASCRP3001025	hsa_circ_0005397	circBase	chr17	+	30500849	30503232	exonic	NM_018307	RHOT1	ACAAGTCGATGGATTCCTCTCATAAATGAAAGAACAGACAAAGACAGCAGGTTCCTCCCC
hsa_circRNA_104072	46	70.5	55	59	113.5	121	191	117	6.30342	6.91205	6.88118	7.17846	7.03176	7.11541	7.04679	7.22304	P	P	P	P	P	P	P	P	ASCRP3001026	hsa_circ_0002492	circBase	chr6	-	17665469	17669259	exonic	NM_005124	NUP153	ACAAGTGCAGTCCTCTTGATAGGAGTGGGATAGATATCACAGATTTTCAGGCCAAAAGAG
hsa_circRNA_102806	52.5	414	74.5	36	111	180	508	166	6.43443	9.17809	7.2176	6.63603	7.03589	7.51734	8.1711	7.58881	P	P	M	M	P	P	P	P	ASCRP3001027	hsa_circ_0008827	circBase	chr2	-	114486977	114493435	exonic	NM_025181	SLC35F5	ACAAGTTGGATATTCCAATGTTCTTTGTGGTTTTTGGCAAATTTGTCATATCAAGAAGCA
hsa_circRNA_406488	32	26	24	23	33	33	65	29	5.99742	6.03813	6.08626	6.03125	6.04963	6.10844	6.14054	6.07103	P	P	A	A	A	P	P	P	ASCRP3001028		25070500	chr4	-	76852366	76857388	exonic	NM_014435	NAAA	ACAAGTTTACAGTTTCTGGTGATGAACGAGGTTCTGCACCAGTATTGTGGCTCAAGACTC
hsa_circRNA_404880	131	51.5	33	34	49	56	93	46	7.75147	6.61198	6.35405	6.513	6.37902	6.46261	6.40509	6.41886	P	P	P	P	P	P	P	P	ASCRP3001029		25070500	chr11	-	38891626	38906764	intergenic			ACAATAACATTTCCAAGATAGGAAGAAAGCGAGGGTTCAAAACGGAGAAGATGAAGCTGA
hsa_circRNA_030067	68	32	25	26	34	34	82.5	34	6.65523	6.18668	6.12015	6.21711	6.08759	6.14054	6.31915	6.17923	P	P	P	P	P	P	P	P	ASCRP3001030	hsa_circ_0030067	circBase	chr13	+	41890981	41910892	exonic	NM_024561	NAA16	ACAATACAGAAAAGAAATGTTATGAACAGAAGCAGTACAAAAATGGCCTCAAGTTTTGCA
hsa_circRNA_030069	49	30.5	23	23	32.5	29	54.5	26	6.30342	6.17497	6.04963	6.07828	6.02987	6.04827	6.03263	6.02041	M	P	A	A	A	P	P	A	ASCRP3001031	hsa_circ_0030069	circBase	chr13	+	41892941	41910892	exonic	NM_024561	NAA16	ACAATACAGAAAAGAGACTTTGGCTATGAAAGGATTAACACTGAACTGTTTAGGAAAAAA
hsa_circRNA_100642	31	32	30	28	44	35	67	36	6.00785	6.18668	6.25147	6.29607	6.23619	6.14999	6.15686	6.19706	P	P	P	P	P	P	P	P	ASCRP3001032	hsa_circ_0019058	circBase	chr10	+	89653781	89653866	exonic	NM_000314	PTEN	ACAATATTGATGATGTAGTAAGATATTTATCCAAACATTATTGCTATGGGATTTCCTGCA
hsa_circRNA_405138	99.5	71.5	53	33	80	78	125	60	7.19262	6.91205	6.86243	6.44733	6.73815	6.72002	6.63648	6.60047	P	P	P	P	P	P	P	P	ASCRP3001033		25070500	chr13	-	43500471	43538275	exonic	NM_033255	EPSTI1	ACAATCCTCAACATGGGTGGAAGCCAGTCAGAAACTGAAGTCAGACAGAAACAACAACTC
hsa_circRNA_407107	48	30	27	21	39	33.5	81.5	30	6.32253	6.12716	6.12015	5.94473	6.08759	6.12145	6.2932	6.09288	P	P	P	A	A	P	P	P	ASCRP3001034		25070500	chr8	-	99676157	99735197	intronic	ENST00000518165	STK3	ACAATCCTTTGAACAAAAGGGATTCTTAACAGATACCACTGAAGGAAGTGCTAGCTGTGA
hsa_circRNA_405879	55	41.5	33.5	49.5	69.5	79.5	97	74.5	6.44527	6.44733	6.38489	6.95535	6.61514	6.73646	6.40934	6.82889	P	P	P	P	P	P	P	P	ASCRP3001035		25070500	chr2	-	55433405	55436967	exonic	NM_152385	CLHC1	ACAATGAATACATTTAAGGGCATGACTCTTCAAGAATCCATGAATCTAGATGCTCTCACT
hsa_circRNA_103122	126	215	171	287.5	514.5	519	642	617	7.57305	8.24611	8.19645	9.00404	8.76454	8.76434	8.46674	9.08253	M	P	P	P	P	P	P	P	ASCRP3001036	hsa_circ_0004339	circBase	chr21	-	34953607	34958487	exonic	NM_017613	DONSON	ACAATGCAAATGCTTAAGACTTCACATGTATCATTCTCCGAGCCTGATATTCCGTCCTCA
hsa_circRNA_103043	46	73	50	45.5	106	106.5	193	109	6.2656	6.90044	6.7461	6.87739	6.98471	6.99496	7.05291	7.15533	P	P	P	P	P	P	P	P	ASCRP3001037	hsa_circ_0060134	circBase	chr20	-	34295041	34301018	exonic	NM_004902	RBM39	ACAATGTTTCCAACTCTCTAACATGTTTAACCCTCAAACGTACAGGTTTGCAGATTCCGC
hsa_circRNA_008584	2253.5	5296.5	3774.5	13847	20887.5	23286	20436.5	30392	12.591	13.0311	12.8339	14.0295	13.9783	14.1105	13.4864	14.2646	P	P	P	P	P	P	P	P	ASCRP3001038	hsa_circ_0008584	circBase	chr18	+	7754370	7755918	intronic	ENST00000332175	PTPRM	ACACAAAACTTGTTCTCCCTCTAGTGTTCCACTTGCACAGGGGTACTTGAATCTAAAACA
hsa_circRNA_103317	44	72	59	57	132	130	268	120	6.2656	6.90044	6.92134	7.08697	7.20608	7.16159	7.40812	7.24334	P	P	P	P	P	P	P	P	ASCRP3001039	hsa_circ_0064735	circBase	chr3	-	33441680	33467233	exonic	NM_014517	UBP1	ACACAAGACTGTTCTCTAATTTTTCAGTGATGTCTTGGCATTGCCCATTTTCAAGCAGGA
hsa_circRNA_024295	98	39	32	30	45.5	46	92	41	7.18401	6.30228	6.30684	6.25738	6.2486	6.31414	6.37902	6.27942	P	P	P	M	P	P	P	P	ASCRP3001040	hsa_circ_0024295	circBase	chr11	+	111907996	111910121	exonic	NM_001931	DLAT	ACACAAGTAAAAGGTTTTGAAGTACAGGAAGAAGGTTATCTGGCAAAAATCCTGGTCCCT
hsa_circRNA_405016	1462	2457	2056	2687.5	4527	4931	6062	4789	11.943	11.8779	11.8402	11.865	11.8303	11.8882	11.7549	11.7774	P	P	P	P	P	P	P	P	ASCRP3001041		25070500	chr12	+	64485055	64509673	exonic	NM_020762	SRGAP1	ACACAAGTGAAGATGGCCTCCAAATGTTCCCCCTAAGCCCCAGAAACACAGGAAGTCCAG
hsa_circRNA_100688	110	317	209	106.5	440	432	1095	356	7.39695	8.82698	8.46429	7.84003	8.56985	8.52825	9.21411	8.43157	P	P	P	P	P	P	P	P	ASCRP3001042	hsa_circ_0020097	circBase	chr10	+	117221450	117278834	exonic	NM_207303	ATRNL1	ACACAATACAATCATGGACCTTGTGCAGTTTTTTGTCACCTTCTTCAGACAGCCTTTTGA
hsa_circRNA_000483	60.5	43.5	32.5	47	84	83	141	89.5	6.54067	6.39931	6.38489	6.91538	6.76105	6.76105	6.74273	6.98471	P	P	P	P	P	P	P	P	ASCRP3001043	hsa_circ_0000483	circBase	chr13	+	50054354	50057699	exonic	NM_031915	SETDB2	ACACAATGGGAAAAAAATGAACAAAATGTGCATGTCTTCAACTGACAGCAAGGAATGCCA
hsa_circRNA_406747	120.5	119.5	92	66.5	154	149	261	121	7.56474	7.47619	7.42235	7.26031	7.35633	7.3035	7.37678	7.25339	P	P	P	P	P	P	P	P	ASCRP3001044		25070500	chr6	+	25450125	25472749	exonic	NM_017640	LRRC16A	ACACAATTAACCTTGCTGGCAACCCACTGGAGGATAGAGGAGAATCATGAAAAAAGTCTC
hsa_circRNA_101363	71	38	33	26	40	31	113	37	6.74189	6.30228	6.39931	6.25738	6.17372	6.09871	6.53928	6.25855	P	P	P	P	P	P	P	P	ASCRP3001045	hsa_circ_0006393	circBase	chr14	+	62187099	62188541	exonic	NM_001530	HIF1A	ACACACAGAAATGGATAAGTTCTGAACGTCGAAAAGAAAAGTCTCGAGATGCAGCCAGAT
hsa_circRNA_045234	602	791	641	389	913	903	1530	720	10.4879	10.1438	10.0991	9.36593	9.54566	9.50121	9.67069	9.28026	P	P	P	P	P	P	P	P	ASCRP3001046	hsa_circ_0045234	circBase	chr17	+	61882430	61884014	exonic	NM_007372	DDX42	ACACACAGCCCACTCCAATACAGTGCCAGATTGACTATCCACCATTTGAAAAAAACTTTT
hsa_circRNA_405815	95.5	99	72	44	120	122	270	88	7.15533	7.25575	7.12861	6.81703	7.09552	7.10012	7.40653	6.96076	P	P	P	P	P	P	P	P	ASCRP3001047		25070500	chr19	-	57967026	57967550	sense overlapping	NM_020633	VN1R1	ACACACCATCATGGGATACCTCAGACAATGGCAGCTTTTGGATTGAAATATTTGCTGAAT
hsa_circRNA_000445	57.5	63	50	42	97	94	187	70.5	6.4868	6.75401	6.73354	6.75651	6.89704	6.88118	7.01278	6.74273	P	P	P	P	P	P	P	P	ASCRP3001048	hsa_circ_0000445	circBase	chr12	-	118583263	118583380	antisense	NM_002567	PEBP1	ACACAGATCTCAGGTTTCTATTTTTATTCAACTACAAGCAAACAGCACAATTAATGCAAC
hsa_circRNA_003233	178.5	100	66	76	133	129	218	118	8.31666	7.26133	7.03452	7.48351	7.20608	7.17846	7.17783	7.21624	P	P	P	M	P	P	P	P	ASCRP3001049	hsa_circ_0003233	circBase	chr2	-	9675962	9683414	exonic	NM_003183	ADAM17	ACACAGATGGGGCCGAATATAACATAGAGAGAAGCTTGATTCTTTGCTCTCAGACTACGA
hsa_circRNA_405899	95	94	80	53.5	141	121	202	85	7.16411	7.17721	7.23829	7.06937	7.26571	7.10012	7.09683	6.94008	P	P	P	P	P	P	P	P	ASCRP3001050		25070500	chr2	+	63832532	63832739	intronic	ENST00000233114	MDH1	ACACAGGGTTGATTTAGTGATTTGCACAGGTCACTCTATTTTATTTTTGTTGCCTGATGA
hsa_circRNA_102658	48	35	30.5	26	57	41	87.5	36	6.28521	6.23139	6.26326	6.19409	6.44881	6.24969	6.34084	6.19706	P	P	P	P	P	P	P	P	ASCRP3001051	hsa_circ_0007385	circBase	chr2	-	32142994	32157204	exonic	NM_015955	MEMO1	ACACAGTATTGAAATGCATTTGCCTTATACAGCTAAAGCCATGGAAAGCCATGCAGGATA
hsa_circRNA_001066	36	32	26	27	41	37	71	34	6.06913	6.13926	6.13926	6.21711	6.21468	6.18668	6.21347	6.17923	P	P	P	P	P	P	P	P	ASCRP3001052	hsa_circ_0000627	circBase	chr15	+	72789131	72848248	sense overlapping	NM_005744	ARIH1	ACACAGTTATTGCATATTGGGTACTTCCAGAAGTATGAATTCAGTGATGCAAAGGACAGG
hsa_circRNA_102117	25	25	21	23	28	26.5	50	29	5.88485	5.98407	5.98122	6.07828	5.94033	5.98122	5.98692	6.08626	P	A	A	P	A	P	P	P	ASCRP3001053	hsa_circ_0000782	circBase	chr17	-	47388673	47390207	exonic	NM_014897	ZNF652	ACACATGAAAACACACACTGTGTGTTTCCTGTAACAAATCGTTCAAGAAACTCTGGTCCC
hsa_circRNA_405408	74	40	32	30.5	53	45	77.5	38.5	6.76105	6.34028	6.33806	6.39242	6.40616	6.2932	6.26326	6.28752	P	P	P	P	P	P	P	P	ASCRP3001054		25070500	chr15	-	82218013	82218366	exonic	TCONS_00023758	XLOC_011550	ACACATGAAGAGAAAATGGATGTAATAACCAAGGACTGCCTGATAGGGCCAGAAAGGATG
hsa_circRNA_103816	64	35	32	25	50	41	69	36	6.61652	6.23139	6.33806	6.21711	6.31463	6.24969	6.17069	6.17923	P	P	P	P	P	P	P	P	ASCRP3001055	hsa_circ_0072271	circBase	chr5	-	37342650	37350367	exonic	NM_004298	NUP155	ACACATGCAGGCTGAAGCAGGGTGGTTTAGCCAAAGATGTAGGAAAATAAACCACTCAAA
hsa_circRNA_101010	20121	27279	23042	25187	42538	47103	62858	43720	15.5038	15.3445	15.4324	14.8521	15.0638	15.1094	15.3617	14.8114	P	P	P	P	P	M	P	P	ASCRP3001056	hsa_circ_0025395	circBase	chr12	+	9073580	9074346	exonic	NM_004426	PHC1	ACACCACCTCCCCACCCCTCAACCAGTCTCAGGCCCAGATGTATCTACGGGCCACAATTG
hsa_circRNA_100033	894	1392	1100.5	3404.5	5015	5150	4504.5	6745	11.1246	10.9689	10.9304	12.2452	11.9637	11.9599	11.2887	12.302	P	P	P	P	P	P	P	P	ASCRP3001057	hsa_circ_0009581	circBase	chr1	-	8555122	8601377	exonic	NM_012102	RERE	ACACCACTCTGAATGCACTGAACACAAGGGAAGTGTAACATCTCCCATTTTTCTGACATA
hsa_circRNA_100995	93.5	74.5	44	32	83	85.5	111	72	7.11055	6.95463	6.63914	6.40934	6.74862	6.77584	6.51792	6.77502	P	P	P	P	P	P	P	P	ASCRP3001058	hsa_circ_0024913	circBase	chr11	-	134054531	134055421	exonic	NM_015261	NCAPD3	ACACCAGCAGAGGAGCAGCCGATATTTAAATAAGGCTTTTCATATCTGGTCCAAGAAAGA
hsa_circRNA_007444	65	39	34.5	38	76	46.5	108	56	6.60788	6.31301	6.42712	6.60742	6.68604	6.28521	6.50024	6.5455	P	P	P	P	P	P	P	P	ASCRP3001059	hsa_circ_0007444	circBase	chr5	+	95091099	95099324	exonic	NM_014899	RHOBTB3	ACACCAGGAAAGAAAAAATGCCTGTCTTAAAGGCTGAAGCGTCACATTATAACTCTGACT
hsa_circRNA_004466	1911	3749	3094	5155	7327	7268	8464	7991	12.3198	12.4839	12.4839	12.803	12.5176	12.4362	12.1997	12.5463	P	P	P	P	P	P	P	P	ASCRP3001060	hsa_circ_0004466	circBase	chr12	+	112303053	112308984	exonic	NM_003668	MAPKAPK5	ACACCCCAGTTCACCCCTTATTATGTAGCACCCCAGGAAACTTCCATTTTAGAAGAATAC
hsa_circRNA_401899	62	29	26	27	39	40	65	34	6.55074	6.08759	6.15686	6.21711	6.14999	6.20197	6.1367	6.17923	P	P	P	P	A	P	P	P	ASCRP3001061		25242744	chr17	+	79653341	79655857	exonic	NM_004712	HGS	ACACCTACCAGATCATGAAGGTGGAGGAGCAAAATATGCTGTGAATTCCATCAAGAAGAA
hsa_circRNA_000025	2699	5481.5	4615	3168.5	8398	8786	15217	6863	12.8314	13.0955	13.1005	12.1487	12.6781	12.6939	13.0836	12.3198	P	P	P	P	P	P	P	P	ASCRP3001062	hsa_circ_0000025	circBase	chr1	-	21295966	21307720	exonic	NM_003760	EIF4G3	ACACCTACTCCTCCTCAGTTTTTCCAGAGGCCTCAAATACAGCCTCCTAGAGCTACCATC
hsa_circRNA_405492	160	331	240.5	581	922	995	1147	1155	8.10571	8.876	8.67911	9.88374	9.55754	9.65153	9.28157	9.90684	P	P	P	P	P	P	P	P	ASCRP3001063		25070500	chr16	-	72651081	72651452	exonic	ENST00000570152	AC004158.2	ACACCTAGATTTCTTCCTGCGTGAATCCAGTTGAGAACCTTTTTGTGATGAAAACGAGAT
hsa_circRNA_104785	41	44	40	28	53	59	100.5	43	6.19162	6.47729	6.59354	6.332	6.3935	6.48924	6.43652	6.36659	P	P	P	P	P	P	P	P	ASCRP3001064	hsa_circ_0087104	circBase	chr9	-	39165929	39178357	exonic	NM_033655	CNTNAP3	ACACCTATTATTTTGGAGAATCTGAGGTGGTTTATTTTGATGGACAAAGTGCTCTGCTGT
hsa_circRNA_034804	1732	3656	2505	3396.5	8008	8151	14326	8358	12.1968	12.431	12.1718	12.243	12.6033	12.5954	12.9701	12.5954	P	P	P	P	P	P	P	P	ASCRP3001065	hsa_circ_0034804	circBase	chr15	+	42579888	42589854	exonic	NM_198141	GANC	ACACCTCTCAGGTTCCTCTCCTGGCTGAAATTTATGGTATAGAAGGAAACATTTTCAGGC
hsa_circRNA_102047	54.5	49	37	34	53	62	120	54	6.43443	6.55074	6.4783	6.513	6.39931	6.55074	6.60921	6.52424	P	P	P	P	P	P	P	P	ASCRP3001066	hsa_circ_0000759	circBase	chr17	-	35640167	35646430	exonic	NM_198838	ACACA	ACACCTGAAGACCTTAAAGCCAATGCAGACTTTGAAATACTCGTGGGATATGAAGTGGAG
hsa_circRNA_406466	50	64.5	47.5	41	94	96	184	75	6.37095	6.82297	6.73354	6.75651	6.88686	6.91687	7.00335	6.83443	P	P	P	P	P	P	P	P	ASCRP3001067		25070500	chr4	-	39843567	39851272	exonic	NM_001100399	PDS5A	ACACCTGTAAAGAATATTGACCCAGTAAAGAATAAGGTGCCTATGGTTCATGCTTGAAGT
hsa_circRNA_104571	91	86	72	81	147	131	178.5	119.5	7.05661	7.08631	7.13504	7.50747	7.30322	7.17846	6.95535	7.23742	P	P	P	P	P	P	P	P	ASCRP3001068	hsa_circ_0083694	circBase	chr8	+	25156459	25159970	exonic	NM_024940	DOCK5	ACACCTGTGGACTCCGAAGACCTTTTGGAGTGGCAGTCAATCCTGCAGAACCTCGATTTG
hsa_circRNA_004187	112.5	77	55	46	104	98.5	193	80	7.45864	6.99213	6.84458	6.85241	6.94335	6.91687	7.05291	6.85933	P	P	P	P	P	P	P	P	ASCRP3001069	hsa_circ_0004187	circBase	chr14	-	78023383	78043258	exonic	NM_004863	SPTLC2	ACACGAAGGCCCTGGAAGAAAATTCTCATCCTTGTGGAAGGAATATATAGGTATACAGGG
hsa_circRNA_104899	77	50	37	37	57	52	80	47	6.81463	6.55074	6.45499	6.63603	6.42667	6.40828	6.25147	6.38327	P	P	P	P	P	P	P	P	ASCRP3001070	hsa_circ_0088251	circBase	chr9	+	119109304	119130033	exonic	NM_002581	PAPPA	ACACGGGTAGAGACGGGACCCAGCGTCACAGTGACCTGTACAGAGGGCAAGTGGAATAAG
hsa_circRNA_068293	57	92	52	57	176	132.5	312	160	6.49725	7.18186	6.79293	7.11671	7.49104	7.18925	7.56807	7.53638	P	P	P	P	P	P	P	P	ASCRP3001071	hsa_circ_0068293	circBase	chr3	+	183901269	183901879	exonic	NM_004068	AP2M1	ACACGTGTGACTTCGTCCAGTTACAAACCCAATAAACTCTGTAGAGTGGAGTGCCATTCG
hsa_circRNA_404778	70	62	51	37	86	93	159.5	69	6.69298	6.76887	6.78159	6.60742	6.78077	6.87008	6.84693	6.72296	P	P	P	P	P	P	P	P	ASCRP3001072		25070500	chr10	+	76315125	76360251	sense overlapping	NM_001123	ADK	ACACTATAATGGCTACAGGTGTCAGATCCAGCTAGCAGTGCCATAAGCCAGAATTATAGA
hsa_circRNA_406697	64	64	51	35	109	98	195.5	76	6.58283	6.78077	6.76105	6.513	7.00163	6.90571	7.05661	6.7978	P	P	P	P	P	P	P	P	ASCRP3001073		25070500	chr5	-	150075067	150076453	exonic	NM_018047	RBM22	ACACTATATGTTGGTGGTCTAGGTGATACCATTACTGAGACAGATTTAAGGCCTGCCCAT
hsa_circRNA_103350	113	94	82.5	67	163.5	156.5	252.5	122	7.46706	7.19662	7.29722	7.31456	7.4134	7.34863	7.34807	7.282	P	P	P	P	P	P	P	P	ASCRP3001074	hsa_circ_0065220	circBase	chr3	-	47468936	47470160	exonic	NM_012235	SCAP	ACACTCAAAGTATGTGGGTGCCCCGGTGGCTTATGTCCAGCAGATATTTGTGAAGTCCTC
hsa_circRNA_008913	990	1045.5	717	872	1738	1834	2646	1737	11.3313	10.5375	10.2785	10.4037	10.4531	10.4963	10.4831	10.4593	P	P	P	P	P	P	P	P	ASCRP3001075	hsa_circ_0008913	circBase	chr16	-	75636982	75656362	exonic	NM_012091	ADAT1	ACACTCCCTCAGGTCGATGGCCAGGTGGTCTTCATAAACTATACTGCCTTGTGATGCCTC
hsa_circRNA_004070	56	52	47	85.5	121	112	129	138	6.4712	6.57582	6.72504	7.57352	7.11251	7.03895	6.65701	7.39134	P	P	P	P	P	P	P	P	ASCRP3001076	hsa_circ_0004070	circBase	chr1	-	46751033	46752171	exonic	NM_006369	LRRC41	ACACTCTCCTACAATGAGTGTGACATGTTGGCGAGCCAAGTTTATGGAGGCCTTTTTTTC
hsa_circRNA_008805	137	192	142	106	281.5	297.5	544.5	269	7.83113	8.09764	7.97403	7.83232	8.01848	8.05568	8.25488	8.10629	P	P	P	P	P	P	P	P	ASCRP3001077	hsa_circ_0008805	circBase	chr17	+	36614345	36619623	exonic	NM_001199417	ARHGAP23	ACACTCTGGAGCTGTCTATCATGCCCAAGGACGAGGACATCCTCCAGCTGCTGCCACTGG
hsa_circRNA_104493	152	110	91	49	163	157.5	269.5	116	7.97619	7.38462	7.38516	6.94262	7.41605	7.36482	7.40653	7.22304	M	P	P	P	P	P	P	P	ASCRP3001078	hsa_circ_0082413	circBase	chr7	+	131113791	131113904	exonic	NM_013255	MKLN1	ACACTGAAAAAGAGAGACTGTTTATTTGTTTGGTGGCTGGGATGGAACACAAGATCTTGC
hsa_circRNA_031939	64	81	61	53	111	110	198	93	6.63603	7.02593	6.96365	7.05797	7.03589	7.00827	7.08631	7.01418	P	P	P	P	P	P	P	P	ASCRP3001079	hsa_circ_0031939	circBase	chr14	-	52977957	53011089	exonic	NM_020784	TXNDC16	ACACTGAACATTCACCTGTTTATTAAGACAATGAAAGCACCTCTGTTGATAACATAGATC
hsa_circRNA_067864	98.5	108	93	85.5	185	198	387	176.5	7.22814	7.35963	7.43437	7.57352	7.53687	7.61847	7.83054	7.65561	P	P	P	P	P	P	P	P	ASCRP3001080	hsa_circ_0067864	circBase	chr3	-	167422629	167438061	exonic	NM_007217	PDCD10	ACACTGAGAGCCGCTTTCATCAAGATCAGTGTGTTTTTTGTGTCCAATTCTTTTATCACC
hsa_circRNA_071374	82	50	35.5	28	46	54	163	45	6.92943	6.55074	6.41358	6.29607	6.29999	6.44881	6.86819	6.40828	P	P	P	P	P	P	P	P	ASCRP3001081	hsa_circ_0071374	circBase	chr4	+	166141085	166160051	exonic	NM_007246	KLHL2	ACACTGCAGAAATTCAGGTTACAGAAGAAAATGTACAGATGCACAAAGCAGGGTCATCAG
hsa_circRNA_102109	108	50.5	44	33	67	65	127	53	7.3314	6.57582	6.62967	6.48032	6.57582	6.57582	6.65701	6.5455	P	P	P	P	P	P	P	P	ASCRP3001082	hsa_circ_0003650	circBase	chr17	+	45740454	45752148	exonic	NM_002265	KPNB1	ACACTGGTGGAAGGTACGAGTGGCTGCTTTACAGAATCTGGTGAAGATAATGTCCTTATA
hsa_circRNA_000804	67.5	46.5	35	45	72	76	113	74	6.68122	6.44733	6.36877	6.82889	6.64005	6.70675	6.55266	6.7978	P	P	P	P	P	P	P	P	ASCRP3001083	hsa_circ_0000804	circBase	chr17	-	73946854	73952028	exonic	NM_004035	ACOX1	ACACTGTCATGATGCTCCAGACGGCTAGTTGGAAAGACTTCAAATCATGCAATAGTTCTT
hsa_circRNA_002375	65	164.5	123	98	261.5	251	584	205	6.61652	7.88658	7.77082	7.73016	7.93999	7.8668	8.34682	7.80694	P	P	P	P	P	P	P	P	ASCRP3001084	hsa_circ_0002375	circBase	chr12	-	88898935	88939642	exonic	NM_000899	KITLG	ACACTGTTACTTTCGTACATTGACTTGGATTCTCACTTGCATTTATCTTCAGCTGCTCCT
hsa_circRNA_072915	65	43	35.5	32	59	56	85.5	47	6.61652	6.40934	6.41358	6.48032	6.48133	6.44881	6.33582	6.44881	P	P	P	P	P	P	P	P	ASCRP3001085	hsa_circ_0072915	circBase	chr5	+	72147070	72201272	exonic	NM_002270	TNPO1	ACACTTAAGCTGCAGTCCCAAAATTAGGGAAACTGGAACAACTTAATCAGTATCCAGACT
hsa_circRNA_006409	27	26	25.5	22	31.5	31	59	26	5.93825	5.99742	6.10396	5.94473	6.04087	6.07961	6.08626	6.02041	P	P	P	A	A	P	P	A	ASCRP3001086	hsa_circ_0006409	circBase	chr10	+	102697158	102703885	exonic	NM_018121	FAM178A	ACACTTCCTGAAACCAACATTTTAAATGTGGTTAAGATGATGTCAGTTCATACAGACTGT
hsa_circRNA_005874	35	52	37	36	77.5	69	161	63	6.0502	6.58658	6.46567	6.50024	6.70032	6.60047	6.85006	6.64005	P	P	P	P	P	P	P	P	ASCRP3001087	hsa_circ_0005874	circBase	chr13	+	31204971	31205611	exonic	NM_005800	USPL1	ACACTTCTATATACCAGTCAATTGAGTGGTGTTAAAGTGCATCTATCCTTTGGGCTCTAA
hsa_circRNA_405165	119	88	75	71	134	145	202	122	7.54364	7.11185	7.17783	7.36537	7.22304	7.27098	7.10144	7.26513	P	P	P	P	P	P	P	P	ASCRP3001088		25070500	chr13	-	95768175	95822882	exonic	NM_005845	ABCC4	ACACTTGGATGATTTGCTGCCGCTGACGTTTTTAGATTTCATCCAGGTGTATTTGTCAAA
hsa_circRNA_001083	47	32	28.5	24	38	35	65	33	6.2656	6.19829	6.23619	6.17194	6.08759	6.14999	6.12974	6.19706	P	P	P	A	P	P	P	P	ASCRP3001090	hsa_circ_0000795	circBase	chr17	-	59961931	59975100	sense overlapping	NM_020748	INTS2	ACAGAAACAGCAGGTTCTTGTGGTTGAACCTAACAGACACTTAACAGAGTACACCTGAAC
hsa_circRNA_407252	70	30	30	24	49.5	35	83	33.5	6.70675	6.13926	6.22366	6.12274	6.29999	6.12145	6.30342	6.16944	P	P	P	P	P	P	P	P	ASCRP3001091		25070500	chr9	-	136273891	136278041	exonic	NM_020385	REXO4	ACAGAAATATAAACCTTTCAAGAGTCAAGTAAAGGGAAGACATCTGGTTTGACGACGTGG
hsa_circRNA_404233	97	145	112	100	253	266	473.5	191	7.18401	7.72739	7.65046	7.73016	7.89324	7.93668	8.08415	7.72377	P	P	P	P	P	P	P	P	ASCRP3001092		25242744	chr9	-	111637174	111644467	exonic	NM_003640	IKBKAP	ACAGAAGACTTCGGTTCCTGTTCTTGGATTATGAAGAAGCTGTGCTCTTGCTGTTAGAAG
hsa_circRNA_403961	64	69	54.5	44	83	81	185.5	69	6.60047	6.87585	6.87085	6.86476	6.76929	6.74862	7.00722	6.76105	P	P	P	M	P	P	P	P	ASCRP3001093		25242744	chr7	-	148516069	148516779	exonic	uc011kuj.2	EZH2	ACAGAAGATTCATTGAATGGCACCTGCAGAAGCTTTTCATGCAACACCCAACACTTATAA
hsa_circRNA_057073	68.5	32	25.5	27	46	37	70	33	6.70032	6.16316	6.17346	6.25738	6.28521	6.18668	6.19706	6.17923	P	P	P	P	P	P	P	P	ASCRP3001094	hsa_circ_0057073	circBase	chr2	+	172782046	172844276	exonic	NM_003642	HAT1	ACAGAAGCTACAGACTGGATATTAAAAGAAGACTAATTAGCCCATATAAGGATTTGGTGC
hsa_circRNA_101372	319	616	502	512	966.5	963.5	1558.5	1009.5	9.43359	9.74747	9.73694	9.69583	9.62952	9.59589	9.69154	9.7241	P	P	P	P	P	P	P	M	ASCRP3001095	hsa_circ_0006278	circBase	chr14	-	68151731	68157138	exonic	NM_016026	RDH11	ACAGAAGGTCTTGAGATTCTAAGTGGGAATCATTTCAGGTCACTTCCTCCTAACCCATCT
hsa_circRNA_102772	51	71	58	54	113	107	206	96	6.35405	6.90044	6.85315	7.05797	7.02593	6.99213	7.12508	7.03176	P	P	P	P	P	P	P	P	ASCRP3001096	hsa_circ_0004964	circBase	chr2	+	85270686	85276771	exonic	NM_020122	KCMF1	ACAGAATTCCCAGTTTCTTTTAACAAGATTTGTCCAATATGTGCAGCGTTACCTGGAGGC
hsa_circRNA_092527	102	95.5	97.5	84	98	101	117	98	7.23502	7.20151	7.47796	7.56617	6.89704	6.95535	6.57582	7.06937	P	P	P	P	P	P	P	P	ASCRP3001097	hsa_circ_0001300	circBase	chr3	-	49051181	49051358	antisense	NM_018031	WDR6	ACAGACAGTAGTGTCCTCACTACATGTGATCACAATGTCAGTCAAGCCTGGCTGAGGATC
hsa_circRNA_405691	117.5	169	153.5	104.5	191.5	194	324	151	7.53784	7.94184	8.06975	7.81298	7.59395	7.59652	7.61801	7.48778	P	P	P	P	P	P	P	P	ASCRP3001098		25070500	chr18	-	52937061	52946887	exonic	NM_003199	TCF4	ACAGACAGTATAATGGGTCTATGCTCCATCAGCAAGCACTGCCGACTACAATAGGGACTC
hsa_circRNA_000175	52	64	53	60	107	116	190	114	6.38812	6.78077	6.82297	7.17846	6.99496	7.05325	7.03452	7.19877	P	P	P	P	P	P	P	P	ASCRP3001099	hsa_circ_0000175	circBase	chr1	-	205585605	205593019	exonic	uc021pid.1	ELK4	ACAGACATTCAACATGATTGCATTTGAACTCATTGCTATGGACAGTGCTATCACCCTGTG
hsa_circRNA_026232	85	72	61.5	48.5	84	73.5	124.5	77.5	6.96582	6.87585	6.93935	6.87739	6.77543	6.63603	6.62157	6.8403	P	P	P	P	P	M	P	P	ASCRP3001100	hsa_circ_0026232	circBase	chr12	+	50824277	50829407	exonic	NM_052879	LARP4	ACAGACCCTGATCTAATTCTTGAAGTGTTAAGATGAGAAAGCAATTCAGCAGTTTCTACA
hsa_circRNA_101387	635	829.5	824	458	718	758	1177	622.5	10.5871	10.208	10.4441	9.54589	9.18747	9.25091	9.31686	9.09554	P	P	P	P	P	P	P	P	ASCRP3001101	hsa_circ_0032434	circBase	chr14	+	71479716	71479919	exonic	uc010are.1	PCNX	ACAGACTCACACTTTTGGCCCTGTTTGATAGATTCGATTGAATAGACTATTGACCATTGA
hsa_circRNA_405555	448.5	746	675	775.5	995	1148	1180	1017	10.026	10.0638	10.1782	10.2481	9.67615	9.81851	9.32244	9.72956	P	P	P	P	P	P	P	P	ASCRP3001102		25070500	chr17	-	26918715	26926848	intronic	ENST00000481916	RP11-192H23.4	ACAGACTGACACATCTCACAGTGGGGTTTCCCGTGCATAGGAGATCCAAGACAGCAGAAG
hsa_circRNA_067100	32.5	26.5	24	23	34.5	28	62.5	28	6.01484	6.03813	6.12015	6.17194	6.11496	6.00083	6.1367	6.07103	P	P	A	A	A	P	P	P	ASCRP3001103	hsa_circ_0067100	circBase	chr3	-	124997967	125032500	exonic	NM_021964	ZNF148	ACAGAGACATGTCTTCATTCATACAGGCAGTTATACTTAAGCATGAACATTGACGACAAA
hsa_circRNA_104798	380.5	440	352	175	589	562	980	463	9.75005	9.26659	9.21153	8.39853	8.93614	8.86628	9.08908	8.72196	P	P	P	P	P	P	P	P	ASCRP3001104	hsa_circ_0087300	circBase	chr9	+	82267507	82268990	exonic	NM_007005	TLE4	ACAGAGACTCCATCAAGCAACAACTCCAGGCCCAGCATTTATCACATGGACATGGTCTCC
hsa_circRNA_101866	73	66	51.5	58	108	120	175	101	6.74189	6.82297	6.83404	7.13947	6.99496	7.10012	6.94008	7.06937	P	P	P	P	P	P	P	P	ASCRP3001105	hsa_circ_0040370	circBase	chr16	-	71772844	71773244	exonic	NM_001128	AP1G1	ACAGAGCTAGATATGACGGACTTTGTTTTCCAAGCTGCAGTACCAAAGGTGCTCCAGCTG
hsa_circRNA_407313	77	80	60	58	102.5	105	186	82	6.81463	7.02593	6.94628	7.13947	6.9346	6.97867	7.00897	6.90308	P	P	P	P	P	P	P	P	ASCRP3001106		25070500	chrX	+	102730028	102741511	intergenic			ACAGAGCTCATCAGTGTGACATGCATAAAGGAATTTCTTATTGAGCCCCAGGAAGAAGAA
hsa_circRNA_100785	58	31	29	24	39	39	83	33	6.53248	6.13926	6.25147	6.07828	6.17372	6.23139	6.30342	6.17923	P	P	P	A	P	P	P	P	ASCRP3001107	hsa_circ_0008227	circBase	chr11	+	34093272	34093534	exonic	NM_005898	CAPRIN1	ACAGAGGAGTTTCATGGCACTAAGTCAAGATGGTAAGCTTGATGATTACCAGGAACGAAT
hsa_circRNA_407215	53	51	38	28	70	71	152	55.5	6.38812	6.56877	6.42712	6.29607	6.62967	6.62967	6.82218	6.56877	P	P	P	P	P	P	P	P	ASCRP3001108		25070500	chr9	-	107587026	107587963	intronic	ENST00000374736	ABCA1	ACAGAGGTGCAGAATGTACGTACACTGCTTTGGGCATCTGTTTGGAAAATATGACTTCTA
hsa_circRNA_407173	95.5	99	79	43.5	129	130	257	101	7.17409	7.25575	7.25252	6.85241	7.166	7.1713	7.36017	7.07704	P	P	P	P	P	P	P	P	ASCRP3001109		25070500	chr9	+	35657761	35658017	antisense	NR_003051	RMRP	ACAGAGTCCTCAGTGTGTAGCCTAGGATACAGGCCTTCAGCACGAACCACAATGAGCCCC
hsa_circRNA_104233	39	29	22	26	32.5	30.5	76	29.5	6.15126	6.12716	5.99742	6.25738	6.09739	6.10844	6.25855	6.08626	P	P	A	A	A	P	P	P	ASCRP3001110	hsa_circ_0078362	circBase	chr6	+	155095122	155099179	exonic	NM_014892	SCAF8	ACAGAGTGTTGAGAAGTTTATTCAGAAATTGTATTCCCTGAATGACTATAAACCACCCAT
hsa_circRNA_077544	35	28	25	24	38	28	58	26	6.08891	6.11496	6.12015	6.17194	6.15686	6.04827	6.09156	6.02041	P	P	P	A	A	P	P	A	ASCRP3001111	hsa_circ_0077544	circBase	chr6	-	107531642	107533486	exonic	NM_020381	PDSS2	ACAGATCGGAGAGGAAAGTTATATCACAGATGATATTGGAATATCGACTTGGAAGGAGCA
hsa_circRNA_100826	109	121	99	82	205	200	339	168	7.39695	7.50747	7.50747	7.53784	7.66231	7.61111	7.65606	7.59954	P	P	P	P	P	P	P	P	ASCRP3001112	hsa_circ_0022245	circBase	chr11	-	61039146	61042056	exonic	NM_152718	VWCE	ACAGATCTGGTCGCCTGGTGACCCCTGTGAGTTATGCATCTGCCAGTGAGATGCTATTTC
hsa_circRNA_047820	210	142	102.5	63.5	136.5	158	317	121	8.63589	7.69271	7.54135	7.22244	7.23502	7.36891	7.58881	7.23323	P	P	P	P	P	P	P	P	ASCRP3001113	hsa_circ_0047820	circBase	chr18	+	56601664	56648849	exonic	NM_018181	ZNF532	ACAGATGCCACCAATGAGGAGGAAACAGAAATAAAAGAAGACACTAAGAAGACTTGCACT
hsa_circRNA_406688	262.5	162	118	177	263	256	316	274.5	9.07298	7.8921	7.73313	8.39853	7.94165	7.89324	7.58881	8.12628	P	P	P	P	P	P	P	P	ASCRP3001114		25070500	chr5	+	141765092	141770616	intronic	ENST00000510311	AC005592.2	ACAGATGGAAAAGGCGGCTCTCTGACTAGTGAAAGGGATCACAGTATAAGACAGTGAATA
hsa_circRNA_001508	35	44	39	39	65	61.5	128	59	6.10974	6.40934	6.45499	6.69423	6.57582	6.54454	6.65701	6.61422	M	P	P	P	P	P	P	P	ASCRP3001115	hsa_circ_0001508	circBase	chr5	+	80071512	80088663	exonic	NM_002439	MSH3	ACAGATTTATCATTTATGATAGAAATAAAGAACTCTGCTGTATCTTGTATACCAACTGAT
hsa_circRNA_018225	672	529	238	97.5	526	537	1361	414	10.692	9.52883	8.66279	7.72292	8.80046	8.80671	9.50533	8.59974	P	P	P	P	P	P	P	P	ASCRP3001116	hsa_circ_0018225	circBase	chr10	+	38726471	38734535	exonic	NR_024497	LINC00999	ACAGCAAAACGAAGTGACCTCACAATGACTCAAGCTACCACATGCTGTTGATTGTGAAAT
hsa_circRNA_000603	78	58.5	42	38	87.5	82.5	181	64	6.86088	6.67113	6.57162	6.60742	6.81222	6.76354	6.97366	6.6672	P	P	P	P	P	P	P	P	ASCRP3001117	hsa_circ_0000603	circBase	chr15	+	56680669	56687032	exonic	NM_198524	TEX9	ACAGCAACAGTTGTCTTCAGTAGAAAGGAGGTCTGTTACCATCTGAAGGGATAGTTCATC
hsa_circRNA_404129	45	26	25	24	34	29	52	26	6.25147	6.03813	6.15686	6.07828	6.07961	6.04827	6.02711	5.99006	P	P	A	P	A	P	P	A	ASCRP3001118		25242744	chr9	+	5066677	5081861	exonic	NM_004972	JAK2	ACAGCAACTTGGCAAGGATGGATTTTGCCATTAGTAAACTGAAGAAAGCAGGTAATCAGA
hsa_circRNA_404718	109	79	58.5	110	155	158.5	173	171	7.36182	7.00581	6.93935	7.85786	7.36292	7.36891	6.93091	7.61732	P	P	P	P	P	P	P	P	ASCRP3001119		25070500	chr10	+	12159671	12160917	exonic	NM_018706	DHTKD1	ACAGCAAGAGATGAGCAAATACAAACATGTTAAAGGCAGCCGTGTCAACTCTTCAAGAAA
hsa_circRNA_000234	60	36.5	27	26	33	38	67	30	6.49725	6.2829	6.15686	6.25738	6.06913	6.17194	6.15938	6.11885	P	P	P	P	A	P	P	P	ASCRP3001120	hsa_circ_0000234	circBase	chr10	-	35349801	35360267	exonic	NM_003591	CUL2	ACAGCAAGGGTGCAGACTATATGGACTGCTTATATAGATTTCAACACTACACTTGCACAA
hsa_circRNA_406746	86	40.5	34	31	52	51	100	52	6.99213	6.42247	6.44171	6.48032	6.36549	6.40828	6.45704	6.51497	P	P	P	P	P	P	P	P	ASCRP3001121		25070500	chr6	+	21108631	21144254	intronic	ENST00000378624	CDKAL1	ACAGCACAATTTTAGTAGAAAAAGCAAAGGACAAAAGATCTTTCTCGGGTGTTTCATTCT
hsa_circRNA_402458	8231	2676	10742	1702.5	11754	6572	5327.5	4460	14.485	12.0054	14.4626	11.2622	13.1675	12.2986	11.5622	11.6923	P	P	P	P	P	P	P	P	ASCRP3001122		25242744	chr2	+	208589523	208598771	exonic	NM_152523	CCNYL1	ACAGCACAGTCAGCCAGCCTAATCTTAGAACCACAGTAAAATGATTTAGCTTTGGAGTCA
hsa_circRNA_406802	51	28	27	24	40	27	80	27	6.33806	6.08759	6.22366	6.12274	6.15686	6.00083	6.27826	6.00505	P	P	P	A	P	P	P	A	ASCRP3001123		25070500	chr6	-	77981056	77983024	intergenic			ACAGCAGTAACAGTGAAAACTAAACATAGCTGTACCAAGGTATGAGCCTTGCAAGAAGAC
hsa_circRNA_404062	44	43	36	35	61	48	88	43.5	6.22899	6.38812	6.39931	6.57582	6.48133	6.35184	6.35405	6.36221	P	P	P	P	P	P	P	P	ASCRP3001124		25242744	chr8	-	74650518	74652103	exonic	NM_014393	STAU2	ACAGCAGTTTGGTCAATATTGTCTTAACATGCTTCAAATAAATCAGAGGCTGCCTACCAC
hsa_circRNA_401911	78	46	32	34.5	57	48	108	48	6.83127	6.49625	6.36877	6.52857	6.46166	6.36659	6.50024	6.44881	P	P	P	P	P	P	P	P	ASCRP3001125		25242744	chr18	+	9117835	9122679	exonic	NM_021074	NDUFV2	ACAGCATACTGGAGGCCATTCAGAAAAAGCTTGGGAAGACATGTAAGGAATTTGCATAAG
hsa_circRNA_088200	404	228	883	168.5	730	404	342	299	9.8557	8.33462	10.5479	8.33815	9.21519	8.44518	7.67979	8.22189	P	P	P	P	P	P	P	P	ASCRP3001126	hsa_circ_0088200	circBase	chr9	-	117819431	117819704	exonic	NM_002160	TNC	ACAGCCACGACAGCCAAAGAACCTGAAATTGGAAACTTAAATGTTTCTGACATAACTCCC
hsa_circRNA_059880	2239.5	4495	3367.5	1798.5	6328	5607.5	13772	4436	12.5623	12.7916	12.6299	11.3602	12.2912	12.0801	12.8946	11.6826	P	P	P	P	P	P	P	P	ASCRP3001127	hsa_circ_0059880	circBase	chr20	+	32354656	32358098	exonic	NM_032819	ZNF341	ACAGCCTCCTGCCACAGCACAGCCCCAAGAAGGACAATGCCGTCTACAAGGTTGGGCCAG
hsa_circRNA_008046	482	1440.5	1011	456	2475	2284.5	6124	1580	10.136	11.0412	10.7868	9.54171	10.9569	10.8169	11.7691	10.3205	P	P	P	P	P	P	P	P	ASCRP3001128	hsa_circ_0008046	circBase	chr14	+	31103152	31112611	exonic	NM_016106	SCFD1	ACAGCCTCTTCTGCTTTTTTGTTACTCTGGGCTTTTACACTCTGATCGAGATCCTATTCC
hsa_circRNA_406479	290.5	438	360	677	1024.5	1115	1133	1155	9.2492	9.26042	9.23939	10.0924	9.71598	9.79158	9.26244	9.90759	P	P	P	P	P	P	P	P	ASCRP3001129		25070500	chr4	-	54811039	54817857	antisense	uc003haa.3	PDGFRA	ACAGCGAAAAGACCTACAGCACTCTGCAAAAGGCATTCTTCACCAAAGTGTGTCTCCTTG
hsa_circRNA_020596	549.5	454	204	74	415	451	1221	350	10.3522	9.30277	8.45076	7.41393	8.4967	8.57251	9.37176	8.41113	P	P	P	P	P	P	P	P	ASCRP3001130	hsa_circ_0020596	circBase	chr11	-	133587	139152	exonic	uc001lnx.4	LOC100133161	ACAGCGAAACGAAGTGAGCTCACAATGACTCAAGCTGCCACATACTGTTGATTGTGAAAT
hsa_circRNA_003163	389	307	144	51	267	275	790	227	9.78409	8.77184	7.98335	6.99142	7.95865	7.97151	8.75319	7.92502	P	P	P	P	P	P	P	P	ASCRP3001131	hsa_circ_0003163	circBase	chr1	-	222652709	224149975	sense overlapping	NM_003268	TLR5	ACAGCGAAACGAAGTGAGCTCACAATGACTCAAGCTGCCACATAGTGTTGATTGTGAAAT
hsa_circRNA_092375	345	274	116	45	229	255	697	204.5	9.59379	8.59307	7.69184	6.84109	7.79185	7.87739	8.56854	7.80068	P	P	P	P	P	P	P	P	ASCRP3001132	hsa_circ_0001978	circBase	chr1	-	224142178	224149975	intronic	TCONS_l2_00001800	XLOC_l2_001331	ACAGCGAAATGAAGTGAGCTCACAATGACTCAAGCTGCCACATAGTGTTGATTGTGAAAT
hsa_circRNA_042451	73	31	26	27	38	35	58	37	6.79699	6.18668	6.15686	6.21711	6.17372	6.15686	6.08626	6.25855	P	P	P	P	P	P	P	P	ASCRP3001133	hsa_circ_0042451	circBase	chr17	-	20907514	20910300	exonic	NM_015276	USP22	ACAGCGAAGGCGATTTGAACACTCAGCCAAGCTGCGGCGGAAGATCACCACGTATGTGTC
hsa_circRNA_407104	91.5	44.5	35.5	35	60.5	55	87	58.5	7.08068	6.48579	6.46567	6.57582	6.52032	6.46261	6.34805	6.59448	P	P	P	P	P	P	P	P	ASCRP3001134		25070500	chr8	+	95879503	95888375	exonic	NM_017864	INTS8	ACAGCGTTTAAATCTCTGCAAGAACAAAACAGGAGGACATTGTGAATGATATTACAGCTG
hsa_circRNA_101851	260.5	413	317	198	524	528	1015	431.5	9.04519	9.17218	9.04519	8.55375	8.80086	8.78836	9.12683	8.64617	P	P	P	P	P	P	P	P	ASCRP3001135	hsa_circ_0005733	circBase	chr16	+	69279504	69304188	exonic	NM_006750	SNTB2	ACAGCTACCCACTTGTTGCCACCAGTCAAGTTCATCCGAGAAGTAACACCATATATCAAG
hsa_circRNA_100283	99.5	56	64	42	47	50.5	63	41	7.22814	6.65035	7.01798	6.75651	6.28521	6.3715	6.12522	6.29999	P	P	P	P	P	P	P	P	ASCRP3001136	hsa_circ_0013222	circBase	chr1	-	94360169	94363454	exonic	NM_002061	GCLM	ACAGCTGTTGACTCACAATGATCCAAAAGCAAAACTGTTCATTGTAGAATCAAACTCTTC
hsa_circRNA_077893	59.5	27	21	26	33	30	56	28	6.52522	6.03813	5.88638	6.14437	6.08759	6.04827	6.06644	6.04429	P	P	A	P	P	P	P	A	ASCRP3001137	hsa_circ_0077893	circBase	chr6	+	134303705	134305809	exonic	NM_004865	TBPL1	ACAGGAAGTATCACAGTAACAGAAAGTATTAATGAAGCTTAGAAAACCTAGAATTACAGC
hsa_circRNA_028319	2165	3598.5	2738	6919	10433	10612	10183	12106	12.5109	12.4226	12.2533	13.1548	13.0114	12.9897	12.4581	13.1088	P	P	P	P	P	P	P	P	ASCRP3001138	hsa_circ_0028319	circBase	chr12	-	112370389	112381173	exonic	NM_138341	TMEM116	ACAGGACACCAAGCTTCACATGGCCCTTTATGTTCTCCAGATATTCTACATTTCCTCATT
hsa_circRNA_019548	191	59	44	40	67	71	108	60	8.45143	6.72845	6.65035	6.63603	6.56592	6.65125	6.50024	6.60788	P	P	P	P	P	P	P	P	ASCRP3001139	hsa_circ_0019548	circBase	chr10	+	102739604	102740986	exonic	NM_017893	SEMA4G	ACAGGACATAGAGAGAGGAAATCGAGGCTGTGAGAGCAGCAGGGATACAGGAAGACCCTG
hsa_circRNA_092490	47	37	29	23.5	33.5	36	107	32	6.28521	6.25738	6.22366	6.09871	6.09739	6.15686	6.50024	6.14054	P	P	P	A	P	P	P	P	ASCRP3001140	hsa_circ_0001064	circBase	chr2	+	120830753	120836157	exonic	NM_020909	EPB41L5	ACAGGAGTCCTTGTTTTTGAAGGAGATACCAAAATTGGCTTATTTTTTTGCATTGGTTGG
hsa_circRNA_006314	75	97	91	74	119	112	190	106	6.78568	7.22183	7.37787	7.41393	7.07704	7.03895	7.03452	7.12925	P	P	P	P	P	P	P	P	ASCRP3001141	hsa_circ_0006314	circBase	chr15	+	72810407	72837305	exonic	NM_005744	ARIH1	ACAGGATATGCCTTGTCAGATCTGCTACTTGAACTACCCTAACTCGAATCCAGCAACTAT
hsa_circRNA_101277	35	25	25	24	31	27.5	63	26	6.0502	6.01065	6.18853	6.07828	6.04963	5.98834	6.12274	5.99006	P	P	P	A	A	P	P	A	ASCRP3001142	hsa_circ_0007610	circBase	chr13	+	76301164	76335174	exonic	NM_005358	LMO7	ACAGGATTTATCAAATCGAGTCACTGTCAATTTGATTAATAAGCTTAAACCTGGCGTCAT
hsa_circRNA_007209	88.5	78	63	60	104.5	94.5	187.5	84	7.00163	6.97724	7.00897	7.14962	6.9346	6.87624	7.01278	6.90308	P	P	P	P	P	P	P	P	ASCRP3001143	hsa_circ_0007209	circBase	chr8	-	135612678	135622898	exonic	NM_020863	ZFAT	ACAGGCACATCTTAAAGTTCACACAGCACTGGTAACGAGTCTGACCTTGAACTAGAAAAG
hsa_circRNA_405028	72	49	41	33	64.5	62	127	47	6.74189	6.53248	6.54881	6.44733	6.55978	6.53782	6.65701	6.43443	P	P	P	P	P	P	P	P	ASCRP3001144		25070500	chr12	+	72955944	73015531	exonic	NM_013381	TRHDE	ACAGGCATCAACACTTATTTCAGATTGGATTTCCAGCAACAGGAACAGGATTATTTAACC
hsa_circRNA_400081	44	80	58	49	146	133	377.5	108	6.22899	7.03245	6.91389	6.94262	7.30322	7.20608	7.8023	7.14011	P	P	P	P	P	P	P	P	ASCRP3001145	hsa_circ_0092309	circBase	chr4	+	152021740	152022080	intronic	ENST00000274065	RPS3A	ACAGGCTTGACTTTGCGTAAGTAGCTTATTCTTGGTTTGTATTTTCCTTAAGTTGGCGCT
hsa_circRNA_037977	71	33	26	24	34	29	61	30	6.70675	6.18668	6.13926	6.12274	6.14054	6.08891	6.11626	6.08626	P	P	P	A	P	P	P	P	ASCRP3001146	hsa_circ_0037977	circBase	chr16	+	14738130	14743830	exonic	NM_016561	BFAR	ACAGGGAAAGGTTTTTATCTGAACGAGTAAATGGAAGATTAATGATGTTTTGCAGCAGTT
hsa_circRNA_404886	45.5	33	26	26.5	36	37	102	34	6.29607	6.23139	6.18853	6.19409	6.15686	6.21589	6.3935	6.17923	P	P	P	P	A	P	M	P	ASCRP3001147		25070500	chr11	+	48175347	48177671	exonic	NM_002843	PTPRJ	ACAGGGAAGAGATCTGAAGCTTGTTGGAATTAGTCAACCTAAATATGCAGCAGAACTGGC
hsa_circRNA_401419	119	69	55	43	75.5	74	151	62	7.57305	6.83285	6.82297	6.75651	6.67025	6.70675	6.79216	6.61422	P	P	P	P	P	P	P	P	ASCRP3001148		25242744	chr15	+	57743697	57746016	exonic	NM_032866	CGNL1	ACAGGGAGAAGGGAGCTCTGATTGAGGCTTGTAATTCCACATCTGAAGTCAAAGATCTAT
hsa_circRNA_069847	113	81	53	38	84	81	176	64	7.44991	7.06301	6.81343	6.60742	6.74273	6.731	6.94847	6.6672	P	P	P	P	P	P	P	P	ASCRP3001149	hsa_circ_0069847	circBase	chr4	+	57355553	57361560	exonic	NM_006947	SRP72	ACAGGGAGATTTGAAAAAGAAGAAAAAGAAAAAGAAGGGTATCTGCATTAGTTACCATGT
hsa_circRNA_009554	42	44	39	34	49	45.5	76	43	6.20249	6.43443	6.54025	6.513	6.31463	6.332	6.24266	6.35294	P	P	P	P	P	P	P	P	ASCRP3001150	hsa_circ_0009554	circBase	chr1	+	8022822	8045342	exonic	NM_007262	PARK7	ACAGGGCATTTAGCAAACTAGCTTGTAAACATATAACATAAAAATGGCTTCCAAAAGAGC
hsa_circRNA_405317	76	74.5	52	41	94	106	194	81	6.83127	6.91205	6.73354	6.70675	6.86665	6.99213	7.05291	6.88118	P	P	M	P	P	P	P	P	ASCRP3001151		25070500	chr15	+	40933576	40943017	sense overlapping	NM_144508	CASC5	ACAGGGCATTTATCCACAACAGTGTTTCTCAAGCTTGAATACTACCATAATTTTTAGATT
hsa_circRNA_104304	154	209.5	132	97	260	270	491	204	8.02805	8.2	7.86554	7.71478	7.93077	7.94386	8.13139	7.80331	P	P	P	P	P	P	P	P	ASCRP3001152	hsa_circ_0079363	circBase	chr7	-	6465618	6472590	exonic	NM_139179	DAGLB	ACAGGGCTGCAGTACAGGGACTTCATCCACGTCAGCTTCCATGACAAGGACACAGATCTG
hsa_circRNA_405956	50	28	22.5	22	26	28	60	27	6.36549	6.03813	5.95845	6.03125	5.94033	6.02376	6.11105	6.07103	P	P	A	A	A	P	P	A	ASCRP3001153		25070500	chr2	+	122797769	122800726	intergenic			ACAGGTATCTTGCAATCAATAAGAGTTCAAGAGCAAGATAAGCTGAGCAGGAATCAGGAA
hsa_circRNA_407257	136	186.5	152.5	65	306.5	323	451	205.5	7.79886	8.05908	8.0492	7.25193	8.11243	8.17384	8.02267	7.80956	P	P	P	P	P	P	P	P	ASCRP3001154		25070500	chr9	+	140109659	140109825	intronic	ENST00000344894	NDOR1	ACAGGTGAGGGCAGCCTTGGGCCTGGTGGTTGGAGCCCAGGACCGGCCCTGGGAAAGCTG
hsa_circRNA_029998	75	55	34	28.5	54	49.5	100	47.5	6.79699	6.66453	6.42712	6.27826	6.39931	6.37902	6.45704	6.42667	P	P	P	P	P	P	P	P	ASCRP3001155	hsa_circ_0029998	circBase	chr13	-	36822742	36828280	exonic	NM_001144981	CCDC169	ACAGGTGGATCAACTGCCTAGGATGCAAGAGAATCTAGTGAAAACGAATCCTTAAACACA
hsa_circRNA_062993	53	43	35	36.5	56.5	56	109	56	6.40828	6.43443	6.4783	6.55841	6.41358	6.44881	6.51595	6.56074	P	P	P	P	P	P	P	P	ASCRP3001156	hsa_circ_0062993	circBase	chr22	+	33254003	33259028	exonic	NM_000362	TIMP3	ACAGTAAAGTGGTTTTATTTCTATCACAGTCGCGTCTATGATGGCAAGATGTACACGGGG
hsa_circRNA_404684	48	30	24.5	22	34	29	63	32	6.30342	6.11496	6.10396	6.03125	6.05699	6.02376	6.11626	6.15812	P	P	P	A	A	P	P	P	ASCRP3001157		25070500	chr1	+	235498556	235506198	sense overlapping	NR_036605	GGPS1	ACAGTAAATAGATTAGCTTTGAAGTTTAAATCCAATGGAGAAGACTCAAGAAACAGTCCA
hsa_circRNA_104479	52	40.5	37	48	71	81	113	79	6.35405	6.37685	6.46567	6.94262	6.60047	6.731	6.55266	6.86931	P	P	P	P	P	P	P	P	ASCRP3001158	hsa_circ_0001741	circBase	chr7	-	128655032	128658211	exonic	NM_012470	TNPO3	ACAGTAGTATCTCTATTGGTTCATGCATGGGAGATCTCAGACCAGTTGTTACAGATCCGG
hsa_circRNA_079518	44	56	44	52.5	79	74	131	73.5	6.25147	6.65035	6.59354	7.04679	6.71831	6.67113	6.69211	6.80543	P	P	P	P	P	P	P	P	ASCRP3001159	hsa_circ_0079518	circBase	chr7	-	17890448	17937069	exonic	NM_015132	SNX13	ACAGTATCTTAGATCTCTAGATACAGCTGGTGATGGCCAGTCTATCCATATGGGGATGGG
hsa_circRNA_104736	314	390	325	420	735.5	754	1093	771.5	9.41119	9.09375	9.07953	9.44851	9.22538	9.23939	9.21069	9.37887	P	P	P	P	P	P	P	P	ASCRP3001160	hsa_circ_0086414	circBase	chr9	-	16435552	16437522	exonic	NM_017637	BNC2	ACAGTGGCTGGTTGCAATGCTGCATTCCCCTCTCGCCGAAGCCGAGACAGGATGCTGCTG
hsa_circRNA_030788	156	114	111	70	98	99.5	156.5	83	8.05381	7.40627	7.66586	7.34807	6.89704	6.91687	6.83601	6.92943	P	P	P	P	P	P	P	P	ASCRP3001161	hsa_circ_0030788	circBase	chr13	-	101997616	102031004	exonic	NM_052867	NALCN	ACAGTGGCTTTAATGAGATAGGGGGATAGTTCCTATGTGAAAGATCGCTGGTGTGTTTTT
hsa_circRNA_100423	978	2467	1977	2021	3853	3632	6468	3471	11.3021	11.8927	11.7774	11.4886	11.5777	11.4797	11.8293	11.3917	P	P	P	P	P	P	P	P	ASCRP3001162	hsa_circ_0006267	circBase	chr1	+	198247090	198266370	exonic	NM_133494	NEK7	ACAGTGTGACTACCCACCTCTTCCTTCAGATCACTATTCAGAAGAACATTTTAAGAAGCA
hsa_circRNA_405952	249.5	264	260	205.5	594	594	945	498	8.96246	8.5222	8.77818	8.60121	8.94245	8.93171	9.03115	8.80113	P	P	P	P	P	P	P	P	ASCRP3001163		25070500	chr2	-	122125405	122135069	sense overlapping	NM_015282	CLASP1	ACAGTGTGCTGTGCTGCAGGTTATCCCTAGGCTAAAAGAGAACTCTGTATGAGTTAAATG
hsa_circRNA_404635	113	99	100	48	163	135	264	112	7.44991	7.25575	7.51905	6.94262	7.38893	7.2176	7.39054	7.18463	P	P	P	P	P	P	P	P	ASCRP3001164		25070500	chr1	+	193332350	193334904	sense overlapping	NR_125789	LINC01031	ACAGTGTGTCAGGAGGTGTTTCTAGAGAGCTATCTTATCACCAACATCACCAAGTATGCT
hsa_circRNA_404693	135	83	61	39	112	110	225.5	85	7.77309	7.06301	6.94628	6.63603	7.04474	6.99881	7.2176	6.92943	P	P	P	P	P	P	P	P	ASCRP3001165		25070500	chr1	+	243542022	243589860	exonic	NM_006642	SDCCAG8	ACAGTGTGTCCAGCATGGGAGAGTACATGAGACGATGAAGCAAAGGAAATAGAGAAATTG
hsa_circRNA_404550	65	28	22	24.5	35	24	49	26	6.61652	6.08759	6.01345	6.19409	6.04963	5.93605	5.9755	6.02041	P	P	A	A	A	P	P	A	ASCRP3001166		25070500	chr1	+	93683294	93692006	exonic	NM_206886	CCDC18	ACAGTTAAAGAAGAAATCTGAAGAGGAAAAGAATGAAAAGATAAGGAGTCTAGAAACCAA
hsa_circRNA_100752	78	70	49.5	47	100	102	198.5	103	6.85085	6.87585	6.76105	6.88991	6.9113	6.92943	7.08498	7.08631	P	P	P	P	P	P	P	P	ASCRP3001167	hsa_circ_0020976	circBase	chr11	-	5367002	5368140	exonic	NR_038321	OR51B5	ACAGTTAGATCTCATCTCTATGGGTGGAAGATGTTGAGAAGGAACAACATGATCTAAGTC
hsa_circRNA_009110	43	28	22	21.5	28	27	64	28	6.22899	6.08759	6.08626	5.9103	5.94033	5.98122	6.15126	6.04429	P	P	A	A	A	P	P	P	ASCRP3001168	hsa_circ_0009110	circBase	chr18	-	19144163	19148055	exonic	NM_052911	ESCO1	ACAGTTGATTATAAATTTCAGCCAATGTTTGGAATCCAAGCTAGAAAACAGTCCAGTGGA
hsa_circRNA_103894	36.5	35	30	25	49	37	65	35	6.07961	6.23139	6.30684	6.17194	6.28521	6.15686	6.15938	6.19706	P	P	P	P	P	P	P	P	ASCRP3001169	hsa_circ_0073035	circBase	chr5	+	74639677	74640157	exonic	NM_000859	HMGCR	ACAGTTGTCATTCACTTCTTAGACAAAGAATTGACAGGCTTGAAGATGTTTTGAGCAGTG
hsa_circRNA_100279	122.5	136	100	76	262	251	557	183	7.58412	7.64484	7.50747	7.42235	7.94616	7.87316	8.28443	7.68177	P	P	P	P	P	P	P	P	ASCRP3001170	hsa_circ_0003069	circBase	chr1	+	93301746	93303190	exonic	NM_000969	RPL5	ACATAAAGAACAGCGTAACTCCAGACATGCTTCTCAATAGGTTTGGCATGGACAAGATCT
hsa_circRNA_406007	417	611	543	778	1072	1127	1409	1146	9.91425	9.73777	9.85609	10.2567	9.77028	9.80064	9.55564	9.89649	P	P	P	P	P	P	P	P	ASCRP3001171		25070500	chr2	+	190584297	190585513	exonic	NM_144708	ANKAR	ACATAAAGGCCTCCCATATCTTATCAGATTTCTGAGTTCTGATTCAGGCACCATTCCTGC
hsa_circRNA_102862	56	106	91	53	138	132	300	104	6.4783	7.34807	7.29722	7.05797	7.24572	7.2009	7.53323	7.11381	P	P	M	P	P	P	P	P	ASCRP3001172	hsa_circ_0004305	circBase	chr2	+	179400458	179407088	exonic	NR_038272	TTN-AS1	ACATACTCATTTCCTTCGGTGATCACAGGATCTGGTTTGCCACTGAAAGGAATCTTGATG
hsa_circRNA_000982	58	30.5	23.5	24	26	27	52	27	6.49725	6.12716	6.02987	6.03125	5.94033	6.02376	6.0395	6.04429	P	P	A	A	A	P	P	A	ASCRP3001173	hsa_circ_0000982	circBase	chr2	+	24357988	24369956	exonic	NM_001145710	FAM228B	ACATAGAAAGTGAATTTTGTAGAAGGAGAAGGTTTTAGCTAAAGAAGATACTGAGGCAGC
hsa_circRNA_092585	77	64	57	42	68.5	71	130	52	6.81463	6.76105	6.88118	6.70675	6.58283	6.62967	6.67378	6.48924	P	P	P	P	P	P	P	P	ASCRP3001174	hsa_circ_0001886	circBase	chr9	-	125895123	125923347	exonic	NM_018387	STRBP	ACATAGCTCCAGAAAATGTTTCGATGAAAGATCCTCCGGACTTATTGGACAGGCAGAAAT
hsa_circRNA_402346	492.5	860	550	1374	2173.5	2164	2528	2524.5	10.1656	10.2527	9.87085	11.0008	10.7895	10.7459	10.412	10.9534	P	P	P	P	P	P	P	P	ASCRP3001175		25242744	chr2	+	113258782	113260758	exonic	NM_153712	TTL	ACATATAATAAGGTGAAGGCATTCTCATCTCCTCAGAGGCTTCAGAGCTTCTCGATTTCA
hsa_circRNA_063878	37	27	20.5	20	38	33.5	79.5	28	6.12845	6.06374	5.91778	5.86426	6.15686	6.12974	6.28406	6.04429	P	P	A	A	P	P	P	P	ASCRP3001176	hsa_circ_0063878	circBase	chr22	+	50563820	50566936	exonic	NM_018995	MOV10L1	ACATATAATAGCTTCTGAACATGTCAAATTACAAGGAGAAGTTTTCGACTTTGCTGTGGC
hsa_circRNA_035484	55.5	41	37.5	44	56	53	85	55.5	6.45087	6.36549	6.46567	6.78849	6.44881	6.42712	6.332	6.55074	P	P	P	P	P	P	P	P	ASCRP3001177	hsa_circ_0035484	circBase	chr15	+	59397283	59417244	exonic	NM_004701	CCNB2	ACATATATTGAGGAAAAATAAAGCGATTGGTTTTTCTTAAGGTAGGGCCGCCCAATGGGG
hsa_circRNA_070520	110	288.5	229	169.5	448	453	964	384.5	7.41552	8.65579	8.60636	8.35866	8.60074	8.60321	9.06671	8.52045	P	P	P	P	P	P	P	P	ASCRP3001178	hsa_circ_0070520	circBase	chr4	-	103226145	103236987	exonic	NM_022154	SLC39A8	ACATATGGTCAGTGTTTAACTGCTGAAGAGATCTTTTCCCTTCATGGCTTTTCAAATGCT
hsa_circRNA_061372	186	493	340	167	762	718	1988	585	8.38051	9.41374	9.1546	8.34167	9.27859	9.18044	10.0679	9.00413	P	P	P	P	P	P	P	P	ASCRP3001179	hsa_circ_0061372	circBase	chr21	-	30428647	30437426	exonic	uc002yna.3	CCT8	ACATATTGTTACTGTCAAGGCTCTGGTATCAGTTCCTCTTCAGTATTGCATGGCATGGTT
hsa_circRNA_406427	61	76	63.5	50.5	95	95.5	202	82	6.56877	6.99213	6.99213	7.02523	6.88686	6.87624	7.10144	6.90308	P	P	P	P	P	P	P	P	ASCRP3001180		25070500	chr3	+	197559067	197566268	exonic	NM_032773	LRCH3	ACATCAAAACAGCCTACAGATGAATTTTCAGATCTGCCTCTTCGAGTAGCAGAGATTACT
hsa_circRNA_101235	120	72.5	64.5	52	92	86	152	69	7.57305	6.91205	7.02593	7.03589	6.85778	6.79175	6.81142	6.72296	P	P	P	P	P	P	P	P	ASCRP3001181	hsa_circ_0029762	circBase	chr13	-	25049609	25052414	exonic	NM_006437	PARP4	ACATCAAAGGGAGAATCATAGACACTGTAGCCCAGTACAAGTATCAAGTACTCACACCCG
hsa_circRNA_103642	158.5	65	43	47	63	59	116	52	8.12124	6.81463	6.61606	6.88991	6.5426	6.46261	6.56877	6.5455	P	P	P	P	P	P	P	P	ASCRP3001182	hsa_circ_0001411	circBase	chr4	+	54249939	54256040	exonic	NM_030917	FIP1L1	ACATCAAGACAGGGGGAAGAGTTTATGGAACTACAGAAAGTGACTGAGACCGAAGATGAT
hsa_circRNA_406076	74	62.5	59	38	103	77	208	64.5	6.81463	6.79094	6.91389	6.66453	6.92943	6.70675	7.13504	6.68755	P	P	P	P	P	P	P	P	ASCRP3001183		25070500	chr2	+	243056789	243081039	exonic	NR_130699	LOC728323	ACATCAAGAGACCTATCAAGACCTGTATCCAGGAAAAGTATCTTAAATAGCGAAGATGGA
hsa_circRNA_007658	107	112	63	31	70	102	244.5	83	7.37733	7.41552	7.00022	6.39242	6.60788	6.95535	7.3035	6.91538	P	P	P	P	P	P	P	P	ASCRP3001184	hsa_circ_0007658	circBase	chr9	+	36597218	36643080	exonic	NM_014791	MELK	ACATCACAGAAACAACAGGCAAACAATGGAGGATTTAATTTCACTGGAAAATTTGCTGTT
hsa_circRNA_007021	53	26	23	23	34	41	43	27	6.41886	6.01065	6.08626	6.12274	6.05699	6.26326	5.93825	6.04429	P	P	A	A	A	P	P	P	ASCRP3001185	hsa_circ_0007021	circBase	chr6	-	143238332	143247159	intronic	ENST00000367603	HIVEP2	ACATCACATACGAAACTGTATGATAAAGAAGAGTCGTATCAGCTGAGCAGTCGTGATTGT
hsa_circRNA_100424	109	84	71.5	77	131.5	135	163.5	112.5	7.36836	7.08631	7.14867	7.45761	7.16348	7.20974	6.88458	7.18463	P	P	P	P	P	P	P	P	ASCRP3001186	hsa_circ_0002869	circBase	chr1	+	201681944	201687883	exonic	NM_020443	NAV1	ACATCACTACCGGACCCAGAGTCCCAGAGAAAGAGGACAGTGCAGAATGTCCTGGATCTC
hsa_circRNA_001483	43	40.5	35	35	51	47	120.5	47	6.22899	6.35405	6.45499	6.48032	6.36549	6.32253	6.60921	6.38327	P	P	P	P	P	P	P	M	ASCRP3001187	hsa_circ_0001483	circBase	chr5	-	54562965	54568003	exonic	NM_019030	DHX29	ACATCACTGTTAACCCTAGAGATTGTTTTAGCAACCAATATTGCAGAGACGGGTATCACT
hsa_circRNA_009725	112.5	163	123	380.5	500	596.5	515	817	7.44215	7.8818	7.77082	9.35882	8.73134	8.92816	8.18261	9.45309	P	P	P	P	P	M	P	P	ASCRP3001188	hsa_circ_0009725	circBase	chr1	+	10460449	10480201	exonic	uc001arc.3	PGD	ACATCAGACTGAGTCTGTGCTTTTAATAGGACTGTCTCCAAAGTTGATGATTTCTTGGCC
hsa_circRNA_402193	53	38	31	29	48.5	44	104	42	6.42667	6.32253	6.28058	6.332	6.3057	6.2932	6.47323	6.36659	P	P	P	P	P	P	P	P	ASCRP3001189		25242744	chr2	+	30775358	30791042	exonic	NM_001304446	LCLAT1	ACATCCAAGAACTACAGGCTTTACTTTTGTGGTAGACCGTCTAAGAGAAGCACAGTCACA
hsa_circRNA_063981	2832	4641	4294	5624	10274	10304	14248	10226	12.9169	12.8526	13.0273	12.9218	12.9823	12.9497	12.9387	12.8823	P	P	P	P	P	P	P	P	ASCRP3001190	hsa_circ_0063981	circBase	chr22	-	50904191	50904269	exonic	NM_002972	SBF1	ACATCCACCTCCTCCCTGAAGATGCAGGTCCTGGACCCGGAGCTGGAGTTGGCTGACCTC
hsa_circRNA_004926	58.5	41	35	37	64.5	59	95	60	6.50564	6.38812	6.45499	6.55841	6.5354	6.50024	6.38705	6.62856	P	P	P	P	P	P	P	P	ASCRP3001191	hsa_circ_0004926	circBase	chr20	-	61485367	61491660	exonic	NM_006602	TCFL5	ACATCCAGGAAAGACATGGAGATTCTCTTAAAAAGTTTGGTAACTCTCATTCGACATCCA
hsa_circRNA_100118	1237	1655.5	1772	1581	2134	2347	2638	2185	11.6923	11.2563	11.6167	11.1703	10.7575	10.8498	10.474	10.7495	P	P	P	P	M	P	P	P	ASCRP3001192	hsa_circ_0011122	circBase	chr1	-	28365349	28369161	exonic	NM_001990	EYA3	ACATCCCTCGCTCATCCAATGATTATACCTCACAAATGTATTCTGCAAATCAAGTAAGCA
hsa_circRNA_102532	74	47	43	32	61	55	143	47	6.79699	6.49625	6.63914	6.40934	6.50024	6.43443	6.75484	6.44881	P	P	P	P	P	P	P	P	ASCRP3001193	hsa_circ_0008813	circBase	chr19	+	34942885	34955036	exonic	NM_005499	UBA2	ACATCCTTCATAGGAGAAGAAACGAATGCATCAGATCAACAGAATGAACCCCAGTTAGGC
hsa_circRNA_102525	49	46	37.5	35	63	64	128.5	58.5	6.35405	6.49625	6.49125	6.54454	6.5517	6.57582	6.65701	6.58283	P	P	P	P	P	P	P	P	ASCRP3001194	hsa_circ_0050518	circBase	chr19	+	34922765	34955036	exonic	NM_005499	UBA2	ACATCCTTCATAGGTTGCCAAGGAAAGTGTACTGCAGTTTTACCCGAAAGCTAATATCGT
hsa_circRNA_103158	68	47	43	26	70	78	120	50	6.65523	6.49625	6.63914	6.17194	6.62967	6.70675	6.61514	6.4788	P	P	P	P	P	P	P	P	ASCRP3001195	hsa_circ_0062220	circBase	chr22	-	19187244	19189004	exonic	uc021wle.1	CLTCL1	ACATCGTCATTCATGCAGATGAGCTGGAGGAGCTGATGTGCTATTACCAGGTTGGAGACC
hsa_circRNA_405663	53	62	41	29	70	63	134.5	54	6.42667	6.76105	6.57162	6.36877	6.64005	6.56265	6.71659	6.56074	P	P	P	P	P	P	P	P	ASCRP3001196		25070500	chr18	+	14763684	14764089	exonic	NM_001145029	ANKRD30B	ACATCTACAAAAGCAAGTACAAATGAAGGAACATCTACAGGAACACCTGATGAGGCTGCA
hsa_circRNA_103169	65	36	31.5	30	43.5	39.5	63	35.5	6.61652	6.34028	6.35405	6.35184	6.2486	6.22366	6.14054	6.22899	P	P	P	P	P	P	P	P	ASCRP3001197	hsa_circ_0062432	circBase	chr22	-	22057658	22065197	exonic	NM_013313	YPEL1	ACATCTACTGCGAGAACTGCAAGACCACGCTCGGGTGGAAATACGTTACGTTTTTCTCTC
hsa_circRNA_055999	32	26.5	27.5	20	41	34	70	25.5	6.02376	6.09871	6.13926	5.94473	6.17372	6.11496	6.17746	5.98122	P	P	P	A	P	P	P	A	ASCRP3001198	hsa_circ_0055999	circBase	chr2	+	109405307	109411177	exonic	NM_144978	CCDC138	ACATCTGAAATTGCAGGTGATTTGGATATCTACTCTGGAGATAAAGTTGGTTCATCGTTA
hsa_circRNA_406708	44	28	27.5	22	30	29	54	28	6.25147	6.11496	6.2086	5.98905	6.02987	6.02376	6.04963	6.04429	P	P	P	A	A	P	P	P	ASCRP3001199		25070500	chr5	+	167937585	167938576	sense overlapping	NM_002887	RARS	ACATCTGGCACAGTCAGATGAAAAGTGGAAAAAGTTTAAAACACGTTCGGGTGAAACAGT
hsa_circRNA_004889	218	334	313	184	337	324	650.5	267.5	8.71417	8.89124	9.02433	8.44544	8.24042	8.18279	8.47796	8.10407	P	P	P	P	P	P	P	P	ASCRP3001200	hsa_circ_0004889	circBase	chr15	+	57383986	57387361	intronic	ENST00000560190	TCF12	ACATCTTTTTGGCACATCACTAGGGTTTTACAGACAGCCCTCATTACAGTGATCACTTGA
hsa_circRNA_001767	37	27	25	23	41	35	84.5	33	6.12845	6.06374	6.10396	6.09871	6.14054	6.14054	6.30684	6.17923	P	P	P	A	P	P	P	P	ASCRP3001201	hsa_circ_0001767	circBase	chr7	-	148809228	148815440	exonic	NM_001001661	ZNF425	ACATGAAGAATACTGGAAAGTTGCTATGTTTTGGTAACTGTGACATTTGATGATGTGGCC
hsa_circRNA_101814	52	29	29	24	39	36.5	97	32.5	6.37902	6.13926	6.25147	6.12274	6.17372	6.15686	6.44067	6.16944	P	P	P	A	P	P	P	P	ASCRP3001202	hsa_circ_0039353	circBase	chr16	+	53189837	53191453	exonic	NM_025134	CHD9	ACATGACAGAAATCACCTATGTTTACAGCGACAGGATTTTGACACTTCATGACATGTCAT
hsa_circRNA_007460	119	170	139	129.5	220	217.5	369.5	201	7.54364	7.93797	7.92856	8.06045	7.75	7.71263	7.77051	7.79703	P	P	P	P	P	P	P	P	ASCRP3001203	hsa_circ_0007460	circBase	chr17	+	28811231	28819771	exonic	NM_004871	GOSR1	ACATGACCACCTTCGAAATTCTGATACAACACCCCTTTTAAATGGATCAAGCCAAGACAG
hsa_circRNA_103616	78.5	63	45	51	97.5	87	147	83	6.86088	6.74442	6.68122	7.01348	6.88991	6.81142	6.7779	6.91538	P	P	P	P	P	P	P	P	ASCRP3001204	hsa_circ_0069380	circBase	chr4	+	26614790	26622310	exonic	NM_018317	TBC1D19	ACATGAGGAAAGCACAGGCCAGTCTTCAGAGACCTGAGATTAAACTTGAATCACTGAAAG
hsa_circRNA_008399	86	87.5	75	77	145	139.5	228	140	6.97366	7.10502	7.13504	7.44371	7.2889	7.23263	7.22694	7.39749	P	P	M	P	P	P	P	P	ASCRP3001205	hsa_circ_0008399	circBase	chrX	+	48433555	48435497	exonic	NM_006743	RBM3	ACATGCACATAATATAGGACTTGAACTGCCATGTCCTCTGAAGAAGGAAAGCTCTTCGTG
hsa_circRNA_103311	269	363	307.5	320	654	699	918	599	9.12877	9.0001	9.00909	9.1349	9.07224	9.13226	8.98574	9.03599	P	P	P	P	P	P	P	P	ASCRP3001206	hsa_circ_0064651	circBase	chr3	+	30029633	30032700	exonic	NM_001003792	RBMS3	ACATGCACCTGCATATTCTTACCAACAGTCTAATATATGACTGCTGCTGCTCCTATGCAA
hsa_circRNA_405209	73	37	26	30	33.5	35	61	33	6.77748	6.2829	6.12015	6.332	6.09739	6.15686	6.12974	6.17923	P	P	P	P	P	P	P	P	ASCRP3001207		25070500	chr14	-	39623414	39628754	exonic	NM_001079537	TRAPPC6B	ACATGCATCTAAGGAAAACGGACGATGTATTACTAAGCTGGAAAACATGGGGTTTCGAGT
hsa_circRNA_104327	1191	2752	1819	4136	5858	6252	5911	6368	11.6252	12.0488	11.6565	12.471	12.1597	12.2315	11.716	12.2204	P	P	P	P	P	P	P	P	ASCRP3001208	hsa_circ_0001971	circBase	chr7	-	23015828	23023664	exonic	NM_032581	FAM126A	ACATGCCCAGTGTTTCTCTTCAGTCACTGTGTCAAATTTGTTCAAGACATTACCAGAAAC
hsa_circRNA_025988	44	50	39.5	33.5	74	76	186	65	6.2656	6.58658	6.51595	6.50024	6.65701	6.69901	7.00897	6.68122	P	P	P	P	P	P	P	P	ASCRP3001209	hsa_circ_0025988	circBase	chr12	-	46751970	46760951	exonic	NM_018976	SLC38A2	ACATGCTTAATCCTGAGGTCTTTATTATATGAACAATTGGGATATAAGGCATTTGGATTA
hsa_circRNA_006471	631	860	781	966	1350.5	1489.5	1739	1493	10.5736	10.2527	10.3891	10.5381	10.0753	10.1773	9.86461	10.2494	P	P	P	P	P	P	P	P	ASCRP3001210	hsa_circ_0006471	circBase	chr19	-	11623870	11625036	exonic	NM_016581	ECSIT	ACATGGAGCCTGACCTTAGTGCCAGGGTCACCATCTACCAGGTCCCTCGCCGGCTCCCTC
hsa_circRNA_100170	39	71	49	32	102.5	97	192	70	6.12015	6.87585	6.70637	6.40934	6.91687	6.90571	7.03452	6.74862	P	P	P	P	P	P	P	P	ASCRP3001211	hsa_circ_0011589	circBase	chr1	-	36212366	36212593	exonic	NM_022111	CLSPN	ACATGGAGGAACTTCTGAACCTTTGTTCAGGAAAATTCACTTCTCAGGGTTCTTAAATGT
hsa_circRNA_003613	1174	1773	1483	1265	3095.5	3143	5287	2802	11.6041	11.3482	11.3467	10.9004	11.2581	11.2647	11.5488	11.1002	P	P	P	P	M	P	P	P	ASCRP3001212	hsa_circ_0003613	circBase	chr1	-	52283737	52299842	exonic	NM_002525	NRD1	ACATGGGCACTTCCTCCTCAACAGCAACATTACAGTGGTATTCATGGGTAGTTTGAAATA
hsa_circRNA_404106	188	320	244	127.5	404.5	385	845	327.5	8.43839	8.83919	8.70549	8.02717	8.46133	8.38127	8.86647	8.3321	P	P	P	P	P	P	P	P	ASCRP3001213		25242744	chr8	+	126021212	126021585	exonic	NM_003129	SQLE	ACATGGTTGAAAAAATTTACCCACAAATACCTGGAACTCCATGCTCCACTGACTGTTGTT
hsa_circRNA_102372	78.5	74	55	41	95	97	175.5	72.5	6.84188	6.94008	6.84458	6.72467	6.84615	6.89817	6.94847	6.76887	P	P	P	P	P	P	P	P	ASCRP3001214	hsa_circ_0047721	circBase	chr18	+	51797729	51813781	exonic	NM_007195	POLI	ACATGTAATTCAGAAATTAGGGACAGGAGTTCATGATCAAGTGTTGCCCACACCAAATGC
hsa_circRNA_054963	54	35	35	24	50	41.5	88	38	6.38812	6.25738	6.42712	6.17194	6.28521	6.24969	6.34805	6.27942	P	P	P	A	P	P	P	P	ASCRP3001215	hsa_circ_0054963	circBase	chr2	+	64796225	64800202	exonic	NM_017657	AFTPH	ACATGTACATCTGATCAGTTCCAGGGAATTGCTAGATGTGTGGACTGAGCTACAGGATAT
hsa_circRNA_101103	113.5	225	164	177.5	403	392.5	680	388	7.46706	8.31909	8.15792	8.40771	8.45985	8.40551	8.54417	8.53661	P	P	P	P	P	P	P	P	ASCRP3001216	hsa_circ_0007127	circBase	chr12	+	70671911	70704797	exonic	NM_014515	CNOT2	ACATGTACTACAGCCAGTCTTCTATGTTTCCACATCGGTCAGAAAAAGATAGGGAGACGT
hsa_circRNA_404493	205.5	177	186	112	216	204	344.5	156	8.60613	7.99385	8.3232	7.88945	7.7094	7.64574	7.67759	7.50697	P	P	P	P	P	P	P	P	ASCRP3001217		25070500	chr1	+	43239233	43241193	sense overlapping	NM_024097	C1orf50	ACATGTAGGTGACTCACAAACTTCTTGGAAAGAGACCCTGTGTGAATGCTGATGAATTCA
hsa_circRNA_102338	36	32	21	23	39	27	88	27	6.08891	6.16316	5.88638	6.12274	6.17372	5.98834	6.34805	5.99006	P	P	A	A	A	P	P	P	ASCRP3001218	hsa_circ_0047347	circBase	chr18	-	29210921	29238052	exonic	NM_004775	B4GALT6	ACATGTATATATTATCCCGAAGGCAATAATTCAAGTGATTATCTTGTTCAAACAACAACG
hsa_circRNA_104626	93	62.5	50	38	76	80.5	154	58	7.12508	6.75401	6.72504	6.60742	6.67638	6.77584	6.8281	6.58846	P	P	P	P	P	P	P	P	ASCRP3001219	hsa_circ_0084522	circBase	chr8	-	54891584	54923052	exonic	NM_006756	TCEA1	ACATGTGGCAAATGTAAAAAGAAGAATTGCACTTACACACAGGCTGGAGCATTGGATTTG
hsa_circRNA_104995	191	314	213.5	169.5	430	443	725	394	8.45143	8.7979	8.51042	8.36085	8.53772	8.56218	8.61948	8.55233	P	P	P	P	P	P	P	P	ASCRP3001220	hsa_circ_0090429	circBase	chrX	+	47100675	47100849	exonic	NM_004651	USP11	ACATGTGTTCAAGTGCCTCAGCAATGTGCCACAGCTCACCGAGTACTTCCTCAACAACTG
hsa_circRNA_001454	44	70	61.5	61	116	116	207.5	101	6.25147	6.87585	6.96365	7.19447	7.05963	7.06031	7.13054	7.08631	P	P	P	P	P	P	P	P	ASCRP3001221	hsa_circ_0001454	circBase	chr4	+	154524454	154533552	exonic	NM_015196	KIAA0922	ACATGTTTTCTGAGAAACAGGACATACCTTTCGTAGAGTTTGTCCCTGTTGGGTGTGATT
hsa_circRNA_401201	46	37	30	26	48	44	84.5	38.5	6.28521	6.30228	6.28058	6.21711	6.33806	6.3057	6.33582	6.28752	P	P	P	P	P	P	P	P	ASCRP3001222		25242744	chr13	-	111315797	111357918	exonic	NM_024537	CARS2	ACATTACTATTAAGGTATAGCTGTGGACCAACTGTATATGATCATGCGCACCTTGGCCAT
hsa_circRNA_100883	66	46	48	28	58	54	106	60	6.65523	6.47729	6.72504	6.25738	6.44881	6.42036	6.47323	6.61422	P	P	P	P	P	P	P	P	ASCRP3001223	hsa_circ_0005918	circBase	chr11	-	72695132	72700142	exonic	NM_014824	FCHSD2	ACATTATGAAGTGTGTGGACCAGTTGACAAAGATCCAAACTGAATTACAAGAGACAGTGA
hsa_circRNA_100289	105	77	62	73	103.5	121	216	104.5	7.31626	7.00581	6.98082	7.39749	6.94335	7.08631	7.18463	7.12508	P	P	P	P	P	P	P	P	ASCRP3001224	hsa_circ_0000097	circBase	chr1	+	100889777	100908552	exonic	NM_003672	CDC14A	ACATTATGAGGTAATCTATTTAAAGAAGACACCAGAAGAAGCCTACAGAGCACTCCTGTC
hsa_circRNA_406313	300	463	430	214	666	565	1036.5	490.5	9.32024	9.33627	9.50353	8.63428	9.09585	8.86422	9.14811	8.78877	P	P	P	P	P	P	P	P	ASCRP3001225		25070500	chr3	+	100348441	100438902	sense overlapping	NM_006070	TFG	ACATTATTTGGAAAATCTACTTCCTCATCAAGCACCCCTACAGAGTTCTGCAGGAATGGT
hsa_circRNA_066649	30	27	22	20.5	32	31.5	60	27	5.98122	6.06374	5.95845	6.01065	6.02987	6.10844	6.11626	5.99006	P	P	A	A	A	P	P	P	ASCRP3001226	hsa_circ_0066649	circBase	chr3	-	100082302	100087010	exonic	NM_014820	TOMM70A	ACATTCAAGCTCTTTACTTCAACTTCAGTGGAAGCAAGATCTGGATAGAGGTTTGGAACT
hsa_circRNA_009128	94	90	64	42	78	71	114.5	61.5	7.12508	7.15469	6.98082	6.75651	6.70675	6.64005	6.54357	6.63603	P	P	P	P	P	P	P	P	ASCRP3001227	hsa_circ_0009128	circBase	chr16	-	11815432	11830089	exonic	NM_015914	TXNDC11	ACATTCATTAAAGAAAGTCGAGCAAAAGATGTGATAATACCAGCAAAGCCACCTGTCAGC
hsa_circRNA_404345	60	33	24	22	47	40	86.5	34	6.53248	6.23139	6.13926	6.03125	6.29377	6.23139	6.332	6.15812	P	P	P	A	P	P	P	P	ASCRP3001228		25242744	chrX	+	24075537	24075871	exonic	NM_001415	EIF2S3	ACATTCCAGGGACCAAAGGGAACTTCAAATTAGTCAGGTACAATTGGTCATGTAGCTCAT
hsa_circRNA_103346	92	89	75	64	129	133	248	121	7.08896	7.11606	7.15533	7.23173	7.15533	7.17846	7.32357	7.25929	P	M	P	P	P	P	P	P	ASCRP3001229	hsa_circ_0065182	circBase	chr3	+	47361142	47364198	exonic	NM_025010	KLHL18	ACATTCCTTCGAGAACGATTGGGGACCACAAATTCAGTGCCCACCGGATTGTCTTAGCAG
hsa_circRNA_406482	70	84.5	66	137	211	208.5	228	276	6.69298	7.08068	7.03452	8.12221	7.68232	7.66142	7.22694	8.13245	P	P	P	P	P	P	P	P	ASCRP3001230		25070500	chr4	+	56883813	56890780	exonic	NM_025009	CEP135	ACATTCTCCTGAACATAGAAATGTGTAATTATCAGAAAGCACATAAATGCCCATCATGCT
hsa_circRNA_000283	79	39	25	26	42.5	38	119.5	35	6.85085	6.30228	6.12015	6.21711	6.21468	6.20197	6.58846	6.19706	P	P	P	P	P	P	P	P	ASCRP3001231	hsa_circ_0000283	circBase	chr11	-	33127112	33127610	exonic	NM_001326	CSTF3	ACATTGAACAGCTCTGGAGAGACTATAACAAGTATGAAGAGAGAAAAAATGGCTCAAGCA
hsa_circRNA_101462	82	59	56	47	60	59	82	56	6.88648	6.71659	6.84458	6.86476	6.47729	6.52522	6.31414	6.56074	P	P	P	P	P	P	P	P	ASCRP3001232	hsa_circ_0034168	circBase	chr15	-	25650607	25654354	exonic	NM_000462	UBE3A	ACATTGAAGCTAGCCGAATAGTTATTAAGCCTACGCTCAGATCAAGGTAGCAGCTAGACT
hsa_circRNA_000532	134	154	126	105.5	245	256.5	431.5	201	7.78091	7.78419	7.77082	7.81298	7.86603	7.89135	7.96501	7.79378	P	P	P	P	P	P	P	P	ASCRP3001233	hsa_circ_0000532	circBase	chr14	+	45564423	45566208	exonic	NM_017922	PRPF39	ACATTGGACCCTGGTGATCCTGAGACAAACAATACAATAAGAGGATCGTTAACTGAAGAC
hsa_circRNA_102318	65.5	42	34	25	42.5	44	121	39	6.60788	6.40934	6.42712	6.19409	6.22899	6.2932	6.59354	6.31915	P	P	P	P	P	P	P	P	ASCRP3001234	hsa_circ_0008741	circBase	chr18	+	19353584	19359646	exonic	NM_020774	MIB1	ACATTGTAGTACAGTATCCAAGTGGCAATAGGTAACAGAAATCCAGGACTGGAGTGCATC
hsa_circRNA_056879	41	29	25	23	41	34	88	32	6.21103	6.08759	6.12015	6.03125	6.22125	6.12145	6.33806	6.14054	P	P	P	A	P	P	P	P	ASCRP3001235	hsa_circ_0056879	circBase	chr2	+	162251588	162268226	exonic	ENST00000477232	PSMD14	ACATTTACAGTCATGTTGCTAAATTTGCATAAGAAGAGTTGGATGGAAGGTTTGACACTT
hsa_circRNA_080788	80	161	124	104.5	264.5	246.5	494	220	6.86819	7.86039	7.77082	7.81298	7.95155	7.84376	8.1388	7.88352	P	P	P	P	P	P	P	P	ASCRP3001236	hsa_circ_0080788	circBase	chr7	+	75933300	75933614	exonic	NM_001540	HSPB1	ACATTTATCTTCTGTTTTTCTCAAATAAAGTTCAAAGCAACCACCTGTCAGCTGCCCCCC
hsa_circRNA_076143	68	76	67.5	88.5	134	156	192	143.5	6.67378	6.96329	7.04253	7.60418	7.21519	7.35441	7.04269	7.42629	P	P	P	P	P	P	P	P	ASCRP3001237	hsa_circ_0076143	circBase	chr6	+	35436723	35438558	exonic	NM_007104	RPL10A	ACATTTGAATAAATTCTATTACCAGTTCGTTCCTGGAGACGGTGGAGTTGCAGATCAGCT
hsa_circRNA_404664	42	57	40.5	29	74	72	190	53.5	6.20249	6.66453	6.54025	6.29607	6.66453	6.6632	7.03727	6.53734	P	P	P	P	P	P	P	P	ASCRP3001238		25070500	chr1	-	223986428	223987600	intronic	ENST00000343537	TP53BP2	ACATTTGTGAAATTAGGTTATCTAGAACATCCTGTGTACCTACAAATATCCTGGTTTTTA
hsa_circRNA_405035	76	45	33	37	63.5	59.5	106	57.5	6.81463	6.44733	6.41358	6.59074	6.5354	6.50024	6.50024	6.58283	P	P	P	P	P	P	P	P	ASCRP3001239		25070500	chr12	-	88504978	88524995	exonic	NM_025114	CEP290	ACATTTGTTACAGTTGGCTCTTCGAAATGAGGAGGCAGAAAATGAAAACAGCAAATTAAG
hsa_circRNA_406736	219	307	239	131.5	404	415	879	302	8.70068	8.76413	8.67655	8.06654	8.45076	8.47796	8.91576	8.22991	P	P	P	P	P	P	P	P	ASCRP3001240		25070500	chr6	-	8093409	8095466	intronic	ENST00000379715	EEF1E1	ACATTTTTAAGATCACCTCGCCTGGCCAGTAAACTGTTTTTTTGTTCACCGACAATGTGT
hsa_circRNA_030131	109	78	76	41	119	132.5	198	76	7.36182	6.99213	7.18463	6.69423	7.08631	7.18186	7.08962	6.81142	P	P	P	P	P	P	P	P	ASCRP3001241	hsa_circ_0030131	circBase	chr13	+	42739466	42742954	exonic	NM_152910	DGKH	ACCAAAATGTTGGACAGGTACACACTGCCTGCAAAGATTTATACCATCCAATATGTCCAC
hsa_circRNA_101574	39	28	27	24	34	35	101.5	32	6.15126	6.08759	6.22366	6.17194	6.07961	6.15686	6.46114	6.15812	P	P	P	A	A	P	P	P	ASCRP3001242	hsa_circ_0008378	circBase	chr15	+	68434283	68439038	exonic	NM_016166	PIAS1	ACCAAACACGATTGTTGTTTCTTGGACTGCAGAAATTGGAAGACATCAGACAACAGTCAG
hsa_circRNA_401790	276	431	284	141	418	443	869	350	9.15665	9.23528	8.9025	8.15108	8.50953	8.55375	8.9025	8.40832	P	P	P	P	P	P	P	P	ASCRP3001243		25242744	chr17	+	37646809	37646986	exonic	NM_015083	CDK12	ACCAAAGGCAATCACACCACCTCAGCAACCATATAAAAAGAGACCAAATCCAAAAGAAAC
hsa_circRNA_042330	47.5	33	28	31.5	49.5	48.5	74	51	6.34473	6.23139	6.2086	6.39242	6.36549	6.3715	6.23738	6.49924	P	P	P	P	P	P	P	P	ASCRP3001244	hsa_circ_0042330	circBase	chr17	-	18195958	18198099	exonic	NM_004618	TOP3A	ACCAAATACACCAACAACTTACAGGAGCTTGAGAAGCTGGCTTCTCGAAAGTTGAGAATA
hsa_circRNA_400275	58.5	34	25.5	28	42	34	73	32	6.50564	6.18668	6.06913	6.25738	6.25324	6.18668	6.21711	6.12974	P	P	P	P	P	P	P	P	ASCRP3001245		25242744	chr1	+	82302569	82302742	exonic	NM_012302	LPHN2	ACCAAATACAGAAGATATGAAGATCAATGATGCAGACTGATGGTTTTGATGAAGCTGGGC
hsa_circRNA_406770	51	33	31	26	43	36	85	32.5	6.37095	6.17497	6.30684	6.21711	6.25324	6.14054	6.34805	6.17923	P	P	P	A	P	P	P	P	ASCRP3001246		25070500	chr6	+	38045815	38050233	intronic	ENST00000373391	ZFAND3	ACCAACAAAAAGATCCTGTGGTACAGGTTACAGTGAAGTGAGTATGCAGATTTGACCCAT
hsa_circRNA_101562	83	180	153	189	337	351	627.5	363.5	6.94008	8.00886	8.05433	8.48457	8.23801	8.27735	8.44153	8.457	P	P	P	P	P	P	P	P	ASCRP3001247	hsa_circ_0035943	circBase	chr15	-	66021409	66025156	exonic	NM_005848	DENND4A	ACCAACACTATTTCTCAGCATATTTCTCATTTTATGCATAAAGTTCCTTTTCCATCTCCT
hsa_circRNA_024310	57	70	55	57	94	100	175	96	6.4712	6.87585	6.86243	7.11671	6.86665	6.92613	6.94008	6.99425	P	P	P	P	P	P	P	M	ASCRP3001248	hsa_circ_0024310	circBase	chr11	-	113612415	113614762	exonic	NM_004724	ZW10	ACCAACATATCACAAATTATTCCTGATTCTAAGATAAATGTGCCAGAGTTACCCACTCCT
hsa_circRNA_104236	41	35	29.5	31	51	50	133	51	6.22899	6.23139	6.26326	6.36877	6.34805	6.3935	6.68736	6.51497	P	P	P	P	P	P	P	P	ASCRP3001249	hsa_circ_0078368	circBase	chr6	+	155095122	155136950	exonic	NM_014892	SCAF8	ACCAACCTGTTTGAAGAGTTTGGACAGATTGAATCCATTAATTTGTATTCCCTGAATGAC
hsa_circRNA_400060	35	35.5	34	28	52	49	115	38	6.06913	6.25738	6.33806	6.25738	6.35405	6.35184	6.56265	6.31915	P	P	P	P	P	P	P	M	ASCRP3001250	hsa_circ_0092352	circBase	chr20	-	17929987	17930267	intronic	ENST00000377759	SNX5	ACCAACCTTGGTTTACACAGCATTGGCATTTAATAAGAATATTTGGGCGCCTTCATTCAT
hsa_circRNA_104518	77	70	62	45.5	95	113	179	87.5	6.83127	6.89405	6.96365	6.85241	6.86166	7.03176	6.95858	6.96654	P	P	P	P	P	P	P	P	ASCRP3001251	hsa_circ_0005284	circBase	chr7	-	148543588	148544397	exonic	NM_001203248	EZH2	ACCAAGAATGGAAACAGCGAAGGATACAGCCTGTGCACATCCTGACTTCTAATAATCATG
hsa_circRNA_103251	312	352	272	492.5	804	938	787	806	9.38994	8.95664	8.8453	9.64701	9.35785	9.56001	8.74907	9.43009	P	P	P	P	P	P	P	P	ASCRP3001252	hsa_circ_0008199	circBase	chr22	+	46085591	46136418	exonic	NM_013236	ATXN10	ACCAAGACAAGAGAAACAGCACCCAGGACTATCTTCCAAAGAGTTCTGGATATCCTAAAG
hsa_circRNA_103254	57	34	26	25	42	42	81	34	6.46114	6.25738	6.18853	6.17194	6.23619	6.27826	6.29656	6.19706	P	P	P	P	P	P	P	P	ASCRP3001253	hsa_circ_0001247	circBase	chr22	+	46125304	46136418	exonic	NM_013236	ATXN10	ACCAAGACAAGAGTTACACTGTTAGACCTTATGATAGCCAAGATAACGAGTGATGAGCCA
hsa_circRNA_001991	231	249	218	162	412	411	625	343	8.7869	8.42471	8.53232	8.30296	8.4934	8.47051	8.4334	8.38169	P	M	P	P	P	P	P	P	ASCRP3001254	hsa_circ_0001991	circBase	chr5	+	80299959	80338802	sense overlapping	NM_006909	RASGRF2	ACCAAGCCAGGCACCTCTGATCACAGCCTAAGAGCATGTAAGGTTCTCTGGAAGGATTTG
hsa_circRNA_004516	46	28	21	24	30	29	50	25	6.2656	6.08759	5.98122	6.07828	5.98692	6.02376	5.99884	5.96916	P	P	A	A	A	P	P	A	ASCRP3001255	hsa_circ_0004516	circBase	chr12	+	110922882	110925748	exonic	NM_013300	FAM216A	ACCAAGGAAACTGTTCATGCAAACAGATAGAATCAAAGATGGATACAAAGTGAACTCACA
hsa_circRNA_048085	248	233	238.5	375	429	472.5	398	501.5	8.95619	8.36058	8.67266	9.32991	8.5349	8.66086	7.86796	8.81397	P	P	P	P	P	P	P	P	ASCRP3001256	hsa_circ_0048085	circBase	chr19	+	676388	683392	exonic	NM_005860	FSTL3	ACCAAGGAAATAAAGACTCAAGCCATTTGGGAAGTCGGTGCCGCTGCCGTCTCTGCGTTC
hsa_circRNA_103474	66	35	27	25	38	36.5	78	34	6.63603	6.30228	6.18853	6.21711	6.14054	6.16442	6.27826	6.19706	P	P	P	P	P	P	P	P	ASCRP3001257	hsa_circ_0067344	circBase	chr3	+	130851588	130852800	exonic	NM_024800	NEK11	ACCAAGGCTATGACACAAAGTCGGACATCTGGAGGATACTTCATCGAGACTTAAAGTCAA
hsa_circRNA_104333	82	108	89	86	144.5	131.5	225	129	6.92134	7.33615	7.37787	7.59698	7.29651	7.18925	7.2176	7.32441	P	P	P	P	P	P	P	P	ASCRP3001258	hsa_circ_0001685	circBase	chr7	+	24663284	24690331	exonic	NM_016447	MPP6	ACCAAGTTATAGAGATACCATTACTCCTCAACAGCAATGCAGCAAGTCTTGGAAAACCTT
hsa_circRNA_100492	380	486	357	315	721.5	739.5	1139	632	9.75218	9.39244	9.23708	9.11731	9.19063	9.22077	9.26882	9.11856	P	P	P	P	P	P	P	P	ASCRP3001259	hsa_circ_0016979	circBase	chr1	-	233353644	233372726	exonic	NM_014801	PCNXL2	ACCAATACACAGAGATGCAGGTCAGCTCCTCCAGTACCACAACTTCTGAGAGTCAAGATC
hsa_circRNA_100491	151	224	171.5	342	496.5	556.5	560	587.5	7.98993	8.3051	8.19148	9.21586	8.72993	8.85568	8.29197	9.00642	P	P	P	P	P	P	P	P	ASCRP3001260	hsa_circ_0003314	circBase	chr1	-	233353644	233363117	exonic	NM_014801	PCNXL2	ACCAATACACCATGTGAGTCAGGATCTGGAAGCCTCGTCATGTTCTTCAACACAAGGAAA
hsa_circRNA_105006	41.5	28	24	22.5	35	33	64	30	6.18296	6.08759	6.01345	6.09871	6.10713	6.12145	6.12974	6.11885	P	P	P	A	A	P	P	P	ASCRP3001261	hsa_circ_0004278	circBase	chrX	+	69561648	69573657	exonic	NM_012310	KIF4A	ACCAATACCAGTGTGGAACCATCAGAGAATCTACAATCCCTGATGGAGAAGAATCAGTCC
hsa_circRNA_004646	1141	2722	2370	3945	6227	6028.5	9091	7316	11.5396	12.0314	12.0977	12.4291	12.2667	12.1551	12.2986	12.4226	P	P	P	P	P	P	P	P	ASCRP3001262	hsa_circ_0004646	circBase	chr1	+	162546566	162567648	exonic	NM_003115	UAP1	ACCAATCCAATGTGAAATCTCTCCTCTTATCTCCTATGCTGGAGAAGACTTTTCCAGATT
hsa_circRNA_103810	105	163.5	124	125	228.5	239	389	224	7.28285	7.88658	7.77082	7.99315	7.77659	7.82159	7.82617	7.89932	P	P	P	P	P	P	P	P	ASCRP3001263	hsa_circ_0072099	circBase	chr5	-	32415073	32417897	exonic	NM_016107	ZFR	ACCACAGCAGTTACATATTCTGGATTCATACTCATATGTAAGGTCCACAGCTCCTGCTGT
hsa_circRNA_103925	48	41	30	34	57	48	86	48.5	6.31414	6.38812	6.28058	6.513	6.44881	6.3057	6.34805	6.44881	P	P	P	P	P	P	P	P	ASCRP3001264	hsa_circ_0001522	circBase	chr5	+	122881110	122893258	exonic	NM_004384	CSNK1G3	ACCACAGCTACATTTGGAATACAGATTCTATAAGCAGTTAGGATCTGGAGCTCTCTATCA
hsa_circRNA_406543	50	36	32	38	49.5	54	75	45.5	6.35405	6.23139	6.23619	6.59074	6.3057	6.42036	6.22366	6.3935	P	P	M	P	P	P	P	P	ASCRP3001265		25070500	chr4	+	144378832	144387378	exonic	NM_207123	GAB1	ACCACCACGTAAGGTCAAAGTCCTAAAATTTTAAGACTCAAACCCCATGGTTTAGAGCGA
hsa_circRNA_101678	127	212	157	106	292	296	536.5	223.5	7.66142	8.21473	8.1026	7.83232	8.05985	8.04903	8.24086	7.90612	P	P	P	P	P	P	P	P	ASCRP3001266	hsa_circ_0037353	circBase	chr16	-	1872300	1873038	exonic	NM_005326	HAGH	ACCACCACTGGTCCAGCCCTGCTGGGAGTTTTCTGCCACACAGATTTGCGGAAGAACCTG
hsa_circRNA_105003	65	52	39	42	83	81	127	64	6.58283	6.58658	6.52955	6.69423	6.74862	6.7259	6.62967	6.66097	P	P	P	P	P	P	P	P	ASCRP3001267	hsa_circ_0090868	circBase	chrX	-	62885765	62898452	exonic	NM_015185	ARHGEF9	ACCACCAGATGGTCCTCTGCAAGAAGCAAGATGGATTCTGGATATACTCTGAGTATTGTA
hsa_circRNA_015169	36.5	49	37	32	69	59	126	51.5	6.12015	6.55074	6.50514	6.48032	6.58846	6.52522	6.65125	6.50756	P	P	P	P	P	P	P	P	ASCRP3001268	hsa_circ_0015169	circBase	chr1	+	169767997	169770112	exonic	NM_018186	C1orf112	ACCACCTGACATTGGAACAGACTTTCTTTTCACAAGTGTTACCAAAGGTTTGTTCTGAGT
hsa_circRNA_404991	195	185	180	113	144	154	194.5	131	8.51514	8.05687	8.26877	7.91101	7.29651	7.33699	7.06637	7.33977	P	P	P	P	P	P	P	P	ASCRP3001269		25070500	chr12	-	31551108	31562318	exonic	NM_144973	DENND5B	ACCACGGCTAGGAGATTGAGCATCACTTCACTGACAGGAAAAAACAACAGAAGCTTTATA
hsa_circRNA_403101	69	41.5	30	33	46	48	96	44	6.66453	6.39931	6.30684	6.513	6.332	6.37902	6.41886	6.3935	P	P	P	P	P	P	P	P	ASCRP3001270		25242744	chr4	-	25831719	25836945	exonic	NM_015187	SEL1L3	ACCACTAGCATTGGACAGGATTTGAAAAGCTACCACAATCAGACCATTAGATGTGGTTGC
hsa_circRNA_007930	98	35	30	26	36	36	64	29	7.18401	6.23139	6.22366	6.21711	6.10713	6.17194	6.15126	6.07103	P	P	P	P	A	P	P	P	ASCRP3001271	hsa_circ_0007930	circBase	chr5	+	135483520	135489852	exonic	NM_005903	SMAD5	ACCACTATAAGAGAGTGGAGAGTCCAGAAAGGAAGCTGTTGAAGTTATTGAAGTACCTGT
hsa_circRNA_102983	1011.5	1911	1755.5	1310	3019	2960	5072	2494	11.3499	11.4726	11.6009	10.9501	11.2332	11.1782	11.4726	10.9346	P	P	P	P	P	P	P	P	ASCRP3001272	hsa_circ_0005265	circBase	chr20	+	2928627	2945848	exonic	NM_002836	PTPRA	ACCACTCCAGAAACTTTCCCTCCTTCAGGACACATGTTCAAAGAGCATAATTAACTTTTT
hsa_circRNA_003074	87	71	65	42	98	84.5	163	79	7.02593	6.90044	7.04253	6.77502	6.89704	6.7865	6.88118	6.85241	P	P	P	P	P	P	P	P	ASCRP3001273	hsa_circ_0003074	circBase	chr10	+	12123470	12133683	exonic	NM_018706	DHTKD1	ACCACTCCAGCTGAAAGAGGAAGGTCTTCTTTATACTGCAGTGATATTGTTGATCATGGC
hsa_circRNA_103337	308	507	407.5	430	730	712	1037.5	691	9.37176	9.46639	9.43424	9.47231	9.21519	9.1631	9.15242	9.23498	P	P	P	P	P	P	P	P	ASCRP3001274	hsa_circ_0065052	circBase	chr3	-	44986659	45000952	exonic	NM_016598	ZDHHC3	ACCACTGCAGATGCCAGTATGGACAGAATAGCTTATGATGCTTATCCCCACCCACCACTT
hsa_circRNA_403676	292	638.5	481	1575	2319.5	2212.5	1907	3127.5	9.26637	9.81831	9.66611	11.1625	10.8628	10.7674	10.0043	11.2359	P	P	P	P	P	P	P	P	ASCRP3001275		25242744	chr6	-	99930628	99958106	exonic	NM_001080481	USP45	ACCACTTTCTCCTAAAGTTCTTTTTAATCAGCTTTGTCAGAATAAATAACAGATGCGGGT
hsa_circRNA_102568	55	34	25.5	28	48	44	86	39	6.44527	6.2829	6.13926	6.332	6.34805	6.32253	6.34805	6.27942	P	P	P	P	P	P	P	P	ASCRP3001276	hsa_circ_0051449	circBase	chr19	+	45766370	45769539	exonic	NM_031417	MARK4	ACCAGAAAAATATTGTACACAGGGACCTGAAGGTTGCCATCAAGATTATCGACAAAACCC
hsa_circRNA_404874	50.5	27	23	24	32	30	51	25.5	6.37902	6.06374	6.04963	6.12274	6.02041	6.06913	6.01484	6.00505	P	P	A	P	A	P	P	P	ASCRP3001277		25070500	chr11	+	33065295	33076271	exonic	NM_018393	TCP11L1	ACCAGAAAACAGGAAAGTGAATAAACTTAATTGAGAATGTCTGAAAACCTTGACAAGTCC
hsa_circRNA_007809	78	140	102.5	40	144	166	264	134	6.85085	7.67913	7.55207	6.70675	7.2889	7.41552	7.39054	7.36182	P	P	P	P	P	P	P	P	ASCRP3001278	hsa_circ_0007809	circBase	chr14	+	50190591	50192487	exonic	NM_172193	KLHDC1	ACCAGAAATTAAAACTAATATATTTTGGTGGTTATGGGTGTAGGAGACACAGTGAACTCC
hsa_circRNA_104171	37	26	22	19	32.5	28	61.5	24	6.12015	5.98407	5.93972	5.94473	5.96916	6.02376	6.11105	5.92583	P	P	A	A	A	P	P	A	ASCRP3001279	hsa_circ_0077574	circBase	chr6	+	109249290	109258202	exonic	NM_032131	ARMC2	ACCAGAAGAAGCAGGTGACTGCTACATTGAGAAACTTGGTTGATTCATCATTAGTAAGAA
hsa_circRNA_405562	54	41	33	25	61	62	94	48	6.38812	6.37685	6.41358	6.17194	6.49625	6.50024	6.40934	6.41886	P	P	P	P	P	P	P	P	ASCRP3001280		25070500	chr17	+	29311641	29311945	intronic	ENST00000443677	RNF135	ACCAGACATGGATGATTGGACATTTGGAATGCTTGAGTAGAGAAGAGCATCACAGAAGTT
hsa_circRNA_403266	79.5	77.5	63	75	128.5	149	166	117	6.87624	6.98471	7.00022	7.44371	7.166	7.3035	6.89405	7.24334	P	P	P	P	P	P	P	P	ASCRP3001281		25242744	chr4	+	178272533	178274882	exonic	NM_018248	NEIL3	ACCAGAGCTTAAAAGCTGCAACCCTGGATATTCTAACAGCAAGCTACCGACTAGAAATAC
hsa_circRNA_100671	157	293	231	136	427.5	416	916	365	8.07462	8.69563	8.64022	8.11146	8.52739	8.47948	8.98574	8.45964	P	P	P	P	P	P	P	P	ASCRP3001282	hsa_circ_0019632	circBase	chr10	-	103716353	103717489	exonic	NM_024541	C10orf76	ACCAGAGCTTTGACAACCTCTACTCCATGGCCTTGATAAATTTGCTGAAGTTCCTTATGT
hsa_circRNA_100352	182	113.5	108	111	153	178	220.5	194	8.3503	7.4113	7.61893	7.88945	7.31569	7.48803	7.20059	7.75419	P	P	P	P	M	P	P	P	ASCRP3001283	hsa_circ_0000137	circBase	chr1	-	155408117	155408859	exonic	NM_018489	ASH1L	ACCAGAGGAAGAAGAGCAAGAGAATAATAAAAGTAAACGGAGTTCCCTCTCGAAGTCCAA
hsa_circRNA_406606	66	148	110	182	292.5	357	449	341.5	6.65523	7.75753	7.64112	8.43459	8.05738	8.30172	8.01289	8.37642	P	P	P	P	P	P	P	P	ASCRP3001284		25070500	chr5	-	58764121	58804477	intronic	ENST00000309641	PDE4D	ACCAGATACTGTTCCTTGATAGTTCCAATATCTGTAATCTTGTTGGTCTACCTGTGCAGT
hsa_circRNA_104179	234.5	230.5	156	370.5	598	608	639	654	8.83919	8.34599	8.09299	9.31565	8.95558	8.95961	8.46383	9.17007	P	P	P	P	P	P	P	P	ASCRP3001285	hsa_circ_0077705	circBase	chr6	-	116966876	116982009	exonic	NM_145062	ZUFSP	ACCAGATATTGGCAGTAGAGGGTGCTCTTTCTCTAGAGGAGAAACTTACTGTGATCAACC
hsa_circRNA_104836	63	73.5	61.5	66	143	135	248	134	6.58283	6.95463	6.9539	7.2843	7.273	7.20974	7.3261	7.36182	P	P	P	P	P	P	P	P	ASCRP3001286	hsa_circ_0087636	circBase	chr9	-	99271954	99327765	exonic	NM_033331	CDC14B	ACCAGATCTGCTTCAAGGAAAAGCAGTGTTAAAAGATCGCCTTTGTTTTGCCATTCTCTA
hsa_circRNA_001616	28	24	21	21	30	29	53.5	26	5.92434	5.98407	6.01345	6.03125	6.00925	6.04827	6.05292	6.02041	P	P	A	A	A	P	P	A	ASCRP3001287	hsa_circ_0001616	circBase	chr6	-	86235843	86251761	exonic	NM_020468	SNX14	ACCAGATGTAAATCTTGTATTTCAGACAACTTTTAAGAGGTGCAGAATCACCAACACGCA
hsa_circRNA_102671	154	194	169	119	251.5	248	444.5	212	8.06654	8.11945	8.18151	7.91888	7.88887	7.86175	8.00728	7.83865	P	P	P	M	P	P	P	P	ASCRP3001288	hsa_circ_0053829	circBase	chr2	+	32735592	32738221	exonic	NM_016252	BIRC6	ACCAGCACTCCTGGACCAAGAGCTCTTTGAATTTGAATAGTCCTTTACTTTTTGGAAGAC
hsa_circRNA_405136	74.5	33.5	26	29.5	39	35	73	41	6.80543	6.22246	6.15686	6.35184	6.15686	6.14999	6.22366	6.33582	P	P	P	P	P	P	P	P	ASCRP3001289		25070500	chr13	-	41826780	41828756	exonic	NM_004294	MTRF1	ACCAGCAGATTATGGCCTAAATAAACAAGATGAAAAGCAGTTACAAGAACTTGCACTGGA
hsa_circRNA_008951	134.5	65	41	45	84	79	114.5	70	7.74223	6.7982	6.57162	6.81703	6.73815	6.731	6.55074	6.73646	P	P	P	P	P	P	P	P	ASCRP3001290	hsa_circ_0008951	circBase	chr7	-	22999874	23030758	exonic	NM_032581	FAM126A	ACCAGCATGTCAATAAGGGGTCATAGGTGGAAAAGACATGGTTGAAGGTTTAGAACAGAT
hsa_circRNA_001741	1266	3736	2720.5	2922.5	6246	6482	12023	6460	11.7374	12.467	12.2499	11.9929	12.2723	12.2766	12.7119	12.243	P	P	P	P	P	P	P	P	ASCRP3001291	hsa_circ_0001286	circBase	chr3	+	42132937	42134918	intronic	ENST00000484786	TRAK1	ACCAGCTAATCTTCCTACCCTTCAGTTCCCTTATGACTAGTGCCTTTGGAGTTTATGTCT
hsa_circRNA_001814	57	65	49	75.5	123	127	185.5	117	6.4868	6.81463	6.7461	7.45094	7.1209	7.15533	7.01278	7.23323	P	P	P	P	P	P	P	P	ASCRP3001292	hsa_circ_0001814	circBase	chr8	+	95839490	95854716	exonic	NM_017864	INTS8	ACCAGCTATTTCTTAGACCAAATAAAGAGAAAATAGACTTTCTTCTTGAGTTTGTCTGTT
hsa_circRNA_001407	56	61	59	55	91	91	151	80	6.42667	6.76105	6.91389	7.07704	6.84615	6.85241	6.7978	6.87624	P	P	P	P	P	P	P	P	ASCRP3001293	hsa_circ_0001407	circBase	chr4	+	42212390	42215180	intergenic			ACCAGCTCCTTGTCATGATTAAAAGCTGGAAGATACTCACCAAACAAACAAACAATGAAT
hsa_circRNA_002863	46.5	47.5	34.5	45	74	80	108	79	6.332	6.49625	6.35405	6.78849	6.68604	6.76105	6.51595	6.85933	P	P	P	P	P	P	P	P	ASCRP3001294	hsa_circ_0002863	circBase	chr2	-	69585460	69590802	exonic	NM_002056	GFPT1	ACCAGCTTTACTACCTTGGTGGAGAGAGTTATCCAACAATTGAGCAACAAGATATGGATT
hsa_circRNA_037933	99	73	69	75	108	111	148	111.5	7.20029	6.94008	7.09749	7.4302	7.00476	7.01658	6.78568	7.17783	P	P	P	P	P	P	P	P	ASCRP3001295	hsa_circ_0037933	circBase	chr16	+	12995476	13297406	exonic	NM_001145204	SHISA9	ACCAGGAAAAGAGCTCAACAAGTACGCCTCCTTAAAGGCAGTCGCTCTTCAGCGCACTTG
hsa_circRNA_001309	127	80	51	43	109	125.5	140	80.5	7.67825	7.03245	6.78159	6.75651	7.01798	7.1433	6.74273	6.87624	P	P	P	P	P	P	P	P	ASCRP3001296	hsa_circ_0001561	circBase	chr5	-	177652366	177652583	intronic	ENST00000474052	PHYKPL	ACCAGGACGTGGTGGCATTTGATATATACCAAACAAACAAGCAAGTGACTGACTAGTTGA
hsa_circRNA_018974	71	90.5	71.5	56.5	166	157	338.5	147.5	6.72504	7.16004	7.13504	7.12796	7.4463	7.35441	7.66231	7.4494	P	P	P	P	P	P	P	P	ASCRP3001297	hsa_circ_0018974	circBase	chr10	-	81813151	81816161	exonic	NR_027428	TMEM254-AS1	ACCAGGGAAAAACTGGCTGGACAGTCTCTTGTCCTGTGTTTGTAATTGATATTTGATATT
hsa_circRNA_087331	316.5	629.5	520	728	1226	1302	1240	1279.5	9.41894	9.78456	9.79692	10.1749	9.94493	9.98296	9.38988	10.0523	P	P	P	P	P	P	P	P	ASCRP3001298	hsa_circ_0087331	circBase	chr9	-	84267098	84300811	exonic	NM_001303103	TLE1	ACCAGGTCTACCTCCTACACCTTAAATTGGAATGTGAGAAACTGGCAAGTGAAAAGACAG
hsa_circRNA_000886	122	85	69	74	117	121	170	107	7.55806	7.11606	7.08235	7.41393	7.06937	7.09323	6.92134	7.14011	P	P	P	P	P	P	P	P	ASCRP3001299	hsa_circ_0000886	circBase	chr19	-	8601135	8604912	exonic	NM_012335	MYO1F	ACCAGTACCAGATGGGGAGCACCAAGGTCTTTGTCAAGAACCCAGAGTCGGGCCTTCCTC
hsa_circRNA_058695	264.5	244.5	172.5	232.5	473	505	786	447	9.06	8.41983	8.19148	8.73746	8.67721	8.73423	8.73957	8.68356	M	P	P	P	P	P	P	P	ASCRP3001300	hsa_circ_0058695	circBase	chr2	+	232952196	233199209	exonic	NM_152383	DIS3L2	ACCAGTCTCTTCTTTGCTGTTCTGGTCAAGGTAGTTAAACCAGAGAGCAATGACAAAGAA
hsa_circRNA_103743	37	28	23	24	29	26	60	28	6.10974	6.11496	6.04963	6.17194	6.02987	6.02376	6.02711	6.04429	P	P	A	A	A	P	M	A	ASCRP3001301	hsa_circ_0071023	circBase	chr4	-	143003183	143067149	exonic	NM_003866	INPP4B	ACCAGTTACACAAGGACTTCTTTATCCGAGCGCTGGATTGCATGAGAAGGACAGGGTGTG
hsa_circRNA_100544	130	138	106	81.5	176	175	349	150.5	7.69423	7.66253	7.59698	7.54461	7.482	7.47569	7.69271	7.4767	P	P	P	P	P	P	P	P	ASCRP3001302	hsa_circ_0017643	circBase	chr10	-	7325865	7327916	exonic	NM_001018039	SFMBT2	ACCAGTTGGTTGGTGTCAAGAGAATAAATACAGAATGGACCCACCTTCAGCAATCAAAGA
hsa_circRNA_040749	43	33	33	24	49	42.5	66	34	6.25147	6.18668	6.35405	6.21711	6.332	6.2562	6.15126	6.19706	P	P	P	A	P	P	P	P	ASCRP3001303	hsa_circ_0040749	circBase	chr16	+	85839338	85840607	exonic	NM_001861	COX4I1	ACCAGTTTACCTGAATGTATCGCATTAAGTTCAAGGAGAGCTTTGCTGAGATGAACAGGG
hsa_circRNA_405049	52	37	31	28	45.5	43.5	96	35	6.40828	6.25738	6.25147	6.21711	6.27826	6.28521	6.40934	6.22004	P	P	M	P	P	P	P	P	ASCRP3001304		25070500	chr12	+	100598717	100601564	exonic	NM_022496	ACTR6	ACCAGTTTCAAGCAGTATTAAGAGTAAATGGGTTATTCCTAATTGTCAGTTCCGGTCAAA
hsa_circRNA_404451	29	26	26	27	32	30.5	62.5	28.5	5.95409	6.02376	6.15686	6.17194	6.02987	6.09871	6.11105	6.12974	P	P	P	P	A	P	P	A	ASCRP3001305		25070500	chr1	-	21176068	21177750	intronic	ENST00000264211	EIF4G3	ACCATAATCTCACTATTTTAATAGTGAGAGACTTGGCTTAAACAGATGCAGATTTGGGTT
hsa_circRNA_100351	67	63	47	51	95	94	169	86	6.65523	6.78077	6.70637	6.99142	6.88118	6.86166	6.90345	6.92943	P	P	P	P	P	P	P	P	ASCRP3001306	hsa_circ_0007608	circBase	chr1	-	155340294	155340774	exonic	NM_018489	ASH1L	ACCATAGCTGTGACCCAAATTGTGAAATGCAGAAATGAATGATCTTTGCTGAGTGTTCCC
hsa_circRNA_405251	117	41	32	38	57	50	85	49	7.48149	6.36549	6.33806	6.63603	6.46166	6.3715	6.32253	6.46217	P	P	P	P	P	P	P	P	ASCRP3001307		25070500	chr14	-	68189385	68194936	sense overlapping	ENST00000394455	ZFYVE26	ACCATATACAGGAACGAGAAGAAGGAGGCATTCTGGAAGTGAAGATCATTGTTCCCAAAC
hsa_circRNA_103334	97	105	76	103	150	162	212.5	150.5	7.18401	7.31286	7.16942	7.78357	7.29236	7.38246	7.15089	7.4767	P	P	P	P	P	P	P	P	ASCRP3001308	hsa_circ_0064996	circBase	chr3	+	43341245	43373802	exonic	NM_017719	SNRK	ACCATCCCATGTGTCTAAAGAGTGTAAAGAGAAAAAGAAGCAACTAACAAAACACTGTGA
hsa_circRNA_101096	129.5	161	171	144	187	194	248	182.5	7.71478	7.8695	8.21242	8.1823	7.56807	7.6014	7.31116	7.69467	P	P	P	P	P	P	P	P	ASCRP3001309	hsa_circ_0027491	circBase	chr12	+	69210591	69218431	exonic	NM_002392	MDM2	ACCATCTACCTCATCTAGAAGGAGAGCAATTAGTGAGACAGGTTCTTTTTTATCTTGGCC
hsa_circRNA_102727	47	36.5	33	27	60	46	95	46.5	6.31414	6.2829	6.33806	6.25738	6.49625	6.33806	6.40934	6.42667	P	P	P	P	P	P	P	P	ASCRP3001310	hsa_circ_0054685	circBase	chr2	+	61009820	61010344	exonic	NM_022894	PAPOLG	ACCATCTAGAGTGGTCTTGCAGTCACAGATGAAATTCTTCAAGGAAAGTCAGATTGGTCC
hsa_circRNA_100889	51	44	32	34	54	53	120	46	6.36549	6.43443	6.38489	6.48032	6.41358	6.3935	6.60047	6.43443	P	P	P	P	P	P	P	P	ASCRP3001311	hsa_circ_0007458	circBase	chr11	+	76174864	76183884	exonic	NM_020193	C11orf30	ACCATCTGTGGTCATGTCAACAGTAGCACAAGGTGTAAGCTGTTCAGATGAAGATGAAAA
hsa_circRNA_405232	49	39	33	46.5	63	56	108	75	6.32253	6.32253	6.32478	6.84109	6.5426	6.47222	6.51003	6.82297	P	P	P	P	P	P	P	P	ASCRP3001312		25070500	chr14	-	52936754	52957723	exonic	NM_020784	TXNDC16	ACCATGAAAACAGACTGAAGTTGCTGAAGATCCTCAACAAGTTTCAACTGTCCATCTCCA
hsa_circRNA_004666	41	46	35.5	37	67	67	108	59	6.21103	6.45602	6.41358	6.60742	6.5517	6.60047	6.49924	6.60788	P	P	P	P	P	P	P	P	ASCRP3001313	hsa_circ_0004666	circBase	chrX	-	154645235	154649223	sense overlapping	TCONS_00017391	XLOC_008269	ACCATGGCTCAGTGGAGTGTTTTACACAATCTGATTATATACATGAGTGCTTCGCTCCTG
hsa_circRNA_103604	88.5	123	101	103	223.5	238	370	194	7.04032	7.52616	7.53395	7.76999	7.76107	7.80492	7.77659	7.74706	P	P	P	P	P	P	P	P	ASCRP3001314	hsa_circ_0069227	circBase	chr4	-	15626874	15646331	exonic	NM_012161	FBXL5	ACCATGGTCTCAGCTTTCTAAAACCAATTTTTCCAACAACAACGATTTCCGTGCTCTTCT
hsa_circRNA_401640	194	313.5	274.5	228	414	477	817	385	8.46745	8.79584	8.85458	8.70701	8.50049	8.66618	8.81507	8.51871	P	P	P	P	P	P	P	P	ASCRP3001315		25242744	chr16	-	70301561	70316687	exonic	NM_001605	AARS	ACCATTCCCGTTCTTTGGGGTGACTTTCAAGATGGACTCTACTCTAACAGCAAGTGAAAT
hsa_circRNA_103662	41	29	27	27	36	34	58	31	6.19162	6.08759	6.15686	6.25738	6.12274	6.08891	6.05699	6.11885	P	P	P	P	P	M	P	P	ASCRP3001316	hsa_circ_0007096	circBase	chr4	+	76711302	76711950	exonic	NM_003715	USO1	ACCATTGATGACCATAAATACTGTATCAGAAGTTATTCGAGGCTGCCAAGTAAACCAAGA
hsa_circRNA_100214	70	31	26	31	44.5	39	82.5	37.5	6.70675	6.16316	6.12015	6.40934	6.21468	6.20197	6.31915	6.22899	P	P	P	P	P	P	P	P	ASCRP3001317	hsa_circ_0002632	circBase	chr1	-	47761436	47767420	exonic	NM_003035	STIL	ACCATTGGTGGGAATATGAAGAAGGTGTAACATTGACAGTAGATCGCTTTGATCCTGGTC
hsa_circRNA_103520	83	71	51	73	104	98	173	86	6.92134	6.88686	6.76105	7.38893	6.94847	6.91205	6.93423	6.91538	P	P	P	P	P	P	P	P	ASCRP3001318	hsa_circ_0005292	circBase	chr3	-	179310431	179319578	exonic	NM_020409	MRPL47	ACCATTTTCTCAGGAGCAGCATGGACCTGTCAGCAACTAAGGAACAAAAGTAATGAAGAT
hsa_circRNA_005297	34	56	44	45	106	99	161	87	6.0502	6.66453	6.6588	6.82889	6.95931	6.93386	6.86166	6.96076	P	P	P	P	P	P	P	P	ASCRP3001319	hsa_circ_0005297	circBase	chr3	-	179310431	179316559	exonic	NM_020409	MRPL47	ACCATTTTCTCAGGTATGTCTTACTGAAAGAAAGAAACATGCTTCTAACCCTAGAGCAGG
hsa_circRNA_081849	87	40	29	30.5	49.5	41.5	80	40	6.97366	6.36549	6.25147	6.35184	6.3057	6.26961	6.26844	6.29999	P	P	P	P	P	P	P	P	ASCRP3001320	hsa_circ_0081849	circBase	chr7	-	105105759	105111295	exonic	NM_019042	PUS7	ACCCAAAGCATAAAACTGAAAAGGGCTACTTGGTTAAATGCAGAGAAGAATGGGCAAAGA
hsa_circRNA_404944	77	72.5	50	61.5	102	110	170	100	6.85085	6.94008	6.76105	7.20151	6.92943	7.02492	6.92134	7.06937	P	P	P	P	P	P	P	P	ASCRP3001321		25070500	chr11	+	124856637	124858030	exonic	NM_025004	CCDC15	ACCCAAATGTCAGGACCAAGATTTTCTACCAAAATATCAGGAACTTGACTATGAGGAACC
hsa_circRNA_003316	112	51	23	37	46	43.5	72	47	7.44991	6.55074	6.04963	6.63603	6.29999	6.29999	6.21711	6.41886	P	P	P	P	P	P	P	P	ASCRP3001322	hsa_circ_0003316	circBase	chr8	+	38677039	38678153	exonic	NM_006283	TACC1	ACCCAAGAAGGCAAAGTCGCGTTTAATAACAATCACAAGAAGCTGATGAACAGCTTGTAG
hsa_circRNA_015890	71	108	92	212	300	350.5	282	344.5	6.69298	7.37054	7.42235	8.63428	8.07931	8.25829	7.4494	8.38609	P	P	P	P	P	P	P	P	ASCRP3001323	hsa_circ_0015890	circBase	chr1	-	201452657	201454504	exonic	NM_004078	CSRP1	ACCCAAGCTGATTTCTCATCTGGTCAATAAAGCTGTTTAGACCAGAATCCTGGCATAAGG
hsa_circRNA_000581	63	34	31	28	43	37.5	113.5	34	6.56877	6.18668	6.35405	6.332	6.19706	6.17194	6.55841	6.17923	P	P	P	P	P	P	P	P	ASCRP3001324	hsa_circ_0000569	circBase	chr14	+	102659799	102661457	exonic	NR_038354	WDR20	ACCCAATCAAAAAAGAAACTAGCAAACTTTTTAATGAGGAAACAATCCCATGAGGTTGGT
hsa_circRNA_101339	76	42	38	40	53	59	83	53	6.86819	6.43443	6.4783	6.69423	6.40616	6.53053	6.32253	6.53053	P	P	P	P	P	P	P	P	ASCRP3001325	hsa_circ_0031583	circBase	chr14	+	32559707	32563592	exonic	NM_001173	ARHGAP5	ACCCACAAAGTGAAAGAAGATAAAAAGGAAGATGATCCCTATGATCTTGAAGATGTTTCT
hsa_circRNA_002107	145	62	43	40	84	71	141.5	61	7.89628	6.76105	6.61606	6.75651	6.78077	6.64005	6.74862	6.63603	P	P	P	P	P	P	P	P	ASCRP3001326	hsa_circ_0002107	circBase	chr5	+	61846193	61897675	exonic	NM_016338	IPO11	ACCCACAGAACAAGATAAGAGGAAAAAGATGGTTGTGGAAAATGCCCTTAAAGTGAACCC
hsa_circRNA_406767	57	40	39	32	62	54.5	128	58	6.46114	6.34028	6.49125	6.40934	6.5426	6.45602	6.66453	6.58846	P	P	P	P	P	P	P	P	ASCRP3001327		25070500	chr6	+	36862279	36884350	exonic	NM_001286635	C6orf89	ACCCAGAACCTGTTGTGGGGAGTAAGGAATCATTGTAGTCAATCATTTTCCAGTTCTCAG
hsa_circRNA_402857	197.5	355	292	532	810.5	870	849	809	8.53539	8.96076	8.9389	9.75619	9.37582	9.45029	8.87194	9.4364	P	P	P	P	P	P	P	P	ASCRP3001328		25242744	chr3	-	49083857	49114471	exonic	NM_017730	QRICH1	ACCCAGATGTGCTCTACTATATTTTCCTGTGTATTCAAAAGGAACCCTAAGGACTCTGCA
hsa_circRNA_406847	95	35	27	26	38.5	36	79.5	36	7.11055	6.21103	6.22366	6.25738	6.17372	6.18668	6.27428	6.23858	P	P	P	P	P	P	P	P	ASCRP3001329		25070500	chr6	-	129823749	129879311	sense overlapping	uc003qbq.3	BC035400	ACCCAGGAGAGAAAAACAGGAGATTATGGACTGTTCTTTAAAAAGGGCAGCATAAGATCA
hsa_circRNA_402191	103.5	73.5	53	56	92	92	149	87	7.29178	6.94008	6.81343	7.09749	6.85778	6.84109	6.79216	6.97262	P	P	P	P	P	P	P	P	ASCRP3001330		25242744	chr2	+	29140758	29152576	exonic	NM_015131	WDR43	ACCCAGGGCTTAGAAAGTAACGATTTTGAAATGCTAAATGCAGGTCCGATCAGAAAACAA
hsa_circRNA_072816	109	52	42.5	34	69.5	66	193.5	52	7.36182	6.56877	6.6065	6.54454	6.57162	6.57582	7.05019	6.51497	P	P	P	P	P	P	P	P	ASCRP3001331	hsa_circ_0072816	circBase	chr5	-	69424179	69503572	exonic	uc010ixu.3	SMA4	ACCCAGTATATTCAAAGCTACAAGGGATTTGTTGACATAACGGGCTGGTGAATTACCAGA
hsa_circRNA_405577	167	121	109	87.5	146	157	189	131.5	8.19148	7.482	7.63058	7.60418	7.26571	7.35441	7.02284	7.3442	P	P	P	P	P	P	P	P	ASCRP3001332		25070500	chr17	-	38547757	38548989	exonic	NM_001067	TOP2A	ACCCAGTTCCTAAAAAGAATGTGACAGTGAAGAAGACAGCAGCAAAAAGTACAAAGACAA
hsa_circRNA_407188	234.5	418	329	348	512	550	821	552	8.83919	9.18523	9.097	9.23969	8.76005	8.83489	8.81883	8.92646	P	P	P	P	P	P	P	P	ASCRP3001333		25070500	chr9	-	74522734	74523039	intronic	ENST00000333421	ABHD17B	ACCCATCACCCAGTTAAACAAACAAAACTACCAATTAAAACGAAGTCCACTTCACTGTTT
hsa_circRNA_011167	52	101	83	126	210	232	301	193	6.40828	7.29092	7.32638	8.03237	7.70021	7.79215	7.53493	7.74958	P	P	P	P	P	P	P	P	ASCRP3001334	hsa_circ_0011167	circBase	chr1	+	29313942	29314417	exonic	NM_203342	EPB41	ACCCATCTTTGGATCTTCATTCATTAAGCAGTGCAGAAACACAGCAACATCATGACAACA
hsa_circRNA_085323	315.5	539	457	520	917	817	1238	854	9.42485	9.5661	9.58326	9.70933	9.55207	9.35112	9.38691	9.51001	P	P	P	M	P	P	P	P	ASCRP3001335	hsa_circ_0085323	circBase	chr8	-	109240495	109254142	exonic	NM_001568	EIF3E	ACCCCAAAGGTCGCGATAATATTATTGACCTCTTCCTTTATCAGCCACAATATATAATGA
hsa_circRNA_406148	108	117	96	122	197	210	251	179.5	7.35441	7.47036	7.45761	7.98263	7.62853	7.66919	7.34115	7.66297	P	P	P	P	P	P	P	P	ASCRP3001336		25070500	chr21	+	37653780	37664531	exonic	NM_005128	DOPEY2	ACCCCACACTGTCAGGATTCTAGAACTTCTAAAATTAAAGTTTGGGACATGCAGAGCAGT
hsa_circRNA_008865	170.5	99	75	89.5	138	160	209	140	8.24522	7.23502	7.15533	7.61985	7.23801	7.38839	7.14011	7.40095	P	P	P	P	P	P	P	P	ASCRP3001337	hsa_circ_0008865	circBase	chr10	+	70719561	70720005	exonic	NM_004728	DDX21	ACCCCAGTGAAGCTGCCAGTGAAGAAAGTAACAGTGAGATAGAGCAGAAAGAGAAAAAAG
hsa_circRNA_406805	138	201.5	148	141	246	288.5	381	289.5	7.81358	8.16313	7.99119	8.15108	7.86892	8.03444	7.80553	8.19614	P	P	P	P	P	P	P	P	ASCRP3001338		25070500	chr6	-	82201207	82223546	sense overlapping	ENST00000412306	FAM46A	ACCCCATCTGATTTATATGAAGATTCATCATTTCGCATTTCTGTAACCATGAATGAGGGT
hsa_circRNA_007084	488	538	455	1093	1565	1950	1265	1841	10.1556	9.5705	9.58465	10.695	10.284	10.5961	9.41062	10.529	P	P	P	P	P	P	P	P	ASCRP3001339	hsa_circ_0007084	circBase	chr10	+	22002700	22016857	exonic	NM_004641	MLLT10	ACCCCGAGGAAGTCTCTCGCCACGGTATTTATAACAGCAATGATGTAGCAGTATCGTTTC
hsa_circRNA_011538	375	315	296	243	593	496	674.5	497	9.72612	8.80882	8.9452	8.78077	8.94654	8.71684	8.53539	8.80113	P	P	P	P	P	P	P	P	ASCRP3001340	hsa_circ_0011538	circBase	chr1	+	35824525	35855699	exonic	NM_005095	ZMYM4	ACCCGCCTTCACAAAATAATGCAGGTGGTGGTATCATGGATACAGAAATGTCTGAAGATA
hsa_circRNA_000596	79	104	85	66	130	139	215	105	6.85085	7.31286	7.33977	7.26864	7.18154	7.23742	7.16662	7.11381	P	P	P	P	P	P	P	P	ASCRP3001341	hsa_circ_0000661	circBase	chr15	+	100645330	100645426	antisense	NM_139057	ADAMTS17	ACCCGGGAGATGGTGCTGTTGCCACCCACCAGGATGGTGGCTCTTTTGTAAAGACTGGTG
hsa_circRNA_405067	68	36	30	36	46	43	71	38	6.67378	6.2829	6.22366	6.54454	6.23619	6.24969	6.17746	6.27942	P	P	P	P	P	P	P	P	ASCRP3001342		25070500	chr12	+	110566754	110600870	exonic	NM_014055	IFT81	ACCCGTGAATTTGATGGTACTGAAGTTTTAAAGGGAGATGAGGAGTACTTTTCGTCAGGG
hsa_circRNA_001288	192	248	173	66	392	368	907	243	8.46745	8.43878	8.21242	7.26864	8.42668	8.33573	8.96866	7.99687	P	P	P	P	P	P	P	P	ASCRP3001343	hsa_circ_0000999	circBase	chr2	-	46795476	46795608	sense overlapping	NR_104182	LOC100506142	ACCCTAAAAGCTTGCTATATAAAGGATACTTTCTGGAGGTTGGTGGTCCAGTAGCACAGA
hsa_circRNA_103523	205	377	297	430	567	575	658	573.5	8.57651	9.04	8.95558	9.46955	8.88725	8.89939	8.49065	8.97725	P	P	P	P	P	P	P	P	ASCRP3001344	hsa_circ_0068142	circBase	chr3	+	182602540	182605501	exonic	NM_014616	ATP11B	ACCCTCATGTGTTACAAAATAAGCCCACCCTTTATCGGAATCATGGGTAAAGAAGGAAGA
hsa_circRNA_102830	307	393	410.5	346	621.5	645	853	591	9.35692	9.11126	9.44665	9.22966	9.00166	9.02763	8.87655	9.02433	P	M	P	P	P	P	P	P	ASCRP3001345	hsa_circ_0001073	circBase	chr2	+	148653869	148657467	exonic	NM_001616	ACVR2A	ACCCTCCTGTACTTGTTCCAACTCAAGTGCTATACTTGGTAGATCAGAAACTCAGGAGTG
hsa_circRNA_023420	280.5	487	355	633	976.5	1011	1216	1145	9.18081	9.38968	9.22714	9.98234	9.64208	9.67368	9.36593	9.89493	P	P	P	P	P	P	P	P	ASCRP3001346	hsa_circ_0023420	circBase	chr11	-	71808337	71808960	exonic	NM_017907	LAMTOR1	ACCCTCGATAAAGGAAGTATATTCATCCAGTCTCCAGGATAGCTGCTTATGCCTACAGTG
hsa_circRNA_102059	387.5	765.5	635.5	511	1255	1210	1916	986	9.77812	10.0973	10.0866	9.69942	9.96936	9.88756	10.0085	9.68887	P	P	P	P	P	P	P	P	ASCRP3001347	hsa_circ_0043428	circBase	chr17	-	37579579	37584043	exonic	NM_004774	MED1	ACCCTGACCCCATACCTTTGAATCACAACATGAGATTTTATGCTGTCATTTAATGAACCT
hsa_circRNA_103074	56.5	80	60	48.5	111	108.5	219.5	97	6.4868	7.00581	6.92134	6.90081	7.03589	7.00335	7.17783	7.05155	P	P	P	P	P	P	P	P	ASCRP3001348	hsa_circ_0060627	circBase	chr20	+	46252654	46256767	exonic	NM_006534	NCOA3	ACCCTGAGAGCTTTATTACCAGACATGATCTTTCAGTCTTACCTGCAGTGGTGAAAAACG
hsa_circRNA_001157	64	55	51	40	83	90	141	70.5	6.61652	6.63422	6.78159	6.72467	6.76105	6.84109	6.7461	6.76887	P	P	P	P	P	P	P	P	ASCRP3001349	hsa_circ_0001391	circBase	chr4	+	2826686	2826823	intronic	ENST00000356331	SH3BP2	ACCCTGGTGGCACCGTGCCCCTGTGGGCTGAGGGGAGCCACACAGCCATGTTGTATCCAG
hsa_circRNA_005752	78	176.5	128	306	500	547.5	430	538.5	6.85085	7.98335	7.81959	9.07182	8.73957	8.83144	7.96029	8.89964	P	P	P	P	P	P	P	P	ASCRP3001350	hsa_circ_0005752	circBase	chr9	-	113771427	113773970	intronic	uc011lwn.2	LPAR1	ACCCTGTTTACATCTTCTTAAAAGTTGTGTCATCCTTGAAGGATAGAATAAATCAGCTGT
hsa_circRNA_069586	184	414	281.5	868	1406	1549.5	1321.5	1957.5	8.38051	9.17331	8.89939	10.3985	10.135	10.247	9.46869	10.6079	P	P	P	P	P	P	P	P	ASCRP3001351	hsa_circ_0069586	circBase	chr4	+	41945763	41951402	exonic	NM_018126	TMEM33	ACCCTTCGATATTCGTCTCGAAGAAACCCATATTGTCGTGAGTATCTTCCCAGTCTTGTT
hsa_circRNA_001807	61	49	37	35.5	61	64	113.5	55.5	6.55074	6.513	6.45499	6.52857	6.51349	6.57582	6.55074	6.57582	P	P	P	P	P	P	P	P	ASCRP3001352	hsa_circ_0001807	circBase	chr8	-	68163533	68172161	exonic	NM_006421	ARFGEF1	ACCCTTTACAAGTGCAACACATTTGGAGCATGTGAGGCCCATGTTTAAGATTTAATAAGA
hsa_circRNA_403168	59.5	66	64	44	86	72.5	144	68	6.53248	6.83285	7.01798	6.78849	6.78849	6.64676	6.75484	6.72887	P	P	P	P	P	P	P	P	ASCRP3001353		25242744	chr4	+	85555009	85562143	exonic	NM_001263	CDS1	ACCCTTTCTAAAGGCAGTCTTGAGACAGTTCGCATGGACTCATGTCACTTTACTGATAAC
hsa_circRNA_101520	57.5	32	27	27	31.5	31	58	30	6.4868	6.18668	6.15686	6.21711	6.06913	6.12145	6.08626	6.08626	P	P	P	P	A	P	P	P	ASCRP3001354	hsa_circ_0035226	circBase	chr15	-	50875285	50878685	exonic	NM_017672	TRPM7	ACCGAAGACACTCATGAAGTAGATTCCAAAGCAGCTTTAATACCGAATAACAATACTTCT
hsa_circRNA_400289	59	53	43	38	69	67	138	56	6.46114	6.60047	6.63914	6.57582	6.56592	6.58846	6.72296	6.55074	P	P	P	P	P	P	P	P	ASCRP3001355		25242744	chr1	+	100459092	100480976	exonic	NM_012243	SLC35A3	ACCGACTGACCTGGATAGTAGTTGTTCTTCAGGCAAATGAAGATAAAACAATGTTCGCCA
hsa_circRNA_100060	97	88	69	67	138.5	150	194.5	134.5	7.20029	7.13726	7.09749	7.31456	7.24572	7.31569	7.06098	7.35825	P	P	P	P	P	P	P	P	ASCRP3001356	hsa_circ_0010023	circBase	chr1	-	12638745	12639440	exonic	NM_004753	DHRS3	ACCGAGATGTTCCAGGGCATGAGAGTCAGGTGGGTGACATCACCATCCTGGTGAACAATG
hsa_circRNA_405935	79	35	32	33	38	40	62	38	6.88648	6.23139	6.30684	6.48032	6.14999	6.24969	6.12274	6.27942	P	P	P	P	P	P	P	P	ASCRP3001357		25070500	chr2	-	99634662	99636945	exonic	NM_025244	TSGA10	ACCGAGGCCTAGATCGATCATTAGAAGAAGGGAGAATGAGTTAGATTCTGCTCATTCTGA
hsa_circRNA_405936	67	27	23	28	36	31	63	36	6.67378	6.04963	6.01345	6.23858	6.14054	6.10844	6.12274	6.23858	P	P	A	P	P	P	P	P	ASCRP3001358		25070500	chr2	-	99634662	99651902	exonic	NM_025244	TSGA10	ACCGAGGCCTAGATCGATCATTAGAAGACACTTAAATGCAGAAAGGTCTTACAAGTCCCA
hsa_circRNA_401174	54	43	36	41	57	69	95	61.5	6.41886	6.40934	6.4783	6.78849	6.47729	6.61514	6.41886	6.61422	P	P	P	P	P	P	P	P	ASCRP3001359		25242744	chr13	+	94482406	94482798	exonic	NM_005708	GPC6	ACCGAGTTTCCAAGAATTTTTCCGAGAGCTCCTGGAGAATGCAGAAAAGTCACTAAATGA
hsa_circRNA_100880	72	67	54.5	87.5	116	121	138.5	145	6.76105	6.88686	6.86243	7.59021	7.05963	7.10859	6.73269	7.43814	P	P	P	P	P	P	P	P	ASCRP3001360	hsa_circ_0003557	circBase	chr11	-	72420914	72422544	exonic	NM_015242	ARAP1	ACCGCATCTTCAGATCTTACATCTATCAGAAACGATGGGTGAGACTGGATACTGATCACC
hsa_circRNA_104175	61.5	55	44.5	46.5	99.5	87	192	80	6.54067	6.63422	6.6065	6.87739	6.88991	6.81142	7.02731	6.88118	P	P	P	P	P	P	P	P	ASCRP3001361	hsa_circ_0005954	circBase	chr6	+	111208707	111211559	exonic	NM_001634	AMD1	ACCGGAATTTCCAGGAAGAAATAGAGTTTCTTAATGCAATTTTCCCAAATCTGAGTGGGA
hsa_circRNA_406896	52	45	41	42	56	52	87	52	6.38812	6.47729	6.54881	6.78849	6.42036	6.40828	6.34805	6.49924	P	P	P	P	P	P	P	P	ASCRP3001362		25070500	chr6	-	165792682	165806285	exonic	NR_045597	PDE10A	ACCGGATCACTAAACCTTAATAATCAATCACATAGCTTTGAGCTTGAAAAGTTGTGTCGT
hsa_circRNA_401999	470	574.5	461	936	1355	1486	1453.5	1688	10.0973	9.65384	9.60438	10.5049	10.084	10.1723	9.60242	10.4169	P	P	P	P	P	P	P	P	ASCRP3001363		25242744	chr19	-	430683	440932	exonic	NM_012435	SHC2	ACCGGTACAGTACATGGGCTGCATCGAGGTTCTCCGCTCTATGCGCTCCCTGGACTTTAA
hsa_circRNA_100705	64	33	26	22	40.5	37	72	33.5	6.61652	6.13926	6.04963	5.98905	6.19706	6.17194	6.22366	6.14999	P	P	P	A	P	P	P	P	ASCRP3001364	hsa_circ_0008898	circBase	chr10	-	126097110	126100769	exonic	NM_000274	OAT	ACCGTGAAGGGCATTCAGAAATACAAAGCAAAGATTGTTTTTGCAGATCTGTGGTTTTTC
hsa_circRNA_018818	1212	1836.5	1431	3392.5	4628	5120	4397.5	6380	11.6743	11.416	11.2887	12.2358	11.8586	11.9487	11.2492	12.2258	P	P	P	P	P	P	P	P	ASCRP3001365	hsa_circ_0018818	circBase	chr10	-	75264607	75265184	exonic	NM_152586	USP54	ACCGTTGTCTCAGAGAGGGAGGAAGCTCCGGTTTCTTCCCACAGTTTTGCTCTGCAGATG
hsa_circRNA_092382	43	33	27	38	62	62	82	59	6.22899	6.23139	6.2086	6.66453	6.50024	6.53782	6.26326	6.58846	P	P	P	P	P	P	M	P	ASCRP3001366	hsa_circ_0001961	circBase	chr10	+	52907841	52916908	sense overlapping	NM_006258	PRKG1	ACCTAAATGCCAGAGGTTCTTATGGTTTTAACAAAGAGAATACTCATATGGTATTAATCA
hsa_circRNA_008147	107.5	56.5	40	34	62.5	61	92	55.5	7.35441	6.65701	6.50514	6.52857	6.50904	6.51201	6.3935	6.55074	P	P	P	P	P	P	P	P	ASCRP3001367	hsa_circ_0008147	circBase	chr8	+	129021835	129032965	intronic	ENST00000512617	PVT1	ACCTAAGGAGCACTGAGGCCAACAGAGATTTTGAGAAACACATTGAAGGATCTGTTAACA
hsa_circRNA_407206	60	66	44	56	96	97	161	82	6.50564	6.83285	6.59354	7.07704	6.87662	6.89817	6.86166	6.90308	P	P	P	P	P	P	P	P	ASCRP3001368		25070500	chr9	-	99579646	99589463	sense overlapping	NM_001001662	ZNF782	ACCTACACAGAGGCTACTGCTTTACAAAACCAGAACTGATCTTCACATTGGAACAAGGAG
hsa_circRNA_404584	68	209	151	213	422.5	442	708	475	6.67378	8.20552	8.02805	8.64081	8.51989	8.56361	8.58652	8.75339	P	P	P	P	P	P	P	P	ASCRP3001369		25070500	chr1	+	152221370	152224234	exonic	ENST00000420707	FLG-AS1	ACCTACTACAATTCTTAGCCGATTTTTCCTCTTAGGATTTATTTCCCTGGAGACCTCATG
hsa_circRNA_405867	132	307	198	144.5	428.5	443.5	940	342	7.73652	8.76413	8.4102	8.17745	8.52959	8.55854	9.02739	8.36828	P	P	P	P	P	P	P	P	ASCRP3001370		25070500	chr2	-	44169153	44169936	intronic	ENST00000260665	LRPPRC	ACCTAGAGCATCCTCTGTGCTTCTGATTATATCCTGAACTGAATTTGACTGAAACGCAGA
hsa_circRNA_011083	59	47	42	43	66	61	90.5	62	6.51497	6.47729	6.61606	6.74105	6.5426	6.50024	6.37577	6.6672	P	P	P	P	P	P	P	P	ASCRP3001371	hsa_circ_0011083	circBase	chr1	-	27992571	27995857	exonic	NM_002038	IFI6	ACCTAGATGTGAAAACAGAATAAACTTCACCCAGAAAACACTTGTCTAGTGACGGAGCCC
hsa_circRNA_102523	35	26	22	22	33	30.5	75	29.5	6.06913	5.95409	5.98122	5.98905	6.04963	6.03813	6.22366	6.10844	P	P	A	A	P	P	P	A	ASCRP3001372	hsa_circ_0004956	circBase	chr19	+	34922765	34929671	exonic	NM_005499	UBA2	ACCTATACATTGCATCGTTTGGGCAAAGTACTTGTTCAAGTTGCCAAGGAAAGTGTACTG
hsa_circRNA_023224	55.5	24	22.5	25	33	32	68	30.5	6.46114	5.95409	5.95845	6.12274	6.02987	6.10844	6.18668	6.12974	P	P	A	A	A	P	P	P	ASCRP3001373	hsa_circ_0023224	circBase	chr11	+	68286968	68305359	exonic	NM_018312	PPP6R3	ACCTCAAGACATGGATGAAAAGATCAGATACAAGAGAGCTTGTTTCATATCCATATCCCA
hsa_circRNA_102130	383	644	548	327	785	769	1341.5	656	9.76593	9.83817	9.87258	9.15396	9.32077	9.27247	9.48787	9.17007	P	P	P	P	P	P	P	P	ASCRP3001374	hsa_circ_0005652	circBase	chr17	+	53016284	53024673	exonic	NM_005486	TOM1L1	ACCTCACCTCAAGCCACGCATATGATAATATTTCAGCCTTCCAAGTTCTGATGTAACAAA
hsa_circRNA_100506	47	84	62	71	139.5	132	189	131	6.32253	7.07571	6.99213	7.34807	7.23143	7.19324	7.02523	7.3314	P	P	P	P	P	P	P	P	ASCRP3001375	hsa_circ_0017264	circBase	chr1	-	244579282	244587689	exonic	NM_001126	ADSS	ACCTCATATCCCAGTATTTGATTTTCATCAAGCAGCTGATGGTATCCAGGAACAACAGAG
hsa_circRNA_104922	546	1324	999.5	1097	2090.5	2060	3284	2276	10.3458	10.9004	10.7721	10.6986	10.7363	10.6721	10.7776	10.8112	P	P	P	P	P	P	P	P	ASCRP3001376	hsa_circ_0003270	circBase	chr9	+	128099296	128099870	exonic	NM_015635	GAPVD1	ACCTCATTCATCATCTTCATCCCCGAGTAAGGACTCCTCAAGAGGAGAGGTGCCCACCAG
hsa_circRNA_104572	4087.5	7137	6675	7426	11401.5	11826.5	13623	11684.5	13.4765	13.4696	13.6774	13.2523	13.1304	13.1382	12.8757	13.0565	P	P	P	P	P	P	P	P	ASCRP3001377	hsa_circ_0007618	circBase	chr8	+	25265498	25266456	exonic	NM_024940	DOCK5	ACCTCCACTCACTCCCAAAGCCACCAGGACCCTAACTCAATCTTGGAGCCACTTTTGGAG
hsa_circRNA_402338	201.5	333	284.5	351.5	703.5	760	923	649.5	8.56735	8.88528	8.9171	9.24717	9.16102	9.25231	9.00151	9.15878	P	P	P	P	P	P	P	P	ASCRP3001378		25242744	chr2	-	112588862	112596089	exonic	NM_022662	ANAPC1	ACCTCCCTGGAATCTGTGAAAGAAGCAGACTTGTAGTCTTGTTTGACTTTGAAGGATCAC
hsa_circRNA_092554	127	179.5	174	111	179	188	310.5	151.5	7.64439	8.00394	8.20829	7.87297	7.51093	7.55471	7.56593	7.46986	P	P	P	P	P	P	P	P	ASCRP3001379	hsa_circ_0001551	circBase	chr5	+	167915606	167924353	exonic	NM_002887	RARS	ACCTCCTATTGGGGATCTTCAGGTCTTTTATAAGGAAGAAGAGATTAAATCTCTGACTGC
hsa_circRNA_104658	43	65	65	53.5	93	85.5	166	73	6.25147	6.76887	7.01798	7.04679	6.8273	6.7865	6.88686	6.7978	P	P	P	P	P	P	P	P	ASCRP3001380	hsa_circ_0004592	circBase	chr8	-	99718694	99719539	exonic	NM_006281	STK3	ACCTCCTTATGCTGATATACATCCAATGAGGTTAATAGAAGATGAAATTGCAACCATTCT
hsa_circRNA_005882	175	157	135	68.5	239	255	340	189	8.29898	7.82099	7.89969	7.29351	7.82796	7.87739	7.66008	7.71885	P	P	P	P	P	P	P	P	ASCRP3001381	hsa_circ_0005882	circBase	chr2	-	168920009	168986268	exonic	NM_013233	STK39	ACCTCGTTTTGAGATTAAGGCCCACAGCAGCAGAACTTTTAAAATGCAAATTCTTCCAGA
hsa_circRNA_104146	75	41	41	30.5	69	56	93	46	6.79699	6.37685	6.54881	6.39242	6.57582	6.44881	6.37902	6.40251	P	P	P	P	P	P	P	P	ASCRP3001382	hsa_circ_0002041	circBase	chr6	-	82920530	82922510	exonic	NM_015525	IBTK	ACCTCTATACTGATGAAGCTGTGGTGATAAAAGGTTAGATGGAGTCAGATTTGAAAATGA
hsa_circRNA_103643	108	77	57	62	106	108	161	98.5	7.3314	6.99213	6.88118	7.21096	6.94847	6.99213	6.86166	7.0737	P	P	P	P	P	P	P	P	ASCRP3001384	hsa_circ_0005912	circBase	chr4	+	54265896	54294350	exonic	NM_030917	FIP1L1	ACCTCTGATTCCACCACCGGGTACAGCAGGGAAGAACTGGAAACTCAGAGAAAGAAACTG
hsa_circRNA_103318	95.5	198	164.5	123.5	326	324	698	254.5	7.15533	8.13034	8.1506	8.00006	8.19614	8.17212	8.56985	8.04442	P	P	P	P	P	P	P	P	ASCRP3001385	hsa_circ_0007147	circBase	chr3	-	33453072	33467233	exonic	NM_014517	UBP1	ACCTCTGCTTTCATTCAGTGATGTCTTGGCATTGCCCATTTTCAAGCAGGAAGATTCCAG
hsa_circRNA_025285	124	119	104.5	97	218	186	293	165	7.61549	7.47036	7.57942	7.72292	7.72974	7.54196	7.50226	7.57305	P	P	P	P	P	P	P	P	ASCRP3001386	hsa_circ_0025285	circBase	chr12	+	7025834	7032859	exonic	NM_001975	ENO2	ACCTCTGTGGCATTGAAATGAGCACCTCCATTAAAGTCTGAATCAGTGCGTGTCCTGAAG
hsa_circRNA_006337	38	29	26	25	36	33.5	63	32.5	6.12845	6.09871	6.18853	6.17194	6.14054	6.14054	6.12974	6.14999	P	P	P	P	P	P	P	P	ASCRP3001387	hsa_circ_0006337	circBase	chr1	+	193172924	193181607	exonic	NM_024529	CDC73	ACCTCTTTAATAACCATGCTTAATGCAAAAGACCTTCTACAGGACCTGAAGAGGGTGCAT
hsa_circRNA_403387	75	36	32	39	52	56	84	54	6.81463	6.27136	6.33806	6.66453	6.37902	6.47222	6.32253	6.53053	P	P	P	P	P	P	P	P	ASCRP3001388		25242744	chr5	+	82400728	82407022	exonic	NM_003401	XRCC4	ACCTGAAAGATGTCTCAGTATTAAGAAATGGAGAGAAAAATAAGCAGAATCCACCTTGTT
hsa_circRNA_100584	30.5	25	21	19	34	30	57	28	5.99742	5.96916	5.98122	5.86426	6.10713	5.98122	6.08626	6.04429	P	P	A	A	A	P	P	P	ASCRP3001389	hsa_circ_0018187	circBase	chr10	-	35321362	35322201	exonic	NM_003591	CUL2	ACCTGAACTGATGCCAACACTATTTGTGGAGTCAGTTTTGGAAGTGCATGGTAAATTTGT
hsa_circRNA_009160	77	42	35	29	41	40	100	35.5	6.81463	6.40934	6.38489	6.25738	6.23619	6.18668	6.44881	6.23858	P	P	P	P	P	P	P	P	ASCRP3001390	hsa_circ_0009160	circBase	chr14	-	58877560	58890813	exonic	NM_012460	TIMM9	ACCTGAAGAGGTAAGAATCAGGCCTTATTGGAGACATTCAAGCAAAGGTTGGACAACTAC
hsa_circRNA_101695	370	626	603	477	1123	1105	1604	1064.5	9.69893	9.77331	10.0019	9.59956	9.82246	9.77934	9.73985	9.79017	P	P	M	M	P	P	P	P	ASCRP3001391	hsa_circ_0007146	circBase	chr16	-	5077135	5078186	exonic	NM_016256	NAGPA	ACCTGAAGCCACCCTGAGGGCGGGAGAACTCTCCTTTTTCACCAGCCAGGACAACATGTG
hsa_circRNA_103959	41	28	29	26	50.5	34	60	29	6.19162	6.06374	6.25147	6.12274	6.3057	6.14054	6.11105	6.11885	P	P	P	P	P	P	P	P	ASCRP3001392	hsa_circ_0003205	circBase	chr5	+	138145726	138147991	exonic	NM_001903	CTNNA1	ACCTGAAGTGGATAAGCTGAACATTATGGCAGCCAAAAGACAACAGGTGATTTGATGAAG
hsa_circRNA_405912	71	46.5	43	35	59	56	84	49.5	6.72504	6.48579	6.59354	6.513	6.46166	6.44881	6.29656	6.45602	P	P	P	P	P	P	P	P	ASCRP3001393		25070500	chr2	+	73477044	73477365	intronic	ENST00000258091	CCT7	ACCTGAGTGAAGAATGTAAGAGCAGCTGCTGAGTGTTGGGGGGGCTGGCAGTGAGCCGTG
hsa_circRNA_053294	238	215	176.5	186	374	368	510	326	8.87088	8.23801	8.24235	8.47665	8.35561	8.32729	8.1711	8.32729	P	P	P	P	P	P	P	P	ASCRP3001394	hsa_circ_0053294	circBase	chr2	+	27820936	27830906	exonic	NM_001271286	ZNF512	ACCTGATGATCGAAAGCAGGACCCAGTGCTCCATAAAGGATAATAGTTTCCAGTACACTA
hsa_circRNA_007135	85	63	42	35	101	73.5	210	66	6.97366	6.78077	6.59354	6.54454	6.9346	6.6632	7.14806	6.69423	P	P	P	P	P	P	P	P	ASCRP3001395	hsa_circ_0007135	circBase	chr7	-	6840578	6841154	exonic	NM_198097	CCZ1B	ACCTGATTGAAGTAAATGGTCTGAGAAAGAACCCCAGTTTAAGTTTATCTACTTCAACCA
hsa_circRNA_402675	100	58	50	43	70	66.5	103	59	7.23502	6.68122	6.76105	6.75651	6.58846	6.60047	6.47729	6.60047	P	P	P	P	P	P	P	P	ASCRP3001396		25242744	chr21	+	45745035	45745147	exonic	NM_002626	PFKL	ACCTGCAGCAGGAACGAGAAGTGCCATGACTACTACACCACGGAGTTCCTGTACAACCTG
hsa_circRNA_009031	933.5	1803	1545	2446	3578	3580	4237	4217	11.1997	11.3814	11.389	11.7529	11.4581	11.4486	11.1832	11.619	P	P	P	P	P	P	P	P	ASCRP3001397	hsa_circ_0009031	circBase	chr4	+	4650703	4651269	exonic	NR_037888	STX18-AS1	ACCTGCCCCTAGATCTTCTATTTCTGATCATCTTCTATGCAAGGATGCAGAGATTCAGAG
hsa_circRNA_000261	38	42.5	37	36	53	52.5	87	51	6.15126	6.37685	6.4783	6.60742	6.42036	6.44067	6.36549	6.51497	P	P	P	P	P	P	P	P	ASCRP3001398	hsa_circ_0000261	circBase	chr10	+	112723882	112724819	exonic	NM_007373	SHOC2	ACCTGCTGAAATTGGAACTCTAATGAATCATTGATTGACCAGCACTATTTTACCAGTTGG
hsa_circRNA_022356	97	126	104.5	138	231	225	313	236.5	7.17409	7.54799	7.56521	8.13139	7.79946	7.75377	7.57352	7.96809	P	P	P	P	P	P	P	P	ASCRP3001399	hsa_circ_0022356	circBase	chr11	-	61556601	61557393	exonic	NM_014206	TMEM258	ACCTGCTGCTCATAATAAATGCAGATGTATAGCATTACGAGGTCACCTCTACCAAGTACA
hsa_circRNA_014551	104	83	79	40	154	141	282	113.5	7.3314	7.08631	7.22425	6.66453	7.35633	7.24334	7.45761	7.19447	P	P	P	P	P	P	P	P	ASCRP3001400	hsa_circ_0014551	circBase	chr1	-	155313104	155316260	exonic	NM_018489	ASH1L	ACCTGCTGTGTGTTGGACCTTTATACGTATTGTAAAGGTATGGCAGCACTGTGATTGTAT
hsa_circRNA_103157	82	158.5	121.5	66	276.5	251	588	199	6.95608	7.84514	7.75794	7.30036	7.99615	7.8668	8.36017	7.77453	P	P	P	P	P	P	P	P	ASCRP3001401	hsa_circ_0008533	circBase	chr22	-	19178815	19187352	exonic	NM_001835	CLTCL1	ACCTGGACAGTCAGTTTCTTTTCAAAGGTGTGCTTTGCCTGCATGGATGGACAAGAGTTC
hsa_circRNA_005791	70.5	31	26	29	33	30.5	67	30	6.70032	6.13926	6.18853	6.332	6.08759	6.06913	6.17746	6.11885	P	P	P	P	P	P	P	P	ASCRP3001402	hsa_circ_0005791	circBase	chr14	-	104245081	104263855	exonic	NM_015316	PPP1R13B	ACCTGGAGAAAAACGTACTGAAAATGGGATGATATTAACTGTTTTCTTGAGCAACAATGA
hsa_circRNA_103323	47	25	25	21	27	25	45	24	6.28521	6.01065	6.12015	5.98905	5.98692	5.95554	5.93531	5.95264	P	P	P	A	A	P	P	A	ASCRP3001403	hsa_circ_0064794	circBase	chr3	+	33853563	33863574	exonic	NM_013374	PDCD6IP	ACCTGGATAATGATGAAGGATTGAAAATCGCTGCTAAACATTACCAGATATTATGATCAG
hsa_circRNA_100442	42.5	36	31	25.5	38	34.5	75	35	6.22004	6.24623	6.28058	6.14437	6.17372	6.12974	6.25147	6.2086	P	P	P	P	P	P	P	P	ASCRP3001404	hsa_circ_0002274	circBase	chr1	-	211952259	211966532	exonic	NM_014873	LPGAT1	ACCTGGATCCTTGGATACAGGAAACCAACAGTCACACATGTACATTACAGTGATGGAATG
hsa_circRNA_059711	336.5	904.5	689	993.5	2165	2127	3256	2333	9.5367	10.336	10.2001	10.5808	10.7824	10.7238	10.7627	10.8545	P	P	P	P	P	P	P	P	ASCRP3001405	hsa_circ_0059711	circBase	chr20	+	30330343	30389603	exonic	NM_012112	TPX2	ACCTGGCCTGGAATAAATACGTTTTGTCTTTCCCTCGTTCTTGATACATATTTGCCAGAC
hsa_circRNA_405189	664.5	732	739	496	522	600.5	615.5	527	10.6636	10.0418	10.3144	9.65587	8.78618	8.9488	8.41783	8.87001	P	P	P	P	P	P	P	P	ASCRP3001406		25070500	chr14	+	31050069	31050322	exonic	ENST00000550944	G2E3	ACCTGGTGACTCACAGAACCTTGCTAAAAAACATTCCCTTCAATTTAAAAAATGTTCCCG
hsa_circRNA_101209	76	69	59.5	39	123	109	231	77	6.76105	6.84654	6.88991	6.63603	7.09552	7.01658	7.24156	6.83443	P	P	P	P	P	P	P	P	ASCRP3001407	hsa_circ_0029403	circBase	chr12	+	129396968	129411699	exonic	uc001uhy.1	GLT1D1	ACCTGGTGATTGTGGGTCCTGAACCGCATGCTAAGGGTAAGGTCTATGTCCAGAGTCAAG
hsa_circRNA_007475	200	159	147	155	211	232	283	203	8.55471	7.84848	7.99119	8.24116	7.70227	7.76937	7.46502	7.80694	P	P	P	P	P	P	P	P	ASCRP3001408	hsa_circ_0007475	circBase	chr12	-	51639798	51640615	sense overlapping	NM_001031628	SMAGP	ACCTGTACAAGAACAAAGGCAGCTACGTCACCTATGAACCTACAGAAGAAGAACTGATGA
hsa_circRNA_070689	90.5	81	82	48	97	97.5	152	78	7.08068	7.06301	7.28142	6.88991	6.89704	6.92943	6.81703	6.8403	P	P	P	P	P	P	P	P	ASCRP3001409	hsa_circ_0070689	circBase	chr4	-	113527163	113545032	exonic	NM_018392	ZGRF1	ACCTGTGACCCTAAGGCAATTTTATATGATGACAAAGGAGCATGTTTGGAGAGTCTGTTT
hsa_circRNA_100196	47	60.5	46	32	71	76	167.5	55	6.30342	6.72296	6.68122	6.40934	6.65701	6.70675	6.89704	6.56074	P	P	P	P	P	P	P	P	ASCRP3001410	hsa_circ_0007693	circBase	chr1	-	44773981	44804994	exonic	NM_024066	ERI3	ACCTGTGGAGACTGGGACTTAAAAGTCATTTTTAGATGCTTCTGGATGTTCAATGCTAGC
hsa_circRNA_064889	87.5	56	44	40	63	61	128	56	7.01658	6.65035	6.59354	6.69423	6.51349	6.46261	6.65125	6.55074	P	P	P	P	P	M	P	P	ASCRP3001411	hsa_circ_0064889	circBase	chr3	+	38542845	38548459	exonic	NM_005107	EXOG	ACCTTACCTCAGACTAGAGGCGATGGAAAGAAAATAGTTAGTTACCAGGTGATGCAGACA
hsa_circRNA_401817	150	84	62	44	72.5	87	143.5	64	8.00868	7.08631	6.98082	6.81703	6.65035	6.80104	6.75066	6.68122	P	P	P	P	P	P	P	P	ASCRP3001412		25242744	chr17	+	46998521	47000299	exonic	NM_023079	UBE2Z	ACCTTCAAGGCCAAACTATGCAGGAGAGACATCCAGGAGACAGCAAAAACTATAATGAAT
hsa_circRNA_103819	42.5	40	31	33	41	40	88	35	6.24147	6.40934	6.36877	6.513	6.25324	6.27826	6.36549	6.23858	P	P	P	P	P	P	P	P	ASCRP3001413	hsa_circ_0072305	circBase	chr5	-	38496483	38530768	exonic	NM_002310	LIFR	ACCTTCCAAAATAGCGAGTATGGAAATTCCAAATGGACTGACTGCATTGCACAGATGATG
hsa_circRNA_400080	78.5	109	90	83	152	159	342	146	6.82218	7.36373	7.40121	7.56617	7.32945	7.3431	7.67207	7.43814	P	P	P	P	P	P	P	P	ASCRP3001414	hsa_circ_0092348	circBase	chr4	+	113568990	113569830	intronic	ENST00000324052	LARP7	ACCTTCCTGAACTAGTTCCCAAAGTAAGTCTGTGGTTTAAATTCTGTCATTGGCTTAACA
hsa_circRNA_100683	333	498	432	699	1008	1135.5	1177	1228	9.51449	9.42894	9.50714	10.135	9.69198	9.80963	9.31686	9.9941	P	P	P	P	P	P	P	P	ASCRP3001415	hsa_circ_0020028	circBase	chr10	+	112723882	112745523	exonic	NM_007373	SHOC2	ACCTTGACTTGCAGCACAATGAACTGCTAGACCTCCCAGATACTATAGGAACTCTAATGA
hsa_circRNA_001712	34	37	38	32	78	63	110	48	6.0395	6.25738	6.52955	6.40934	6.69423	6.52522	6.51595	6.43443	P	P	P	P	P	P	P	P	ASCRP3001416	hsa_circ_0001601	circBase	chr6	-	38606358	38606482	intronic	ENST00000481247	BTBD9	ACCTTGCTTTGTAACACTTATTAGATTACTCGGAATTCAAAGTTCTCATTTAGGTCTAAA
hsa_circRNA_104144	74.5	45	40	42	44.5	45	81	45	6.80543	6.45602	6.57162	6.70675	6.27826	6.3057	6.29656	6.3935	P	P	P	P	P	P	P	P	ASCRP3001417	hsa_circ_0077168	circBase	chr6	+	80910650	80912929	exonic	NM_000056	BCKDHB	ACCTTGGGATGTGGACACAATTTGTAAGCGGAAGAAGTCCCTATAGAACCATACAACATC
hsa_circRNA_104143	49	30	25	23	32	28	62	31	6.30342	6.11496	6.18853	6.07828	6.02987	6.00083	6.12974	6.08626	P	P	P	A	A	P	P	P	ASCRP3001418	hsa_circ_0077164	circBase	chr6	+	80877394	80912929	exonic	NM_000056	BCKDHB	ACCTTGGGATGTGGACACAATTTGTAAGGAAAAGATAGAGTTTTTAATACCCCATTGTGT
hsa_circRNA_025177	183.5	199.5	134.5	114	284	286	587	249.5	8.36418	8.14308	7.88409	7.9226	8.00868	8.02198	8.35283	8.02056	P	P	P	P	P	P	P	P	ASCRP3001419	hsa_circ_0025177	circBase	chr12	+	6643656	6647536	sense overlapping	NM_002046	GAPDH	ACCTTGTCATGTACCATCAATAAAGTACCCTGTGCTCAACCAAATTGAGCCCGCAGCCTC
hsa_circRNA_403658	123	224	200	276	474	500	707	464	7.58412	8.3051	8.42035	8.9377	8.67721	8.7225	8.58652	8.72519	P	P	P	P	P	P	P	P	ASCRP3001420		25242744	chr6	+	87925620	87943245	exonic	NM_015021	ZNF292	ACCTTGTCTGTCTTTGTACATCATCACCAAATGGAAAGTTAATCGAAGAGACACTCCTAG
hsa_circRNA_001100	2411	4753	3876	8116	13109	14721.5	15492	16581.5	12.7015	12.8881	12.8681	13.4049	13.3461	13.4765	13.1088	13.4918	P	P	P	P	P	M	P	P	ASCRP3001421	hsa_circ_0000877	circBase	chr19	+	4445536	4447603	sense overlapping	NR_039901	MIR4746	ACCTTGTTCTGCAGCTTGATCTTCCGGTACTTCTCCTCCTCGGGGTGCAGGATGGAGTCC
hsa_circRNA_100772	133	311	240	128	430	385	892	306	7.67825	8.79093	8.67655	8.03237	8.54208	8.38393	8.94236	8.2491	M	P	P	P	P	P	P	P	ASCRP3001422	hsa_circ_0021535	circBase	chr11	-	28080472	28113060	exonic	NM_031217	KIF18A	ACCTTTCCACAACTTGGACCAGTTCAGCCTATTCCTTGTTGTATATAATGAACAGATTCG
hsa_circRNA_003799	33	32	25	36.5	48	52	63	49.5	6.02376	6.18668	6.08626	6.55841	6.28521	6.40828	6.12274	6.42667	P	P	P	P	P	P	P	P	ASCRP3001423	hsa_circ_0003799	circBase	chr6	-	111665127	111678328	exonic	NM_002912	REV3L	ACCTTTCGAGTCTTGTCAGACTGGTTTGATAACAAGACAGATCTATACAGATATCAGATA
hsa_circRNA_002210	88	155.5	115	154	287.5	277	390	280	7.03452	7.81539	7.69184	8.25653	8.03703	7.98522	7.834	8.15092	P	P	P	P	P	P	P	P	ASCRP3001424	hsa_circ_0002210	circBase	chr8	-	102211422	102213971	exonic	ENST00000518336	ZNF706	ACCTTTGACTCTTCTACTGTCTCAGACCTTAGATATGGCTCGTGGACAGCAGAAAATTCA
hsa_circRNA_104905	63	32	26	25	29	28	53	30	6.58283	6.21103	6.18853	6.17194	5.98692	6.02376	6.02711	6.09288	P	P	P	P	A	P	P	P	ASCRP3001425	hsa_circ_0088373	circBase	chr9	-	125616230	125659855	exonic	NM_001100588	RC3H2	ACCTTTTAAGCAAGGAAATTGAACTAAGAAATGGAGAGCTTACAAAACACTACACAGCAA
hsa_circRNA_104037	34	28	29	21	34.5	37	68	25	6.04554	6.15126	6.23619	6.03125	6.05699	6.21589	6.18668	5.99006	P	P	P	A	P	P	P	A	ASCRP3001426	hsa_circ_0008836	circBase	chr5	+	179976930	179980471	exonic	NM_001303241	CNOT6	ACCTTTTGAGCTGGGAAAACTGTTTCAGTTGCAGACTTTAGGCCTGAAAGGAAAAGTAAG
hsa_circRNA_104851	34	22.5	20	21	27	27	52.5	24	6.0395	5.98407	6.02987	5.94473	5.96916	6.00083	6.03263	5.96916	P	P	A	A	A	P	P	A	ASCRP3001427	hsa_circ_0008812	circBase	chr9	+	110062421	110074018	exonic	NM_002874	RAD23B	ACCTTTTTGAAGATGCAACGAGTGCACTTGGTGAAAGCACTGAAAGAGAAGATTGAATCT
hsa_circRNA_103865	60	30.5	25	23	32	32	67.5	29	6.53248	6.12716	6.15686	6.07828	6.08759	6.12145	6.16568	6.05699	P	P	P	A	A	P	P	P	ASCRP3001428	hsa_circ_0004081	circBase	chr5	-	68651475	68651780	exonic	NM_016283	AK6	ACGAAAGACTTGAAACAAGAGCAATTGTATGATGGCTATGATGAAGAGTATGACTGTCCC
hsa_circRNA_406225	247	396	397	102	842	719	1230	518	8.95619	9.12002	9.3876	7.75753	9.42894	9.18368	9.38233	8.85036	P	P	P	P	P	P	P	P	ASCRP3001429		25070500	chr3	-	11849306	11858811	exonic	NR_104314	TAMM41	ACGAAAGGCATTTTTACTGCTGGTGACTTTCGGATGGTGGTTGGAGAAGATAAAACAAAA
hsa_circRNA_101886	126	86	55	43	95	116	187.5	83	7.64439	7.10502	6.86243	6.77502	6.87662	7.06937	7.01798	6.92134	P	P	P	P	P	P	P	P	ASCRP3001430	hsa_circ_0000720	circBase	chr16	+	81929411	81939112	exonic	NM_002661	PLCG2	ACGAACACAAGCAACAGGGGGAGCTGTACATGTGGGATTCCATTGACCAGTGGACTGCTG
hsa_circRNA_406585	55	29.5	26.5	27	34	32	59	27.5	6.41886	6.07237	6.13926	6.25738	6.08759	6.06913	6.09871	6.08626	P	P	P	P	A	P	P	A	ASCRP3001431		25070500	chr5	-	13911494	13931353	exonic	NM_001369	DNAH5	ACGAAGAGTTTTGCAAGCAGACTAATGACCTTCATCAAAGACTGAAGGGAGAGAAGGAAG
hsa_circRNA_406800	97	107	79	77	142	140.5	229.5	126	7.18401	7.33615	7.21096	7.44371	7.25929	7.25223	7.23682	7.28401	P	P	P	P	P	P	P	P	ASCRP3001432		25070500	chr6	-	77921697	77983024	intergenic			ACGAAGATTGAGCCCAGCATCTTGCTATTAAGGAAAAGTATGAGCCTTGCAAGAAGACAT
[truncated: 12,067 more rows]

## Sheet: Box Plot - CircRNAs
Box Plot The Box Plot is a convenient way to quickly visualize the distribution of a dataset. It is commonly used for comparing the distributions of the intensities from all samples. Here, a boxplot view is used to look at, and compare the distributions of expression values for the samples in an experiment after normalization. Press Ctrl and rolling button of your mouse to zoom in.

[truncated: 1 more sheets: Hierarchical Clustering-CircRNA]
