# Supplementary material for: Differentially Expressed Circular RNAs and Their Therapeutic Mechanism in Non-segmental Vitiligo Patients Treated With Methylprednisolone
Source: Front Med (Lausanne). 2022 May 16;9:839066. doi: 10.3389/fmed.2022.839066 (PMC9149005; doi:10.3389/fmed.2022.839066)
Supplement: Supplementary file 1 [file Data_Sheet_1.ZIP › Additional files/Differentially Expressed CircRNAs.xls]

## Sheet: Scatter Plots-CircRNAs
Scatter Plots The Scatter-Plot is a visualization method used for assessing the CircRNA expression variation (or reproducibility) between the two compared samples or two compared groups of samples. The values of X and Y axes in the Scatter-Plot are the normalized signal values of the samples (log2 scaled) or the averaged normalized signal values of groups of samples (log2 scaled). The green lines…

## Sheet: Volcano Plots -CircRNAs
Volcano Plots Volcano Plots are useful tools for visualizing differential expression between two different conditions. They are constructed using fold-change values and p-values, and thus allow you to visulaize the relationship between fold-change (magnitude of change) and statistical significance (which takes both magnitude of change and variability into consideration). They also allow subsets o…

## Sheet: up_GC_vs_control
# Fold Change cut-off: 1.5 # P-value cut-off: 0.05 # Condition pairs: GC_vs_control # Column A: circRNA, it represents circRNA ID. # Column B: P-value, P-value calculated from unpaired t-test. # Column C: FDR, FDR is calculated from Benjamini Hochberg FDR. # Column D: FC (abs), the absolute ratio (no log scale) of normalized intensities between two conditions. # Column E: Regulation, it depicts w…
GC_vs_control 1.5 fold up regulated CircRNAs
	P-value and FDR		Fold change and Regulation		Annotations											Group--Raw Intensity		Group--Normalized Intensity		Raw Intensity								Normalized Intensity								miRNA Binding Sites
circRNA	P-value	FDR	FC (abs)	Regulation	probeID	Alias	source	chrom	strand	txStart	txEnd	circRNA_type	best_transcript	GeneSymbol	Sequence	group-GC(raw)	group-control(raw)	group-GC(normalized)	group-control(normalized)	[1A, GC](raw)	[2A, GC](raw)	[3A, GC](raw)	[4A, GC](raw)	[1, control](raw)	[2, control](raw)	[3, control](raw)	[4, control](raw)	[1A, GC](normalized)	[2A, GC](normalized)	[3A, GC](normalized)	[4A, GC](normalized)	[1, control](normalized)	[2, control](normalized)	[3, control](normalized)	[4, control](normalized)	MRE1	MRE2	MRE3	MRE4	MRE5
hsa_circRNA_025984	0.01754	0.258664	1.7253	up	ASCRP3000791	hsa_circ_0025984	circBase	chr12	-	46751970	46754992	exonic	NM_018976	SLC38A2	AATACATGCTTAATCCTGAGCTTTGTTCTTCCTGTTAAGTGGTGTACTGGTGATGACCGG	2893.12	764.25	10.9999	10.213	2447	2737	3733	2655.5	348	925.5	654	1129.5	10.9419	11.0567	10.9753	11.0256	9.60196	10.3789	10.1218	10.7495	hsa-miR-548aq-5p	hsa-miR-548a-5p	hsa-miR-548d-5p	hsa-miR-548n	hsa-miR-548b-5p
hsa_circRNA_008629	0.0410106	0.349341	1.53382	up	ASCRP3000951	hsa_circ_0008629	circBase	chr10	+	90653627	90665417	sense overlapping	NM_020799	STAMBPL1	AATTTATAACGCCCAAGGATGTGACCTTCTCTTGGATTTTCCTGATTATTATGAGAGGCA	822.375	248.25	9.22214	8.60501	685	696.5	1156	752	150	316	227	300	9.12969	9.13033	9.29323	9.3353	7.96302	8.80882	8.60636	9.04186	hsa-miR-548ba	hsa-let-7d-5p	hsa-miR-548d-5p	hsa-miR-548ay-5p	hsa-let-7a-5p
hsa_circRNA_059711	0.0335136	0.325444	1.53416	up	ASCRP3001405	hsa_circ_0059711	circBase	chr20	+	30330343	30389603	exonic	NM_012112	TPX2	ACCTGGCCTGGAATAAATACGTTTTGTCTTTCCCTCGTTCTTGATACATATTTGCCAGAC	2470.25	730.875	10.7809	10.1634	2165	2127	3256	2333	336.5	904.5	689	993.5	10.7824	10.7238	10.7627	10.8545	9.5367	10.336	10.2001	10.5808	hsa-miR-29b-1-5p	hsa-miR-942-5p	hsa-miR-3925-3p	hsa-miR-6868-3p	hsa-miR-4778-3p
hsa_circRNA_101525	0.0256332	0.298162	1.51194	up	ASCRP3002530	hsa_circ_0035381	circBase	chr15	+	55621921	55634000	exonic	NM_004855	PIGB	AGTTTTACCATTCTGTATGGTGTTCTGTGTTTTTTTGCCAGTTGTGCTCCTGGTTCACAT	1775.88	490	10.2359	9.63953	1353	1462	3007.5	1281	291.5	659	538	471.5	10.0784	10.1474	10.6672	10.0507	9.26355	9.86808	9.8422	9.5843	hsa-miR-124-5p	hsa-miR-624-5p	hsa-miR-802	hsa-miR-302d-3p	hsa-miR-9-5p
hsa_circRNA_104747	0.0129325	0.229941	1.61261	up	ASCRP3002649	hsa_circ_0086563	circBase	chr9	+	20907148	20926416	exonic	NM_017794	FOCAD	ATAGCCATTACCAACCCAGAGGGCAACTTCTCTCCTGGTTTTATTATGTTCATATCCAGC	5525.62	1494.38	11.901	11.2116	4551	4782	7786.5	4983	742.5	1829	1117	2289	11.8346	11.8418	12.0901	11.8374	10.8598	11.4084	10.939	11.6392	hsa-miR-495-5p	hsa-miR-508-5p	hsa-miR-1301-3p	hsa-miR-99a-3p	hsa-miR-485-5p
hsa_circRNA_401126	0.0454133	0.36068	1.59379	up	ASCRP3002709		25242744	chr13	+	26343183	26349097	exonic	NM_016529	ATP8A2	ATATTATTGAGAGTGTCTCCTCTGCAGAAGTCTGAGATAGTGGATGTGGTGAAGAAGCGG	2267.5	654	10.6733	10.0009	2074	2202	2311.5	2482.5	371	644	519	1082	10.7253	10.7633	10.2792	10.9255	9.69893	9.82848	9.79491	10.6812	hsa-miR-6754-3p	hsa-miR-6879-3p	hsa-miR-103a-2-5p	hsa-miR-412-3p	hsa-miR-205-5p
hsa_circRNA_100412	0.0175012	0.258664	1.54385	up	ASCRP3003155	hsa_circ_0015454	circBase	chr1	+	179316734	179319566	exonic	NM_003101	SOAT1	ATGTTCTTTGGAAGTGTGCTGATTCTCTTCCTTACTTTTTTTGCCTTTTTGCACTGCTGG	3771.62	1046.75	11.3527	10.7261	2999	3036.5	5685	3366	519	1397	1035	1236	11.2198	11.1975	11.6473	11.346	10.2477	10.9753	10.8248	10.8567	hsa-miR-545-3p	hsa-miR-432-5p	hsa-miR-19b-3p	hsa-miR-19a-3p	hsa-miR-214-3p
hsa_circRNA_102592	0.0441694	0.357045	1.53697	up	ASCRP3004746	hsa_circ_0052001	circBase	chr19	+	50720871	50721028	exonic	NM_024729	MYH14	CATGCTGCAGGACGTACTCCGGCCTTTTCTGTGTGGTCATCAACCCGTACAAGCAGCTTC	653.75	203.375	8.93935	8.31927	535	607	848	625	131.5	247.5	175	259.5	8.82301	8.95719	8.87117	9.10605	7.72889	8.44647	8.23643	8.86528	hsa-miR-608	hsa-miR-216a-3p	hsa-miR-891a-3p	hsa-miR-135b-5p	hsa-miR-135a-5p
hsa_circRNA_100470	0.0473528	0.363227	1.51962	up	ASCRP3005109	hsa_circ_0016726	circBase	chr1	+	227075791	227076750	exonic	NM_000447	PSEN2	CCATCTCTGTGTATGTTCATCCATGGCTGGTTGATCATGTCTTCACTGATGCTGCTGTTC	823.625	231.75	9.14846	8.54475	647.5	659	1454	534	157	335.5	260.5	174	9.05731	9.05363	9.60151	8.8814	8.09299	8.89992	8.79093	8.39516	hsa-miR-103a-3p	hsa-miR-107	hsa-miR-30b-3p	hsa-miR-323a-5p	hsa-miR-588
hsa_circRNA_406145	0.0462733	0.361942	1.54055	up	ASCRP3005258		25070500	chr21	-	35890583	35893796	intronic	ENST00000313806	RCAN1	CCCTGAATGCTCTTTTATGTTTGCCTTTTGACTCCCAAGGACTTGTCTGAGTGAGCAGGG	3944	1177.38	11.442	10.8185	3426	3613	4835	3902	512	1295.5	987	1915	11.3906	11.4687	11.389	11.5195	10.2322	10.8498	10.7548	11.4373	hsa-miR-6791-5p	hsa-miR-6778-3p	hsa-miR-6735-5p	hsa-miR-28-5p	hsa-miR-6813-5p
hsa_circRNA_101433	0.0266963	0.303947	1.54294	up	ASCRP3005623	hsa_circ_0033049	circBase	chr14	+	94008811	94009042	exonic	NM_020818	UNC79	CGATGTCATGGTCATGTGCCTTCTTCCTAAACCCATGGAATTTGCCAGGGTGAGCCTCTG	4147.12	1208.88	11.5156	10.89	3627	3596.5	5252	4113	558.5	1401	1005.5	1870.5	11.4797	11.4612	11.5296	11.592	10.3862	10.9874	10.7804	11.4058	hsa-miR-617	hsa-miR-605-3p	hsa-miR-579-3p	hsa-miR-208a-5p	hsa-miR-588
hsa_circRNA_078488	0.0374057	0.337828	1.64982	up	ASCRP3005845	hsa_circ_0078488	circBase	chr6	+	158994451	159050851	exonic	NM_020823	TMEM181	CTACACCTTGGCCTTTGTATATTCTCCATCGAAGAATGCCCTCTATGGCTGGCGCCCATG	2295.62	649.625	10.6859	9.96355	2082.5	2222.5	2822	2055.5	287	782	586	943.5	10.7282	10.7749	10.5744	10.666	9.23498	10.1295	9.97641	10.5133	hsa-miR-4753-5p	hsa-miR-6893-5p	hsa-miR-214-3p	hsa-miR-3607-5p	hsa-miR-524-5p
hsa_circRNA_001655	0.0470476	0.363227	1.87737	up	ASCRP3005914	hsa_circ_0001655	circBase	chr6	-	156468903	156489628	intergenic			CTACTCTCCCTGGGGCTGGATAAAGAAACTGAGGCTCAATGAACTTGTAACGCTTTAGTG	15100.4	3804.12	13.3369	12.4282	13080	14107.5	14307	18907	1325.5	3444	2528	7919	13.3415	13.4095	12.9669	13.6298	11.7916	12.3522	12.1917	13.3774	hsa-miR-6813-5p	hsa-miR-5001-5p	hsa-miR-762	hsa-miR-4498	hsa-miR-185-3p
hsa_circRNA_081481	0.0238562	0.290516	1.58065	up	ASCRP3006016	hsa_circ_0081481	circBase	chr7	+	100189289	100189525	exonic	NM_012172	FBXO24	CTATGTTGTGTTGTGTCGTGGAGCCAAGGATACACGAAGGGCCTGTATTTCCAGGCATTT	409.875	116.625	8.26775	7.60724	350.5	336	724	229	102	131.5	155	78	8.28762	8.2278	8.61705	7.93852	7.26689	7.60626	8.07228	7.48351	hsa-miR-4467	hsa-miR-3960	hsa-miR-8072	hsa-miR-3915	hsa-miR-6880-5p
hsa_circRNA_002373	0.0452648	0.36068	1.57716	up	ASCRP3006137	hsa_circ_0002373	circBase	chr12	-	9096000	9096506	exonic	NM_002355	M6PR	CTCAGTGTGGGTTCCATCTTACTTGTCACGTAATTGGATCATGCTGATCTATAAAGGGGG	611	182.25	8.81138	8.15406	561	518	980	385	118	262	212	137	8.87495	8.75925	9.08431	8.52703	7.51574	8.50049	8.50502	8.09497	hsa-miR-4448	hsa-miR-4683	hsa-miR-7161-3p	hsa-miR-6755-3p	hsa-miR-6788-5p
hsa_circRNA_400071	0.0395857	0.34494	1.86115	up	ASCRP3006216	hsa_circ_0092283	circBase	chr22	-	36681395	36681695	intronic	ENST00000216181	MYH9	CTCCCCAAGGTCAGGACTTCTCCCACTCTGGGCTCTGGCTGGAGCCACCACGGCAGAGCT	65502.1	18790.8	15.5877	14.6915	58151	66385.5	56893.5	80578.5	6182	16152.5	11078	41750.5	15.6757	15.7082	15.1564	15.8104	14.0357	14.6981	14.5133	15.5188	hsa-miR-328-5p	hsa-miR-661	hsa-miR-550a-5p	hsa-miR-550a-3-5p	hsa-miR-525-5p
hsa_circRNA_048764	0.0330536	0.323646	1.92532	up	ASCRP3006337	hsa_circ_0048764	circBase	chr19	+	5690345	5691678	exonic	NM_015414	RPL36	CTCTCCCTGAAATAAAGAACAGCTTGACAGAAGTTTCCCGCACTGCCGGTATCCGCCGCC	22393.1	5531.88	13.9048	12.9597	18414	20371	22294	28493.5	1763	4577.5	4083	11704	13.8501	13.8934	13.7269	14.1487	12.2176	12.8288	12.9669	13.8255	hsa-miR-4739	hsa-miR-4677-5p	hsa-miR-24-3p	hsa-miR-6760-5p	hsa-miR-5008-5p
hsa_circRNA_101164	0.0425628	0.353415	1.56165	up	ASCRP3006366	hsa_circ_0028602	circBase	chr12	+	117273764	117274087	exonic	NM_032814	RNFT2	CTCTGATTCTCCTGTGCCAGTCCTTCGACATCTGTGGACGTGTGGGCGGAGTTAGGAAAG	6123.5	1722	12.0386	11.3956	5025.5	4896.5	8936	5636	684.5	2249	1623.5	2331	11.9668	11.8752	12.279	12.0335	10.7134	11.743	11.4581	11.6677	hsa-miR-103a-2-5p	hsa-miR-148b-5p	hsa-miR-221-5p	hsa-miR-378a-5p	hsa-miR-202-3p
hsa_circRNA_400917	0.0303461	0.315551	1.77235	up	ASCRP3006652		25242744	chr12	-	27135705	27143560	exonic	NM_016551	TM7SF3	CTGCTTGGTTTCTTCATTTGTTTCTTTGGACACAGATTCTGGAAAACAGGTGGTTACCCT	1539.75	405.125	10.0809	9.25525	1262	1392	2217	1288	190	539.5	359	532	9.97168	10.0744	10.2215	10.056	8.45143	9.5661	9.2449	9.75856	hsa-miR-4756-5p	hsa-miR-4496	hsa-miR-1249-5p	hsa-miR-6510-5p	hsa-miR-765
hsa_circRNA_400107	0.0477167	0.363227	1.67156	up	ASCRP3006840		25242744	chr1	-	3659367	3659754	exonic	NR_033708	TP73-AS1	CTGTGTTTTCTCTGGGACATGTCTTCTGCCCAGGCACTTTGATCCGGTTTTCCAGTTCTT	1755.62	501.875	10.2955	9.55427	1509	1649	2163	1701.5	229.5	603	429	746	10.2344	10.3404	10.1782	10.4288	8.79155	9.71789	9.50353	10.2041	hsa-miR-9500	hsa-miR-4739	hsa-miR-4756-5p	hsa-miR-939-5p	hsa-miR-671-5p
hsa_circRNA_104109	0.0239177	0.290595	1.71105	up	ASCRP3007284	hsa_circ_0076413	circBase	chr6	+	42819829	42821476	exonic	NM_015349	GLTSCR1L	GAAAAAGTAGTTGGATCATCTCCTGGCCATCCAGCTGTGCAGGCTCAGAAAAAATGTCTG	1466.12	392.75	10.0303	9.25542	1227.5	1335	1657	1645	234	464	305	568	9.94228	10.0098	9.79491	10.3742	8.82853	9.33942	8.99728	9.85647	hsa-miR-203a-5p	hsa-miR-23a-5p	hsa-miR-636	hsa-miR-34c-5p	hsa-miR-2113
hsa_circRNA_105024	0.04728	0.363227	1.58252	up	ASCRP3007736	hsa_circ_0091331	circBase	chrX	+	109310574	109352374	exonic	NM_017698	TMEM164	GAATGGAGCTCTTCTGGCATTGCTGTTTCCTGTGGTAAACACTCGGCTGATCTTTCTCCT	705.5	207.75	8.998	8.33578	582.5	603	1094.5	542	123	290	203	215	8.92256	8.95385	9.21263	8.90297	7.58412	8.67243	8.43642	8.65016	hsa-miR-140-3p	hsa-miR-136-5p	hsa-miR-181c-5p	hsa-miR-28-5p	hsa-miR-20b-3p
hsa_circRNA_008721	0.0215021	0.282226	1.56647	up	ASCRP3007822	hsa_circ_0008721	circBase	chr18	-	67602967	67614669	intronic	ENST00000581982	CD226	GACACTGATTCTCCTGTGACCTCAGAACATTCTAACCAGCCTTTCAAACAGTTTCCAGAG	3055.25	880.5	11.0828	10.4353	2684.5	2664	4065.5	2807	418	1168.5	739	1196.5	11.0714	11.0256	11.1281	11.106	9.90287	10.6967	10.312	10.8295	hsa-miR-4753-3p	hsa-miR-7851-3p	hsa-miR-5584-5p	hsa-miR-4742-3p	hsa-miR-6514-3p
hsa_circRNA_400101	0.0212727	0.280854	1.51595	up	ASCRP3008289	hsa_circ_0092328	circBase	chr9	+	136216037	136216257	intronic	ENST00000315731	RPL7A	GAGGAAAAGCATCGTGCTCTTTGTTCTCAGGTGTTTGTGTGCAGATATGATACATGCTTC	1225.88	343.625	9.7429	9.14268	960	915	1989	1039.5	249.5	413	450	262	9.61699	9.52756	10.0693	9.75773	8.95619	9.16706	9.56581	8.88165	hsa-miR-18b-5p	hsa-miR-18a-5p	hsa-miR-452-3p	hsa-miR-639	hsa-miR-670-3p
hsa_circRNA_101144	0.0313321	0.320133	1.7687	up	ASCRP3008651	hsa_circ_0028196	circBase	chr12	-	110826316	110834257	exonic	NM_016238	ANAPC7	GATGCCATTCTAGTGAGTTATTCTCCCCACCTCAGAAGTACCAGCTTTTGGTGTATCATG	24404.9	6292.25	14.0193	13.1966	20721	23539	23820	29539.5	2360.5	5911	4079	12818.5	13.9519	14.1352	13.7835	14.2065	12.6675	13.1904	12.9606	13.9678	hsa-miR-153-5p	hsa-miR-7-5p	hsa-miR-338-3p	hsa-miR-493-3p	hsa-miR-205-3p
hsa_circRNA_102290	0.0323584	0.322036	1.67182	up	ASCRP3008893	hsa_circ_0000824	circBase	chr18	-	6263945	6312055	exonic	NM_173464	L3MBTL4	GCACCTGTTGAGCTGTTTTCCAAGATTGCTATGCTATGCCTTGTATGACTAAGACCTCTT	692.625	178.375	8.90849	8.16707	589	504.5	1299	378	135.5	270	189	119	8.94245	8.73925	9.44851	8.50375	7.80593	8.57871	8.3321	7.95155	hsa-miR-26a-1-3p	hsa-miR-140-5p	hsa-miR-877-3p	hsa-miR-1301-3p	hsa-miR-34a-5p
hsa_circRNA_403865	0.014331	0.239021	1.52875	up	ASCRP3008970		25242744	chr7	+	91974291	92000921	exonic	NM_019004	ANKIB1	GCAGTGTGCTAAGTGTGACATTTGTATGTGCAGTATCTCTGTATTTGAAGACCCTGTGGA	430.5	128.875	8.34727	7.73492	351	349.5	726	295.5	106	158.5	156	95	8.29369	8.27008	8.61948	8.20583	7.3314	7.84082	8.0652	7.70227	hsa-miR-432-5p	hsa-miR-96-3p	hsa-miR-6754-3p	hsa-miR-4722-5p	hsa-miR-412-3p
hsa_circRNA_027902	0.0445214	0.358002	1.57052	up	ASCRP3009126	hsa_circ_0027902	circBase	chr12	-	101790176	101799759	exonic	NM_001177	ARL1	GCCTTGATGAGGCAATGGAATGGTGGCTTTTTCTCAAGTATATTTTCCAGTCTGTTTGGA	706	212.75	9.04132	8.39007	595	653	845	731	154.5	215	166	315.5	8.95385	9.04519	8.86892	9.29733	8.05985	8.24146	8.15792	9.10107	hsa-miR-135a-5p	hsa-miR-135b-5p	hsa-miR-802	hsa-miR-5003-3p	hsa-miR-1266-3p
hsa_circRNA_103948	0.0130861	0.231114	1.63761	up	ASCRP3009310	hsa_circ_0003528	circBase	chr5	+	134032815	134044578	exonic	NM_021982	SEC24A	GCTTTTCCCACTTTTTGTGTTGGCTCTCCTTAAACAGGATATACACATGACACCATCCAC	12694	3390.75	13.1125	12.4009	11044	11780.5	15225	12726.5	1526	3662	2654	5721	13.0701	13.1187	13.0902	13.1709	11.9922	12.4362	12.2291	12.946	hsa-miR-421	hsa-miR-181a-2-3p	hsa-miR-505-3p	hsa-miR-429	hsa-miR-380-5p
hsa_circRNA_079845	0.0402779	0.346575	1.71752	up	ASCRP3009477	hsa_circ_0079845	circBase	chr7	-	35029495	35053317	exonic	NM_015283	DPY19L1	GGAGGCCTGGTTACAGTGTTGTGCTTCTTTTTCAATCATGGAGAGGGACTATATTATTCC	583.5	154	8.70481	7.92448	421	454	1085	374	100	245.5	156	114.5	8.51588	8.6059	9.20381	8.49366	7.25223	8.43011	8.09299	7.9226	hsa-miR-136-5p	hsa-miR-6857-3p	hsa-miR-548e-5p	hsa-miR-223-3p	hsa-miR-150-5p
hsa_circRNA_406936	0.0400572	0.345326	1.6054	up	ASCRP3009595		25070500	chr7	-	32695598	32718742	exonic	NR_036680	DPY19L1P1	GGCCTGGTTACAGTGTTGTGCTTCTTTTTCAGTCATGGAGAGGGACTGTATTATTCCTAT	756.125	197.875	9.00964	8.32671	568	584	1443	429.5	147.5	295	206	143	8.9009	8.91479	9.58753	8.63532	7.95793	8.71091	8.46429	8.17369	hsa-miR-30d-3p	hsa-miR-136-5p	hsa-miR-6857-3p	hsa-miR-223-3p	hsa-miR-150-5p
hsa_circRNA_007773	0.0308487	0.317016	1.65679	up	ASCRP3009709	hsa_circ_0007773	circBase	chr5	-	153409048	153414527	exonic	NM_018691	FAM114A2	GGGCATTTGGTGTATTCTCTACCATCTCTACTGCTGTTCAGAGCACACTGATGTTCTAAT	1280.5	361.875	9.83215	9.10376	988	1105	1903	1126	184.5	487	338	438	9.66878	9.77812	10.0019	9.87979	8.38771	9.38968	9.14577	9.49191	hsa-miR-6824-3p	hsa-miR-6764-3p	hsa-miR-653-3p	hsa-miR-3184-3p	hsa-miR-3191-5p
hsa_circRNA_001486	0.02787	0.308021	1.57909	up	ASCRP3009775	hsa_circ_0000772	circBase	chr17	-	41854902	41855024	intronic	ENST00000226004	DUSP3	GGTCAATGTCTTCTTCATGGCTCAGCCCAAGGATGGCATGTTGAAAACTCAAAACTAACC	597.375	180.5	8.81072	8.15162	527	547.5	795	520	122	227	155	218	8.80577	8.83305	8.75825	8.84579	7.57305	8.31324	8.0652	8.655	hsa-miR-30b-3p	hsa-miR-326	hsa-miR-603	hsa-miR-377-3p	hsa-miR-342-3p
hsa_circRNA_080872	0.0250991	0.297147	1.55544	up	ASCRP3010001	hsa_circ_0080872	circBase	chr7	+	77569346	77583211	exonic	NM_020432	PHTF2	GTCAGCTGTTTCTGGTGTTATCAGTGACTTGCTTGGATTTAATTTAAAGGTGAACAGCCA	216.75	64.875	7.53794	6.90062	167	176	378.5	145.5	49.5	89.5	68.5	52	7.4362	7.47036	7.79581	7.4494	6.31414	7.14742	7.10502	7.03589	hsa-miR-1244	hsa-miR-548am-5p	hsa-miR-548c-5p	hsa-miR-548o-5p	hsa-miR-548au-5p
hsa_circRNA_405907	0.0452751	0.36068	1.61719	up	ASCRP3010105		25070500	chr2	+	70033516	70035321	sense overlapping	NM_001153	ANXA4	GTCTGTTGGCTCCTTAAGATTTCTCAGGACTTGATAGACGACCTGAAGTCAGAACTGAGT	1470.38	427.625	10.039	9.34546	1212.5	1372.5	1748.5	1548	221.5	506	357	626	9.92748	10.0546	9.87297	10.3007	8.72079	9.4522	9.24103	9.96784	hsa-miR-8068	hsa-miR-598-3p	hsa-miR-6881-3p	hsa-miR-5087	hsa-miR-516b-5p
hsa_circRNA_019608	0.0380687	0.339837	1.50907	up	ASCRP3010133	hsa_circ_0019608	circBase	chr10	-	103557736	103567658	exonic	NM_012215	MGEA5	GTGAAGTCTTTTGTACAGTGGTTAGGTTTCTCAGTTTGGGTGCAGATCATTTGCTTTGCT	610.375	187.125	8.80745	8.21379	511	545.5	997	388	132	271	201	144.5	8.76309	8.82599	9.10671	8.53403	7.69423	8.56313	8.42035	8.17745	hsa-miR-16-1-3p	hsa-miR-374a-3p	hsa-miR-4448	hsa-miR-96-5p	hsa-miR-4778-3p
hsa_circRNA_044065	0.0172458	0.257125	1.57103	up	ASCRP3010295	hsa_circ_0044065	circBase	chr17	+	42427034	42430470	exonic	uc002igp.1	GRN	GTGTGCGTTTCAATAAAGTTTGTACACTTTCGCCGTGGCATGCGGGGATGGCCATCACTG	332	102.125	8.09174	7.44003	280	318	418	312	86	110	99.5	113	8.01183	8.15567	7.9254	8.27406	6.99213	7.37054	7.51315	7.88429	hsa-miR-761	hsa-miR-3619-5p	hsa-miR-214-3p	hsa-miR-6860	hsa-miR-612
hsa_circRNA_105055	0.00758255	0.187331	1.5389	up	ASCRP3010297	hsa_circ_0001946	circBase	chrX	+	139865339	139866824	antisense	NM_004065	CDR1	GTGTGCTGATCTTCTGACATTCAGGTCTTCCAGTGTCTGCAATATCCAGGGTTTCCGATG	2753.62	779.625	10.9336	10.3117	2213	2625.5	3476	2700	419	956	725.5	1018	10.8105	11.0055	10.8674	11.051	9.91425	10.4284	10.296	10.6082	hsa-miR-7-5p	hsa-miR-3529-5p	hsa-miR-8056	hsa-miR-1246	hsa-miR-139-3p
hsa_circRNA_103796	0.0115903	0.219767	1.58021	up	ASCRP3010306	hsa_circ_0003208	circBase	chr5	+	14297180	14316852	exonic	NM_007118	TRIO	GTGTGTTTTCCAGCAGGACGTTCAGCAGAACGTGTATGTAAATATAAACCGCATCATGTC	248.75	75	7.73438	7.07426	201	223	372	199	60	96	74	70	7.6401	7.73292	7.78357	7.78091	6.55074	7.20852	7.15533	7.38246	hsa-miR-1301-3p	hsa-miR-138-5p	hsa-miR-22-3p	hsa-miR-766-3p	hsa-miR-190a-5p
hsa_circRNA_103585	0.0261047	0.301024	1.75426	up	ASCRP3010365	hsa_circ_0005881	circBase	chr4	+	1902352	1941505	exonic	NM_133330	WHSC1	GTTCATCTCCTTCTGCATCCTTAACTGAGAATGAGTGTTCTAAGAACGGAAGCATCTGGG	3549.12	932.25	11.2833	10.4725	2970	2914	4717.5	3595	374	1159	860	1336	11.2044	11.1536	11.3467	11.4286	9.71816	10.6846	10.5128	10.9744	hsa-miR-541-5p	hsa-miR-877-3p	hsa-miR-1271-3p	hsa-miR-96-5p	hsa-miR-636
hsa_circRNA_402541	0.0375666	0.338187	1.85845	up	ASCRP3010387		25242744	chr20	+	21335426	21338430	exonic	NM_012255	XRN2	GTTCTCCTGTTCCTATGTTAAGGGATCTGACACAGAACACTGTAGTCAGGTGTTGCTCTC	2777.25	717.25	10.9451	10.051	2467	2440	3204	2998	287	759	636	1187	10.9545	10.9004	10.7363	11.189	9.22906	10.0823	10.084	10.8085	hsa-miR-4433b-3p	hsa-miR-3124-3p	hsa-miR-135a-5p	hsa-miR-499a-3p	hsa-miR-135b-5p
hsa_circRNA_104512	0.0495041	0.367866	1.64843	up	ASCRP3010392	hsa_circ_0082711	circBase	chr7	-	140064207	140069482	exonic	NM_032295	SLC37A3	GTTCTGTCTTTTGGCATGTGCTCTTCTGCATTAGTGATCTGGAGCAGCAACCATTTGTTC	1046	273.5	9.4605	8.7394	808.5	834.5	1927	614	165	419	295	215	9.36778	9.38026	10.017	9.07695	8.18151	9.18523	8.95005	8.64081	hsa-miR-224-3p	hsa-miR-765	hsa-miR-648	hsa-miR-199a-5p	hsa-miR-651-3p
hsa_circRNA_009550	0.0129172	0.229941	1.77919	up	ASCRP3010907	hsa_circ_0009550	circBase	chr1	+	7839685	7841492	exonic	NM_004781	VAMP3	TATAAACATGATGTGGGTTGTCTCTTCATGAAGAACCAGCGGAACTCAAAACTGCTGTTC	695.75	176.125	8.96285	8.13162	552.5	604.5	1140	486	119	228	165	192.5	8.8527	8.95452	9.26882	8.77534	7.53784	8.31909	8.1506	8.51896	hsa-miR-506-3p	hsa-miR-6515-3p	hsa-miR-3129-5p	hsa-miR-124-3p	hsa-miR-3973
hsa_circRNA_405140	0.0276724	0.307523	1.56087	up	ASCRP3010950		25070500	chr13	-	44346195	44346638	intronic	ENST00000261488	ENOX1	TATCACACCAATGCTTGCTGGGATCTTCTTTCCCATTTTTATGCTCTGTAGGATTGAAGG	1772.62	508	10.2827	9.64037	1458	1479.5	2505	1648	258	659	484	631	10.1863	10.1631	10.405	10.3764	9.02827	9.86808	9.68277	9.98234	hsa-miR-548a-5p	hsa-miR-548i	hsa-miR-548ar-5p	hsa-miR-548ab	hsa-miR-548j-5p
hsa_circRNA_092428	0.0479506	0.363952	1.89795	up	ASCRP3011449	hsa_circ_0000645	circBase	chr15	-	81271271	81274523	exonic	NR_126327	MESDC2	TCCTTACATGGAAATGTGACTGTGTTGCTTTTTCCCATTTACACTTGAAAGATGATGACA	2560.75	663.625	10.8358	9.91133	2313	2558	2470	2902	294.5	647	473	1240	10.8583	10.9588	10.3856	11.1404	9.30345	9.83817	9.63844	10.8652	hsa-miR-4753-3p	hsa-miR-942-5p	hsa-miR-6868-3p	hsa-miR-4778-3p	hsa-miR-6804-3p
hsa_circRNA_101705	0.0189214	0.266644	1.75016	up	ASCRP3011481	hsa_circ_0037866	circBase	chr16	-	11778020	11830089	exonic	NM_015914	TXNDC11	TCGATCGTCTTCCTACTGTCTTGTTTTTTCCCTGCAACAGTCGAGCAAAAGATGTGATAA	3866.88	1019.75	11.4058	10.5983	3184	3420.5	4938	3925	423	1236	886	1534	11.2951	11.3767	11.4258	11.5256	9.93583	10.7895	10.5545	11.1135	hsa-miR-29b-1-5p	hsa-miR-493-3p	hsa-miR-20a-3p	hsa-miR-7-5p	hsa-miR-612
hsa_circRNA_100982	0.0133258	0.232863	1.59118	up	ASCRP3011675	hsa_circ_0024758	circBase	chr11	+	125465775	125467014	exonic	NM_152713	STT3A	TCTGTTTGCTGTCCTGAGATTTGAAAGTGTTATCCATGAGTTTGATCCCTGATCGTCGTG	615.25	176.5	8.82374	8.15364	492	504.5	1002.5	462	126	215	193	172	8.71527	8.73925	9.11524	8.72519	7.66142	8.23126	8.35824	8.36364	hsa-miR-216a-5p	hsa-miR-595	hsa-miR-607	hsa-miR-545-3p	hsa-miR-483-5p
hsa_circRNA_104222	0.033266	0.324386	1.9805	up	ASCRP3013145	hsa_circ_0078264	circBase	chr6	+	151116991	151122005	exonic	NM_001029884	PLEKHG1	TTGAAACCAGTTCAGCGGATTCTCAAGTATCATCTCCTTCTGCATAGTGAAGAGTTCCAC	1993.75	445.375	10.423	9.43712	1913	1286	1875	2901	246	512	384.5	639	10.6001	9.96811	9.98234	11.1414	8.92578	9.48003	9.33969	10.003	hsa-miR-670-3p	hsa-miR-885-3p	hsa-miR-29b-1-5p	hsa-miR-670-5p	hsa-miR-29b-2-5p
hsa_circRNA_008205	0.0232415	0.287968	1.71765	up	ASCRP3013213	hsa_circ_0008205	circBase	chr8	-	133734285	133769540	exonic	NM_144649	TMEM71	TTGCTGTGTGCTTAATCATTTCTGCATGTGCAAGGTTCTTCCAGGTTGGAAAGAGAATAT	685.625	189.375	8.99271	8.21227	601	623	931	587.5	116	239	181	221.5	8.95794	8.98521	9.01952	9.00815	7.48149	8.39946	8.28457	8.68356	hsa-miR-5197-3p	hsa-miR-6788-5p	hsa-miR-4709-3p	hsa-miR-30c-1-3p	hsa-miR-4689
hsa_circRNA_101278	0.0476075	0.363227	1.66604	up	ASCRP3013321	hsa_circ_0004217	circBase	chr13	-	77791974	77818086	exonic	NM_015057	MYCBP2	TTTAATGGATGGACAGGTCTTCACATTTGGAAGTTTTTCTGATCTGTGGTTGTGGTTCCG	547.5	153.625	8.65126	7.91484	485	452	938	315	103	218	195.5	98	8.70701	8.58652	9.02433	8.28719	7.28285	8.25429	8.39205	7.73016	hsa-miR-2113	hsa-miR-489-3p	hsa-miR-217	hsa-miR-22-5p	hsa-miR-219a-1-3p
hsa_circRNA_406546	0.0289332	0.31141	1.62017	up	ASCRP3013344		25070500	chr4	-	147227077	147230127	sense overlapping	NM_001029998	SLC10A7	TTTATGACTGTTGTGGTTCCTCTCATCATTGGACAGTTGTATCCGCAGTGTCAAGAACAT	1964.12	555.125	10.4497	9.75352	1679.5	1802	2416	1959	285.5	672	448.5	814.5	10.3831	10.4629	10.3435	10.6092	9.22538	9.90128	9.55754	10.3299	hsa-miR-4775	hsa-miR-1253	hsa-miR-6859-5p	hsa-miR-548aq-5p	hsa-miR-488-3p

## Sheet: down_GC_vs_control
# Fold Change cut-off: 1.5 # P-value cut-off: 0.05 # Condition pairs: GC_vs_control # Column A: circRNA, it represents circRNA ID. # Column B: P-value, P-value calculated from unpaired t-test. # Column C: FDR, FDR is calculated from Benjamini Hochberg FDR. # Column D: FC (abs), the absolute ratio (no log scale) of normalized intensities between two conditions. # Column E: Regulation, it depicts w…
GC_vs_control 1.5 fold down regulated CircRNAs
	P-value and FDR		Fold change and Regulation		Annotations											Group--Raw Intensity		Group--Normalized Intensity		Raw Intensity								Normalized Intensity								miRNA Binding Sites
circRNA	P-value	FDR	FC (abs)	Regulation	probeID	Alias	source	chrom	strand	txStart	txEnd	circRNA_type	best_transcript	GeneSymbol	Sequence	group-GC(raw)	group-control(raw)	group-GC(normalized)	group-control(normalized)	[1A, GC](raw)	[2A, GC](raw)	[3A, GC](raw)	[4A, GC](raw)	[1, control](raw)	[2, control](raw)	[3, control](raw)	[4, control](raw)	[1A, GC](normalized)	[2A, GC](normalized)	[3A, GC](normalized)	[4A, GC](normalized)	[1, control](normalized)	[2, control](normalized)	[3, control](normalized)	[4, control](normalized)	MRE1	MRE2	MRE3	MRE4	MRE5
hsa_circRNA_054947	0.00587994	0.165075	2.47611	down	ASCRP3000027	hsa_circ_0054947	circBase	chr2	+	64113474	64118696	exonic	NM_006759	UGP2	AAAAATAAAGCAGTGAAGCAATAGGCGGGACACTCACTCAATATGAAGGCAAACTGAGAC	185.875	247	7.44374	8.75182	176	200	180.5	187	339	231.5	227.5	190	7.482	7.61111	6.98328	7.69858	9.54452	8.34599	8.61564	8.50112	hsa-miR-509-5p	hsa-miR-1183	hsa-miR-4418	hsa-miR-509-3-5p	hsa-miR-96-5p
hsa_circRNA_402810	0.00705865	0.180383	1.70471	down	ASCRP3000073		25242744	chr3	-	31725125	31774903	exonic	NM_017784	OSBPL10	AAAAGCAAGTTCATGGGCATGTCCGTGGGGGTCTCTATGATAGGGGAAGAAAACATCCTG	1278.62	902.5	9.85716	10.6267	1195.5	1415	1291	1213	794	916	903	997	9.91216	10.0979	9.44266	9.97587	10.9761	10.3624	10.5837	10.5845	hsa-miR-6828-5p	hsa-miR-3064-5p	hsa-miR-7974	hsa-miR-936	hsa-miR-5087
hsa_circRNA_404245	0.00722127	0.182808	1.59006	down	ASCRP3000077		25242744	chr9	+	114289547	114296633	exonic	NM_133464	ZNF483	AAAAGCTCCCGACTAGTTTCTGCAGGACTGTAAACTGGATTCCTGGAACCTTTGATATTC	361.125	267.875	8.18949	8.85858	312	349.5	432	351	285.5	269	282.5	234.5	8.12221	8.26566	7.96701	8.40309	9.22538	8.56818	8.89327	8.74747	hsa-miR-6881-3p	hsa-miR-2355-5p	hsa-miR-4659a-3p	hsa-miR-3913-5p	hsa-miR-4659b-3p
hsa_circRNA_103384	0.0159019	0.250952	2.84142	down	ASCRP3000082	hsa_circ_0065898	circBase	chr3	-	51454240	51456330	exonic	NM_014703	VPRBP	AAAAGGAGACATTGCCCACATTCCGTCCTATTTCAGTGTTCCGGGAAGCCAATGAAGATG	666.5	876.125	8.95125	10.4579	653	596.5	896	520.5	801.5	522.5	1590	590.5	9.06331	8.93816	8.9488	8.85471	10.9924	9.50879	11.4297	9.90057	hsa-miR-520f-3p	hsa-miR-106b-5p	hsa-miR-542-3p	hsa-miR-2113	hsa-miR-17-5p
hsa_circRNA_013959	0.00276626	0.120016	3.042	down	ASCRP3000135	hsa_circ_0013959	circBase	chr1	-	147131761	147131890	exonic	NM_016361	ACP6	AAACCATATTCTCCTTACGACTCTCAATACCATGAGACCACCCTGAAGGTAGAGTGGAAC	5531	6358.75	11.9136	13.5186	5664	6131	4933	5396	4079.5	7604	8541	5210.5	12.0917	12.1917	11.4224	11.9487	13.4696	13.5646	14.2065	12.8339	hsa-miR-4461	hsa-miR-3118	hsa-miR-134-5p	hsa-miR-6812-5p	hsa-miR-509-3p
hsa_circRNA_018168	0.00111571	0.0892868	2.06714	down	ASCRP3000142	hsa_circ_0018168	circBase	chr10	-	34558584	34573173	exonic	NM_019619	PARD3	AAACCCTCACCTGTAGACAGGTTTGGCAAACATCGAAAAGATGACAAGATTGAGAAAACG	286.875	292.5	7.9253	8.97294	289	298	302	258.5	281.5	304	343.5	241	8.04133	8.06621	7.53323	8.06045	9.20238	8.74705	9.16843	8.7739	hsa-miR-7111-3p	hsa-miR-6845-3p	hsa-miR-877-3p	hsa-miR-6881-3p	hsa-miR-516a-5p
hsa_circRNA_087659	0.00343165	0.131876	2.15936	down	ASCRP3000161	hsa_circ_0087659	circBase	chr9	+	100109595	100112837	exonic	NM_020893	CCDC180	AAACTCCGCTACTCAAATATTGAGTTCATCAAACACTGCAGACTTCGAGCTGGCTTCTTC	141	179.125	7.13521	8.24581	123.5	141.5	192	107	207	186	231	92.5	7.12508	7.25457	7.03964	7.12155	8.60951	8.06654	8.64022	7.66697	hsa-miR-582-3p	hsa-miR-4660	hsa-miR-548q	hsa-miR-4686	hsa-miR-6750-5p
hsa_circRNA_103556	0.0326903	0.323143	1.98225	down	ASCRP3000167	hsa_circ_0068629	circBase	chr3	-	195800800	195802231	exonic	NM_003234	TFRC	AAACTGGACAGCACAGACTTCACCGGCACCATCAATTTGGTGGAGAACCATTGTCATATA	140.625	174.125	7.14785	8.13499	130	136	174.5	122	194.5	106	130	266	7.17721	7.20608	6.94298	7.26513	8.50074	7.32357	7.81959	8.89604	hsa-miR-653-3p	hsa-miR-149-5p	hsa-miR-877-3p	hsa-miR-145-5p	hsa-miR-544a
hsa_circRNA_100018	0.00369913	0.1375	1.82488	down	ASCRP3000217	hsa_circ_0009361	circBase	chr1	-	1749275	1770677	exonic	NM_002074	GNB1	AAAGCATGTGCAGATGCAACTCTCTCTCAGACAAATTTACATGTATTGGAGACCAGACCA	1347.38	1052.62	9.92144	10.7892	1430.5	1005	1608	1346	681.5	956	1146	1427	10.156	9.66243	9.74747	10.1199	10.7069	10.4284	10.9945	11.0271	hsa-miR-141-5p	hsa-miR-582-3p	hsa-miR-484	hsa-miR-660-3p	hsa-miR-22-5p
hsa_circRNA_050054	0.0477258	0.363227	1.68064	down	ASCRP3000267	hsa_circ_0050054	circBase	chr19	+	17972902	17974124	exonic	ENST00000599898	RPL18A	AAATAAACTCAGGAACGCCCCGGTGTGTTTGAGAAGTCCCCCCTGCGGGTGAAGAACTTC	1076.62	749	9.61313	10.3621	942	1306.5	1190	868	888	653	732	723	9.58927	9.98977	9.33969	9.53378	11.1199	9.85647	10.301	10.1713	hsa-miR-4665-3p	hsa-miR-4783-3p	hsa-miR-6737-5p	hsa-miR-4649-5p	hsa-miR-187-3p
hsa_circRNA_401977	0.0321143	0.322036	1.73392	down	ASCRP3000279		25242744	chr18	+	55833019	55919286	exonic	NM_015277	NEDD4L	AAATAGACTGGGAGAGTCCCGTATTCTCAGAGTAAAAGTTGTTTCTGGAATTGATCTCGC	326.25	267.5	8.06935	8.86338	286	316	319	384	324	250	262	234	8.01674	8.15156	7.59395	8.51514	9.46601	8.45997	8.78524	8.7423	hsa-miR-629-5p	hsa-miR-146a-3p	hsa-miR-6839-3p	hsa-miR-519d-5p	hsa-miR-26a-1-3p
hsa_circRNA_405487	0.00181233	0.106117	1.54257	down	ASCRP3000298		25070500	chr16	-	72318470	72342087	sense overlapping	NR_126330	LINC01572	AAATCGACTCTGACTCAATCCTTGAGGTCTGGCCTCATCAGTGAAAAGAAGGACTGACTT	299	224.25	7.94148	8.56682	263	279	431	223	220	264	258	155	7.93077	7.98218	7.96029	7.89267	8.70068	8.52825	8.78183	8.25653	hsa-miR-1277-5p	hsa-miR-3145-3p	hsa-miR-6812-5p	hsa-miR-4739	hsa-miR-6873-3p
hsa_circRNA_103730	0.00110472	0.0892868	4.4127	down	ASCRP3000310	hsa_circ_0005654	circBase	chr4	-	121675707	121732604	exonic	NM_018699	PRDM5	AAATGATGGACTGAAGATGCACATTCGTACTCACACCAGGGAGATCCTAAGAAAAAGCTT	428.75	881.75	8.41464	10.5563	381	477	467	390	906	1004	1136	481	8.39219	8.66323	8.06654	8.53661	11.1414	10.4879	10.9804	9.6155	hsa-miR-578	hsa-miR-501-5p	hsa-miR-581	hsa-miR-511-5p	hsa-miR-588
hsa_circRNA_000166	0.0363474	0.33454	1.69958	down	ASCRP3000384	hsa_circ_0000512	circBase	chr14	-	20811282	20811436	sense overlapping	NR_002312	RPPH1	AACAGACTCACGGCCAGCGAAGTGAGTTCAATGGCTGAGGTGAGGTGAGTTCCCAGAGAA	158.125	150.5	7.22921	7.99439	107.5	133	257	135	216	147	163	76	7.00163	7.19324	7.36017	7.36182	8.67354	7.73948	8.1506	7.41393	hsa-miR-615-5p	hsa-miR-663a	hsa-miR-296-5p	hsa-miR-345-3p	hsa-miR-622
hsa_circRNA_103845	0.00721454	0.182808	1.51969	down	ASCRP3000421	hsa_circ_0072568	circBase	chr5	-	58476420	58511794	exonic	NM_006203	PDE4D	AACCAACCATCCATCAACAAAGCCACCATAACAGTTTTGATGTGGACAATGGCACATCTG	207.625	166.375	7.52801	8.13179	180	188	305.5	157	175.5	204.5	190.5	95	7.50697	7.54509	7.54533	7.51463	8.29455	8.17636	8.36266	7.69358	hsa-miR-432-5p	hsa-miR-769-3p	hsa-miR-545-3p	hsa-miR-127-3p	hsa-miR-1185-2-3p
hsa_circRNA_039400	0.0438675	0.356558	1.60027	down	ASCRP3000445	hsa_circ_0039400	circBase	chr16	+	53907697	53968021	exonic	NM_001080432	FTO	AACCTGAGGAGAGAATGGCATGCCAGATGATCTCAATGCCACCCACCAACACTGTGTTTT	456.25	328.25	8.47902	9.15733	444	397	600	384	398	325	378	212	8.583	8.4272	8.38366	8.5222	9.82404	8.85163	9.31283	8.64081	hsa-miR-548o-3p	hsa-miR-1323	hsa-miR-548av-3p	hsa-miR-4778-3p	hsa-miR-3913-3p
hsa_circRNA_059963	0.00728605	0.183758	1.52274	down	ASCRP3000471	hsa_circ_0059963	circBase	chr20	+	33104203	33128762	exonic	uc002xal.3	DYNLRB1	AACTAAAAATAACCAAAATGCTTACGCAGAAAGGCACAGGACTCGCTAAGTGTTCGCTAC	74	80.375	6.56926	7.17593	72.5	68	91	64.5	118.5	72	75	56	6.63603	6.60047	6.36549	6.67505	7.54895	6.90044	7.14867	7.10567	hsa-miR-4720-5p	hsa-miR-23a-5p	hsa-miR-1252-5p	hsa-miR-4799-3p	hsa-miR-6776-5p
hsa_circRNA_102750	0.015697	0.249236	1.78382	down	ASCRP3000567	hsa_circ_0055004	circBase	chr2	+	66739280	66775151	exonic	NM_002398	MEIS1	AAGACACGGGACTCACCATCCTTCAAGTGAACAATTGGTGATGGCTTGGACAACAGTGTA	373.25	310.625	8.23503	9.07	353	365	463	312	377.5	345	320	200	8.29558	8.32066	8.05381	8.27008	9.72853	8.92293	9.06	8.56854	hsa-miR-187-3p	hsa-miR-22-5p	hsa-miR-374a-3p	hsa-miR-136-3p	hsa-miR-26b-3p
hsa_circRNA_405953	0.00457642	0.147258	1.53095	down	ASCRP3000577		25070500	chr2	+	122797766	122800683	intergenic			AAGACTAATTACCCAACTGCCTCCGACTGACAAGATTGAGCATTTACAGAAGCAGGAATC	495.875	343.125	8.59458	9.20901	454	477	609.5	443	344	410	318	300.5	8.6218	8.67776	8.4071	8.67166	9.57501	9.15428	9.04986	9.05689	hsa-miR-5001-3p	hsa-miR-612	hsa-miR-6875-3p	hsa-miR-6838-5p	hsa-miR-7851-3p
hsa_circRNA_002115	0.0398237	0.345219	1.50726	down	ASCRP3000596	hsa_circ_0001676	circBase	chr7	+	7826418	7841374	sense overlapping	NM_001302348	UMAD1	AAGAGGCAAAACTTCGGACATAGAGGCCAACCAACCTTTGGAGAGTGAAGAGAGAACCTG	87.875	88.375	6.69908	7.29101	80.5	74	129	68	148	88.5	64	53	6.74273	6.6632	6.65394	6.73646	7.96302	7.12508	7.01798	7.05797	hsa-miR-328-5p	hsa-miR-559	hsa-miR-329-5p	hsa-miR-486-3p	hsa-miR-30b-3p
hsa_circRNA_008289	0.00199332	0.106915	3.42761	down	ASCRP3000661	hsa_circ_0008289	circBase	chr6	+	155448623	155451551	exonic	NM_012454	TIAM2	AAGGAAGAAAAGGAAACTCCAGGCTCACTTCATGGACTCACTTTGCGTGCTTGTTAAATG	1958.25	2699.5	10.4644	12.2416	1828.5	2129	2177	1698.5	2656	2935	3387	1820	10.5223	10.7179	10.1904	10.4269	12.8088	12.1487	12.6404	11.3685	hsa-miR-6133	hsa-miR-4419a	hsa-miR-6825-5p	hsa-miR-6762-5p	hsa-miR-518c-5p
hsa_circRNA_101098	0.0159556	0.251213	1.57797	down	ASCRP3000673	hsa_circ_0027493	circBase	chr12	+	69218142	69218431	exonic	NM_002392	MDM2	AAGGAGAGCAATTAGTGAGACAGAATCATCGGACTCAGGTACATCTGTGAGTGAGAACAG	73.875	84.125	6.56733	7.22539	69.5	74	96	56	133	78.5	74	51	6.63603	6.6632	6.40934	6.56074	7.78091	6.99881	7.15533	6.96654	hsa-let-7e-5p	hsa-miR-532-3p	hsa-miR-26b-3p	hsa-let-7a-5p	hsa-let-7g-5p
hsa_circRNA_103224	0.00171134	0.104413	2.65619	down	ASCRP3000696	hsa_circ_0063329	circBase	chr22	-	38894089	38894578	exonic	NM_006386	DDX17	AAGGGGAGATGGCCCAATCAATATGTAATGGATGTGTTGATGGATCAGCACTTTACAGAA	134.25	212.875	7.08326	8.49262	118	131	189	99	259.5	245	242	105	7.05661	7.18525	7.03964	7.05155	9.03334	8.42471	8.70549	7.80694	hsa-miR-889-5p	hsa-miR-876-3p	hsa-miR-221-5p	hsa-miR-605-5p	hsa-miR-191-5p
hsa_circRNA_054937	0.000354026	0.0868805	1.81521	down	ASCRP3000774	hsa_circ_0054937	circBase	chr2	+	63816284	63834330	exonic	NM_001199111	MDH1	AATAAATATATATTCAAATGAACCTTCGCGCCCTTTGGCAAGCTCGGACTCATCTTCTGG	173.375	174.75	7.36701	8.22714	155	171.5	207	160	184.5	188.5	188	138	7.3442	7.44707	7.12925	7.5475	8.38771	8.06654	8.3321	8.12221	hsa-miR-513b-5p	hsa-miR-7161-3p	hsa-miR-1287-5p	hsa-miR-1197	hsa-miR-215-3p
hsa_circRNA_042882	0.0139862	0.237379	1.68833	down	ASCRP3000793	hsa_circ_0042882	circBase	chr17	+	29483000	29533389	exonic	NM_000267	NF1	AATACGAATGGCACCGCTTCCAATAAAAACAGGACAGCAGAACACACATACCAAAGTCAG	177.5	163.25	7.38025	8.13585	163	164	227	156	217	151	131	154	7.40068	7.39187	7.22694	7.50152	8.68881	7.75753	7.84887	8.24821	hsa-miR-451b	hsa-miR-4672	hsa-miR-9-5p	hsa-miR-4657	hsa-miR-507
hsa_circRNA_406971	0.00799728	0.189175	1.57494	down	ASCRP3000823		25070500	chr7	+	79818266	79842185	exonic	NM_002069	GNAI1	AATCAAAAAGAGCCCTCTCACTATATGCTATCCAGAATATGCAGGTGCTGGTGAATCTGG	2015.5	1327.88	10.5031	11.1584	1899	2023	1936	2204	938	1495	1251.5	1627	10.5793	10.6475	10.0204	10.765	11.2031	11.1002	11.1135	11.2165	hsa-miR-4778-3p	hsa-miR-1255b-2-3p	hsa-miR-1248	hsa-miR-7161-3p	hsa-miR-548n
hsa_circRNA_054654	0.00999591	0.208176	1.65305	down	ASCRP3000852	hsa_circ_0054654	circBase	chr2	-	56097854	56151298	exonic	NM_001039348	EFEMP1	AATCTGGAAATGAAAATGGAGAGTTCTACCTACGACTAGAACCCTCTGGTCTCTGAGGGA	544.625	404.75	8.70942	9.43455	517	534	540.5	587	352.5	398	404	464.5	8.77781	8.80046	8.24954	9.00987	9.62123	9.13162	9.41894	9.5664	hsa-miR-181b-5p	hsa-miR-181d-5p	hsa-miR-4728-5p	hsa-miR-6883-5p	hsa-miR-4739
hsa_circRNA_102479	0.000221586	0.0868805	1.58481	down	ASCRP3000869	hsa_circ_0004071	circBase	chr19	+	17308600	17311638	exonic	NM_004145	MYO9B	AATGAGCTCAAGTACCTGGACGAGTTCCTGCTCAACAAGGGAGAGGCGCACCTCCTTCTC	142.5	130.25	7.1527	7.81701	131	133	191	115	148	135	135.5	102.5	7.18154	7.19324	7.04679	7.18925	7.97619	7.62944	7.89969	7.76273	hsa-miR-103a-2-5p	hsa-miR-766-3p	hsa-miR-29b-2-5p	hsa-miR-612	hsa-miR-29b-1-5p
hsa_circRNA_400678	0.0301357	0.315393	1.68327	down	ASCRP3000903		25242744	chr10	+	127683985	127697119	exonic	NM_145235	FANK1	AATGTGAATGTGAAGGACAGAAATGGAAAGACGCCCCTTATGGAGAGCCCATAAGTAGTG	181.375	163	7.40152	8.15279	156	153.5	261	155	242	141	139	130	7.38246	7.3342	7.38246	7.50697	8.90692	7.69271	7.9411	8.07042	hsa-miR-23c	hsa-miR-6791-3p	hsa-miR-338-3p	hsa-miR-382-3p	hsa-miR-7156-3p
hsa_circRNA_038416	0.000790603	0.0871127	4.06467	down	ASCRP3000961	hsa_circ_0038416	circBase	chr16	-	21475023	21475314	exonic	NR_027155	SMG1P3	AATTTGACTACAATTGGAAATGCCAAAAACTCACTAATAGGGGTTGTTGCTGTAGCCCGT	535.5	957.25	8.68111	10.7042	459	570	640	473	989	1055	1195.5	589.5	8.63532	8.87731	8.46383	8.74796	11.322	10.5527	11.0454	9.89681	hsa-miR-4773	hsa-miR-4459	hsa-miR-1283	hsa-miR-33a-5p	hsa-miR-519e-5p
hsa_circRNA_101387	0.00580404	0.164525	1.97735	down	ASCRP3001101	hsa_circ_0032434	circBase	chr14	+	71479716	71479919	exonic	uc010are.1	PCNX	ACAGACTCACACTTTTGGCCCTGTTTGATAGATTCGATTGAATAGACTATTGACCATTGA	818.875	686.625	9.21269	10.1963	718	758	1177	622.5	635	829.5	824	458	9.18747	9.25091	9.31686	9.09554	10.5871	10.208	10.4441	9.54589	hsa-miR-552-5p	hsa-miR-192-3p	hsa-miR-27a-5p	hsa-miR-574-5p	hsa-miR-367-5p
hsa_circRNA_100283	0.00376473	0.138037	1.56132	down	ASCRP3001136	hsa_circ_0013222	circBase	chr1	-	94360169	94363454	exonic	NM_002061	GCLM	ACAGCTGTTGACTCACAATGATCCAAAAGCAAAACTGTTCATTGTAGAATCAAACTCTTC	50.375	65.375	6.27048	6.91325	47	50.5	63	41	99.5	56	64	42	6.28521	6.3715	6.12522	6.29999	7.22814	6.65035	7.01798	6.75651	hsa-miR-576-5p	hsa-miR-383-5p	hsa-miR-146a-3p	hsa-miR-129-5p	hsa-miR-105-5p
hsa_circRNA_030788	0.00425488	0.142498	1.65137	down	ASCRP3001161	hsa_circ_0030788	circBase	chr13	-	101997616	102031004	exonic	NM_052867	NALCN	ACAGTGGCTTTAATGAGATAGGGGGATAGTTCCTATGTGAAAGATCGCTGGTGTGTTTTT	109.25	112.75	6.89484	7.6185	98	99.5	156.5	83	156	114	111	70	6.89704	6.91687	6.83601	6.92943	8.05381	7.40627	7.66586	7.34807	hsa-miR-3137	hsa-miR-6814-5p	hsa-miR-936	hsa-miR-586	hsa-miR-599
hsa_circRNA_100118	0.00315375	0.127788	1.65425	down	ASCRP3001192	hsa_circ_0011122	circBase	chr1	-	28365349	28369161	exonic	NM_001990	EYA3	ACATCCCTCGCTCATCCAATGATTATACCTCACAAATGTATTCTGCAAATCAAGTAAGCA	2326	1561.38	10.7077	11.4339	2134	2347	2638	2185	1237	1655.5	1772	1581	10.7575	10.8498	10.474	10.7495	11.6923	11.2563	11.6167	11.1703	hsa-miR-202-3p	hsa-miR-301a-5p	hsa-miR-616-3p
hsa_circRNA_404991	0.000731822	0.0871127	1.90268	down	ASCRP3001269		25070500	chr12	-	31551108	31562318	exonic	NM_144973	DENND5B	ACCACGGCTAGGAGATTGAGCATCACTTCACTGACAGGAAAAAACAACAGAAGCTTTATA	155.875	168.25	7.25991	8.18795	144	154	194.5	131	195	185	180	113	7.29651	7.33699	7.06637	7.33977	8.51514	8.05687	8.26877	7.91101	hsa-miR-608	hsa-miR-6737-5p	hsa-miR-8070	hsa-miR-33b-5p	hsa-miR-335-3p
hsa_circRNA_405189	0.00114434	0.0892868	2.66328	down	ASCRP3001406		25070500	chr14	+	31050069	31050322	exonic	ENST00000550944	G2E3	ACCTGGTGACTCACAGAACCTTGCTAAAAAACATTCCCTTCAATTTAAAAAATGTTCCCG	566.25	657.875	8.75571	10.1689	522	600.5	615.5	527	664.5	732	739	496	8.78618	8.9488	8.41783	8.87001	10.6636	10.0418	10.3144	9.65587	hsa-miR-6812-5p	hsa-miR-199b-3p	hsa-miR-199a-3p	hsa-miR-450a-1-3p	hsa-miR-6747-5p
hsa_circRNA_405543	0.0048129	0.151902	1.81191	down	ASCRP3001668		25070500	chr17	+	15907201	15907487	intronic	ENST00000261647	TTC19	ACTTGTTATGAGTAAGGACATTGCCTAGTATTGGCCCCTCACTGAAGCAGTTTTCAAAAC	636.375	498.375	8.90229	9.7598	593	609.5	765	578	529	509	485.5	470	8.9502	8.96498	8.69736	8.9966	10.2987	9.47207	9.67947	9.58898	hsa-miR-182-5p	hsa-miR-4513	hsa-miR-5586-3p	hsa-miR-4685-5p	hsa-miR-4452
hsa_circRNA_010096	0.00284787	0.122424	1.88081	down	ASCRP3001719	hsa_circ_0010096	circBase	chr1	+	16093870	16101291	exonic	NM_017556	FBLIM1	AGAACGAGGTGTACTGCCTGGACGACTTCTACAGGATGCCCACCCCCTCCTCCTGTCCTG	18554.1	13654.5	13.643	14.5544	18008.5	17851	20478	17879	11896	12272	14028.5	16421.5	13.7577	13.7543	13.4954	13.5646	14.8978	14.3078	14.8114	14.2005	hsa-miR-608	hsa-miR-6515-5p	hsa-miR-2861	hsa-miR-4651	hsa-miR-1228-5p
hsa_circRNA_407203	0.00129186	0.0954417	1.70875	down	ASCRP3001837		25070500	chr9	+	99220665	99220823	sense overlapping	NM_014282	HABP4	AGACTTCACAGCTGAGAAGTTTCCAGATGAAAAAAGCGGACTCCTAGAAGAGGGGAGCAG	117.625	123.25	6.96089	7.73383	117	114.5	134	105	143.5	118	123	108.5	7.01798	7.03452	6.69423	7.09683	7.89021	7.44061	7.75367	7.85084	hsa-miR-6787-3p	hsa-miR-4743-3p	hsa-miR-6894-3p	hsa-miR-346	hsa-miR-4798-5p
hsa_circRNA_400850	0.0341174	0.327882	2.03919	down	ASCRP3001840		25242744	chr11	+	118890859	118892596	exonic	NM_016146	TRAPPC4	AGACTTTGCCCTCAAGAATCCATTCTATTCCTTAGAAATGCCTATCAGGCTCTTTGCCAT	645.75	600.5	8.87973	9.90773	527	553	1048	455	424	528.5	1096.5	353	8.80577	8.8456	9.16385	8.70371	9.93116	9.52622	10.9147	9.25879	hsa-miR-1246	hsa-miR-4774-3p	hsa-miR-6888-3p	hsa-miR-526b-5p	hsa-miR-130b-3p
hsa_circRNA_103465	0.0275394	0.307523	1.52605	down	ASCRP3001864	hsa_circ_0067231	circBase	chr3	-	128356641	128363826	exonic	NM_002950	RPN1	AGAGATGTGCCTGCCTATAGTCAGGTAAAGGGAGAAGATGAGGAAGAGAACAATTTGGAA	150.125	129.125	7.205	7.8148	138	148.5	200	114	189	122.5	118	87	7.23143	7.3035	7.08631	7.19877	8.41928	7.52004	7.72292	7.59698	hsa-miR-452-5p	hsa-miR-218-1-3p	hsa-miR-218-2-3p	hsa-miR-874-5p	hsa-miR-522-3p
hsa_circRNA_001430	0.000445768	0.0870743	2.07751	down	ASCRP3001866	hsa_circ_0001516	circBase	chr5	+	96437462	96438798	exonic	ENST00000509481	CTD-2215E18.1	AGAGCAGACTTCACACATAGGAGACGGGTTTGGCTCTGTGATTCATCAGAAATAAGAAAA	477.25	440.125	8.50759	9.56244	398	444.5	708.5	358	390	557	493	320.5	8.44021	8.56218	8.58803	8.43995	9.78739	9.61261	9.71486	9.1349	hsa-miR-92a-2-5p	hsa-miR-491-5p	hsa-miR-16-5p	hsa-let-7g-5p	hsa-miR-193a-5p
hsa_circRNA_406796	0.000524025	0.0870743	1.53787	down	ASCRP3001880		25070500	chr6	+	74175931	74202075	exonic	NM_012123	MTO1	AGAGCTGGCTGAAAGACTGAAAATAGAAGGTCAGATGTCATGTAATCCTTCCTTTGGTGG	199.25	160.875	7.49427	8.11521	187	173.5	282	154.5	164.5	160	161	158	7.54847	7.46528	7.45761	7.50574	8.17573	7.86039	8.14364	8.28108	hsa-miR-5088-5p	hsa-miR-199a-5p	hsa-miR-199b-5p	hsa-miR-103a-2-5p	hsa-miR-4778-3p
hsa_circRNA_062556	0.00107589	0.0892868	1.59197	down	ASCRP3001905	hsa_circ_0062556	circBase	chr22	-	24108020	24108462	exonic	NM_213720	CHCHD10	AGATAACCCAAGACACAAATGTGCAATTAAAAGTTTATTTTAGACCACAGCCCCCACCCC	697.5	487.375	9.02642	9.69722	661	709	793	627	379	517	500.5	553	9.08295	9.15665	8.75825	9.10781	9.74434	9.49549	9.73694	9.81213	hsa-miR-6782-5p	hsa-miR-3918	hsa-miR-4512	hsa-miR-6721-5p	hsa-miR-6738-5p
hsa_circRNA_002919	0.000857344	0.0871127	2.71105	down	ASCRP3001934	hsa_circ_0002919	circBase	chr5	+	115202366	115205825	exonic	NM_001284	AP3S1	AGATCTAATTCAAAGTGAAGATACACAACAGCAAATCATCAGGGAGACTTTCCATTTGGT	168.25	259.75	7.30805	8.7469	160	158	238	117	232	306	361	140	7.38893	7.36292	7.27184	7.20852	8.80972	8.77184	9.26457	8.14146	hsa-miR-8068	hsa-miR-3688-3p	hsa-miR-4691-5p	hsa-miR-6755-3p	hsa-miR-3925-3p
hsa_circRNA_000441	0.000675485	0.0870743	1.61646	down	ASCRP3001961	hsa_circ_0001623	circBase	chr6	+	90670648	90670832	antisense	NM_021813	BACH2	AGATGGTTATATTTCCTAGGTTGATGGGAACAGGAGAAGGTCCCAAAAGCAAACATTCCA	113.875	113.5	6.9269	7.61973	107	98.5	164	86	143.5	117	114.5	79	6.95931	6.92134	6.88686	6.94008	7.89628	7.42288	7.67626	7.48351	hsa-miR-613	hsa-miR-339-3p	hsa-miR-497-3p	hsa-miR-671-3p	hsa-miR-510-5p
hsa_circRNA_100637	0.0398991	0.345323	1.76579	down	ASCRP3002069	hsa_circ_0006956	circBase	chr10	+	86177526	86185649	exonic	NM_018999	CCSER2	AGCCACCCTGACCACTATCATCACCATGGAAAAAGTGACTTGAGCAGGATATTTTGAATA	1704	1239.25	10.2657	11.0861	1788.5	1626	1899.5	1502	1264	1201	1589	903	10.4908	10.3193	9.99815	10.2547	11.7331	10.7501	11.4186	10.4424	hsa-miR-153-5p	hsa-miR-608	hsa-miR-18a-5p	hsa-miR-330-5p	hsa-miR-18b-5p
hsa_circRNA_405805	0.0168927	0.255345	1.55653	down	ASCRP3002105		25070500	chr19	+	50117789	50119476	exonic	NM_020719	PRR12	AGCGAGGACGCTGGCGTTGCAGACGGGGCGTGAACCCCCACCCATCTGGCGAGTCCAGAA	440	313.25	8.4481	9.08643	428	436	493	403	334	308.5	280	330.5	8.54208	8.53539	8.13391	8.58102	9.51449	8.78077	8.88661	9.16385	hsa-miR-6882-3p	hsa-miR-4456	hsa-miR-4739	hsa-miR-6868-3p	hsa-miR-6846-5p
hsa_circRNA_403705	0.000738756	0.0871127	2.36244	down	ASCRP3002156		25242744	chr6	+	131466424	131490413	exonic	NM_016377	AKAP7	AGCTGGCAGAAGGAGATCATGTAAACTCACTTTTGGAGATAGCAGGAGGAATTAATTCCA	151.125	205.625	7.22048	8.46076	133	162	175.5	134	224.5	219	246	133	7.19877	7.38246	6.94628	7.35441	8.76812	8.27508	8.72186	8.07796	hsa-miR-4753-3p	hsa-miR-6809-3p	hsa-miR-216b-5p	hsa-miR-4727-5p	hsa-miR-488-3p
hsa_circRNA_100219	0.00201423	0.106915	3.00695	down	ASCRP3002320	hsa_circ_0004619	circBase	chr1	-	51121113	51210447	exonic	NM_007051	FAF1	AGGGCTGGCCAACTTCTGCTACAGACGACTCAGAGAGATTAAACAGATTCTAGAAAATGA	411	579.75	8.35847	9.94677	380.5	430.5	482	351	585	618.5	775	340.5	8.38609	8.52553	8.11113	8.41113	10.4441	9.75276	10.3849	9.20528	hsa-miR-135b-3p	hsa-miR-298	hsa-miR-485-3p	hsa-miR-182-5p	hsa-miR-593-5p
hsa_circRNA_007273	0.00854709	0.195587	3.17043	down	ASCRP3002385	hsa_circ_0007273	circBase	chr2	-	73315177	73316443	exonic	NM_015470	RAB11FIP5	AGTAGCTGGTTTGGCTTGAGAGAAGCCAAGGACCCGACTCAGAAACCCAGGTGGTACAAG	300.125	471.75	7.98276	9.64743	299.5	346	276	279	704	428	465	290	8.08482	8.26065	7.43463	8.15092	10.7592	9.21263	9.61165	9.00627	hsa-miR-4667-3p	hsa-miR-4268	hsa-miR-4726-5p	hsa-miR-2392	hsa-miR-4701-3p
hsa_circRNA_103174	0.0309968	0.318053	1.57791	down	ASCRP3002412	hsa_circ_0062522	circBase	chr22	+	23595985	23615961	exonic	NM_004327	BCR	AGTCCATGACGGTGAAGAAGGGAGAGATGGCTCGTTCGGAACACCACCTGGATACGGCTG	85.25	93	6.67703	7.33504	73	80	118	70	156	82	77	57	6.64005	6.731	6.58846	6.74862	8.02198	7.03245	7.19877	7.08697	hsa-miR-93-3p	hsa-miR-383-3p	hsa-miR-149-5p	hsa-miR-612	hsa-miR-502-5p
hsa_circRNA_401782	0.000397707	0.0870354	1.70409	down	ASCRP3002418		25242744	chr17	+	34144719	34149837	exonic	NM_003487	TAF15	AGTCCTATCATTCACAAAGGGAAAACTACAGCCACCACACACAAGATTCTGGAAGTTACG	356.25	282.75	8.15447	8.92347	300	314	518	293	275	359	278	219	8.08649	8.13261	8.19148	8.20729	9.16888	8.98003	8.88025	8.6647	hsa-miR-3912-5p	hsa-miR-3692-5p	hsa-miR-103b	hsa-miR-3064-5p	hsa-miR-6131
hsa_circRNA_000950	0.00532086	0.159898	2.49255	down	ASCRP3002568	hsa_circ_0001525	circBase	chr5	+	131761180	131761386	intronic	ENST00000337752	C5orf56	ATAACCTGTTTGAACTGCTTAACATGGGAGATGTCCACACACAGTCATACCTGTGTTTGA	163.25	226	7.25731	8.57494	135	137	273	108	288	248	264	104	7.22304	7.22304	7.42785	7.15533	9.24453	8.44647	8.8018	7.80694	hsa-let-7i-5p	hsa-let-7g-5p	hsa-miR-619-5p	hsa-let-7f-5p	hsa-miR-98-5p
hsa_circRNA_103091	0.00164797	0.103907	2.06916	down	ASCRP3002585	hsa_circ_0060927	circBase	chr20	-	52773707	52788209	exonic	NM_000782	CYP24A1	ATAATACGCCTCAGGGAAGGGGAAGACTGGCAGCGGGTCCGGAGTGCCTTTCAAAAGAAA	176.25	204.125	7.39226	8.44131	170.5	187.5	196	151	217.5	213	250	136	7.46731	7.55087	7.06937	7.48149	8.69552	8.23126	8.73423	8.10423	hsa-miR-224-3p	hsa-miR-29b-1-5p	hsa-miR-522-3p	hsa-miR-661	hsa-miR-1264
hsa_circRNA_060928	0.000847889	0.0871127	1.74556	down	ASCRP3002586	hsa_circ_0060928	circBase	chr20	-	52773707	52788492	exonic	uc002xwu.1	CYP24A1	ATAATACGCCTCAGGGACACCTCAAAATCCCTGAACCCAAATTATCTGGACTTCAACTTT	178.25	168.875	7.37557	8.17926	168	163	245	137	185	189	193	108.5	7.4362	7.38246	7.30577	7.37787	8.39259	8.07462	8.3838	7.86603	hsa-miR-29b-1-5p	hsa-miR-2467-5p	hsa-miR-6790-5p	hsa-miR-4658	hsa-miR-661
hsa_circRNA_003929	0.00135294	0.0955771	2.07003	down	ASCRP3002596	hsa_circ_0003929	circBase	chr1	+	237023132	237026854	exonic	NM_000254	MTR	ATAATTTCCGACTCAAGGCACAGGAGGGAAGAAAGTCATTCAGACTGATGAGTGGAGAAA	112	148.625	6.9382	7.98785	109	133.5	110.5	95	175.5	159	158	102	7.00476	7.18186	6.53442	7.03176	8.28434	7.82617	8.09299	7.7479	hsa-miR-4307	hsa-miR-6809-3p	hsa-miR-4778-3p	hsa-miR-3677-5p	hsa-miR-103a-2-5p
hsa_circRNA_100183	0.00979572	0.207094	1.60999	down	ASCRP3002641	hsa_circ_0011938	circBase	chr1	-	41512078	41541123	exonic	NM_012236	SCMH1	ATAGAGTACAGCCACAGCCACGACAGGTACCTACCAGTTGTGATTCCAAAGAATCCCTAT	199	167	7.48831	8.17536	198.5	180.5	276	141	217.5	161.5	160	129	7.60927	7.50697	7.43047	7.40653	8.68367	7.85025	8.11832	8.0492	hsa-miR-762	hsa-miR-512-3p	hsa-miR-329-5p	hsa-miR-658	hsa-miR-567
hsa_circRNA_100787	0.0322086	0.322036	3.42784	down	ASCRP3002647	hsa_circ_0021647	circBase	chr11	+	34107610	34112225	exonic	NM_005898	CAPRIN1	ATAGCAGTGGAATCAATGTAAATGCAGCTCCATTCCAATCCATGCAAACGGTGGTAAATT	359.75	616.5	8.05919	9.83649	223.5	323	704.5	188	651	335	1254	226	7.76896	8.17212	8.58175	7.71392	10.6308	8.89604	11.1152	8.70392	hsa-miR-873-5p	hsa-miR-20b-3p	hsa-miR-20a-3p	hsa-miR-649	hsa-miR-1296-3p
hsa_circRNA_000272	0.000463271	0.0870743	2.22846	down	ASCRP3002796	hsa_circ_0000272	circBase	chr11	-	1491500	1492649	sense overlapping	NM_053005	MOB2	ATCATGGACGACCTCACCGAGACAGTACTACTGGTATGACGAGCGGGGGAAGAAGGTCAA	166.25	213.375	7.33569	8.49174	162.5	174.5	172	156	191.5	241	257	164	7.4134	7.4724	6.93423	7.52273	8.46745	8.39946	8.77534	8.32468	hsa-miR-6752-3p	hsa-miR-6801-3p	hsa-miR-4640-5p	hsa-miR-4726-5p	hsa-miR-1301-3p
hsa_circRNA_006969	0.0134401	0.233394	1.58444	down	ASCRP3002865	hsa_circ_0006969	circBase	chr5	+	73128162	73136585	exonic	NM_001080479	ARHGEF28	ATCTAAAGAAAAGAAGATCGCTCCTTCGATATCCTAAAAAAATCCAAGCCGCCCTCGACA	286.75	224.25	7.92562	8.58959	260	293	298	296	230	214	228	225	7.92651	8.0415	7.52004	8.21443	8.80537	8.24146	8.61315	8.69837	hsa-miR-607	hsa-miR-4446-3p	hsa-miR-4797-5p	hsa-miR-5581-3p	hsa-miR-4498
hsa_circRNA_405825	0.00116624	0.0899201	2.82606	down	ASCRP3002908		25070500	chr2	+	10186276	10188722	exonic	NM_003597	KLF11	ATCTTCGCACTCACACAGGTTGACATCATGGACATATGTGAGTCCATCCTGGAGAGGAAG	478.25	618.25	8.54992	10.0487	467.5	567	447.5	431	525.5	664	797.5	486	8.66064	8.87955	8.01446	8.64501	10.2731	9.8782	10.414	9.62952	hsa-miR-214-3p	hsa-miR-6510-5p	hsa-miR-7845-5p	hsa-miR-761	hsa-miR-6836-5p
hsa_circRNA_400023	0.0116382	0.219767	1.58653	down	ASCRP3003025	hsa_circ_0092322	circBase	chr12	+	31239380	31239700	intronic	ENST00000228264	DDX11	ATGCCCTCACGTTTCAGGAGATAACGTGAGCTCCAGGCTGCGCATGTGAACTTCGACTTC	138.125	126.5	7.13407	7.79994	138	138.5	155	121	171	125	111	99	7.22304	7.2262	6.83364	7.25339	8.25341	7.54799	7.65046	7.7479	hsa-miR-874-3p	hsa-miR-197-3p	hsa-miR-671-5p	hsa-miR-612	hsa-miR-328-5p
hsa_circRNA_002172	0.00795394	0.188948	2.0503	down	ASCRP3003030	hsa_circ_0000514	circBase	chr14	-	20811305	20811436	sense overlapping	NR_002312	RPPH1	ATGCCTCCTTTGCCGGAGCTTGGAACAGACTCACGGCCAGCGAAGTGAGTTCCCAGAGAA	586.5	525.625	8.77951	9.81534	490	507	866.5	482.5	519	482	721.5	380	8.70571	8.73925	8.89478	8.77828	10.2477	9.37893	10.2903	9.34442	hsa-miR-615-5p	hsa-miR-663a	hsa-miR-296-5p	hsa-miR-345-3p	hsa-miR-622
hsa_circRNA_102009	0.00188061	0.106117	1.72039	down	ASCRP3003085	hsa_circ_0042498	circBase	chr17	+	25631805	25638642	exonic	NM_015626	WSB1	ATGGCAGTGTTTTAGCTGCTGGGAAAACTCCTCCTTAACTTGGTAGATCATACTGAAGTG	490.75	377.125	8.55972	9.34246	411	517	661	374	337	408	456.5	307	8.48686	8.76716	8.50049	8.48437	9.54452	9.15772	9.59065	9.07695	hsa-miR-335-3p	hsa-miR-545-3p	hsa-miR-18b-5p	hsa-miR-222-5p	hsa-miR-764
hsa_circRNA_028671	0.037062	0.336348	1.51729	down	ASCRP3003122	hsa_circ_0028671	circBase	chr12	-	118682698	118693460	exonic	NM_016281	TAOK3	ATGTCCTATAGTGGGAAGCAGACCCATGAGGTACTGAAGATTTACCCCCCAAAAAAAATT	429.75	319.75	8.42315	9.02465	458	407	451	403	226	288.5	352.5	412	8.636	8.454	8.02579	8.57682	8.7869	8.66942	9.21381	9.42848	hsa-miR-4301	hsa-miR-326	hsa-miR-3674	hsa-miR-3155a	hsa-miR-1468-3p
hsa_circRNA_101187	0.00102925	0.0889909	1.72982	down	ASCRP3003124	hsa_circ_0006030	circBase	chr12	+	122181534	122190129	exonic	NM_001080825	TMEM120B	ATGTCGATTTGTCCTTCACTACAGGAGACGCACAGGATCTACAAGCAGAAGCTGGAGGAG	189.875	181.875	7.47428	8.2649	170	192	221	176.5	172	205	215.5	135	7.46426	7.57565	7.20608	7.65113	8.26877	8.16739	8.5192	8.10423	hsa-miR-103a-2-5p	hsa-miR-507	hsa-miR-23b-3p	hsa-miR-23a-3p	hsa-miR-93-3p
hsa_circRNA_074944	0.000854649	0.0871127	2.13387	down	ASCRP3003125	hsa_circ_0074944	circBase	chr5	+	169108747	169111354	exonic	NM_004946	DOCK2	ATGTCTCTCTACGACCCCAACAAGCAAACGGTCATAAGAATCCTTGAGCTTGATTTGATT	736.375	674.875	9.10076	10.1942	684	750	816.5	695	581	758	799.5	561	9.12462	9.23468	8.80086	9.24286	10.4424	10.0823	10.4164	9.83576	hsa-miR-374a-3p	hsa-miR-4784	hsa-miR-4502	hsa-miR-1248	hsa-miR-4659b-3p
hsa_circRNA_100163	0.0343272	0.328728	1.51798	down	ASCRP3003134	hsa_circ_0011542	circBase	chr1	+	35846859	35855699	exonic	NM_005095	ZMYM4	ATGTGACCCGCCTTCACAAAATAATGCAGAGACATTTTAAATCCAAAGGATGTGATCAGT	306.5	223.125	7.99995	8.6021	289	294	350	293	278.5	227	199	188	8.04716	8.04459	7.70076	8.20729	9.17323	8.32729	8.41648	8.4914	hsa-miR-30a-3p	hsa-miR-450b-5p	hsa-miR-589-3p	hsa-miR-23a-3p	hsa-miR-30d-3p
hsa_circRNA_103621	0.00792965	0.188703	1.56245	down	ASCRP3003257	hsa_circ_0001402	circBase	chr4	+	38091552	38104778	exonic	NM_015173	TBC1D1	ATTCTTATTGACCTTGATTATTCAGAGCTGGGAGAGCTTCCCCCACGATCTCCTTTAGAA	6679.38	4223.12	12.2131	12.8569	6353	6453	6355	7556.5	2658.5	4107	4077	6050	12.302	12.2723	11.805	12.4731	12.8146	12.645	12.9566	13.0114	hsa-miR-891a-3p	hsa-miR-204-3p	hsa-miR-582-3p	hsa-miR-328-5p	hsa-miR-603
hsa_circRNA_025196	0.00531492	0.159898	2.57097	down	ASCRP3003281	hsa_circ_0025196	circBase	chr12	+	6646085	6647162	exonic	NM_002046	GAPDH	ATTGCCCTCAACGACCACTTTGTCAAGCTCATTTCCTGGCGAGATCCCTCCAAAATCAAG	2816	2887.38	10.9634	12.3257	2608	2842	3530	2284	2587	3313	3693	1956.5	11.0227	11.1135	10.8984	10.8191	12.7916	12.2766	12.7766	11.4581	hsa-miR-194-3p	hsa-miR-6755-3p	hsa-miR-936	hsa-miR-3972	hsa-miR-4529-5p
hsa_circRNA_074537	0.00291656	0.123891	1.88337	down	ASCRP3003374	hsa_circ_0074537	circBase	chr5	-	149823791	149829319	exonic	NM_005617	RPS14	ATTTTCTGTTAATAAATTGCCTTCATGTAAACTGTTTCAACTCCGCCCCCTCCCACTCTC	14136.8	10300.2	13.2726	14.1859	13268	13663.5	14818	14797.5	8544	8757	10397	13503	13.3649	13.3601	13.0194	13.3461	14.5302	13.8055	14.4038	14.0043	hsa-miR-502-5p	hsa-miR-4793-5p	hsa-miR-7160-5p	hsa-miR-6868-3p	hsa-miR-6875-3p
hsa_circRNA_406906	0.0249693	0.297147	1.73687	down	ASCRP3003443		25070500	chr7	+	6193386	6194826	exonic	NM_032172	USP42	CAAAGAAGAAAAAGAAATCCAAAGACAAACACCGAGACCGCGACTCCAGTGCACCTGGAG	163.25	158.125	7.30139	8.09788	162	158	194.5	138.5	233	135.5	155	109	7.38893	7.36891	7.05291	7.39481	8.81387	7.6324	8.07228	7.87297	hsa-miR-744-5p	hsa-miR-6784-5p	hsa-miR-4449	hsa-miR-185-3p	hsa-miR-6743-3p
hsa_circRNA_405861	0.00322086	0.12906	1.9031	down	ASCRP3003493		25070500	chr2	+	42284534	42284717	intronic	ENST00000294964	PKDCC	CAAATTAGGGAGAATGGTCTTGCCTCCAGAAAGAGAAACATCCAGCCCTGTGAGCCAGTG	804.125	651	9.20366	10.132	693	770	1091	662.5	585	793	760	466	9.14763	9.27726	9.20643	9.18331	10.4473	10.1501	10.3512	9.57948	hsa-miR-4753-3p	hsa-miR-4723-3p	hsa-miR-516b-5p	hsa-miR-875-5p	hsa-miR-4769-3p
hsa_circRNA_017235	0.0014311	0.099025	1.7978	down	ASCRP3003590	hsa_circ_0017235	circBase	chr1	+	243456392	243542165	exonic	NM_006642	SDCCAG8	CAACTGCACCTCACCAGGGAAACATGCACAATTCTTGGATTACAACAGGTGAAGATTCTG	269.625	237.625	7.83682	8.68305	242	270.5	354	212	260.5	259.5	255	175.5	7.84101	7.95046	7.71478	7.84101	9.05329	8.5079	8.7633	8.40771	hsa-miR-3925-3p	hsa-miR-670-3p	hsa-miR-942-5p	hsa-miR-145-5p	hsa-miR-4723-3p
hsa_circRNA_004407	0.0018502	0.106117	3.76105	down	ASCRP3003623	hsa_circ_0004407	circBase	chr21	+	38792600	38798083	intronic	ENST00000462274	DYRK1A	CAAGACTAGGTGAACAGTATCCCCACTGACTCACATACAATGTTATAGTTTTGCCGCTGG	1194.38	1843.5	9.76636	11.6775	1183	1294.5	1180.5	1119.5	2001.5	1873	2249	1250.5	9.89649	9.97816	9.3254	9.86539	12.3915	11.4473	11.9929	10.8782	hsa-miR-6825-5p	hsa-miR-548n	hsa-miR-95-5p	hsa-miR-2054	hsa-miR-559
hsa_circRNA_000150	0.0230287	0.286384	1.80689	down	ASCRP3003650	hsa_circ_0000150	circBase	chr1	+	167659285	167667079	exonic	NM_052862	RCSD1	CAAGCCGGAGAAATCACCACCCAATGCGAGCCACCCTCCTAAATTCAAGGTCAAGAGCTC	927	704.25	9.42295	10.2765	915	855	1045	893	801	640	764.5	611.5	9.54362	9.42913	9.16102	9.55802	10.9956	9.81522	10.355	9.94004	hsa-miR-877-3p	hsa-miR-5193	hsa-miR-3620-5p	hsa-miR-6780a-3p	hsa-miR-6846-5p
hsa_circRNA_405283	0.00248236	0.114321	1.80074	down	ASCRP3003670		25070500	chr14	+	97409853	97411719	sense overlapping	NR_104113	LINC00618	CAAGGGAGACCTCAACGACCTTCCTCTGAAAAGAAAAATGTCCTTGCAAGAGACCAGAAC	217.75	202.5	7.60286	8.45145	197	199	302.5	172.5	243	215	211	141	7.62568	7.61847	7.54196	7.62534	8.90692	8.24611	8.50169	8.15108	hsa-miR-5787	hsa-miR-7156-3p	hsa-miR-5001-5p	hsa-miR-6756-5p	hsa-miR-4505
hsa_circRNA_041782	0.0129463	0.229941	1.55658	down	ASCRP3003708	hsa_circ_0041782	circBase	chr17	-	7143737	7144998	exonic	NM_007278	GABARAP	CAATAAAGAGGAAACCACCAAGCTGAAGTGATAGTAGAAAAGGCTCCCAAAGCTCGGATA	309.375	234.75	8.0037	8.64208	298	293.5	354	292	243	215.5	223.5	257	8.06281	8.03737	7.71478	8.19984	8.89731	8.23801	8.58441	8.8486	hsa-miR-4739	hsa-miR-5681a	hsa-miR-6758-5p	hsa-miR-6876-5p	hsa-miR-6891-5p
hsa_circRNA_103995	0.0289527	0.31141	1.60361	down	ASCRP3003778	hsa_circ_0003868	circBase	chr5	-	156936308	156940513	exonic	NM_033274	ADAM19	CAATTAATCACTTTCAGAAGAATCGACGAGACCAGGACGCCACCAAACACAAGCTCATAG	94.875	98.875	6.7779	7.45922	95	91.5	118	75	161	83	82.5	69	6.85778	6.84615	6.58471	6.82297	8.12644	7.07571	7.32019	7.31456	hsa-miR-561-5p	hsa-miR-612	hsa-miR-105-3p	hsa-miR-146a-3p	hsa-miR-383-5p
hsa_circRNA_104639	0.00151438	0.0991916	1.52242	down	ASCRP3003804	hsa_circ_0084669	circBase	chr8	+	68015271	68031056	exonic	NM_024790	CSPP1	CACAACCTGTTGTGATGCACAGGAACAAACGAGGGAATATGCCTCCTATGGAACATGATG	134.25	121.125	7.08791	7.69428	120	120	183	114	117	125	143	99.5	7.09552	7.09323	6.97366	7.18925	7.51574	7.55902	7.95847	7.74391	hsa-miR-193a-5p	hsa-miR-125a-3p	hsa-miR-520g-3p	hsa-miR-520h	hsa-miR-508-5p
hsa_circRNA_400316	0.000893509	0.0871568	1.9934	down	ASCRP3003838		25242744	chr1	-	150634289	150636239	exonic	NM_018178	GOLPH3L	CACAGAAACTGTCCAAACATGGATAGAGCTACTCACTGGGGTACACATCTTTCTGGAATG	327.25	310.625	8.06503	9.06025	287	327	414	281	305.5	344	367	226	8.02544	8.18279	7.90687	8.14501	9.3473	8.92293	9.26946	8.70133	hsa-miR-6876-3p	hsa-miR-3127-3p	hsa-miR-3180-5p	hsa-miR-1244	hsa-miR-7850-5p
hsa_circRNA_101138	0.00272816	0.119906	1.97467	down	ASCRP3003943	hsa_circ_0028135	circBase	chr12	+	109926376	109945540	exonic	NM_130466	UBE3B	CACCTCATCACCCTGAAATCCTGCAGGACTCCCGACTCATCACCCTGTACCTCACGATGC	5681	4284.62	11.9737	12.9553	4918	5680	6620.5	5505.5	3744	4704.5	4688	4002	11.9411	12.0901	11.865	11.9984	13.3501	12.8789	13.1449	12.4472	hsa-miR-376b-3p	hsa-miR-376a-3p	hsa-miR-513a-5p	hsa-miR-103a-3p	hsa-miR-107
hsa_circRNA_101536	0.00425437	0.142498	2.1388	down	ASCRP3003945	hsa_circ_0035482	circBase	chr15	+	59376327	59377984	exonic	NM_017610	RNF111	CACCTCCTCGACTTCATCACTTACAATTAGGAGCTCTTCCTTTAATGGCGGGCACATGAA	2010	1730.12	10.4984	11.5952	1932	2087	2407	1614	1474	1945	2157.5	1344	10.6092	10.692	10.3392	10.3534	11.9607	11.506	11.9304	10.9839	hsa-miR-562	hsa-miR-584-3p	hsa-miR-647	hsa-miR-668-3p	hsa-miR-766-3p
hsa_circRNA_000274	0.01009	0.209229	1.70918	down	ASCRP3003952	hsa_circ_0000919	circBase	chr19	-	19760861	19761115	intronic	ENST00000291503	ATP13A1	CACCTGGGTGGGTAGGGAGGTGAGGGCCTGGTGTGGGGTTTCCCAAGGAGAGCGCAATAG	2794	1907.5	10.9639	11.7372	2641	3121	3062	2352	1723	2031	1987	1889	11.0484	11.254	10.687	10.8664	12.1917	11.552	11.7894	11.416	hsa-miR-661	hsa-miR-612	hsa-miR-665	hsa-miR-491-3p	hsa-miR-490-3p
hsa_circRNA_100966	0.00013521	0.0868805	1.52501	down	ASCRP3003994	hsa_circ_0004293	circBase	chr11	-	118656760	118657227	exonic	NM_004397	DDX6	CACTCAGCAGCAAGCACAGAGTATGACCACCACTATTAAATTGACGTGAGTGAATTCAGA	118.25	109.75	6.9714	7.58023	107	109	161	96	122	114	107	96	6.97366	7.00827	6.86166	7.04203	7.57305	7.4289	7.60418	7.71478	hsa-miR-627-5p	hsa-miR-519e-5p	hsa-miR-519d-5p	hsa-miR-515-5p	hsa-miR-106a-3p
hsa_circRNA_405985	0.00869925	0.196944	1.63888	down	ASCRP3004070		25070500	chr2	-	166727312	166727530	sense overlapping	NR_045375	LOC100506124	CAGAAATGAAAGAATTTTCTGTAGATCTGGGATCTGGACACCTGCCCCCCGATTTGATTG	1649.12	1101.75	10.2129	10.9256	1560	1568.5	1959	1509	1002	999.5	1158	1247.5	10.2785	10.2663	10.0386	10.2681	11.3395	10.4831	11.0046	10.8753	hsa-miR-3942-3p	hsa-miR-6501-3p	hsa-miR-6810-3p	hsa-miR-4658	hsa-miR-3671
hsa_circRNA_102504	0.0356512	0.331041	1.65666	down	ASCRP3004075	hsa_circ_0050386	circBase	chr19	-	33113327	33116872	exonic	NM_032139	ANKRD27	CAGAACAGACTGAAGGAGACGCCCCTCAAGTGTGCATTAAACTCAAAGCTGCTGCTGCTG	328	254.25	8.05851	8.78679	311.5	302	451	247.5	341	245	252	179	8.1095	8.08565	8.0211	8.01778	9.5612	8.43353	8.74129	8.41113	hsa-miR-885-3p	hsa-miR-26b-3p	hsa-miR-622	hsa-miR-609	hsa-miR-192-3p
hsa_circRNA_406445	0.0118202	0.219946	1.53905	down	ASCRP3004114		25070500	chr4	+	5754784	5755476	intronic	ENST00000264956	EVC	CAGACAGGAGAAAGCATGAGGGTCCCCACTGAAATTCTGGCTCACAGACCGTGGGCATGG	551.375	365.5	8.70085	9.32288	491.5	497.5	813	403.5	394.5	403	357	307.5	8.71438	8.71684	8.79729	8.57487	9.81781	9.1396	9.2449	9.08922	hsa-miR-6784-3p	hsa-miR-18a-3p	hsa-miR-6810-5p	hsa-miR-3194-3p	hsa-miR-324-3p
hsa_circRNA_100069	0.00505862	0.156666	1.66877	down	ASCRP3004133	hsa_circ_0002733	circBase	chr1	+	16046228	16047883	exonic	NM_015164	PLEKHM2	CAGACTGGGAAGGATGCCCCTTACCTAGACCTGGCCCCCTACATGCCCGACTACTACAAA	3211.75	2135.88	11.1614	11.9002	2946	3131	3965	2805	1938	2281	2165	2159.5	11.1945	11.2581	11.09	11.103	12.3435	11.7549	11.9411	11.5612	hsa-miR-219a-1-3p	hsa-miR-215-3p	hsa-miR-204-3p	hsa-miR-875-3p	hsa-miR-500a-5p
hsa_circRNA_104428	0.00102192	0.0889909	2.02458	down	ASCRP3004159	hsa_circ_0081258	circBase	chr7	+	98513345	98515302	exonic	NM_003496	TRRAP	CAGAGCTCATGCAGCCTCACTTGCACAAGATTGTGAACAGCTCTATGGAGCTCGCGCAGA	341.625	324.75	8.12571	9.14333	300	358	388	320.5	323	337	361	278	8.07161	8.2973	7.83054	8.30339	9.44838	8.89876	9.26659	8.95961	hsa-miR-212-5p	hsa-miR-31-5p	hsa-miR-23b-5p	hsa-miR-195-5p	hsa-miR-146a-3p
hsa_circRNA_102024	0.00456425	0.147258	1.88262	down	ASCRP3004161	hsa_circ_0042860	circBase	chr17	-	29119457	29120690	exonic	NM_015986	CRLF3	CAGAGCTCCGACTTATTTCTGTGGGCAGACATTAACATTCAGGTGGATGATGACTTTACA	165	174.5	7.30717	8.21991	155	166.5	210.5	128	221	183	184	110	7.36292	7.42052	7.14203	7.30322	8.73746	8.02458	8.29861	7.81899	hsa-miR-514a-5p	hsa-miR-573	hsa-miR-518c-5p	hsa-miR-637	hsa-miR-516b-5p
hsa_circRNA_405571	0.0132264	0.231558	4.37847	down	ASCRP3004166		25070500	chr17	+	35800609	35800763	exonic	ENST00000589153	TADA2A	CAGAGGAAGCAAAAACTGCTGACACAGCCATTCCATTTCACTGATGTAGCCAATCAAATG	406.625	903	8.22568	10.3561	248.5	429	723	226	717	579	1978	338	7.87335	8.5142	8.61112	7.90404	10.7868	9.66243	11.7818	9.19333	hsa-miR-302c-3p	hsa-miR-520d-3p	hsa-miR-4291	hsa-miR-302b-3p	hsa-miR-302d-3p
hsa_circRNA_036315	0.00887841	0.198338	1.50687	down	ASCRP3004203	hsa_circ_0036315	circBase	chr15	-	75197494	75197572	exonic	NM_020447	FAM219B	CAGATGAAAACCTGGTGTCCCTCGACTCTGACAGGTCAGTGAAGTTTAACAAGGGCTATA	599.75	400.875	8.82911	9.42066	573.5	594.5	675	556	365.5	406	377	455	8.90711	8.93565	8.53281	8.94086	9.68887	9.14454	9.31606	9.53317	hsa-miR-378c	hsa-miR-422a	hsa-miR-4733-3p	hsa-miR-329-5p	hsa-miR-6875-5p
hsa_circRNA_406587	0.00619156	0.169476	2.53879	down	ASCRP3004211		25070500	chr5	+	14369008	14369452	intronic	ENST00000344204	TRIO	CAGATGCCAAGTCAGGGGAGAGGTTCCCTTCCTTGAACTCCACTGATACTTTATTTTGAG	1816.75	1838.12	10.3365	11.6807	1662	1747	2464	1394	2019	1829	2217	1287.5	10.3673	10.4209	10.3807	10.1773	12.4038	11.4071	11.976	10.9358	hsa-miR-4700-5p	hsa-miR-371b-5p	hsa-miR-95-5p	hsa-miR-548n	hsa-miR-3662
hsa_circRNA_402965	0.0161946	0.251941	1.60886	down	ASCRP3004231		25242744	chr3	+	136035782	136048826	exonic	uc003eqz.1	PCCB	CAGCAAGAAGGTTGTTGATGAGCGTGAATTTTTTGAGATCATGCCCAATTATGCCAAGAA	150.375	144.875	7.23213	7.91817	163	147	159	132.5	119	143.5	167	150	7.41605	7.29722	6.857	7.35825	7.57305	7.70681	8.16457	8.22825	hsa-miR-3913-3p	hsa-miR-2115-5p	hsa-miR-7159-5p	hsa-miR-4720-5p	hsa-miR-1245b-3p
hsa_circRNA_091692	0.00984884	0.207094	1.96824	down	ASCRP3004253	hsa_circ_0091692	circBase	chrX	-	149940277	149984551	exonic	NM_001242614	CD99L2	CAGCAGGTCAAGAGCCATGGGACCACACCACCACCACCACAACCAATAGGCCAGGAACCA	1835.62	1446.75	10.3521	11.329	1674	1755.5	2417	1496	1402.5	1856.5	1490.5	1037.5	10.3818	10.4288	10.3458	10.2519	11.8912	11.4308	11.3602	10.6339	hsa-miR-4529-5p	hsa-miR-876-3p	hsa-miR-4480	hsa-miR-6764-3p	hsa-miR-4685-5p
hsa_circRNA_102039	0.00407711	0.141785	1.60594	down	ASCRP3004255	hsa_circ_0043138	circBase	chr17	+	34147027	34149837	exonic	NM_003487	TAF15	CAGCAGTCCTATCATTCACAAAGGGAAAACTACAGCCACCACACACAAGTTATTCTACCT	414	302.5	8.3375	9.02092	355.5	356	613	331.5	308	379	310	213	8.29935	8.2973	8.41113	8.34222	9.37616	9.04527	9.0164	8.64583	hsa-miR-15b-3p	hsa-miR-29b-1-5p	hsa-miR-20b-3p	hsa-miR-487a-5p	hsa-miR-487b-5p
hsa_circRNA_003022	0.00229367	0.112414	3.67773	down	ASCRP3004305	hsa_circ_0003022	circBase	chr10	-	3205916	3209234	exonic	NM_014889	PITRM1	CAGCTTAAGCAGTTTCATGCCACTCACTATCACCCAAGCAATGCTAGGTGACATCTGTTC	1823.12	2624.88	10.3379	12.2167	1865.5	2219	1354	1854	2315	2641	3224	2319.5	10.5431	10.771	9.49718	10.5403	12.6504	11.9901	12.5667	11.6598	hsa-miR-4701-3p	hsa-miR-3185	hsa-miR-6788-5p	hsa-miR-30c-2-3p	hsa-miR-6736-5p
hsa_circRNA_006497	0.0279651	0.308076	1.57513	down	ASCRP3004335	hsa_circ_0006497	circBase	chr3	-	119720892	119721086	exonic	NM_002093	GSK3B	CAGGAGAACTGGTCGCCATCAAGAAAGTATTGCAGGACAAGAGATTTAAGGAGACAAGGA	72.375	82.625	6.54912	7.20459	70	68	91.5	60	140	72	62	56.5	6.61514	6.58846	6.39242	6.60047	7.85679	6.90044	6.96365	7.09749	hsa-miR-3140-5p	hsa-miR-6735-3p	hsa-miR-214-5p	hsa-miR-4705	hsa-miR-6753-3p
hsa_circRNA_407007	0.00147563	0.0991916	2.93556	down	ASCRP3004376		25070500	chr7	+	128898421	128952976	intronic	ENST00000325006	AHCYL2	CAGGGATTTTTGTTCTGCTACAACCACCCAAAACAGTCCCTAATACACAAATCTCTGCTT	467.75	632	8.52049	10.0741	427	471	569	404	612	668	854	394	8.5349	8.65038	8.31565	8.58102	10.5172	9.8902	10.5019	9.38716	hsa-miR-1273g-3p	hsa-miR-619-5p	hsa-miR-1273h-5p	hsa-miR-4644	hsa-miR-3192-5p
hsa_circRNA_000937	0.0290938	0.311534	1.69704	down	ASCRP3004439	hsa_circ_0000937	circBase	chr19	+	41916541	41929074	exonic	NM_000709	BCKDHA	CAGTCCCGCAGGAAGCACCCCCCCAGGCAGCAGCAGCAGTTTTCATCTCTGGATGACAAG	3325.62	2216.12	11.2032	11.9662	3150	3456.5	3726	2970	2389	2256	2086.5	2133	11.2733	11.393	10.9726	11.1738	12.6939	11.7473	11.8803	11.5433	hsa-miR-608	hsa-miR-6888-5p	hsa-miR-1273f	hsa-miR-3675-5p	hsa-miR-6072
hsa_circRNA_000815	0.0114341	0.219426	1.88247	down	ASCRP3004442	hsa_circ_0000382	circBase	chr12	-	25348845	25348942	antisense	NM_001001660	LYRM5	CAGTCGGGCTTGAGGAGAACAGCCTCACTTAATTGTAGTTTTCCTGTCTCATAATGCTAA	515.375	424.5	8.61392	9.52655	430	465.5	758	408	519.5	436	425.5	317	8.54404	8.64352	8.68076	8.58737	10.2461	9.25091	9.49191	9.11731	hsa-miR-26b-3p	hsa-miR-135b-3p	hsa-miR-498	hsa-miR-185-3p	hsa-miR-485-5p
hsa_circRNA_403202	0.0053159	0.159898	2.2985	down	ASCRP3004449		25242744	chr4	-	111026652	111119523	exonic	NM_001130721	ELOVL6	CAGTCTTCAGAGAACACGTAGCGACTCCGAAGATCAGCCCCAATGAACATGTCAGTGTTG	230.25	269.875	7.68099	8.88169	235	235.5	234.5	216	339	248	277.5	215	7.80855	7.79378	7.25252	7.86911	9.5612	8.44647	8.86892	8.65016	hsa-miR-135b-5p	hsa-miR-135a-5p	hsa-miR-6501-3p	hsa-miR-145-5p	hsa-miR-4760-3p
hsa_circRNA_011228	0.000100102	0.0868805	1.50072	down	ASCRP3004451	hsa_circ_0011228	circBase	chr1	-	31418192	31426828	exonic	NM_014676	PUM1	CAGTCTTTGCAATTTATCATCGATGCGTTTAAGGGACAGGAGGACTCACGAATGGCAGTG	62.5	69.75	6.41556	7.00122	55	59	84	52	88	68	69	54	6.39931	6.47729	6.30684	6.4788	7.00983	6.86166	7.09749	7.03589	hsa-miR-3692-5p	hsa-miR-5706	hsa-miR-6131	hsa-miR-3116	hsa-miR-181d-5p
hsa_circRNA_090682	0.00183033	0.106117	1.90686	down	ASCRP3004465	hsa_circ_0090682	circBase	chrX	-	53569403	53587377	exonic	NM_031407	HUWE1	CAGTGCTCAAGATACTCAATCCATTGCAGACATCCCCCCATCCCCAGGAAATATCCCTAC	11531.4	8171.12	12.9693	13.9005	10767.5	11795	13599	9964	6913.5	7868	8441	9462	13.0311	13.1248	12.8659	12.8553	14.1745	13.6774	14.1854	13.5646	hsa-miR-22-3p	hsa-miR-6762-3p	hsa-miR-6882-3p	hsa-miR-3135b	hsa-miR-3192-5p
hsa_circRNA_036052	0.000820941	0.0871127	2.31808	down	ASCRP3004472	hsa_circ_0036052	circBase	chr15	-	68501974	68503656	exonic	NM_017882	CLN6	CAGTGGCCTGTACTACTGATCGACTCCTTTGAGCTGCTCTACTATTATGATGAGTACCTG	666.75	665	8.95779	10.1707	635	694	730	608	594	703	807	556	9.02862	9.11888	8.62529	9.05836	10.4629	9.97186	10.4243	9.82374	hsa-miR-4688	hsa-miR-6081	hsa-miR-6741-5p	hsa-miR-8060	hsa-miR-6735-5p
hsa_circRNA_002009	0.0191912	0.267783	1.72669	down	ASCRP3004554	hsa_circ_0002009	circBase	chr12	+	2931959	2933418	exonic	NR_130744	ITFG2	CATAGCTGGTGAAGGATTCTTCTGAACCCCCACCCTACCCCCTAAAGGGCAACGGGCATG	3401.88	2329.25	11.2403	12.0283	3191.5	3448	3642	3326	2325	2056	2209	2727	11.2973	11.3906	10.939	11.3343	12.6595	11.5875	11.9703	11.896	hsa-miR-4763-3p	hsa-miR-6756-5p	hsa-miR-6893-5p	hsa-miR-6775-5p	hsa-miR-6133
hsa_circRNA_101738	0.000133793	0.0868805	1.65263	down	ASCRP3004564	hsa_circ_0038306	circBase	chr16	-	18896411	18896988	exonic	NM_015092	SMG1	CATATAGATCATACTCAGAAACCTTCGCTCACGCAGCAGGTATCTGCTTGTAATGACCAG	123.75	123.75	7.01154	7.7363	114	114	168	99	134	130	139	92	7.03176	7.03895	6.90609	7.06937	7.78091	7.5853	7.92856	7.65046	hsa-miR-548d-5p	hsa-miR-512-3p	hsa-miR-548b-5p	hsa-miR-642a-3p	hsa-miR-889-3p
hsa_circRNA_092454	0.00625498	0.170074	1.80465	down	ASCRP3004596	hsa_circ_0000863	circBase	chr19	-	694845	694932	sense overlapping	NM_214710	PRSS57	CATCACTGCGGAGGCTTCCTGCTGCGAGCCCGCTGGGTGACCCCCCACTCCAGGCCCTAC	1449	1067.5	10.0331	10.8848	1378	1529	1655	1234	1033	1015	1097	1125	10.113	10.2269	9.79017	10.0025	11.3771	10.5027	10.9189	10.7406	hsa-miR-3619-5p	hsa-miR-671-5p	hsa-miR-7706	hsa-miR-4781-3p	hsa-miR-6165
hsa_circRNA_400685	0.000494279	0.0870743	2.08389	down	ASCRP3004619		25242744	chr10	-	135106002	135116484	exonic	NM_006659	TUBGCP2	CATCCACGACCCATACAGGAGAACATATTGTGATGTTCGTGCCTCAGAGCTAAAACTATG	157.5	189.75	7.26364	8.32292	153	163	180	134	179	204	238	138	7.32945	7.38246	6.98082	7.36182	8.32645	8.17337	8.66964	8.12221	hsa-miR-6089	hsa-miR-4753-3p	hsa-miR-1914-5p	hsa-miR-4685-5p	hsa-miR-3064-5p
hsa_circRNA_104935	0.00155631	0.100475	2.68312	down	ASCRP3004757	hsa_circ_0003362	circBase	chr9	-	131860291	131860929	exonic	NM_000755	CRAT	CATGGACTCACTCACCTTTGTCAAGGCCATGGATGACTCCAGCGTCACGGAAGAAACCCG	806.25	910.625	9.22044	10.6443	746	906.5	804.5	768	857	1018	1068.5	699	9.23782	9.5039	8.77432	9.36572	11.0671	10.5065	10.8719	10.1319	hsa-miR-608	hsa-miR-125a-3p	hsa-miR-891a-3p	hsa-miR-27a-5p	hsa-miR-20b-3p
hsa_circRNA_002122	0.000184899	0.0868805	1.64431	down	ASCRP3004835	hsa_circ_0002122	circBase	chr16	+	67644726	67646024	exonic	NM_006565	CTCF	CATTCAGAACAGTCACCCTCCTGAGGAATCACCTTAACACACACACAGGCAGGGGAAATG	921.25	660	9.39395	10.1114	809.5	786.5	1226	863	419	871	629	721	9.36778	9.30741	9.37887	9.52176	9.92496	10.2831	10.0732	10.1645	hsa-miR-4290	hsa-miR-6792-3p	hsa-miR-4667-3p	hsa-miR-6875-3p	hsa-miR-26b-3p
hsa_circRNA_004046	0.0321991	0.322036	1.52731	down	ASCRP3004862	hsa_circ_0004046	circBase	chr3	+	15070092	15071959	exonic	NM_003298	NR2C2	CATTGAGGTTGAAGGCCCCCTCCTTTCAGACACACACGTCACATTTAAGGCTGAAACAAG	2389.12	1469.12	10.7395	11.3505	2218.5	2474	2899	1965	1457	1439	1458.5	1522	10.8129	10.9225	10.6075	10.6153	11.9411	11.0386	11.323	11.0994	hsa-miR-6842-3p	hsa-miR-509-3p	hsa-miR-4538	hsa-miR-4502	hsa-miR-1273h-3p
hsa_circRNA_102053	0.0222702	0.284493	1.59363	down	ASCRP3004865	hsa_circ_0043284	circBase	chr17	+	35802664	35804870	exonic	NM_001488	TADA2A	CATTGATTTTGTTGAAGATGACTCGGACATTTTACATGCTACAGATGACCCTCCCCGACC	2208.5	1541.75	10.6355	11.3079	2322	2169	2083	2260	899	1425	1653	2190	10.8674	10.7484	10.1248	10.8016	11.1361	11.0174	11.4927	11.5853	hsa-miR-544a	hsa-miR-516a-5p	hsa-miR-670-3p	hsa-miR-421	hsa-miR-26a-2-3p
hsa_circRNA_406861	0.00189786	0.106117	1.70352	down	ASCRP3004904		25070500	chr6	-	138967863	138977208	intronic	ENST00000468095	NHSL1	CATTTGCTCATGACTGTAAACCCAGAATGGAGGACAGACCCTCACATTTAGTCACGAGTT	181.875	168.75	7.41987	8.18839	161	183	229	154.5	200.5	174.5	171	129	7.40812	7.50896	7.24334	7.51905	8.55471	7.96537	8.19645	8.03703	hsa-miR-6766-5p	hsa-miR-1277-5p	hsa-miR-570-3p	hsa-miR-6891-5p	hsa-miR-4459
hsa_circRNA_104504	0.0064178	0.170815	1.60282	down	ASCRP3004995	hsa_circ_0082600	circBase	chr7	+	138261117	138264277	exonic	NM_003852	TRIM24	CCACATTGACAAATTTTCCAAGGACCTGTTACTATGACTAGTGTACACCCCCCAATACGT	305.125	240	7.99178	8.67239	310	291.5	352	267	234	226	230.5	269.5	8.12368	8.03737	7.70465	8.10143	8.83509	8.31324	8.6234	8.91784	hsa-miR-125a-3p	hsa-miR-365a-5p	hsa-miR-578	hsa-miR-130b-5p	hsa-miR-376a-5p
hsa_circRNA_101940	0.0476454	0.363227	1.62809	down	ASCRP3004997	hsa_circ_0004018	circBase	chr17	-	1703150	1704318	exonic	NM_052928	SMYD4	CCACCATACAACACACAGACGTGTCTTAAAGACATTAACAGAGCACAGACACATGGGTAT	105.125	118	6.88772	7.5909	96.5	96	139	89	97	97	103	175	6.9113	6.91687	6.72845	6.99425	7.18401	7.23502	7.55902	8.38555	hsa-miR-30e-5p	hsa-miR-647	hsa-miR-92a-1-5p	hsa-miR-660-3p	hsa-miR-626
hsa_circRNA_405940	0.0169196	0.255345	1.50515	down	ASCRP3005093		25070500	chr2	-	101876363	101877994	antisense	NM_017546	CNOT11	CCATACCCAGGAGACACACTTTCACACGCGCCCCAGAATAATGTGCAAGAATGTTCACAG	245.25	186	7.73947	8.32938	220.5	236.5	299	225	231.5	198.5	168	146	7.73864	7.79886	7.51635	7.90404	8.80972	8.14308	8.17306	8.19164	hsa-miR-6882-3p	hsa-miR-573	hsa-miR-516b-5p	hsa-miR-5693	hsa-miR-3145-3p
hsa_circRNA_406454	0.0178268	0.260456	1.7853	down	ASCRP3005215		25070500	chr4	-	17910716	17974508	exonic	NM_153686	LCORL	CCCCTTAGACCTCACTGTGAATCGAATGCAAGAACAAAATACTCAGCAAGGTTTTGAGAG	1150.75	882.375	9.70239	10.5386	1106	1272	905	1320	566	1009	932	1022.5	9.80369	9.95427	8.96498	10.0866	10.4011	10.4967	10.6444	10.612	hsa-miR-27b-3p	hsa-miR-27a-3p	hsa-miR-335-3p	hsa-miR-942-5p	hsa-miR-3915
hsa_circRNA_400692	0.00459382	0.147258	2.25654	down	ASCRP3005285		25242744	chr11	+	596922	598502	exonic	NM_020901	PHRF1	CCGACGGAAGAGGAAGACAAGTACCACATGGAATGCTTGGACCCCCCTCTCCAGGAGGTG	6741.25	5932.62	12.2275	13.4016	7214	6719	6376	6656	5674	4645	5774.5	7637	12.4945	12.3198	11.8116	12.284	13.9519	12.8624	13.4545	13.3376	hsa-miR-6510-5p	hsa-miR-4683	hsa-miR-4711-5p	hsa-miR-6752-5p	hsa-miR-4763-3p
hsa_circRNA_407351	0.00164067	0.103907	2.4727	down	ASCRP3005333		25070500	chrY	-	22669237	22683186	sense overlapping	NR_001542	TTTY10	CCTACAGATTTATACCCTCACTTTGGATGCACTGTGAATCTTGAAACAAAGTTCTCAACT	601.25	644.5	8.82371	10.1298	593	682	526	604	542.5	674.5	760	601	8.94441	9.09293	8.20968	9.04784	10.336	9.91309	10.3522	9.91792	hsa-miR-4644	hsa-miR-3976	hsa-miR-3174	hsa-miR-329-5p	hsa-miR-619-3p
hsa_circRNA_006853	0.0207362	0.277023	1.70236	down	ASCRP3005568	hsa_circ_0006853	circBase	chr14	-	20811282	20811360	sense overlapping	NR_002312	RPPH1	CGAAGTGAGTTCAATGGCTGAGGTGAGGGGCCCGGCGGATGCCTCCTTTGCCGGAGCTTG	301	250.625	7.91989	8.68742	210	246	502	246	218	265.5	370	149	7.68769	7.83747	8.15011	8.00429	8.70068	8.54392	9.29052	8.21458	hsa-miR-7974	hsa-miR-3680-5p	hsa-miR-6750-3p	hsa-miR-627-5p	hsa-miR-6753-3p
hsa_circRNA_103281	0.00835049	0.193596	1.5128	down	ASCRP3005601	hsa_circ_0064195	circBase	chr3	-	10015311	10016172	exonic	NM_018447	EMC3	CGAGCTACTCACATTAGATGCATCCTGATCCTACTATGTTGACAGACATGATGAAAGGGA	201.625	170.125	7.52891	8.12613	192	199	243	172.5	136.5	199	205	140	7.58436	7.61111	7.29894	7.62122	7.79032	8.13583	8.44699	8.13139	hsa-miR-659-5p	hsa-miR-580-3p	hsa-miR-502-5p	hsa-miR-145-3p	hsa-miR-640
hsa_circRNA_104953	0.0456928	0.361391	1.59638	down	ASCRP3005705	hsa_circ_0089310	circBase	chr9	+	135917473	135919313	exonic	NM_012087	GTF3C5	CGGTGGACTACTTCTACCGACCAGAGACCCAGCACCGATCTACGCAGACCCCACCAAGAG	535.875	376.375	8.69091	9.36571	561	515	550.5	517	450	372	369.5	314	8.87987	8.76288	8.27508	8.84579	10.0314	9.03064	9.2928	9.10797	hsa-miR-497-5p	hsa-miR-761	hsa-miR-539-3p	hsa-miR-635	hsa-miR-92a-2-5p
hsa_circRNA_021667	0.00110377	0.0892868	1.75876	down	ASCRP3005901	hsa_circ_0021667	circBase	chr11	+	34133598	34135385	exonic	NM_024662	NAT10	CTACGGACCATGAACTCACTCAAGCAATTGTACACAGTGACTATGTCACCGGAAGAAAAG	163.875	166.25	7.30432	8.11888	154	167	193	141.5	143	187.5	200	134.5	7.3442	7.41552	7.05661	7.40095	7.88429	8.07981	8.42035	8.09107	hsa-miR-582-5p	hsa-miR-6838-3p	hsa-miR-4678	hsa-miR-6840-3p	hsa-miR-6894-5p
hsa_circRNA_000186	0.000484449	0.0870743	2.07254	down	ASCRP3006033	hsa_circ_0000186	circBase	chr1	+	222803446	222803648	intronic	ENST00000344507	MIA3	CTATTTTGTCAGCGCAGCAGGAGAGCCTGCCCTATAATATGGAAAAAGTCCTAGATAAGG	311.375	310.5	8.01488	9.06629	318	314	348.5	265	292.5	323.5	357	269	8.15092	8.13261	7.69402	8.08199	9.27481	8.83768	9.23246	8.92021	hsa-miR-5009-5p	hsa-miR-3157-5p	hsa-miR-2682-3p	hsa-miR-298	hsa-miR-7156-3p
hsa_circRNA_103382	0.00079347	0.0871127	1.74352	down	ASCRP3006058	hsa_circ_0007083	circBase	chr3	+	50289531	50290616	exonic	NM_002070	GNAI2	CTCAAGGGAATACCAGCTCAACGACTCAGCTGCCTAGTGCTGGGGAGTCAGGGAAGAGCA	126	133.125	7.03145	7.83345	114.5	127	167.5	95	151	142.5	153	86	7.06435	7.15533	6.90345	7.00265	8.01639	7.70681	8.04442	7.56617	hsa-miR-182-5p	hsa-miR-330-3p	hsa-miR-34c-5p	hsa-miR-518c-5p	hsa-miR-623
hsa_circRNA_101730	0.00394286	0.139278	1.81558	down	ASCRP3006084	hsa_circ_0038230	circBase	chr16	-	18805920	18806903	exonic	NM_015161	ARL6IP1	CTCACCTACCTGATAGGACCACTGAACAACAGCAAAGATTCCATGAAATTTGCAGCAATC	287	258.625	7.87842	8.73886	234	242	466	206	212.5	319	341	162	7.80593	7.83192	8.06045	7.81539	8.66256	8.83104	9.16247	8.29935	hsa-miR-28-3p	hsa-miR-761	hsa-miR-329-5p	hsa-miR-493-5p	hsa-miR-519c-3p
hsa_circRNA_074719	0.00064787	0.0870743	2.75637	down	ASCRP3006093	hsa_circ_0074719	circBase	chr5	+	154244751	154252211	exonic	NM_004779	CNOT8	CTCAGACTCACTGCTGACAGGAATGGCTTTCTTTAGGATGAAAGAGGACACAGAATTTCC	796.125	941.625	9.21413	10.6769	754.5	871.5	862	696.5	770	1087.5	1182	727	9.2679	9.45265	8.89143	9.24453	10.9255	10.5837	11.0271	10.1713	hsa-miR-4685-3p	hsa-miR-891b	hsa-miR-6881-3p	hsa-miR-3686	hsa-miR-6515-3p
hsa_circRNA_014085	0.0263135	0.302168	1.81356	down	ASCRP3006176	hsa_circ_0014085	circBase	chr1	+	150990287	151001420	exonic	NM_021222	PRUNE	CTCCAAACAACGGAGTCCCGACCTCTACATGTTGTGCTGGGAAATGAAGCCTGTGATTTG	187.75	183.625	7.45562	8.31444	170	181	243	157	271	165.5	184	114	7.46426	7.51734	7.29722	7.54364	9.1349	7.91158	8.29558	7.9157	hsa-miR-6753-5p	hsa-miR-6764-3p	hsa-miR-4662a-3p	hsa-miR-3191-5p	hsa-miR-298
hsa_circRNA_103270	0.00531392	0.159898	1.59233	down	ASCRP3006236	hsa_circ_0064018	circBase	chr22	-	51214199	51216409	exonic	NM_007081	RABL2B	CTCCTACTACCACAAGGCCCACGCCTGCATCATGACTCATGGAGAGATTTCTCATGGATG	413	307.875	8.35407	9.02521	367	397.5	537	350.5	273.5	365	384	209	8.33829	8.42563	8.24566	8.4067	9.1349	9.00665	9.34105	8.61822	hsa-miR-650	hsa-miR-132-5p	hsa-miR-585-3p	hsa-let-7g-3p	hsa-miR-193a-3p
hsa_circRNA_104513	0.00403572	0.140708	1.94037	down	ASCRP3006250	hsa_circ_0007518	circBase	chr7	+	140402665	140404763	exonic	NM_004546	NDUFB2	CTCCTGATGATGAAGACTGAAGGTGTAGACTCAGCCTCACTCTGTACAATGCCGGTGGTG	547.875	465.5	8.70271	9.65904	496	524	704.5	467	514	510.5	475	362.5	8.71808	8.77992	8.57965	8.73317	10.2421	9.4624	9.64265	9.28895	hsa-miR-627-5p	hsa-miR-625-5p	hsa-miR-204-3p	hsa-miR-877-3p	hsa-miR-769-3p
hsa_circRNA_407176	0.000644661	0.0870743	1.89953	down	ASCRP3006349		25070500	chr9	+	37126308	37127260	intronic	ENST00000534928	ZCCHC7	CTCTCTCTGCTTGGTACCACAGCTTCAAGGTTACTGACTTTTTATGATGTTTGGTGGCTA	2580.62	1952.75	10.8179	11.7436	2560	2117.5	3682	1963	1452.5	1928	2142.5	2288	10.9945	10.7069	10.9569	10.6135	11.9294	11.4907	11.9185	11.6359	hsa-miR-627-3p	hsa-miR-6821-3p	hsa-miR-3609	hsa-miR-3185	hsa-miR-29a-5p
hsa_circRNA_406828	0.0204126	0.276696	1.53626	down	ASCRP3006350		25070500	chr6	+	110531909	110534363	exonic	NM_015891	CDC40	CTCTCTCTGGCCATTTATTGCTGTCTTGTTCCATGGACTGTAAAATTAAGGAAGAGCAAA	4717.5	2795.25	11.6515	12.2709	4439	3797	7444	3190	1649	3039	3320	3173	11.7894	11.5396	12.0207	11.2563	12.146	12.1841	12.6019	12.1516	hsa-miR-4662a-3p	hsa-miR-4778-3p	hsa-miR-6766-3p	hsa-miR-302b-5p	hsa-miR-6758-5p
hsa_circRNA_064993	0.00556599	0.160818	1.58249	down	ASCRP3006404	hsa_circ_0064993	circBase	chr3	+	43073758	43075045	exonic	NM_001129908	FAM198A	CTCTTCGACTTCCTGTTGCAGGCGTCTTGGCTCCGGAGAAAGCTGCGTGGCAAGAGGCGG	356.25	277.25	8.18252	8.84472	349	349	426	301	210	313	358	228	8.28224	8.26404	7.94955	8.23425	8.62597	8.80882	9.23708	8.70701	hsa-miR-4640-5p	hsa-miR-661	hsa-miR-6891-3p	hsa-miR-2467-5p	hsa-miR-637
hsa_circRNA_004142	0.01016	0.209937	1.56168	down	ASCRP3006596	hsa_circ_0004142	circBase	chr17	+	18110128	18111689	sense overlapping	NM_017758	ALKBH5	CTGCCCGAAAGGACAAGATTAGATGCACCCCGGTTGGAAACAAAGTCCCTGAGCAGCTCC	330.875	250.125	8.08446	8.72756	309	338.5	383	293	248	243	220.5	289	8.11097	8.2193	7.80775	8.19984	8.9502	8.41247	8.54817	8.9994	hsa-miR-6738-3p	hsa-miR-5001-3p	hsa-miR-6778-3p	hsa-miR-1266-5p	hsa-miR-942-5p
hsa_circRNA_101924	0.0103964	0.212866	1.76968	down	ASCRP3006827	hsa_circ_0041150	circBase	chr17	-	131558	177370	exonic	NM_006987	RPH3AL	CTGTGTAAGATCTGCAGTGAGCAAAGAGAGATGTGACTCCCCACCCCCAGCCGGGTGCTC	4938.5	3446	11.7756	12.5991	4802	4898	5241	4813	3278	2910	3434	4162	11.9135	11.8779	11.5278	11.7831	13.1187	12.1261	12.6675	12.4839	hsa-miR-22-3p	hsa-miR-766-3p	hsa-miR-1301-3p	hsa-miR-589-3p	hsa-miR-671-3p
hsa_circRNA_051239	0.00553777	0.160818	2.70608	down	ASCRP3006887	hsa_circ_0051239	circBase	chr19	-	41938372	41945481	exonic	uc010xwb.2	ATP5SL	CTTACCTGCCTATACACACACACACACGCACACGCTGTCCTGTACCTCCAAGGAGCTAAT	5844.5	6146	12.0041	13.4403	5272	4884	6782	6440	5125	9558	5575	4326	12.0188	11.8703	11.8882	12.2392	13.8596	13.981	13.3915	12.5292	hsa-miR-6867-5p	hsa-miR-574-5p	hsa-miR-6799-5p	hsa-miR-3162-5p	hsa-miR-4739
hsa_circRNA_051238	0.022249	0.284493	1.73797	down	ASCRP3006888	hsa_circ_0051238	circBase	chr19	-	41938372	41944319	exonic	uc002ora.1	ATP5SL	CTTACCTGCCTATACACACACACACACGCACACGCTGTCCTGTACCTCCTCCCTGCGCCT	17288.8	11571.6	13.5658	14.3632	14887.5	15006	21661	17600.5	9920	15753.5	10582	10031	13.5646	13.5101	13.6451	13.5437	14.73	14.6638	14.4526	13.6065	hsa-miR-6867-5p	hsa-miR-574-5p	hsa-miR-6799-5p	hsa-miR-3162-5p	hsa-miR-4739
hsa_circRNA_102690	0.00139668	0.0976449	3.20824	down	ASCRP3006893	hsa_circ_0054033	circBase	chr2	-	37105033	37105170	exonic	NM_003162	STRN	CTTACGGTGGCCAATGAAGCAGACTCACTAACTTATGATTGGAAGCATTGACATTTCCTC	1168.38	1535.25	9.73393	11.4157	1032.5	1227	1256	1158	1590	1691	1737	1123	9.7199	9.90376	9.40102	9.91106	12.0542	11.2951	11.5808	10.7328	hsa-miR-515-5p	hsa-miR-449c-3p	hsa-miR-519e-5p	hsa-miR-205-5p	hsa-miR-588
hsa_circRNA_404771	0.0422741	0.353035	1.51708	down	ASCRP3006895		25070500	chr10	+	71142242	71146174	exonic	NM_000188	HK1	CTTACTAAGGGATGCGATAAAAAGGAGAGAGGTATTCCCGGCGTTTCCACAAGACTCTAA	267.75	202.75	7.85424	8.45554	250.5	274.5	279	267	242	201	164	204	7.89248	7.97439	7.44604	8.10407	8.9147	8.15235	8.15792	8.5972	hsa-miR-16-5p	hsa-miR-5093	hsa-miR-497-5p	hsa-miR-15b-5p	hsa-miR-15a-5p
hsa_circRNA_104537	0.0214046	0.281493	1.58353	down	ASCRP3006907	hsa_circ_0003511	circBase	chr7	-	156549086	156619438	exonic	NM_022458	LMBR1	CTTAGAGGAAGAAGCACTCCAGAGACGACTAAATGGTTGTTTTTGAGCACGTTCACTCTC	97.25	101.25	6.79738	7.46052	88	89	125	87	153	94	97	61	6.78849	6.83127	6.62967	6.94008	8.04064	7.17721	7.45761	7.16662	hsa-miR-621	hsa-miR-802	hsa-miR-520f-3p	hsa-miR-582-3p	hsa-miR-876-5p
hsa_circRNA_402533	0.000272795	0.0868805	2.30317	down	ASCRP3006930		25242744	chr20	-	18022177	18022367	exonic	NM_021220	OVOL2	CTTCAACGACACCTTCGACCTGAAGAGGCACGTCCGCACACACACAGTTCACCACAGGCA	308.125	352.5	8.00108	9.2047	279	267.5	346	340	281	418	316	395	8.0057	7.93797	7.68615	8.37448	9.20238	9.18855	9.04218	9.38568	hsa-miR-129-1-3p	hsa-miR-129-2-3p	hsa-miR-5008-5p	hsa-miR-1915-5p	hsa-miR-3158-5p
hsa_circRNA_406867	0.00311867	0.127615	1.70614	down	ASCRP3006984		25070500	chr6	-	144312553	144313108	intronic	NM_001289039	PLAGL1	CTTCCATGGTAGAACTAGGGAGGGAAGATGCCCTAATCACCAAAATTCAAACATGGCACT	94.125	105.625	6.77734	7.54807	84	89.5	121	82	139	92.5	115	76	6.76105	6.83601	6.60921	6.90308	7.85679	7.18186	7.70994	7.44371	hsa-miR-6780b-5p	hsa-miR-4725-3p	hsa-miR-4747-5p	hsa-miR-6735-5p	hsa-miR-28-5p
hsa_circRNA_100842	0.00547103	0.160818	1.56955	down	ASCRP3007000	hsa_circ_0022591	circBase	chr11	+	62652648	62653080	exonic	NM_002394	SLC3A2	CTTCCTGGACAGGCTCTTGATTGCGGGGACTAACTCCTCCGACCTTCAGCAGATCCTGAG	447.375	312.625	8.43862	9.08897	384	419	636.5	350	323	341	345	241.5	8.39637	8.4914	8.45559	8.41113	9.46601	8.91414	9.1931	8.78265	hsa-miR-23b-5p	hsa-miR-429	hsa-miR-766-3p	hsa-miR-200b-3p	hsa-miR-615-5p
hsa_circRNA_405324	0.0188211	0.266294	1.68708	down	ASCRP3007003		25070500	chr15	+	43008874	43011764	sense overlapping	NM_020759	STARD9	CTTCCTTCCTTGGGGCATACAAACTTGCCTGATTCCAGGGATGTATGGATAGGGGATGAG	4006	2583.62	11.4133	12.1679	3579	3471.5	6422	2551.5	1991	2912	3026	2405.5	11.4612	11.4002	11.824	10.9678	12.3738	12.1298	12.4329	11.7349	hsa-miR-1182	hsa-miR-4524b-3p	hsa-miR-671-5p	hsa-miR-939-3p	hsa-miR-5008-5p
hsa_circRNA_001678	0.0128755	0.229941	1.75899	down	ASCRP3007020	hsa_circ_0000517	circBase	chr14	-	20811404	20811492	sense overlapping	NR_002312	RPPH1	CTTCGGGGAGGTGAGTTCCCAGAGAACGGGGCTCCGCGCGAGGTCTGAGACTAGGGCCAG	91.375	108.125	6.74932	7.56406	87.5	83	121	74	151	75	126	80.5	6.80104	6.78159	6.60921	6.80543	8.00111	6.94774	7.79154	7.51586	hsa-miR-127-5p	hsa-miR-326	hsa-miR-330-5p	hsa-miR-597-3p	hsa-miR-204-3p
hsa_circRNA_405196	0.0113683	0.219387	1.58756	down	ASCRP3007099		25070500	chr14	+	33684387	33684632	exonic	NM_022123	NPAS3	CTTGCGAATGGAAGGCCCTCCACCTAACACATCAGTAAAAGTTTACAAGCATTGAGAAAG	279.875	215	7.87494	8.54176	253.5	239	390	237	263.5	219	207.5	170	7.89856	7.81238	7.83054	7.95829	9.07298	8.26404	8.47371	8.3563	hsa-miR-4707-5p	hsa-miR-6802-5p	hsa-miR-4487	hsa-miR-6507-3p	hsa-miR-6090
hsa_circRNA_002144	0.0181896	0.262209	1.74724	down	ASCRP3007103	hsa_circ_0000511	circBase	chr14	-	20811282	20811431	sense overlapping	NR_002312	RPPH1	CTTGGAACAGACTCACGGCCAGCGAAGTGAGTTCAATGGCTGAGGTGAGTTCCCAGAGAA	147.25	143.75	7.15734	7.96242	90	125	230	144	195	140	157	83	6.83759	7.12314	7.23815	7.43047	8.51092	7.68528	8.1026	7.55087	hsa-miR-615-5p	hsa-miR-663a	hsa-miR-296-5p	hsa-miR-345-3p	hsa-miR-650
hsa_circRNA_100804	0.0022645	0.111923	1.81445	down	ASCRP3007122	hsa_circ_0009155	circBase	chr11	-	46515157	46515754	exonic	NM_017749	AMBRA1	CTTGGCTACTCACTCTTCTGTTAACAGGGTCCTGGCAGGGACAATGGTGACAGATCCAGG	747.125	587	9.12579	9.98533	729	806	787.5	666	481	682	672	513	9.22049	9.33997	8.74768	9.19502	10.1438	9.92831	10.1663	9.7029	hsa-miR-510-5p	hsa-miR-196a-3p	hsa-miR-612	hsa-miR-18b-5p	hsa-miR-338-3p
hsa_circRNA_406174	0.00115568	0.0896183	1.86119	down	ASCRP3007140		25070500	chr22	-	28249524	28269803	sense overlapping	NM_012399	PITPNB	CTTGTGATGATACACACACATGCACAGGACTACAAAGCTGATGAAGACCCAGCATTATTC	196.5	199.5	7.48303	8.37925	163	157	258	208	184.5	279	162	172.5	7.40812	7.32945	7.36836	7.82617	8.4	8.62074	8.11832	8.37794	hsa-miR-4739	hsa-miR-6797-5p	hsa-miR-6878-5p	hsa-miR-4716-3p	hsa-miR-4668-5p
hsa_circRNA_104819	0.000412826	0.0870354	2.80632	down	ASCRP3007180	hsa_circ_0008193	circBase	chr9	+	96233422	96238620	exonic	NM_014612	FAM120A	CTTTCACTGGAGTTTACTTGGTCCAGAACATCCACTAGCCTCACTAAAGGTTGCACAGAG	809.875	962.125	9.23262	10.7213	757	859.5	873	750	796.5	1051	1198	803	9.26101	9.43678	8.90435	9.32832	10.9839	10.5437	11.049	10.3086	hsa-miR-152-3p	hsa-miR-148b-3p	hsa-miR-891b	hsa-miR-26a-5p	hsa-miR-15a-5p
hsa_circRNA_104875	0.0098399	0.207094	1.65777	down	ASCRP3007189	hsa_circ_0088059	circBase	chr9	-	114905750	114905903	exonic	NM_022486	SUSD1	CTTTCCACCCGACCACCGATGCCACATCATGCACAGACATAGATGAGTGTGAAGTTTCTG	412.625	308.5	8.33453	9.06378	362	387	594	307.5	342.5	345.5	327	219	8.32942	8.39152	8.36899	8.24821	9.5804	8.93189	9.08431	8.65849	hsa-miR-323a-5p	hsa-miR-124-5p	hsa-miR-1271-3p	hsa-miR-181a-5p	hsa-miR-182-5p
hsa_circRNA_406714	0.0190488	0.267019	1.54981	down	ASCRP3007241		25070500	chr5	-	171785557	171785759	intronic	ENST00000311601	SH3PXD2B	CTTTGGTAGCAACCTATCCTCTGCTCACTGGGGAGGACCTGTGCAGTCATCGCCTATACT	834.25	537.75	9.22241	9.85451	723	731	1277	606	475	675	630	371	9.19709	9.20917	9.4265	9.05689	10.1189	9.90899	10.0693	9.32077	hsa-miR-29b-1-5p	hsa-miR-4753-5p	hsa-miR-2467-3p	hsa-miR-3174	hsa-miR-6866-5p
hsa_circRNA_403838	0.0011159	0.0892868	1.75946	down	ASCRP3007256		25242744	chr7	+	73969503	73972052	exonic	NM_005685	GTF2IRD1	CTTTTCAATAAGAAATACGGCCCGAGCTGCTCACTGAGGGAGTCAAAGAGCCCATCATGG	138.75	143.875	7.1397	7.95483	133	132	166	124	168	149.5	154	104	7.19877	7.2009	6.88118	7.27794	8.20537	7.75293	8.0652	7.79581	hsa-miR-339-5p	hsa-miR-6779-3p	hsa-miR-433-3p	hsa-miR-6717-5p	hsa-miR-3591-5p
hsa_circRNA_103345	0.00133649	0.0954417	1.55086	down	ASCRP3007296	hsa_circ_0065173	circBase	chr3	-	47155365	47168153	exonic	NM_014159	SETD2	GAAAAGAAAGGCTGGGGCTTGAGAGCTGCCAAAGACCTTCCTTCAGAAGAAGAAAATGAG	185.25	154.5	7.42843	8.0615	175	170	252	144	168	150	153	147	7.50226	7.44707	7.34807	7.41631	8.22128	7.75753	8.06045	8.20674	hsa-miR-627-3p	hsa-miR-544a	hsa-miR-130b-5p	hsa-miR-22-5p	hsa-miR-335-3p
hsa_circRNA_101561	0.000288103	0.0868805	2.59587	down	ASCRP3007384	hsa_circ_0035907	circBase	chr15	-	65790201	65790370	exonic	NM_017743	DPP8	GAAAGGAGACTCACTTATGTGCACAATGCAACAACCTTTAAGGCCCAATCTAGTGGAAAC	253.875	335	7.78341	9.15963	222	261	292	240.5	314	399	389	238	7.73419	7.91345	7.49554	7.99048	9.39902	9.12002	9.35882	8.76067	hsa-miR-761	hsa-miR-568	hsa-miR-127-3p	hsa-miR-627-5p	hsa-miR-549a
hsa_circRNA_102881	0.00243507	0.114321	1.97253	down	ASCRP3007435	hsa_circ_0057582	circBase	chr2	-	197135916	197172809	exonic	NM_020760	HECW2	GAAATTCTACAGGAGCGTCAACCTGATCTTACCAGGAATCACTCACTCAGACTGGGAGGC	358.625	344.125	8.1927	9.17275	350	383	347	354.5	254	383.5	408	331	8.28224	8.37821	7.68615	8.42419	9.00642	9.07469	9.43703	9.17286	hsa-miR-152-5p	hsa-miR-96-3p	hsa-miR-380-5p	hsa-miR-365a-5p	hsa-miR-103a-3p
hsa_circRNA_406108	0.00609133	0.168541	1.58328	down	ASCRP3007452		25070500	chr20	+	35842162	35854205	exonic	NM_002951	RPN2	GAACACTGGTGCTGAACTCACTCCTCACCAGGGATGTTTTTGAACTAAATTTCATGAACG	421.125	306	8.38074	9.04365	380.5	400.5	539.5	364	310	347	345	222	8.38339	8.43366	8.24626	8.45964	9.38126	8.9377	9.18159	8.67405	hsa-miR-410-5p	hsa-miR-323b-5p	hsa-miR-6861-5p	hsa-miR-199a-5p	hsa-miR-7161-3p
hsa_circRNA_048584	0.000871579	0.0871127	1.76908	down	ASCRP3007465	hsa_circ_0048584	circBase	chr19	-	4177075	4179283	exonic	NM_016539	SIRT6	GAACATGTTTGTGGAAGAATGTGCCAAGTGTAAGACGGGTCCCCACGGAGTCTGGACCAT	378.125	314.5	8.25794	9.08094	375	377	424.5	336	284	322	331	321	8.37117	8.36085	7.94027	8.35948	9.22168	8.84171	9.11126	9.14912	hsa-miR-4459	hsa-miR-766-3p	hsa-miR-1226-3p	hsa-miR-4665-5p	hsa-miR-3130-3p
hsa_circRNA_405438	0.000519836	0.0870743	1.52656	down	ASCRP3007494		25070500	chr16	+	11474654	11475028	antisense	ENST00000574976	CTD-3088G3.4	GAACTCACTGGAGCTCAGATGTTTTGTTGATGGCTGACGTAGCGGACTCAAAACAACGAG	101.125	98.125	6.8186	7.42888	87.5	94	147	76	116	105.5	109	62	6.80104	6.88118	6.78077	6.81142	7.51574	7.34226	7.62579	7.23173	hsa-miR-4755-3p	hsa-miR-549a	hsa-miR-4474-3p	hsa-miR-372-3p	hsa-miR-3189-3p
hsa_circRNA_062857	0.000934797	0.0883614	2.95618	down	ASCRP3007567	hsa_circ_0062857	circBase	chr22	-	31329452	31354680	exonic	NM_014941	MORC2	GAAGAGGACTCGGCTGACCTCAAGAGAGCTCAGAAAGAACCACTCACGAATTCTTGTTTG	220.25	338.375	7.63178	9.19552	215	248.5	188	229.5	324.5	308.5	393.5	327	7.71478	7.86059	7.02284	7.92893	9.47519	8.77712	9.37484	9.15491	hsa-miR-1248	hsa-miR-4778-3p	hsa-miR-877-3p	hsa-miR-5193	hsa-miR-6846-5p
hsa_circRNA_100236	0.00113387	0.0892868	1.59564	down	ASCRP3007587	hsa_circ_0012634	circBase	chr1	-	54506428	54509198	exonic	NM_004872	TMEM59	GAAGATGGAGAAAGTGATGGCTTTTTAAGATGCCTCTCTCTCTTATGTCCCTGATGCCAA	6724.12	4113.75	12.1873	12.8614	6156.5	5260	9315.5	6164.5	3010	4101	4242	5102	12.2499	11.9914	12.3374	12.1703	13.0022	12.6404	13.0114	12.7916	hsa-miR-508-5p	hsa-miR-372-5p	hsa-miR-655-5p	hsa-miR-519d-5p	hsa-miR-668-3p
hsa_circRNA_102049	0.0285539	0.309709	3.46441	down	ASCRP3007593	hsa_circ_0043278	circBase	chr17	+	35797838	35800763	exonic	NM_001488	TADA2A	GAAGCAAAAACTGCTGACACAGCCATTCCATTTCACTACTTCAGATTTTCCTGTCCTTGA	766.25	1235.75	9.04487	10.8375	528.5	727.5	1374	435	1010.5	860.5	2624	448	8.80261	9.20066	9.52312	8.65307	11.3482	10.2624	12.2176	9.5217	hsa-miR-103a-2-5p	hsa-miR-455-3p	hsa-miR-302c-3p	hsa-miR-520d-3p	hsa-miR-302b-3p
hsa_circRNA_102051	0.019534	0.270314	3.79428	down	ASCRP3007594	hsa_circ_0006220	circBase	chr17	+	35800605	35800763	exonic	NM_001488	TADA2A	GAAGCAAAAACTGCTGACACAGCCATTCCATTTCACTGCAGGATGTAGCCAATCAAATGT	404.375	775.875	8.21264	10.1365	244.5	400	753	220	633	509.5	1679	282	7.85201	8.44596	8.67365	7.87892	10.5805	9.4624	11.5278	8.97519	hsa-miR-302c-3p	hsa-miR-520d-3p	hsa-miR-302b-3p	hsa-miR-302d-3p	hsa-miR-197-5p
hsa_circRNA_102444	0.00102452	0.0889909	2.50883	down	ASCRP3007622	hsa_circ_0049335	circBase	chr19	+	10906047	10909248	exonic	NM_004945	DNM2	GAAGGACCAGATGGAGTTTGACGAGAAGGACTTACGACGGGAGATCAGCTATGCCATTAA	96.75	161.75	6.78504	8.11206	86	97	128	76	210	166	181	90	6.78077	6.88763	6.65394	6.81783	8.63589	7.89534	8.27735	7.63965	hsa-miR-378a-5p	hsa-miR-99a-3p	hsa-miR-135a-5p	hsa-miR-135b-5p	hsa-miR-603
hsa_circRNA_001589	0.0425524	0.353415	1.68321	down	ASCRP3007629	hsa_circ_0001589	circBase	chr6	-	26234499	26234709	sense overlapping	NM_005320	HIST1H1D	GAAGGCAGCTCCGAAGAAAAACATCAAAAAGACTCCTAAGAAGGTAAAGAAGCCAGCAAC	119.625	122.75	6.99453	7.74575	110	110	157	101.5	205	105.5	96.5	84	7.01278	7.02492	6.8403	7.10012	8.59974	7.35441	7.47796	7.55087	hsa-miR-6876-3p	hsa-miR-3922-3p	hsa-miR-6813-5p	hsa-miR-27a-5p	hsa-miR-6882-3p
hsa_circRNA_103772	0.00416761	0.142039	2.26186	down	ASCRP3007685	hsa_circ_0008910	circBase	chr4	-	183836075	183836728	exonic	NM_001921	DCTD	GAATAAGCTGGACACCAAATACCCGTACGACCCAACATGAGTGAAGTTTCCTGCAAGAAA	214.625	251.125	7.59537	8.77288	198.5	229	261	170	322	252	264	166.5	7.62305	7.76937	7.37841	7.61065	9.46601	8.46949	8.8018	8.35421	hsa-miR-598-3p	hsa-miR-519e-5p	hsa-miR-660-5p	hsa-miR-515-5p	hsa-miR-21-5p
hsa_circRNA_003656	0.0284503	0.30958	1.716	down	ASCRP3007699	hsa_circ_0003656	circBase	chr7	-	104925455	104937980	intronic	ENST00000393651	SRPK2	GAATATTGACTCAGGGAGTGAACAACCAAGGCGATGGGCTGTAGGATGTTGATACATCTG	68.125	90.125	6.49388	7.27293	67	58	98.5	49	148	83.5	89	40	6.60047	6.47222	6.44067	6.46217	7.96302	7.05661	7.37787	6.69423	hsa-miR-4739	hsa-miR-5787	hsa-miR-7851-3p	hsa-miR-665	hsa-miR-6089
hsa_circRNA_100790	0.0328694	0.32348	3.72614	down	ASCRP3007700	hsa_circ_0000288	circBase	chr11	+	34111725	34112225	exonic	NM_005898	CAPRIN1	GAATCAATGTAAATGCAGCTCCATTCCAATCCATGCAAACGGTTCCTTTGGTATCATCCA	626.75	1092.38	8.7486	10.6463	397	592	1203	315	1078.5	651	2278	362	8.43011	8.92816	9.34894	8.28719	11.4473	9.85126	12.0023	9.28429	hsa-miR-20b-3p	hsa-miR-150-3p	hsa-miR-133a-5p	hsa-miR-509-3p	hsa-miR-485-5p
hsa_circRNA_001226	0.0459371	0.361627	3.12513	down	ASCRP3007771	hsa_circ_0001226	circBase	chr22	+	36688187	36689461	antisense	NM_002473	MYH9	GAATTCTTCTCGCCCTCCAGGTCCTTCTGGAGCTTCCTCTTCACCTCCTCAGCAGTTTCC	21009.1	34002.6	13.8259	15.4698	21584	17233	29965	15254.5	46851	11607.5	58632	18920	14.0722	13.6823	14.1487	13.4003	16.4555	14.2839	16.662	14.4778	hsa-miR-637	hsa-miR-3192-5p	hsa-miR-661	hsa-miR-5787	hsa-miR-762
hsa_circRNA_102990	0.00114479	0.0892868	1.78826	down	ASCRP3007777	hsa_circ_0059369	circBase	chr20	-	4951438	4951561	exonic	uc002wli.3	SLC23A2	GAATTGTAATGGAAAGCATATGGACAGGTCTACGCCACATCACTTAGGTCTTGACTCCAC	216.25	199.125	7.57496	8.41351	184.5	193	326.5	161	226	209	218	143.5	7.54509	7.58412	7.62214	7.54847	8.76067	8.19412	8.53612	8.16313	hsa-miR-885-5p	hsa-miR-502-3p	hsa-miR-501-3p	hsa-miR-335-3p	hsa-miR-320a
hsa_circRNA_091610	0.00065688	0.0870743	1.81435	down	ASCRP3007778	hsa_circ_0091610	circBase	chrX	+	134987410	134992714	exonic	NM_018666	SAGE1	GAATTTCATCCACGATTACCAGGGATCTGTATGCTACCATCGCTCACAATATCCGTGAAG	293.375	257.875	7.93253	8.79198	253.5	287	401	232	263.5	310	275	183	7.90724	8.01639	7.86796	7.93852	9.07298	8.7869	8.85899	8.44906	hsa-miR-6515-3p	hsa-miR-4765	hsa-miR-942-5p	hsa-miR-3907	hsa-miR-1236-5p
hsa_circRNA_059104	0.00534889	0.160165	1.73784	down	ASCRP3007812	hsa_circ_0059104	circBase	chr2	-	242542384	242545888	exonic	NM_015963	THAP4	GACACCAACAAGGTGGCCTTTGTCAGCGCCCAGAACACAGAGCCCCCCAAGATGAACCCA	1045.62	757.25	9.58475	10.382	972	1092	1168.5	950	735	792.5	691.5	810	9.64107	9.76246	9.30908	9.62638	10.8504	10.1469	10.2067	10.3242	hsa-miR-3689b-3p	hsa-miR-3689c	hsa-miR-6756-5p	hsa-miR-6778-5p	hsa-miR-6742-5p
hsa_circRNA_001729	0.0117232	0.219767	3.09562	down	ASCRP3007904	hsa_circ_0000691	circBase	chr16	-	31093273	31093358	antisense	NM_014699	ZNF646	GACCATTCCATTCTGGCTACAGTGTAATGGAGGAGCCCAGACACAGCAGCCAGGGGGTAC	282.75	460.375	7.86277	9.493	221	274	443	193	432.5	324	871	214	7.74706	7.96229	7.9997	7.74201	9.96623	8.84788	10.5236	8.63428	hsa-miR-367-3p	hsa-miR-363-3p	hsa-miR-323a-3p
hsa_circRNA_101188	0.00774643	0.187771	1.70256	down	ASCRP3007905	hsa_circ_0029000	circBase	chr12	+	122181534	122199644	exonic	NM_001080825	TMEM120B	GACCATTCGGGAGAGCATTCTCATCAGCAACGGCTCAAGGAGACGCACAGGATCTACAAG	107.25	118.5	6.87414	7.64184	97.5	89	160	82.5	144	130	142	58	6.90044	6.82615	6.86166	6.9083	7.92744	7.57659	7.94662	7.11671	hsa-miR-103a-2-5p	hsa-miR-507	hsa-miR-23b-3p	hsa-miR-23a-3p	hsa-miR-93-3p
hsa_circRNA_102371	0.00973359	0.207094	1.62606	down	ASCRP3007918	hsa_circ_0007180	circBase	chr18	+	51797729	51800460	exonic	NM_007195	POLI	GACCCGCTACAGAGAAATGTCTTATAAGGTTACAGGAGTTCATGATCAAGTGTTGCCCAC	154.375	142.75	7.25372	7.9551	144	155.5	166.5	151.5	180	138	142	111	7.27852	7.3453	6.89704	7.49404	8.32645	7.66253	7.95847	7.87297	hsa-miR-518c-5p	hsa-miR-329-5p	hsa-miR-511-5p	hsa-miR-627-3p	hsa-miR-301a-5p
hsa_circRNA_079276	0.0482154	0.364465	1.50426	down	ASCRP3007924	hsa_circ_0079276	circBase	chr7	-	5568791	5570232	exonic	NM_001101	ACTB	GACCGAGGCCCCCCTGAACCCCAAGGCCAACCGCGAGAAGATGACCCAGACCGCCGAGAC	2311.88	1427.25	10.7052	11.2943	2149.5	2419	2359.5	2319.5	1366	1376	1262	1705	10.7721	10.896	10.3079	10.845	11.8489	10.9419	11.1228	11.2635	hsa-miR-6885-5p	hsa-miR-4467	hsa-miR-3960	hsa-miR-760	hsa-miR-8072
hsa_circRNA_003681	0.00269044	0.119173	1.51831	down	ASCRP3007934	hsa_circ_0003681	circBase	chr16	-	71736500	71748704	exonic	NM_015020	PHLPP2	GACCTCGGCTGTATGATTCGATTTTATGGTGAGAAATATGAAACGCAATGGGAGCAGAAA	212.75	170.5	7.58099	8.18346	202	209	254	186	160	182.5	204	135.5	7.63761	7.66253	7.33615	7.68769	8.12644	8.04047	8.45076	8.11619	hsa-miR-4709-3p	hsa-miR-6847-5p	hsa-miR-765	hsa-miR-3125	hsa-miR-3916
hsa_circRNA_103684	0.0334724	0.325392	1.63779	down	ASCRP3007989	hsa_circ_0070271	circBase	chr4	-	84188738	84194770	exonic	NM_015697	COQ2	GACTCACCAGGTTACAAGAACAGCCAATCGTCCAATAGCCGCTGGAGACATTTCAACTTT	371.875	285	8.22272	8.93447	385	345	480.5	277	349	303	308	180	8.40053	8.25125	8.10423	8.13487	9.59379	8.74353	8.99285	8.40771	hsa-miR-33b-3p	hsa-miR-541-5p	hsa-miR-361-3p	hsa-miR-335-3p	hsa-miR-20b-3p
hsa_circRNA_004738	0.00294215	0.123891	2.08865	down	ASCRP3007990	hsa_circ_0004738	circBase	chr5	+	170667931	170669824	exonic	NM_022897	RANBP17	GACTCACTACTCTTGGTAATCAGATCCTGTCCCTTGGGAGCCTCTCAAAAGATCAGATTT	6553.5	5343.12	12.1631	13.2257	5664	6757	7700	6093	3298	6591	6814	4669.5	12.0994	12.3363	12.0728	12.144	13.1382	13.3738	13.7	12.6907	hsa-miR-3691-5p	hsa-miR-1261	hsa-miR-127-5p	hsa-miR-4433b-3p	hsa-miR-4433a-3p
hsa_circRNA_004885	0.00840929	0.194625	1.53473	down	ASCRP3007999	hsa_circ_0004885	circBase	chr1	-	6659106	6659512	exonic	NM_014851	KLHL21	GACTCTAAACGGACTCATGTACTTTGTCAGGTGGGTCCGATGGCTCCCGGCTCTATGACT	681.75	460.75	8.99551	9.6135	650	697	714	666	370	469	495	509	9.05946	9.12683	8.60074	9.19502	9.69479	9.35254	9.71953	9.68714	hsa-miR-6726-5p	hsa-miR-4640-5p	hsa-miR-920	hsa-miR-4300	hsa-miR-3180-3p
hsa_circRNA_027719	0.0019111	0.106117	1.56168	down	ASCRP3008035	hsa_circ_0027719	circBase	chr12	-	93960519	93960935	exonic	NR_038263	SOCS2-AS1	GACTTCTCAATACAGGAGCCAAGTTTGCCATCTCCGTACCACCACCACCACCACACACAG	2784.88	1759.38	10.9534	11.5965	2400.5	2629	3385	2725	1445	2014	1640.5	1938	10.9133	11.0092	10.8286	11.0624	11.925	11.5345	11.4746	11.4518	hsa-miR-6809-3p	hsa-miR-942-5p	hsa-miR-4469	hsa-miR-1343-3p	hsa-miR-6787-3p
hsa_circRNA_005361	0.000858532	0.0871127	1.65193	down	ASCRP3008036	hsa_circ_0005361	circBase	chr1	-	46099160	46108171	exonic	NM_021639	GPBP1L1	GACTTCTCAGAGAATAGAGACTGTGACAAGCTGGAAGATCCTTCCTTGAATCCAGAAGCT	162.25	153	7.29343	8.01759	152	142	215	140	143.5	151.5	165	152	7.3442	7.26571	7.16285	7.40095	7.90404	7.77926	8.1506	8.23643	hsa-miR-6515-5p	hsa-miR-5011-3p	hsa-miR-138-5p	hsa-miR-4490	hsa-miR-28-5p
hsa_circRNA_000367	0.0304975	0.316026	4.83062	down	ASCRP3008043	hsa_circ_0000367	circBase	chr11	-	124517260	124518071	exonic	NM_170601	SIAE	GACTTGTCCAGGTCCATTCCATACGATTCTGTAACTGGTCCCAGTAAGCACTCTGTTCTC	1224.75	2719	9.66326	11.9355	766	1215	2227	691	2970	1619	5597	690	9.28846	9.8946	10.2322	9.23782	12.9897	11.2332	13.4095	10.1094	hsa-miR-331-3p	hsa-miR-4646-5p	hsa-miR-4797-5p	hsa-miR-3919	hsa-miR-3190-3p
hsa_circRNA_406201	0.0192506	0.268335	1.82848	down	ASCRP3008075		25070500	chr22	-	44022326	44031096	exonic	NM_022785	EFCAB6	GAGAAGAGACCATGGAGAACAGATGAAGCGCCTCAAAGACTCATTAGGTACTGGAAGACA	115	129.625	6.94236	7.813	97.5	118	151.5	93	206.5	122	108	82	6.87085	7.07738	6.80704	7.01418	8.61181	7.50747	7.60927	7.52347	hsa-miR-4796-3p	hsa-miR-561-3p	hsa-miR-6718-5p	hsa-miR-4745-5p	hsa-miR-761
hsa_circRNA_103237	0.0119917	0.221345	2.05601	down	ASCRP3008086	hsa_circ_0063526	circBase	chr22	-	41650311	41677086	exonic	NM_002883	RANGAP1	GAGAAGTCAGCCACGCCCTCACGGAAGATTCTGGACCCTAACACTGGGTCTGCAGATCTC	536.75	492	8.69248	9.73233	515	550.5	625.5	456	625	462	470	411	8.77781	8.84279	8.43787	8.71145	10.5468	9.33103	9.62963	9.42186	hsa-miR-877-3p	hsa-miR-34a-5p	hsa-miR-766-3p	hsa-miR-141-5p	hsa-miR-449c-5p
hsa_circRNA_403867	0.015608	0.249236	1.6865	down	ASCRP3008118		25242744	chr7	+	92078065	92083999	exonic	NM_021167	GATAD1	GAGACCAATTTGATCCCGCCTCCTATATCATAGAGTAAGCAGGAAATTCACAGGAGGTCT	783.5	559.875	9.18376	9.93779	754	766	805	809	570.5	546	556	567	9.25879	9.26637	8.77349	9.4364	10.4224	9.58811	9.88973	9.85098	hsa-miR-5002-5p	hsa-miR-8055	hsa-miR-4287	hsa-miR-32-3p	hsa-miR-4685-3p
hsa_circRNA_102388	0.000794939	0.0871127	2.04551	down	ASCRP3008122	hsa_circ_0002799	circBase	chr18	+	74561481	74580819	exonic	NM_007345	ZNF236	GAGACCTCCTCGGAGCTGAAGGAACACATGAAGACTCATTACAAAATTAGATGGAGTTTT	240.25	249.375	7.72126	8.75372	231	234	296	200	270	258	278.5	191	7.79581	7.78869	7.51635	7.78419	9.12877	8.50552	8.86892	8.51166	hsa-miR-514a-5p	hsa-miR-589-3p	hsa-miR-23b-5p	hsa-miR-151a-5p	hsa-miR-125a-3p
hsa_circRNA_100559	0.000789209	0.0871127	2.42583	down	ASCRP3008130	hsa_circ_0000219	circBase	chr10	-	15858833	15889942	exonic	NM_024948	FAM188A	GAGACTCACCTCACCGTATTTTTTGCCAAGGGTTTGTGTTTAGTGAATCAGAGGGATCTG	796.125	825.25	9.2114	10.4899	751.5	788	941.5	703.5	709.5	922	1033	636.5	9.2542	9.31008	9.02827	9.25305	10.7789	10.3772	10.8178	9.98561	hsa-miR-670-3p	hsa-miR-548a-5p	hsa-miR-22-5p	hsa-miR-103a-2-5p	hsa-miR-708-3p
hsa_circRNA_080285	0.0226706	0.285946	2.0258	down	ASCRP3008143	hsa_circ_0080285	circBase	chr7	-	56150970	56151408	exonic	NM_006213	PHKG1	GAGAGAGGCTGCGAGGATGAAGAGAGGGGAGCTCTTTGACTACCTCACTGAGAAGGTCAC	134.5	162.875	7.11203	8.13052	125	146	150.5	116.5	261.5	139	147	104	7.14742	7.28343	6.80104	7.21624	9.06	7.67207	7.99421	7.79581	hsa-miR-4761-5p	hsa-miR-766-3p	hsa-miR-1206	hsa-miR-8065	hsa-miR-4449
hsa_circRNA_104004	0.00325158	0.129093	1.75841	down	ASCRP3008200	hsa_circ_0074930	circBase	chr5	-	168233450	168250336	exonic	NM_003062	SLIT3	GAGATTCCTGCCAACTTGCCGGAGGGCATCGTCGAAATTACCCTCAACAACAACAACATC	520.375	434.25	8.65644	9.47071	528.5	502	588	463	269	497	524	447	8.81133	8.72908	8.36017	8.72519	9.12877	9.42485	9.80753	9.5217	hsa-miR-105-5p	hsa-miR-544a	hsa-miR-658	hsa-miR-505-5p	hsa-miR-129-1-3p
hsa_circRNA_002972	0.0163266	0.252394	1.51902	down	ASCRP3008255	hsa_circ_0002972	circBase	chr5	-	176963358	176966148	exonic	NR_024019	FAM193B	GAGCTCTCAGCCACTCCCTAGCACTCACAGGTCCCCCCCGCCTCCAGCCAGCCTGTGCAG	31901.5	19788.8	14.4576	15.0607	29097.5	29848	35285.5	33375	18449	17813	20591.5	22301.5	14.5501	14.4361	14.4289	14.4151	15.4113	14.8635	15.3117	14.6564	hsa-miR-608	hsa-miR-6812-5p	hsa-miR-6756-5p	hsa-miR-4651	hsa-miR-6782-5p
hsa_circRNA_102450	0.016612	0.254421	1.6853	down	ASCRP3008266	hsa_circ_0006877	circBase	chr19	+	11230767	11231198	exonic	NM_000527	LDLR	GAGCTGCCTCACAGGACAAAGTATTTTGGACAGATATCATCAACGAAGCCATTTTCAGTG	276.25	226.5	7.8698	8.62281	263.5	262	356	223.5	291.5	238	222.5	154	7.93999	7.9228	7.72697	7.88945	9.26355	8.39152	8.57965	8.25653	hsa-miR-589-5p	hsa-miR-744-5p	hsa-miR-486-3p	hsa-miR-323a-5p	hsa-miR-96-5p
hsa_circRNA_029965	0.00769857	0.187771	1.85137	down	ASCRP3008296	hsa_circ_0029965	circBase	chr13	+	33306237	33344899	exonic	NM_015032	PDS5B	GAGGAAGACCATCAAAAACGCCATCACCATCACAACCAAAAAAAAATGTAGCCTTGCTTC	616.375	496.5	8.84885	9.73745	504	621	793.5	547	498.5	672	489.5	326	8.73957	8.98378	8.7544	8.91766	10.1876	9.90899	9.69479	9.1584	hsa-miR-4778-3p	hsa-miR-5002-5p	hsa-miR-329-5p	hsa-miR-4652-3p	hsa-miR-6781-3p
hsa_circRNA_100317	0.00144444	0.0991916	2.42889	down	ASCRP3008307	hsa_circ_0008390	circBase	chr1	-	144994590	145021167	exonic	NM_022359	PDE4DIP	GAGGACATCTACAAGCGGAGATTATTTTGCAGAGGATGATGGGGAGATGGTACCCAGAAC	155.75	214.125	7.23542	8.51572	139	137	229	118	262	222	246	126.5	7.24572	7.2176	7.23502	7.24334	9.06269	8.28108	8.70219	8.01691	hsa-miR-557	hsa-miR-661	hsa-miR-1-5p	hsa-miR-197-3p	hsa-miR-335-3p
hsa_circRNA_102124	0.00495487	0.154402	1.61315	down	ASCRP3008322	hsa_circ_0008060	circBase	chr17	-	49048067	49064598	exonic	NM_003971	SPAG9	GAGGAGAGGGCTACATCGACTTCCGAATGGCAATGACTCAGATGCATATAAAGATCAAAT	66.5	81.625	6.5015	7.19137	61	66	78	61	124	76	73	53.5	6.50904	6.58846	6.26844	6.64005	7.59115	7.00581	7.1433	7.02523	hsa-miR-328-3p	hsa-miR-449b-3p	hsa-miR-210-3p	hsa-miR-608	hsa-miR-876-5p
hsa_circRNA_101004	0.00105205	0.089279	2.4552	down	ASCRP3008343	hsa_circ_0000375	circBase	chr12	-	6657590	6657991	exonic	NM_080730	IFFO1	GAGGATTTCTCAGGCTATGCCATGGCAGCTGCAGAGGCCCAGGGAGAGGTCCCATCCATG	256.5	316.5	7.78766	9.0835	241	254	329	202	336	356	374.5	199.5	7.84317	7.88333	7.63035	7.79378	9.52059	8.96991	9.29944	8.54404	hsa-miR-150-5p	hsa-miR-670-3p	hsa-miR-1301-3p	hsa-miR-762	hsa-miR-185-3p
hsa_circRNA_400380	0.0356717	0.331041	1.61712	down	ASCRP3008398		25242744	chr1	+	204945798	204957934	exonic	NM_015090	NFASC	GAGTCACCAGCACCCCCGAATGAAGGATGAAGAAGGAAGACGACTCCCTGACCATCTTTG	1755.5	1142	10.2999	10.9933	1657	1687	2026	1652	1260	1193	1053	1062	10.362	10.362	10.0924	10.3831	11.7256	10.7406	10.8533	10.6538	hsa-miR-92a-1-5p	hsa-miR-3907	hsa-miR-4281	hsa-miR-133b	hsa-miR-133a-3p
hsa_circRNA_032547	0.0107542	0.215267	1.96105	down	ASCRP3008492	hsa_circ_0032547	circBase	chr14	-	74756185	74757202	exonic	NM_005050	ABCD4	GATATATCCCCTGAAGGAGGTCTACCCCGACTCAGACCCCCAGGGTGGCCAGCGGCAGAG	603.5	513.375	8.83494	9.80657	570	658	576	610	551	497.5	523	482	8.89781	9.05142	8.32757	9.06297	10.3697	9.43257	9.80424	9.6198	hsa-miR-7161-3p	hsa-miR-4518	hsa-miR-4697-3p	hsa-miR-6775-5p	hsa-miR-6891-5p
hsa_circRNA_102040	0.0124309	0.226103	1.67563	down	ASCRP3008510	hsa_circ_0003507	circBase	chr17	-	34864900	34867294	exonic	NM_025109	MYO19	GATCAACAGCAGCATCTGTGCAGACACCGACTCGTGGACCACTTTCATAGGTCCTAGCTG	149.375	142.375	7.21132	7.95602	147.5	142	194	114	197	141.5	141	90	7.31286	7.26571	7.06368	7.20302	8.52959	7.69772	7.96392	7.63285	hsa-miR-632	hsa-miR-497-5p	hsa-miR-766-3p	hsa-miR-218-2-3p	hsa-miR-485-5p
hsa_circRNA_103166	0.00512453	0.157506	2.42582	down	ASCRP3008552	hsa_circ_0062397	circBase	chr22	-	21178613	21193019	exonic	NM_058004	PI4KA	GATCCTTCACTTAGGGATGAGGTCCAAAAGCTTCTTTGCATGTGTCCAGTGGATTTCCAT	609.25	642.625	8.81471	10.0932	475	584	969.5	408.5	601.5	798	809	362	8.684	8.91766	9.07115	8.58605	10.4903	10.1663	10.4256	9.29052	hsa-miR-298	hsa-miR-10b-3p	hsa-miR-218-5p	hsa-miR-541-5p	hsa-miR-143-5p
hsa_circRNA_103539	0.000386336	0.0868805	1.76422	down	ASCRP3008558	hsa_circ_0006840	circBase	chr3	-	185638891	185639914	exonic	NM_004593	TRA2B	GATCGGGACTACTATAGCAGATCATACAGGCTAAAGAACGTGCCAATGGAATGGAGCTTG	114.125	126.375	6.94164	7.76067	105	105	159.5	87	151	134.5	136.5	83.5	6.95931	6.97366	6.85276	6.98082	7.98993	7.62465	7.90461	7.52347	hsa-miR-539-5p	hsa-miR-22-3p	hsa-miR-558	hsa-miR-433-5p	hsa-miR-138-5p
hsa_circRNA_001458	0.0101591	0.209937	1.55207	down	ASCRP3008570	hsa_circ_0001458	circBase	chr4	+	174169130	174169591	exonic	NM_017423	GALNT7	GATCTCACTGGACCGCAGCGTCAATGACTTACGCCAAGAAGAGAAGACAGAGATGTCAAT	166.125	142.5	7.30597	7.94016	144.5	136	235	149	185	139	147	99	7.28401	7.21428	7.26031	7.46528	8.38051	7.66253	7.98745	7.73016	hsa-miR-665	hsa-miR-4452	hsa-miR-508-5p	hsa-miR-96-3p	hsa-miR-5707
hsa_circRNA_406919	0.000949139	0.0883614	1.83015	down	ASCRP3008576		25070500	chr7	-	23455747	23458443	exonic	uc003swh.1	IGF2BP3	GATCTCTGAACAGGATTCGGAAACTTCAGATACGAAATATCCCGCCTCATTTACAGTGGG	193.25	189.625	7.47252	8.34449	178.5	179.5	248	167	210.5	193	216	139	7.49729	7.50053	7.31569	7.57659	8.62597	8.09132	8.5192	8.14146	hsa-miR-3189-5p	hsa-miR-3691-3p	hsa-miR-6874-5p	hsa-miR-4695-3p	hsa-miR-377-3p
hsa_circRNA_043639	0.000886517	0.0871568	1.81751	down	ASCRP3008614	hsa_circ_0043639	circBase	chr17	-	39775691	39780882	exonic	NM_000422	KRT17	GATGACAATAAAGCTTGTTGACTCAGCTATGATCGCTACGCCCACTTGGTGGCCTATAAA	177.5	174	7.37852	8.24049	176	167	232.5	134.5	198	173	194	131	7.49104	7.41552	7.24928	7.35825	8.52959	7.96989	8.39205	8.07042	hsa-miR-4763-3p	hsa-miR-323a-5p	hsa-miR-3135b	hsa-miR-4459	hsa-miR-6808-5p
hsa_circRNA_101076	0.00977446	0.207094	1.59201	down	ASCRP3008649	hsa_circ_0026652	circBase	chr12	+	53856276	53862616	exonic	NM_031989	PCBP2	GATGCATCTGCTCAGACTACTTCTCATGAACTCACCATTCCAAACGATTCCCCCCCGAAG	2215.5	1537.5	10.6439	11.3148	2235.5	1983	2442	2201.5	907.5	1401	1756	2085.5	10.8205	10.6259	10.3629	10.7665	11.1536	10.9811	11.6041	11.5205	hsa-miR-608	hsa-miR-873-3p	hsa-miR-106b-3p	hsa-miR-491-5p	hsa-miR-99b-3p
hsa_circRNA_101404	0.00129825	0.0954417	2.07558	down	ASCRP3008692	hsa_circ_0032664	circBase	chr14	-	75563802	75590926	exonic	NM_033116	NEK9	GATGGCATACCATTCTCATCGTTGGATGACTCACTGGTTGTGTGGAAGGAAGTCGATTTG	305.625	302.875	7.99044	9.04395	261.5	298	389	274	318	315	355.5	223	7.93299	8.06146	7.84101	8.12628	9.43359	8.8168	9.23558	8.68982	hsa-miR-885-5p	hsa-miR-23b-5p	hsa-miR-541-5p	hsa-miR-570-5p	hsa-miR-374a-3p
hsa_circRNA_011883	0.0449422	0.360098	2.07898	down	ASCRP3008702	hsa_circ_0011883	circBase	chr1	-	40544231	40546159	exonic	NM_000310	PPT1	GATGGTGAAATTCCTCAATGATTCCATTGTGGACCCTGTAGATTCGGAGCCTCGTGCAAG	213.25	237.25	7.5382	8.59408	134.5	269	304	145.5	298	232	333	86	7.2176	7.94386	7.54196	7.4494	9.29916	8.36058	9.11961	7.59698	hsa-miR-3117-3p	hsa-miR-3653-5p	hsa-miR-6508-3p	hsa-miR-664a-3p	hsa-miR-4529-5p
hsa_circRNA_062865	0.00251245	0.114321	2.57665	down	ASCRP3008709	hsa_circ_0062865	circBase	chr22	-	31335607	31354680	exonic	NM_014941	MORC2	GATGTCAAGAAGAGGATCAAGGAGGCCAAGCAGCGAACCACTCACGAATTCTTGTTTGGT	153.125	225.5	7.2499	8.61539	135	161.5	164	152	291	196	226	189	7.22304	7.40759	6.88118	7.48778	9.25919	8.11146	8.60636	8.48457	hsa-miR-1248	hsa-miR-6885-3p	hsa-miR-942-5p	hsa-miR-149-5p	hsa-miR-500a-5p
hsa_circRNA_103401	0.000383433	0.0868805	1.5574	down	ASCRP3008742	hsa_circ_0003006	circBase	chr3	+	58111307	58112489	exonic	NM_001457	FLNB	GATTACGATGTTAATATCACATATGGAGGAGCCCACATCCCCGGTCTCCATGTAGTGGAG	7091	4365.38	12.2951	12.9343	6584	7045	7747	6988	3018	4477.5	4213	5753	12.3472	12.3915	12.0779	12.3639	13.0049	12.7812	12.9945	12.9566	hsa-miR-668-5p	hsa-miR-1301-3p	hsa-miR-383-3p	hsa-miR-302c-5p	hsa-miR-452-5p
hsa_circRNA_103645	0.00112255	0.0892868	1.61994	down	ASCRP3008755	hsa_circ_0069748	circBase	chr4	+	54292038	54294350	exonic	NM_030917	FIP1L1	GATTCCACCACCGGGAGATTACCTGGGGCAATTGATGTTATCGGTCAGACTATAACTATC	145.625	135.625	7.17873	7.87467	146	134	184.5	118	156.5	150	146	90	7.2889	7.19785	6.99496	7.23323	8.08531	7.75753	8.00023	7.65561	hsa-miR-765	hsa-miR-30b-3p	hsa-miR-876-3p	hsa-miR-26b-3p	hsa-miR-512-3p
hsa_circRNA_406167	0.00360209	0.135384	1.69077	down	ASCRP3008759		25070500	chr21	+	47538595	47538885	intronic	ENST00000300527	COL6A2	GATTCCGCTGGAAGATAATAGGGGCTCCACACCACACACCGCACAGGCCCCCTCTGCCTC	1798.62	1227.12	10.3292	11.0868	1709	1731.5	2175	1579	1078	1529	1210	1091.5	10.4112	10.3973	10.1883	10.3199	11.4498	11.1404	11.0652	10.692	hsa-miR-5589-3p	hsa-miR-4717-3p	hsa-miR-4685-5p	hsa-miR-6813-5p	hsa-miR-4756-3p
hsa_circRNA_101384	0.0206822	0.27685	1.58713	down	ASCRP3008784	hsa_circ_0032391	circBase	chr14	+	71428942	71479919	exonic	NM_014982	PCNX	GATTGGCATTAACTTTGACAGACTCACACTTTTGGCCCTGTTTGATAGTGATCCTGGTGG	517.5	360.125	8.59962	9.26604	440	453.5	830	346.5	343.5	433	434	230	8.57177	8.58986	8.8456	8.39125	9.5804	9.23528	9.51412	8.73436	hsa-miR-574-5p	hsa-miR-592	hsa-miR-653-3p	hsa-miR-212-5p	hsa-miR-485-5p
hsa_circRNA_405005	0.0138808	0.236481	1.51242	down	ASCRP3008793		25070500	chr12	+	50850356	50850568	intronic	ENST00000293618	LARP4	GATTGTTAAGTCCCTCTCAGTGAAGGGTAAGATTATGAGATCTGAGGGCTCCCAGTGATG	893	603.125	9.37858	9.97543	869	883	923	897	417	602.5	606	787	9.48828	9.4641	9.00002	9.56191	9.89718	9.71598	10.011	10.2775	hsa-miR-4644	hsa-miR-4311	hsa-miR-6831-5p	hsa-miR-6758-5p	hsa-miR-6856-5p
hsa_circRNA_001583	0.00181682	0.106117	1.53969	down	ASCRP3008800	hsa_circ_0001054	circBase	chr2	-	100506410	100506635	intronic	ENST00000317233	AFF3	GATTTACCATTAAAGAAGTCTAACTTTCAGGCTGGATGCGCTGGTGTCCCATTACCACTC	534.875	375.125	8.68752	9.31016	503	549	598	489.5	298	408	381	413.5	8.74621	8.83144	8.38366	8.78877	9.31606	9.15941	9.33178	9.43341	hsa-miR-210-5p	hsa-miR-216a-3p	hsa-miR-764	hsa-miR-629-3p	hsa-miR-148b-5p
hsa_circRNA_102436	0.00864108	0.196038	1.87161	down	ASCRP3008830	hsa_circ_0049164	circBase	chr19	+	9939267	9939550	exonic	NM_024292	UBL5	GATTTTTAAGGACCACGTGTCTCTGGGGGACTCACGGATGATACCATCGGGGACCTTAAG	303.75	271.75	7.98154	8.88581	284	304	358	269	336	268	265	218	8.01183	8.08565	7.7195	8.10917	9.52544	8.56818	8.79462	8.655	hsa-miR-548c-3p	hsa-miR-22-5p	hsa-miR-203a-5p	hsa-miR-647	hsa-miR-95-3p
hsa_circRNA_006153	0.0368882	0.336348	1.58099	down	ASCRP3008835	hsa_circ_0006153	circBase	chr14	-	105692405	105693097	exonic	NM_001519	BRF1	GCAAAAGATGGCTCACGGAATTTGAAGACACCCCCACCAGTCAGTTGACCATTGATGAGT	1463.62	940.75	10.0326	10.6934	1260	1672.5	1760	1162	1012	1057	867	827	9.97475	10.3528	9.88455	9.91829	11.3467	10.555	10.5204	10.3517	hsa-miR-4691-5p	hsa-miR-5193	hsa-miR-6792-3p	hsa-miR-7162-5p	hsa-miR-3977
hsa_circRNA_000365	0.00540686	0.160693	2.58552	down	ASCRP3008845	hsa_circ_0000365	circBase	chr11	+	120916382	120924441	exonic	NM_152715	TBCEL	GCAAAGCTTCTTGGGAGACGGTCCACATGATACTACAGGAGTTACCAGACATTTTAAGAA	107.75	180.5	6.8741	8.24455	96	105	146	84	263	181	194	84	6.86665	6.9604	6.76105	6.9083	9.06269	8.02458	8.35311	7.53784	hsa-miR-3606-3p	hsa-miR-335-3p	hsa-miR-4713-5p	hsa-miR-424-5p	hsa-miR-8068
hsa_circRNA_102893	0.00060193	0.0870743	1.61525	down	ASCRP3008892	hsa_circ_0004001	circBase	chr2	-	201721404	201721708	exonic	NM_004071	CLK1	GCACCTGAAGTTATTTTAGTTTTGCACAGTAATAAGTTGACTCACACAGACTTAAAGCCT	121.375	121.75	7.00412	7.69587	111	118	156.5	100	115	135	134	103	7.03589	7.07738	6.82615	7.07704	7.48149	7.63987	7.87854	7.78357	hsa-miR-764	hsa-miR-18b-5p	hsa-miR-508-3p	hsa-miR-18a-5p	hsa-miR-144-5p
hsa_circRNA_100789	0.0318645	0.322036	3.58227	down	ASCRP3008964	hsa_circ_0021652	circBase	chr11	+	34110941	34112225	exonic	NM_005898	CAPRIN1	GCAGTGGAATCAATGTAAATGCAGCTCCATTCCAATCCATGCAAACGTTCATTCTGAATC	413.125	725.625	8.22711	10.068	262	373.5	798	219	773	397.5	1470	262	7.92651	8.34837	8.76444	7.86911	10.9455	9.11443	11.3401	8.87194	hsa-miR-873-5p	hsa-miR-20b-3p	hsa-miR-649	hsa-miR-150-3p	hsa-miR-133a-5p
hsa_circRNA_101544	0.00200706	0.106915	1.95179	down	ASCRP3009025	hsa_circ_0035626	circBase	chr15	-	63447819	63448720	exonic	NM_015920	RPS27L	GCCAGACTCACAGAAGTTGGCTAGAGATTTACTACATCCGTCCTTGGAAGAGGAAAAGAA	153.5	169.5	7.24074	8.20553	140	160	180	134	202	162	192	122	7.25252	7.36891	6.97724	7.36427	8.56735	7.8818	8.37983	7.99315	hsa-miR-619-3p	hsa-miR-653-5p	hsa-miR-660-3p	hsa-miR-548d-5p	hsa-miR-200a-3p
hsa_circRNA_101208	0.0347255	0.330105	1.68893	down	ASCRP3009027	hsa_circ_0000462	circBase	chr12	-	129299319	129299615	exonic	NM_145648	SLC15A4	GCCAGAGTAATGGGTTAAAGATCGAGGTCCGGAAGCCACTAGGAGATTTTTTAATTGGTT	76.25	91.625	6.56909	7.3252	68	65	109	63	163	83	68.5	52	6.57582	6.54454	6.51595	6.64005	8.15036	7.06301	7.1209	6.96654	hsa-miR-638	hsa-miR-34b-5p	hsa-miR-449c-5p	hsa-miR-330-3p	hsa-miR-95-5p
hsa_circRNA_058191	0.00325291	0.129093	2.20376	down	ASCRP3009096	hsa_circ_0058191	circBase	chr2	+	217363519	217366188	exonic	NM_000998	RPL37A	GCCTATAATAAATGGGTTAATTTATGTAACAAACTTCCGCTCGTCCGCCTAATACCGCGC	287.125	308.25	7.92682	9.06679	259	280	302.5	307	339	303	348	243	7.92651	7.99421	7.53493	8.25163	9.55242	8.74353	9.18855	8.78265	hsa-miR-4739	hsa-miR-4661-3p	hsa-miR-6077	hsa-miR-4269	hsa-miR-5580-5p
hsa_circRNA_404686	0.0420047	0.352469	2.71769	down	ASCRP3009158		25070500	chr1	+	236332005	236343328	exonic	NM_003272	GPR137B	GCGTCCATTCCTTTGATTATGACTGGTACAATGTATCAGACCAGGTGATTTTCAAAGCCA	552.125	771.625	8.68933	10.1317	396.5	500	844	468	594	514.5	1680	298	8.43459	8.71954	8.86528	8.73788	10.4661	9.48588	11.5296	9.04519	hsa-miR-1249-5p	hsa-miR-3916	hsa-miR-6760-5p	hsa-miR-214-3p	hsa-miR-4739
hsa_circRNA_075648	0.00321223	0.12906	1.96632	down	ASCRP3009221	hsa_circ_0075648	circBase	chr6	+	13579682	13601181	exonic	NM_012241	SIRT5	GCTGAATTTAACACGGAGACCACCCCAGCTACGAACAGATTCAGTAAATGGAAATGTTTT	404.875	364.875	8.34399	9.31949	379	392	463	385.5	399	372	370.5	318	8.38609	8.40999	8.0567	8.52318	9.83519	9.02896	9.2879	9.12589	hsa-miR-516b-5p	hsa-miR-4691-3p	hsa-miR-4731-5p	hsa-miR-21-3p	hsa-miR-576-5p
hsa_circRNA_406324	0.0339188	0.326907	1.60228	down	ASCRP3009295		25070500	chr3	-	113077591	113085156	exonic	NM_001164496	CFAP44	GCTTGGGAAAAAGAGAAACATGAACTCGGCCTAATGAAGCTAAAGAATCGCATTAACAAA	76.375	85.75	6.58956	7.26968	69	69	103.5	64	150.5	69	65	58.5	6.59448	6.61928	6.47729	6.6672	7.98335	6.87585	7.05291	7.16662	hsa-miR-4753-3p	hsa-miR-6809-3p	hsa-miR-6739-3p	hsa-miR-335-3p	hsa-miR-448
hsa_circRNA_404822	0.0133457	0.232863	1.95833	down	ASCRP3009326		25070500	chr10	+	128810558	128821588	exonic	NM_001380	DOCK1	GGAAACGATTAGAGGGTGGCAGGGGAGAATGACTTCCTTCAGACTGTTATAAACAAAGTC	330.25	304.75	8.07253	9.04215	317.5	318.5	452	233	389	318	323	189	8.15616	8.15567	8.02579	7.95248	9.78409	8.82853	9.0714	8.48457	hsa-miR-6732-3p	hsa-miR-449b-3p	hsa-miR-548ax	hsa-miR-1911-3p	hsa-miR-7162-5p
hsa_circRNA_006458	0.0343176	0.328728	1.56984	down	ASCRP3009370	hsa_circ_0006458	circBase	chr20	-	61488746	61490878	exonic	NM_006602	TCFL5	GGAAGGTCTCAACGTAGGGAGAGGCATAACCGAATGGAAAGAGATAGAAGAGTTCTAGTA	68.25	81.125	6.50426	7.15487	66.5	61	95.5	50	141.5	70	64	49	6.58846	6.52522	6.41411	6.48924	7.85679	6.86166	7.00022	6.90081	hsa-miR-629-3p	hsa-miR-636	hsa-miR-5088-5p	hsa-miR-361-3p	hsa-miR-330-5p
hsa_circRNA_100536	0.000299184	0.0868805	2.29794	down	ASCRP3009446	hsa_circ_0005379	circBase	chr10	-	5827104	5842668	exonic	NM_001494	GDI2	GGAGAACTGCCCCAAGGATTTGCAAGGAATGTATCCTGTCAGGTATAATGTCAGTGAATG	357	389.75	8.18026	9.3806	371	342.5	429	285.5	325	436	493	305	8.35561	8.23982	7.9552	8.17039	9.48332	9.25091	9.70863	9.07953	hsa-miR-568	hsa-miR-301a-3p	hsa-miR-335-5p	hsa-miR-141-5p	hsa-miR-543
hsa_circRNA_103110	0.0169834	0.255345	1.78463	down	ASCRP3009450	hsa_circ_0004771	circBase	chr21	-	16386664	16415895	exonic	NM_003489	NRIP1	GGAGACAGACGGAAGTGTTTGGATTGTGAGCTATTTCAGAACTGTTCTCAGGACTCATTA	73.5	97.625	6.54415	7.37978	69	65	107	53	154	122.5	59	55	6.56592	6.60047	6.49525	6.51497	8.04064	7.51315	6.92943	7.03589	hsa-miR-653-5p	hsa-miR-339-5p	hsa-miR-330-5p	hsa-miR-595	hsa-miR-629-3p
hsa_circRNA_001282	0.000689389	0.0870743	1.54134	down	ASCRP3009491	hsa_circ_0001213	circBase	chr22	+	26000343	26015440	intronic	uc003abw.2	ADRBK2	GGAGTCTACCACACTCCAAGCTAAAGCTTTTGACCACTATACTAAGCTGATATCCGGAGT	168.875	143.25	7.32811	7.95229	160	160	215.5	140	163.5	153	149	107.5	7.36891	7.37678	7.17193	7.39481	8.15036	7.7954	8.02336	7.84003	hsa-miR-328-5p	hsa-miR-665	hsa-let-7d-5p	hsa-miR-548d-5p	hsa-miR-661
hsa_circRNA_400994	0.000851066	0.0871127	1.74831	down	ASCRP3009500		25242744	chr12	+	77214837	77216311	exonic	uc001syj.2	ZDHHC17	GGATATGACAATCCGTCCTTCCTTAGAAAGCTGAAAGCTGATAAGGCAATCCTTAGGTGT	214.625	195.75	7.585	8.39096	210	191	283	174.5	198	186	191.5	207.5	7.68769	7.56521	7.45222	7.63489	8.54208	8.05687	8.37242	8.59248	hsa-miR-188-5p	hsa-miR-3152-5p	hsa-miR-6866-3p	hsa-miR-548e-5p	hsa-miR-6840-5p
hsa_circRNA_064808	0.00493758	0.15432	1.53037	down	ASCRP3009625	hsa_circ_0064808	circBase	chr3	+	36484855	36527741	exonic	NM_003149	STAC	GGCTCTGACTCACCTCACAGAACCTCTCTCCAGAAACTAAAACGATCACTTTCTTTCAAG	12643.5	7190.38	13.1031	13.7169	11129	11810	15189	12446	5449	7889	7791.5	7632	13.0836	13.1304	13.0735	13.1248	13.9274	13.6823	13.9274	13.3307	hsa-miR-3135b	hsa-miR-6754-5p	hsa-miR-6515-5p	hsa-miR-4731-5p	hsa-miR-103a-2-5p
hsa_circRNA_000468	0.00330317	0.130321	2.1032	down	ASCRP3009679	hsa_circ_0000468	circBase	chr13	-	28141776	28155940	exonic	NM_153371	LNX2	GGGAGACTTCTTGCTGGAGACCAGATTCTTCAGAAAAACACACCTTGACTTTAGTCAGAT	174	206.375	7.34186	8.41444	152	159	265	120	214.5	233	271	107	7.3442	7.36891	7.40095	7.25339	8.66256	8.35338	8.83489	7.80694	hsa-miR-1324	hsa-miR-4436b-5p	hsa-miR-6500-3p	hsa-miR-8087	hsa-miR-3692-3p
hsa_circRNA_009054	0.016792	0.254864	1.90599	down	ASCRP3009681	hsa_circ_0009054	circBase	chr5	-	112399680	112421007	exonic	NM_002387	MCC	GGGAGAGCCTTTCCTCCAACAGCCACACCAGGTCAGAGAGCTTCAAACTCGACTACAGAG	1911.25	1471.62	10.406	11.3365	1756	1740	2618	1531	1338	1806.5	1776	966	10.4683	10.405	10.4635	10.2871	11.805	11.3868	11.619	10.5354	hsa-miR-33a-5p	hsa-miR-4685-5p	hsa-miR-6855-5p	hsa-miR-2467-5p	hsa-miR-4446-3p
hsa_circRNA_000303	0.0194983	0.270314	1.69894	down	ASCRP3009725	hsa_circ_0000303	circBase	chr11	-	47380394	47397280	exonic	NM_003120	SPI1	GGGGAGACAGCCATCAGAAGACCTGGTGCCCTATGACACGGATCTATACCAACGCCAAAC	363.875	282.875	8.18795	8.95259	341.5	343.5	505	265.5	361	307.5	264	199	8.25918	8.23982	8.15981	8.09299	9.65119	8.77712	8.80972	8.57232	hsa-miR-6751-5p	hsa-miR-6756-5p	hsa-miR-608	hsa-miR-6721-5p	hsa-miR-4447
hsa_circRNA_405129	0.0305514	0.316026	2.09156	down	ASCRP3009736		25070500	chr13	-	33779955	33780215	intronic	NM_001243476	STARD13	GGGGTTTTGTTTGAAAGGTACAGCACAGCCTAAGGACAATTTTAAACAAAAGCTGGAGGC	104	150.125	6.86076	7.92534	110.5	97.5	128	80	174	79.5	116	231	7.02284	6.91205	6.64225	6.86592	8.27992	7.01278	7.69184	8.71684	hsa-miR-6809-3p	hsa-miR-6737-3p	hsa-miR-7157-3p	hsa-miR-5008-3p	hsa-miR-2113
hsa_circRNA_005133	0.0157114	0.249236	2.05009	down	ASCRP3009741	hsa_circ_0005133	circBase	chr6	+	30856464	30857207	exonic	NM_001954	DDR1	GGGTCAGGAGAGATGCTGCCCCCACCCCCTTAGGCCCGAGGGATCAGGAGCTATGGGACC	3717.88	2973.62	11.3609	12.3965	3514	3941	4163	3253.5	3453	2483	2976.5	2982	11.4258	11.5677	11.1587	11.2912	13.2334	11.9106	12.4038	12.0385	hsa-miR-4733-3p	hsa-miR-6753-5p	hsa-miR-6837-5p	hsa-miR-6775-5p	hsa-miR-3918
hsa_circRNA_406275	0.00132173	0.0954417	1.72599	down	ASCRP3009788		25070500	chr3	+	48491442	48491981	exonic	NM_001271022	ATRIP	GGTCCCTAAGAAAACCAGGAATATGTGGAATTTTAGTTGTGCAAGGTGATCATAAGGTCC	120.5	128.75	7.00687	7.79429	117.5	120	139	105.5	150.5	141	140.5	83	7.0727	7.09323	6.73646	7.12508	7.99439	7.68528	7.94662	7.55087	hsa-miR-627-3p	hsa-miR-6844	hsa-miR-3616-5p	hsa-miR-550b-2-5p	hsa-miR-632
hsa_circRNA_104269	0.00171791	0.104413	1.93093	down	ASCRP3009791	hsa_circ_0078768	circBase	chr6	+	170626457	170632347	exonic	NM_032448	FAM120B	GGTCTACTCACTCTTACTGGAGGACTGTCAAGATCCTTTCCCGGAGTTCAGTTATGGGTG	1167.75	950.125	9.73209	10.6814	1116	1263	1191	1101	706	1077	1127	890.5	9.81252	9.93968	9.33627	9.8399	10.7674	10.5767	10.9545	10.4269	hsa-miR-450a-1-3p	hsa-miR-661	hsa-miR-493-5p	hsa-miR-208a-5p	hsa-miR-486-5p
hsa_circRNA_007590	0.0025322	0.114351	1.98406	down	ASCRP3009822	hsa_circ_0007590	circBase	chr13	-	21557362	21557945	exonic	NM_014572	LATS2	GGTTCAGGTGGACTCACAATTCCAAATATTACCAGAAAGGCTGGACTCTGTGAAGCTGAG	477.5	433.75	8.55159	9.54005	474.5	516	512.5	407	384.5	498.5	522	330	8.68356	8.7633	8.17462	8.58488	9.75994	9.42894	9.80424	9.16706	hsa-miR-3622b-3p	hsa-miR-506-3p	hsa-miR-3622a-3p	hsa-miR-3912-5p	hsa-miR-124-3p
hsa_circRNA_008683	0.000690502	0.0870743	2.59759	down	ASCRP3009870	hsa_circ_0008683	circBase	chr14	+	102486229	102489217	exonic	NM_001376	DYNC1H1	GTACAGCAACTGGCTGTCAAAGGAGAGATTCACCCAGGATACACAACCTCACTATATCTA	494.625	597	8.59114	9.96831	475	542.5	487	474	384	687	781	536	8.67365	8.82165	8.12221	8.74705	9.77028	9.94186	10.387	9.77408	hsa-miR-6870-3p	hsa-miR-3202	hsa-miR-1182	hsa-miR-6501-3p	hsa-miR-6077
hsa_circRNA_102116	0.000828001	0.0871127	2.8216	down	ASCRP3009896	hsa_circ_0003258	circBase	chr17	-	47388673	47389404	exonic	NM_014897	ZNF652	GTACTTCGACGAACACATGAAAACACACACTGCACACACAAAAGACATGCCATTTACATG	825	1019.5	9.22916	10.7257	710	632	887	1071	617	1532	926	1003	9.17529	9.00448	8.93589	9.80099	10.5349	11.1441	10.6308	10.5928	hsa-miR-520d-3p	hsa-miR-500a-5p	hsa-miR-518c-3p	hsa-miR-103a-2-5p	hsa-miR-518f-3p
hsa_circRNA_004409	0.000975754	0.0883614	1.7781	down	ASCRP3009927	hsa_circ_0004409	circBase	chr16	+	14988854	14989971	sense overlapping	NM_014287	NOMO1	GTATCCACTATTAGGAGAGGAAGCTGCCTGAACAGGACATCGCACAAGGATCCTACATTG	170.75	173	7.34546	8.17579	153	176.5	218	135.5	153.5	203	215.5	120	7.3442	7.48502	7.18834	7.36427	8.03444	8.16739	8.5291	7.97223	hsa-miR-6744-3p	hsa-miR-4530	hsa-miR-3137	hsa-miR-4757-5p	hsa-miR-4291
hsa_circRNA_091611	0.000818542	0.0871127	1.66562	down	ASCRP3009953	hsa_circ_0091611	circBase	chrX	+	134987410	134993491	exonic	NM_018666	SAGE1	GTATTTCATGCAGAAGTACCAGGGATCTGTATGCTACCATCGCTCACAATATCCGTGAAG	228.875	203.75	7.66056	8.39662	206	226.5	290	193	168.5	240	241.5	165	7.64484	7.75753	7.49029	7.74958	8.2167	8.37861	8.68378	8.30738	hsa-miR-6515-3p	hsa-miR-4765	hsa-miR-942-5p	hsa-miR-3907	hsa-miR-362-5p
hsa_circRNA_001565	0.00557847	0.160834	1.78347	down	ASCRP3009969	hsa_circ_0001565	circBase	chr5	+	179136873	179143295	exonic	NM_001746	CANX	GTCAAGCCAGATGACTGGATCAGTTCCATGACAAGACCCCTTATACGATTATGTTTGGTC	191.75	193.5	7.46414	8.29883	174	175	248	170	151	208	274	141	7.47733	7.47036	7.30932	7.59954	8.00111	8.19148	8.85163	8.15108	hsa-miR-4782-5p	hsa-miR-6855-5p	hsa-miR-329-5p	hsa-miR-5706	hsa-miR-3591-5p
hsa_circRNA_000461	0.043017	0.354117	1.53917	down	ASCRP3010012	hsa_circ_0000461	circBase	chr12	-	124911167	124934413	exonic	NM_006312	NCOR2	GTCATGAACATGTGGAGTGAGCAGGAGAAGGAGACCTTCCGGGAGAACCGCTGTACAACC	71.25	79.875	6.53101	7.15316	64	65	100	56	140.5	69	64	46	6.52857	6.57582	6.45087	6.56877	7.87181	6.87585	7.00022	6.86476	hsa-miR-6805-3p	hsa-miR-1976	hsa-miR-4778-3p	hsa-miR-4273	hsa-miR-1206
hsa_circRNA_102590	0.034453	0.329222	1.52556	down	ASCRP3010071	hsa_circ_0051899	circBase	chr19	+	49994035	49994121	exonic	NM_012423	RPL13A	GTCTCAAGGTGTTTGACGGCATCCCACCGCCCTACGACAAGGTATGCTGCCCCACAAAAC	542.125	363.25	8.68994	9.29928	496	478.5	716	478	428	359	327	339	8.72887	8.67677	8.60074	8.75339	9.95091	8.98194	9.07953	9.18476	hsa-miR-198	hsa-miR-525-5p	hsa-miR-520a-5p
hsa_circRNA_102484	0.00399442	0.140356	1.55965	down	ASCRP3010095	hsa_circ_0005571	circBase	chr19	+	18285849	18286507	exonic	NM_006332	IFI30	GTCTGCATGGAAGAGTTTGAGGACATGGAGAGAAGTCTGCCACTAACAGGCAATCTATAC	88.5	91.375	6.71312	7.35434	85	77	119	73	135	85.5	82	63	6.76929	6.70675	6.58471	6.79175	7.73652	7.11606	7.31286	7.25193	hsa-miR-520f-3p	hsa-miR-593-5p	hsa-miR-483-3p	hsa-miR-877-3p	hsa-miR-23b-3p
hsa_circRNA_061482	0.000188585	0.0868805	1.72584	down	ASCRP3010119	hsa_circ_0061482	circBase	chr21	+	33825619	33867480	exonic	NM_058187	EVA1C	GTGAAAAAATACCTCACTGTGACCTACGCATGTGGTTACCTAACCAAACTCCTGCAAAAC	286.5	246.625	7.91097	8.69826	271	272	365	238	217	290.5	286	193	7.96501	7.95248	7.75	7.97637	8.68881	8.66942	8.91311	8.52171	hsa-miR-5682	hsa-miR-665	hsa-miR-1273h-5p	hsa-miR-939-5p	hsa-miR-8059
hsa_circRNA_104430	0.00235123	0.112698	1.55553	down	ASCRP3010180	hsa_circ_0081313	circBase	chr7	+	98564663	98565321	exonic	NM_003496	TRRAP	GTGCATTGAGACACCTACACTCCGGGAGAAGTCCATTTTGCTTGTGAAGATGATGACTTA	146.625	127.5	7.15208	7.78948	127	125.5	238	96	153	134.5	139.5	83	7.15216	7.13504	7.2791	7.04203	8.02805	7.6324	7.94662	7.55087	hsa-miR-612	hsa-miR-548a-3p	hsa-miR-135b-5p	hsa-miR-185-5p	hsa-miR-140-5p
hsa_circRNA_102950	0.000559032	0.0870743	2.11093	down	ASCRP3010192	hsa_circ_0058794	circBase	chr2	+	236626200	236659132	exonic	NM_014914	AGAP1	GTGCTACATACGGGCTGAATGTGGAGAGGGTCTTCCAGGACGGGAATTGTGGGTAACTTG	579.125	535.125	8.77899	9.85687	556	602	655.5	503	492	592	578.5	478	8.86557	8.95063	8.48749	8.81226	10.1673	9.68947	9.95517	9.6155	hsa-miR-431-3p	hsa-miR-181c-5p	hsa-miR-619-3p	hsa-miR-15a-5p	hsa-miR-668-5p
hsa_circRNA_102949	0.000201268	0.0868805	2.06672	down	ASCRP3010296	hsa_circ_0058792	circBase	chr2	+	236617822	236659132	exonic	NM_014914	AGAP1	GTGTGCTACATACGGGCTGAATGTGGAGAGGGTCTTCCAGGACGATGCCTTCGTGAACAG	736.25	651.75	9.10549	10.1528	679	734.5	879.5	652	552.5	741.5	735	578	9.11826	9.2135	8.92674	9.16348	10.3661	10.0602	10.312	9.87297	hsa-miR-431-3p	hsa-miR-181c-5p	hsa-miR-619-3p	hsa-miR-15a-5p	hsa-miR-668-5p
hsa_circRNA_002261	0.00916133	0.200022	1.83668	down	ASCRP3010323	hsa_circ_0002261	circBase	chr10	+	51853027	51853677	exonic	NM_001005751	FAM21A	GTTAAGGAGGATGAAGAGGATAACTTATTCGCACCCCCCAAGCTGACCGACGAGGACTTC	792.875	621.625	9.20446	10.0816	747	802.5	891	731	664	573	565	684.5	9.24672	9.33225	8.94404	9.29483	10.6599	9.6465	9.91675	10.1031	hsa-miR-1225-3p	hsa-miR-668-3p	hsa-miR-1915-5p	hsa-miR-637	hsa-miR-1276
hsa_circRNA_054220	0.000332626	0.0868805	3.44256	down	ASCRP3010344	hsa_circ_0054220	circBase	chr2	+	39743554	39745851	exonic	NR_037875	LOC728730	GTTATGACATAACAGAAGAAGAGGATTTATCTGACTCAACTGGAGATGGCTCCCTTCCCT	2757.5	3786.25	10.949	12.7325	2682	2901	2883.5	2563.5	2462.5	4467	4947	3268.5	11.0733	11.1461	10.5972	10.9795	12.7315	12.7739	13.2277	12.1968	hsa-miR-513b-5p	hsa-miR-4435	hsa-miR-6780b-5p	hsa-miR-335-3p	hsa-miR-4665-5p
hsa_circRNA_103225	0.00103761	0.0889909	1.77973	down	ASCRP3010363	hsa_circ_0063331	circBase	chr22	-	38894089	38897285	exonic	NM_006386	DDX17	GTTCATATTAACCACCAGCCATACTTGGAAAGGGGAGATGGCCCAATCATTTGGAGCAAG	101.125	116.75	6.81628	7.64794	86	91.5	151.5	75.5	144	125	131	67	6.78849	6.85778	6.80104	6.81783	7.91289	7.54799	7.83054	7.30036	hsa-miR-605-5p	hsa-miR-372-5p	hsa-miR-371a-5p	hsa-miR-93-5p	hsa-miR-889-5p
hsa_circRNA_102107	0.0013217	0.0954417	1.61664	down	ASCRP3010370	hsa_circ_0008586	circBase	chr17	+	45740454	45742524	exonic	NM_002265	KPNB1	GTTCCAATCCTCACACAGACACTAACTAAACAGGTACGAGTGGCTGCTTTACAGAATCTG	288.25	233	7.92444	8.61744	284	285	335	249	198.5	263	274	196.5	8.01674	8.01148	7.64687	8.02267	8.53539	8.53132	8.85899	8.54404	hsa-miR-146a-3p	hsa-miR-488-5p	hsa-miR-127-5p	hsa-miR-128-1-5p	hsa-miR-185-3p
hsa_circRNA_400010	0.00499245	0.155215	2.45657	down	ASCRP3010491	hsa_circ_0092293	circBase	chr1	+	46083263	46083463	intronic	ENST00000350030	NASP	GTTTGGTTATGGGAGTATAGGATGACTCACTGACAAATGGAACCTGTGTGGGCAGTTAAG	366.375	422.5	8.21094	9.50759	384	359.5	445.5	276.5	515	422	481	272	8.39489	8.29935	8.01113	8.13839	10.239	9.19406	9.66909	8.92816	hsa-miR-29a-5p	hsa-miR-367-3p	hsa-miR-92a-2-5p	hsa-miR-580-3p	hsa-miR-146b-5p
hsa_circRNA_026126	0.00052545	0.0870743	1.89798	down	ASCRP3010552	hsa_circ_0026126	circBase	chr12	-	49521566	49525178	exonic	uc001rtl.3	TUBA1B	TAAAGTCATTAACATCAAAGTGCGTTACTTACCTCGACTCTTAGCTTGTCGGGGACGGTA	140	154.25	7.13658	8.06104	130.5	135	167	127.5	173	156	170	118	7.15533	7.2009	6.88686	7.30322	8.27992	7.83094	8.19148	7.94184	hsa-miR-4706	hsa-miR-4498	hsa-miR-593-5p	hsa-miR-6756-5p	hsa-miR-4739
hsa_circRNA_020962	0.00312111	0.127615	2.79184	down	ASCRP3010562	hsa_circ_0020962	circBase	chr11	-	5269501	5276395	exonic	uc001mai.1	HBG2	TAAATCTATTCTGCTGAGAGATCACGCCTCACTGGAGCTACAGACAAGAAGGTGAAAAAC	304.25	408.75	7.98506	9.46627	286.5	307	357	266.5	528	382	440	285	8.02083	8.09497	7.73143	8.09299	10.284	9.06193	9.53718	8.98194	hsa-miR-4312	hsa-miR-3190-5p	hsa-miR-6735-5p	hsa-miR-5004-5p	hsa-miR-590-5p
hsa_circRNA_003508	0.000505399	0.0870743	1.8846	down	ASCRP3010583	hsa_circ_0003508	circBase	chr17	-	42501716	42513913	exonic	NR_036474	GPATCH8	TAACCATATCAACTCCTATGATCATGCACACAAGCAGGGAGAACAGATCCCATTCCAATC	211	216.875	7.58251	8.49677	197	202	257	188	183	232.5	271	181	7.61709	7.63035	7.36373	7.71885	8.37117	8.36266	8.82801	8.42524	hsa-miR-6844	hsa-miR-4641	hsa-miR-487b-5p	hsa-miR-489-3p	hsa-miR-500a-5p
hsa_circRNA_102895	0.000561708	0.0870743	2.33466	down	ASCRP3010654	hsa_circ_0003218	circBase	chr2	+	203329531	203332412	exonic	NM_001204	BMPR2	TAATGTCAACTTTACTGAGAATTTTCCACCTCCTGACACAACACCACTCACTTCGCAGAA	1633.25	1611.12	10.1885	11.4117	1425	1555.5	2161	1391.5	941	1919.5	2117	1467	10.1501	10.2527	10.1758	10.1755	11.2165	11.4803	11.8934	11.0567	hsa-miR-15a-3p	hsa-miR-187-5p	hsa-miR-545-5p	hsa-miR-764	hsa-miR-553
hsa_circRNA_406759	0.000382491	0.0868805	3.16364	down	ASCRP3010699		25070500	chr6	-	34614377	34622556	exonic	NM_024294	C6orf106	TACAGGACTCTACTATGGAGGAACCTACAAGCAGCAATTGGCGCCTATTATGACTTTGAG	225	378.125	7.65946	9.32104	206	244	258.5	191.5	328	436	507.5	241	7.67781	7.84965	7.36836	7.74201	9.49432	9.25091	9.76087	8.77808	hsa-miR-4716-5p	hsa-miR-637	hsa-miR-489-3p	hsa-miR-6084	hsa-miR-628-5p
hsa_circRNA_101128	0.0024523	0.114321	1.67863	down	ASCRP3010719	hsa_circ_0000437	circBase	chr12	-	109046047	109048186	exonic	NM_014325	CORO1C	TACATGCCCAAGAGGGGACTTGATGTTAACAAATGTGAGATTGCCAGAAAAATATGCAGG	55.25	76	6.33459	7.08188	53.5	48.5	77	42	114.5	88	53	48.5	6.39931	6.36056	6.24266	6.33582	7.4729	7.1209	6.80427	6.92943	hsa-let-7c-5p	hsa-let-7b-5p	hsa-let-7a-5p	hsa-let-7f-5p	hsa-miR-502-5p
hsa_circRNA_050626	0.00338244	0.131876	1.58422	down	ASCRP3010757	hsa_circ_0050626	circBase	chr19	+	36139124	36149686	exonic	NM_001863	COX6B1	TACCTGCTAATAAAAACTCATTGGAAAAGTGAGATGGGCGTGGCTTGAATGACTTCAGTG	83.25	90.375	6.66226	7.32604	89	77	104	63	128	90.5	85	58	6.7978	6.70675	6.47729	6.6672	7.67825	7.16004	7.32638	7.13947	hsa-miR-2392	hsa-miR-6760-5p	hsa-miR-92a-2-5p	hsa-miR-4501	hsa-miR-6782-5p
hsa_circRNA_400044	0.00810086	0.190427	1.6982	down	ASCRP3010789	hsa_circ_0092295	circBase	chr19	-	3647544	3648604	intronic	ENST00000335312	PIP5K1C	TACTGAGCAGAGAGCCTCCACAGTCCTACAGGTGGACGCCCCGGGTCTGCAGTCCCACAG	396	307.25	8.30434	9.06835	374.5	380.5	500.5	328.5	343.5	294	323.5	268	8.36405	8.37642	8.15156	8.32533	9.58811	8.70154	9.07718	8.90655	hsa-miR-134-3p	hsa-miR-1296-3p	hsa-miR-1224-3p	hsa-miR-486-3p	hsa-miR-874-5p
hsa_circRNA_091537	0.00290751	0.123891	1.93708	down	ASCRP3010812	hsa_circ_0091537	circBase	chrX	-	130883333	130918067	exonic	NR_026975	FIRRE	TACTTTATGAGGACATGGATCCCTGAGGTCGGTCCCCAATACGACAAGACAATTTGATAT	690.25	576	9.01563	9.96951	643	728	717	673	539	593	612	560	9.04824	9.19974	8.6052	9.20932	10.322	9.68714	10.0355	9.83331	hsa-miR-924	hsa-miR-4279	hsa-miR-6072	hsa-miR-3691-3p	hsa-miR-6499-3p
hsa_circRNA_406299	0.00506235	0.156666	1.55165	down	ASCRP3010829		25070500	chr3	-	69078965	69084266	exonic	NM_007114	TMF1	TAGAATCAGAGAAAAATAGGCTGTGTAAACTGGAGGATGAGAACAATAGGTGGGGGACCT	100.625	100.25	6.84048	7.47429	95	98	123.5	86	136	94	87	84	6.87662	6.91687	6.62836	6.94008	7.78091	7.18525	7.36482	7.56617	hsa-miR-619-5p	hsa-miR-6506-5p	hsa-miR-942-5p	hsa-miR-5089-5p	hsa-miR-6728-3p
hsa_circRNA_102383	0.00233907	0.112698	1.85816	down	ASCRP3010840	hsa_circ_0000854	circBase	chr18	+	60206913	60217693	exonic	NM_017742	ZCCHC2	TAGAGCCCATCCTAAGAACAACTCTGCTCATGGTGATTACATGCAAAATAACGAGAGCAG	346.875	307	8.13343	9.02731	311	325.5	479	272	288	346	393	201	8.12612	8.17871	8.10423	8.12466	9.22906	8.9377	9.37014	8.57232	hsa-miR-518c-5p	hsa-let-7a-2-3p	hsa-miR-495-5p	hsa-miR-134-5p	hsa-miR-146a-3p
hsa_circRNA_056558	0.0302588	0.315551	2.79108	down	ASCRP3010852	hsa_circ_0056558	circBase	chr2	+	136360069	136362586	exonic	NM_015361	R3HDM1	TAGATTTGCAGGCCACGGAAAGGTATGATATATTTGATCCAAGACAGTCCATTCCAGTCC	139.125	260	7.07616	8.55698	92.5	128.5	250.5	85	230	145.5	562	102.5	6.87662	7.16662	7.33196	6.92943	8.7979	7.72739	9.9117	7.79093	hsa-miR-7161-3p	hsa-miR-6516-5p	hsa-miR-1183	hsa-miR-4722-5p	hsa-miR-7150
hsa_circRNA_001129	0.00211693	0.109571	1.7658	down	ASCRP3010867	hsa_circ_0000971	circBase	chr2	-	9019778	9020143	intronic	ENST00000305997	MBOAT2	TAGCGCCTAGGGGCCCAGGAAGAGCCCAGAGCTCGACCACGCTTCCTCACTCAATTCATT	593.75	461.625	8.81602	9.63635	589	537	669.5	579.5	429	498	483	436.5	8.93614	8.80671	8.52159	8.99966	9.95571	9.42894	9.67615	9.48458	hsa-miR-92b-5p	hsa-miR-184	hsa-miR-423-5p	hsa-miR-29b-3p	hsa-miR-29a-3p
hsa_circRNA_100291	0.00102678	0.0889909	1.95678	down	ASCRP3010903	hsa_circ_0000098	circBase	chr1	+	101372407	101387397	exonic	NM_133496	SLC30A7	TAGTTGTAAGCTTAGGCTTGATTTCCGACTCTTTTCACATGTTTTTCGATAGCACTGCCA	369.5	339.75	8.20895	9.17743	333	357	513	275	295	398	431	235	8.22696	8.29935	8.17462	8.13487	9.30636	9.1349	9.51032	8.75815	hsa-miR-29b-3p	hsa-miR-29c-3p	hsa-miR-29a-3p	hsa-miR-580-3p	hsa-miR-767-5p
hsa_circRNA_402457	0.0199519	0.274425	1.81639	down	ASCRP3010921		25242744	chr2	-	207988497	207989128	exonic	NM_003709	KLF7	TATACAAAAAGCTCCCACTTAAAGGCCCACCAGAGGACTCACACAGACATGCCTTGAATT	967.75	735.75	9.47027	10.3313	871	949	1253.5	797.5	811	855	768	509	9.48588	9.5786	9.39884	9.41778	11.011	10.2473	10.3754	9.69176	hsa-miR-4656	hsa-miR-6761-5p	hsa-miR-6770-3p	hsa-miR-2278	hsa-miR-6760-3p
hsa_circRNA_034537	0.00133688	0.0954417	1.9391	down	ASCRP3010944	hsa_circ_0034537	circBase	chr15	+	39884768	39889668	exonic	NM_003246	THBS1	TATATTTATACTGGACTCTGACTCAGACCGCATTGGAGATACCTGTGACAACAATCAGGA	186.375	195	7.43629	8.39168	182	175.5	242	146	222	200	223	135	7.52469	7.47947	7.28775	7.45325	8.74824	8.15235	8.57965	8.08649	hsa-miR-3613-3p	hsa-miR-198	hsa-miR-4668-5p	hsa-miR-6830-3p	hsa-miR-3916
hsa_circRNA_008267	0.0075612	0.187331	1.77854	down	ASCRP3010978	hsa_circ_0008267	circBase	chr3	+	195415403	195416309	exonic	ENST00000597034	LINC00969	TATCTGGACTTTGAAATTTGCACAGCCAGAGGACAACACATCACACACAAGAAACAGTTG	141.625	153.5	7.14868	7.97937	118	127	188.5	133	126.5	168.5	123	196	7.08068	7.14742	7.01798	7.34863	7.65091	7.93797	7.78235	8.54624	hsa-miR-4778-3p	hsa-miR-6875-3p	hsa-miR-4686	hsa-miR-7152-5p	hsa-miR-200c-5p
hsa_circRNA_004682	0.00449053	0.147231	1.52569	down	ASCRP3010990	hsa_circ_0004682	circBase	chr16	-	22360599	22361170	exonic	NM_001802	CDR2	TATGACCTCCGCCATATCTGACGAAGCAAGTGGAACTTCTACGGCAGATGAACGAACAAC	194.875	161.25	7.49651	8.10597	182	187	225.5	185	171	159	166	149	7.52469	7.54847	7.21428	7.69858	8.2356	7.83094	8.1506	8.20674	hsa-miR-623	hsa-miR-212-5p	hsa-miR-6736-3p	hsa-miR-4778-3p	hsa-miR-4448
hsa_circRNA_403694	0.00010878	0.0868805	2.02226	down	ASCRP3011098		25242744	chr6	+	117037381	117045538	exonic	NM_002269	KPNA5	TCAAACACAGGTTATTAACAAATTCAAACAGACTCACAACAACAAGAAATGCCGTGTGGG	132.625	158.25	7.08353	8.0995	107	127	181	115.5	183	170.5	158	121.5	6.99496	7.15533	6.98082	7.20302	8.37572	7.93188	8.1026	7.9878	hsa-miR-7160-3p	hsa-miR-561-3p	hsa-miR-16-2-3p	hsa-miR-3136-3p	hsa-miR-1298-3p
hsa_circRNA_092506	0.00249751	0.114321	1.60081	down	ASCRP3011114	hsa_circ_0001153	circBase	chr20	-	35684548	35693876	exonic	NM_002895	RBL1	TCAACAGATGAACAGCCAGGATCTCACATAGATATTAAAAGGAGAATGCCTCCTGGACCT	548.75	405.875	8.71847	9.39727	522	554	596	523	291	447	437.5	448	8.79053	8.85202	8.37664	8.85471	9.25919	9.28219	9.52337	9.52435	hsa-miR-1267	hsa-miR-6812-5p	hsa-miR-6819-5p	hsa-miR-4687-3p	hsa-miR-877-3p
hsa_circRNA_077578	0.000369392	0.0868805	2.38295	down	ASCRP3011124	hsa_circ_0077578	circBase	chr6	-	109319715	109323546	exonic	NM_014454	SESN1	TCAACTCAGCAGAAAATGTTTCTGAACTTGGCATTAGAATTCCTCGACCACTAGGACAGG	162.875	223.125	7.29447	8.54722	157	173	175.5	146	198	234	287	173.5	7.3442	7.44707	6.94847	7.43814	8.52959	8.36058	8.9171	8.38161	hsa-miR-4677-5p	hsa-miR-4686	hsa-miR-6075	hsa-miR-4682	hsa-miR-3692-3p
hsa_circRNA_001238	0.00322827	0.12906	1.70355	down	ASCRP3011375	hsa_circ_0000429	circBase	chr12	-	94721980	94735290	sense overlapping	NM_016122	CEP83	TCCCCCCACCCCCATTGAAGAGAGATCTCTTGAAGTGAACACATTATGATTTACTGATTT	26555.6	18036.5	14.145	14.9136	24192	28036	25615	28379.5	14631	15286	17796	24433	14.2406	14.3207	13.8836	14.1352	15.1564	14.6078	15.1094	14.7807	hsa-miR-545-5p	hsa-miR-1-5p	hsa-miR-570-3p	hsa-miR-619-5p	hsa-miR-95-5p
hsa_circRNA_401957	0.00204793	0.107139	2.10898	down	ASCRP3011437		25242744	chr18	+	33257554	33272284	exonic	NM_020474	GALNT1	TCCTGATTCTCAAATTCCACGTCACTATTTCTCATTGGGAGAGGTGTAAAACAAAGGTGT	390	395	8.28472	9.36127	355	374	492	339	301	393	574	312	8.29558	8.35121	8.13139	8.36072	9.31606	9.09375	9.94269	9.0926	hsa-miR-5195-3p	hsa-miR-548y	hsa-miR-4509	hsa-miR-4743-3p	hsa-miR-4659a-5p
hsa_circRNA_002371	0.0136384	0.235895	1.67588	down	ASCRP3011588	hsa_circ_0002371	circBase	chr10	+	70545892	70546449	exonic	NM_018237	CCAR1	TCTCGGGCTCAGATAGGGATGAGGAAGAAATGACCAAACGAGATGACAAAAGAGATATCA	118.75	123.375	6.98778	7.73269	116	116	149	94	178	124	117.5	74	7.06937	7.0657	6.79216	7.02388	8.32151	7.51635	7.69543	7.39749	hsa-miR-548ba	hsa-miR-548ai	hsa-miR-570-5p	hsa-miR-8081	hsa-miR-502-5p
hsa_circRNA_102619	0.0195219	0.270314	2.72798	down	ASCRP3011616	hsa_circ_0000977	circBase	chr2	-	10784445	10808849	exonic	NM_024894	NOL10	TCTGACGGCCAATGAAACCCCCAAGATGGGCATCTATTACATTCCATTCTGAAGTTTATA	245.125	370.75	7.66075	9.10858	168.5	239	427	146	255	283	769	176	7.43983	7.81539	7.94147	7.4463	9.01812	8.63254	10.3725	8.41113	hsa-miR-452-5p	hsa-miR-874-3p	hsa-miR-218-1-3p	hsa-miR-767-5p	hsa-miR-218-2-3p
hsa_circRNA_104846	0.00373629	0.137758	2.52456	down	ASCRP3011639	hsa_circ_0087765	circBase	chr9	-	103070781	103072661	exonic	NM_017746	TEX10	TCTGCTCACTATAGAGAAAGGGGAAGCAGAACATCTAAGAAAGAGGCAGTTTTTCACAGT	232.25	301.375	7.69254	9.02857	213	259	259	198	391	299.5	313	202	7.70227	7.90857	7.37841	7.78091	9.78409	8.72703	9.02433	8.57882	hsa-miR-640	hsa-miR-708-5p	hsa-miR-183-5p	hsa-miR-450b-5p	hsa-miR-28-5p
hsa_circRNA_008685	0.0168314	0.255175	1.54307	down	ASCRP3011720	hsa_circ_0008685	circBase	chr4	+	10084818	10086070	antisense	NM_005112	WDR1	TCTTTGAGTCAAAGGATATTAATGAAAAGCCCGGCTCCCAGGACTGCTGGGTGTTCTCAG	532.75	371.25	8.68325	9.30906	521	492	556	562	326	345	391	423	8.79053	8.7083	8.27859	8.95558	9.47865	8.94236	9.36157	9.45365	hsa-miR-762	hsa-miR-4685-5p	hsa-miR-619-3p	hsa-miR-4691-3p	hsa-miR-6774-5p
hsa_circRNA_092467	0.021961	0.283436	1.86106	down	ASCRP3011815	hsa_circ_0000926	circBase	chr19	+	34687538	34712643	exonic	NM_015578	LSM14A	TGAATATAGGTCCTCACTAGGCTCATCGACTTCTTCATTCCAGTCCATGGGTTCTTATGG	1577.25	1198.62	10.1127	11.0088	1317	1494	2298	1200	1044	1290	1672	788.5	10.039	10.1821	10.2663	9.96346	11.3906	10.845	11.5205	10.2792	hsa-miR-4715-3p	hsa-miR-7161-3p	hsa-miR-4713-5p	hsa-miR-5193	hsa-miR-6818-3p
hsa_circRNA_405496	0.0178819	0.260456	1.7592	down	ASCRP3011941		25070500	chr16	+	75696982	75697501	intronic	ENST00000564671	TERF2IP	TGATAAAACAGTCTCCTCAAGTATGATAAGAAACATAGAACAAGCCACTCACTGCGCCCG	1089.75	827	9.63868	10.4536	1028.5	1126	908.5	1296	568	828	920	992	9.71916	9.79814	8.97153	10.0659	10.4157	10.2067	10.6158	10.5762	hsa-miR-4779	hsa-miR-4680-3p	hsa-miR-7158-3p	hsa-miR-4647	hsa-miR-4539
hsa_circRNA_007501	0.000904317	0.0871568	1.50427	down	ASCRP3011971	hsa_circ_0007501	circBase	chr7	-	5778906	5781446	exonic	NM_207111	RNF216	TGATCTGAATGTACAAATAAACCTCAGAGATCACGACCCAATCTCATCAAACCAGCTGCC	217	171.75	7.61435	8.20341	201	204	270	193	176	181	172	158	7.64484	7.64574	7.41262	7.75419	8.3076	8.01709	8.21488	8.27406	hsa-miR-3915	hsa-miR-4778-3p	hsa-miR-3160-5p	hsa-miR-6860	hsa-miR-1229-5p
hsa_circRNA_400049	0.0268288	0.303947	1.51365	down	ASCRP3012015	hsa_circ_0092331	circBase	chr19	+	18044057	18047197	intronic	ENST00000445755	CCDC124	TGATTCTGGGGGTGCTGAGTGCCGATGTCCCCTCCGGCCCCTGCTCCCCCCAGCATGTTC	16539.5	9458.88	13.4977	14.0957	14475	15653	16978	19052	8935.5	8013.5	8279.5	12607	13.5437	13.5646	13.2277	13.6549	14.571	13.7069	14.1532	13.9519	hsa-miR-30b-3p	hsa-miR-661	hsa-miR-619-5p	hsa-miR-485-5p	hsa-let-7e-5p
hsa_circRNA_104610	0.00389928	0.138816	1.62465	down	ASCRP3012076	hsa_circ_0006376	circBase	chr8	+	42812236	42819617	exonic	NM_032410	HOOK3	TGCAGCTCCAGACTCAATTAGAACAGCTCCAAGAAGAAACATTCAGCTGATGAGTAAAGA	342.75	274	8.12526	8.82539	333.5	343	428	266.5	222	333.5	346	194.5	8.21458	8.24176	7.94955	8.09515	8.72079	8.87501	9.18159	8.52416	hsa-miR-627-5p	hsa-miR-22-5p	hsa-miR-432-5p	hsa-miR-422a	hsa-miR-505-3p
hsa_circRNA_000990	0.000643196	0.0870743	2.13395	down	ASCRP3012181	hsa_circ_0001804	circBase	chr8	+	61458751	61459055	intronic	ENST00000262646	RAB2A	TGCTAGATCTCCAAACAGGGAGAGAGGGCTGAGATCTAGTTTTGGTTGGAAAACAAGTAA	169.125	204.25	7.34488	8.4384	150.5	190	193	143	217	256	209	135	7.33392	7.57305	7.05019	7.42235	8.70068	8.4967	8.46975	8.08649	hsa-miR-153-5p	hsa-miR-1264	hsa-miR-186-5p	hsa-miR-302a-5p	hsa-miR-130b-5p
hsa_circRNA_406475	0.0033346	0.131177	1.64277	down	ASCRP3012232		25070500	chr4	-	48597719	48597913	intronic	ENST00000264319	FRYL	TGCTGTTGATGTTATGATCTCACTATGACTAGATCTTTTTCCCTGTGAGTATCTTTGCTT	834.5	605.125	9.28057	9.99669	764.5	806	925	842.5	397	661	740.5	622	9.28684	9.33627	9.00151	9.49765	9.827	9.87616	10.3225	9.96111	hsa-miR-5692c	hsa-miR-5692b	hsa-miR-4760-3p	hsa-miR-26a-2-3p	hsa-miR-921
hsa_circRNA_102429	0.0252687	0.297327	1.546	down	ASCRP3012343	hsa_circ_0048807	circBase	chr19	-	6007022	6010262	exonic	NM_000635	RFX2	TGGAGATTCTCATCCCCGACGTGCTGAGGCCGGTCCCCAGTACCGGCCAGCCCAGAAGAC	426	304.375	8.39355	9.02209	406.5	407	418.5	472	289	292	314	322.5	8.46133	8.44931	7.92056	8.743	9.23909	8.66942	9.03199	9.14787	hsa-miR-30c-2-3p	hsa-miR-877-5p	hsa-miR-504-3p	hsa-miR-30c-1-3p	hsa-miR-512-3p
hsa_circRNA_400896	0.0160115	0.251506	1.666	down	ASCRP3012344		25242744	chr12	+	20782841	20792891	exonic	NM_000921	PDE3A	TGGAGATTGGATATAGGGATATTCCTTGTGCCCTCGCTAAAATTTCACCTCTTTCATCGC	685.875	482	8.96505	9.70144	578	584	1064	517.5	464	513	609	342	8.91673	8.91479	9.18008	8.8486	10.0767	9.48332	10.026	9.2197	hsa-miR-3938	hsa-miR-2467-5p	hsa-miR-221-3p	hsa-miR-623	hsa-miR-4291
hsa_circRNA_104600	0.0442076	0.357045	1.57976	down	ASCRP3012426	hsa_circ_0005927	circBase	chr8	+	42259305	42260979	exonic	NM_005662	VDAC3	TGGCATTGCTGCTAAGTACATGCTGGATTGTAGAACTTCTCTCTCTAAAGAAGAGTGGGA	694.75	521.625	9.02002	9.67972	685	551	828	715	285.5	479	559	763	9.12969	8.83808	8.83808	9.27422	9.21411	9.37131	9.8986	10.2349	hsa-miR-609	hsa-miR-758-5p	hsa-miR-548c-3p	hsa-miR-592	hsa-miR-452-3p
hsa_circRNA_002848	0.00150808	0.0991916	3.00237	down	ASCRP3012471	hsa_circ_0002848	circBase	chr3	+	61608136	61617668	intronic	ENST00000295874	PTPRG	TGGGAGCCACATATAGGGAGTGATCAATTCTGCAAAGTGACAGATTGCAGTACGTATTTT	127.875	238.25	7.0602	8.64631	121	146	143	101.5	267	263	306	117	7.11251	7.28343	6.76354	7.08135	9.11548	8.52825	8.99966	7.94184	hsa-miR-4446-5p	hsa-let-7e-5p	hsa-miR-4739	hsa-miR-4695-5p	hsa-let-7d-5p
hsa_circRNA_059571	0.0014709	0.0991916	1.66666	down	ASCRP3012500	hsa_circ_0059571	circBase	chr20	-	20553518	20620544	exonic	NM_020343	RALGAPA2	TGGTACAAACTAGCAAAGTAAAGATATATCCAGAAGAAATCACTCCACTCCTACCAGCCA	369.25	284.5	8.18698	8.92394	301	342	551	283	261.5	305	350	221.5	8.07646	8.23831	8.27697	8.15616	9.05329	8.75245	9.21153	8.67849	hsa-miR-4436b-5p	hsa-miR-4748	hsa-miR-4464	hsa-miR-511-5p	hsa-miR-103a-2-5p
hsa_circRNA_102849	0.000240042	0.0868805	1.76206	down	ASCRP3012513	hsa_circ_0005904	circBase	chr2	+	172305190	172314585	exonic	NM_025000	DCAF17	TGGTCAGACTCTATAGCTTCCAAACCATCGCTGAACAGGGAGATATACTTCCCAATTCAT	217.5	204.375	7.59921	8.41647	181.5	207	301	180.5	176	233	244.5	164	7.52212	7.67207	7.52616	7.67648	8.29455	8.34975	8.70219	8.31937	hsa-let-7g-5p	hsa-let-7i-5p	hsa-miR-98-5p	hsa-miR-141-3p	hsa-miR-545-3p
hsa_circRNA_403103	0.00187204	0.106117	5.21762	down	ASCRP3012525		25242744	chr4	+	26364067	26388013	exonic	NM_203284	RBPJ	TGGTGAGCGGCCTCCACCTAAACGACTTACTAGTCATTGAAATTATGAGACTATCATTCA	1654.12	3507	10.2155	12.5989	1564	1858	1531	1663.5	3765	3468	4659	2136	10.284	10.5146	9.66878	10.3946	13.3601	12.3563	13.1304	11.5488	hsa-miR-616-5p	hsa-miR-548ai	hsa-miR-570-5p	hsa-miR-218-1-3p	hsa-miR-2052
hsa_circRNA_004803	0.00168372	0.104413	2.13717	down	ASCRP3012546	hsa_circ_0004803	circBase	chr4	+	2492063	2502465	exonic	NM_002938	RNF4	TGGTTGATCTGACTCACAATGACTCTGTTGTGGACTTGAAAATACTGGAAATCTGTCCGG	343.25	347.5	8.12012	9.21582	298.5	353.5	454	267	331.5	382.5	447	229	8.07161	8.28079	8.03703	8.09107	9.50312	9.06876	9.56191	8.7295	hsa-miR-4677-5p	hsa-miR-9-5p	hsa-miR-4289	hsa-miR-6842-5p	hsa-miR-6776-3p
hsa_circRNA_052502	0.0024854	0.114321	1.58542	down	ASCRP3012655	hsa_circ_0052502	circBase	chr2	-	9000742	9098771	exonic	NM_138799	MBOAT2	TGTGCTTCTTTCTATAAAACCATCACTCACGTTTTACAGGTCAACTTTGTAGTGTGCCAA	389.75	299.5	8.29607	8.96093	358.5	364	462	374.5	229	312	321	336	8.32221	8.32066	8.05279	8.48862	8.80537	8.7869	9.06671	9.18476	hsa-miR-5197-5p	hsa-miR-5683	hsa-miR-548d-5p	hsa-miR-548ar-5p	hsa-miR-548o-5p
hsa_circRNA_102025	0.00081125	0.0871127	3.2523	down	ASCRP3012664	hsa_circ_0007542	circBase	chr17	+	29483000	29497015	exonic	NM_000267	NF1	TGTGGATTGTGCAAAATTAAAACGACTCCTGAAGGCTTCCAATAAAAACAGGACAGCAGA	569.875	807.625	8.7591	10.4606	555.5	651	575	498	748	840.5	1028	614	8.86911	9.03702	8.32533	8.80496	10.8719	10.2219	10.8118	9.93665	hsa-miR-9-5p	hsa-miR-511-5p	hsa-miR-185-5p	hsa-miR-33a-5p	hsa-miR-656-5p
hsa_circRNA_031268	0.00574492	0.163536	1.50985	down	ASCRP3012690	hsa_circ_0031268	circBase	chr14	-	23495059	23502883	exonic	NM_002797	PSMB5	TGTTAACATTACACTACTCACTACTCAATCTCATTCCGCCATGGAGTCATAGTTGCAGCT	321	240	8.02345	8.61786	279	267	485	253	174.5	291	293.5	201	8.00006	7.92893	8.12368	8.04116	8.28434	8.67243	8.94236	8.57232	hsa-miR-646	hsa-miR-5694	hsa-miR-4691-3p	hsa-miR-3612	hsa-miR-6815-5p
hsa_circRNA_103631	0.00242938	0.114321	2.07617	down	ASCRP3012746	hsa_circ_0069618	circBase	chr4	-	42553214	42558057	exonic	NM_006095	ATP8A1	TGTTTTCACTGGAAGAACACCCGACTCGGTGATTATAGATTCAGCAGAACTCACAGTTTG	78.75	116.25	6.61254	7.66647	69	75	106	65	173	107	111	74	6.60047	6.69423	6.50024	6.65523	8.25341	7.34807	7.65046	7.41393	hsa-miR-620	hsa-miR-542-3p	hsa-miR-22-5p	hsa-miR-647	hsa-miR-570-3p
hsa_circRNA_104903	0.00771242	0.187771	1.57171	down	ASCRP3012779	hsa_circ_0088353	circBase	chr9	-	124736287	124752049	exonic	NM_001139442	TTLL11	TTAAGAAGAAAAGAGAGAATCAGTTCAAATGGTGAAAGACGATGACCCCTCCTGGAAGCC	584.875	417.75	8.79819	9.45053	576	564.5	647	552	320	393.5	457	500.5	8.91479	8.87238	8.47743	8.92816	9.44838	9.09643	9.59065	9.66666	hsa-miR-23b-5p	hsa-miR-518c-5p	hsa-miR-193a-5p	hsa-miR-516b-5p	hsa-miR-7-5p
hsa_circRNA_103083	0.0127954	0.229892	1.50461	down	ASCRP3012815	hsa_circ_0060848	circBase	chr20	-	50071084	50140135	exonic	NM_001258294	NFATC2	TTACATCCGAGTCCAAAGTTGTGTTTACTGAGAAGACCACAGAACCTCGCCAATAATGTC	234.375	176.75	7.65191	8.24131	164	237	350	186.5	212	197	180	118	7.41605	7.79682	7.69619	7.69858	8.63589	8.12579	8.2617	7.94184	hsa-miR-1301-3p	hsa-miR-593-5p	hsa-miR-500a-3p	hsa-miR-378a-3p	hsa-miR-140-3p
hsa_circRNA_404685	0.00189061	0.106117	1.58943	down	ASCRP3012872		25070500	chr1	-	236175220	236212289	exonic	NM_002508	NID1	TTATCAGGGAGACGGCTTCCGTTGCGTGCCCGGAGGTCACCACAAATGGCATCATTGCTA	104.5	107.5	6.86778	7.53629	96	99	131	92	102	117	123	88	6.87662	6.92613	6.68122	6.98716	7.28285	7.45966	7.79154	7.61111	hsa-miR-3692-5p	hsa-miR-1254	hsa-miR-6776-5p	hsa-miR-6762-5p	hsa-miR-6741-5p
hsa_circRNA_002006	0.00766735	0.187771	1.58464	down	ASCRP3012974	hsa_circ_0001837	circBase	chr9	+	4841204	4860901	sense overlapping	NM_005772	RCL1	TTCATTGTATTTATATGTGAGGGATGGATGGCTGCGGGGCTCCAAAATGACATCCTTAAC	189.375	162.625	7.46236	8.12651	186	184	207.5	180	186	158	154.5	152	7.52469	7.52958	7.12796	7.66719	8.39259	7.82099	8.06045	8.23201	hsa-miR-329-5p	hsa-miR-635	hsa-miR-651-3p	hsa-miR-185-5p	hsa-miR-26b-3p
hsa_circRNA_001101	0.000412642	0.0870354	2.50722	down	ASCRP3012985	hsa_circ_0001101	circBase	chr2	-	224746658	224760347	exonic	NM_020830	WDFY1	TTCCAAGTCCGGGTTTGTGATTCTTGTTACGACTCCATCAAAGATGAAGAGTAGTGTCGC	552.75	631.625	8.72588	10.052	482	587	627	515	417	721	848.5	540	8.70068	8.92002	8.43839	8.84442	9.91138	10.013	10.4982	9.78532	hsa-miR-188-3p	hsa-miR-6733-3p	hsa-miR-3657	hsa-miR-4433b-5p	hsa-miR-4433a-5p
hsa_circRNA_040629	0.000914997	0.0875607	1.56046	down	ASCRP3013026	hsa_circ_0040629	circBase	chr16	+	81929411	81946321	exonic	NM_002661	PLCG2	TTCCTGATCCGGAAGCGAGAGGGGAGCGACTCCTATGCCATCACCTTCAGTGGACTGCTG	293.625	223.75	7.94508	8.58704	263	278	373.5	260	226	232.5	230.5	206	7.94616	7.98834	7.77926	8.06654	8.77349	8.35338	8.61564	8.60567	hsa-miR-6868-3p	hsa-miR-4710	hsa-miR-34a-5p	hsa-miR-6736-5p	hsa-miR-1226-5p
hsa_circRNA_030281	0.000367476	0.0868805	1.60224	down	ASCRP3013114	hsa_circ_0030281	circBase	chr13	-	50642232	50649789	exonic	NR_002612	DLEU2	TTCTTACCTTGTTTTGACCTGTAGCAGAGAACCAATTCTGGAGAACAGCCTCACTTCTTT	238.375	200.875	7.69967	8.37975	204	225.5	328	196	162	238	223	180.5	7.65807	7.75189	7.63035	7.75836	8.1434	8.37861	8.57177	8.42524	hsa-miR-5700	hsa-miR-26b-3p	hsa-miR-4663	hsa-miR-7156-5p	hsa-miR-6830-5p
hsa_circRNA_015382	0.00090371	0.0871568	1.58783	down	ASCRP3013163	hsa_circ_0015382	circBase	chr1	+	176563659	176564731	exonic	NM_020318	PAPPA2	TTGACCCTGACTCACCCAAGAGGTGTGTTTGATAACTGCTCCCACACTGTCAGTGACAAA	1871.75	1235.12	10.3985	11.0656	1748.5	1807	2123	1808.5	938	1315	1296	1391.5	10.4635	10.4701	10.1556	10.5049	11.2121	10.8849	11.1544	11.011	hsa-miR-1238-5p	hsa-miR-4758-5p	hsa-miR-4494	hsa-miR-185-3p	hsa-miR-4745-5p
hsa_circRNA_103818	0.00110659	0.0892868	1.7396	down	ASCRP3013186	hsa_circ_0072279	circBase	chr5	-	37352838	37358253	exonic	NM_004298	NUP155	TTGCAAACAGAGGAGACCTTGCCTATTTTGATGGACTTAGTGAGACTATTCTTGCTGTGG	215.25	194.125	7.56687	8.36562	203.5	191	322.5	144	195	216	234.5	131	7.64776	7.57044	7.61111	7.43814	8.4967	8.24611	8.64926	8.07042	hsa-miR-665	hsa-miR-874-5p	hsa-miR-188-3p	hsa-miR-29b-2-5p	hsa-miR-1271-3p
hsa_circRNA_031809	0.00701416	0.179592	1.71607	down	ASCRP3013263	hsa_circ_0031809	circBase	chr14	-	50269170	50272851	exonic	NM_004713	NEMF	TTGTACAAGTGAACTCATATCAGAAGAAATGGAACAATTAGGAGAACCCATCCCCCCACG	1501.75	1097.38	10.0811	10.8602	1587	1476	1456	1488	744	1056	1131	1458.5	10.3125	10.1589	9.60824	10.2448	10.8641	10.5541	10.973	11.0496	hsa-miR-4659b-3p	hsa-miR-4659a-3p	hsa-miR-1252-5p	hsa-miR-1202	hsa-miR-20b-5p
hsa_circRNA_102391	0.0021876	0.110551	1.6825	down	ASCRP3013286	hsa_circ_0047997	circBase	chr18	+	74649111	74659608	exonic	NM_007345	ZNF236	TTGTGAAGAAATAGCCTACCAGAACTTAACACTACAAGCGGAAGCCTTCCTTCAACAACA	204.125	186.75	7.53283	8.28344	193	180	269.5	174	161	183	186	217	7.58436	7.50896	7.40653	7.63149	8.12644	8.03237	8.31644	8.65849	hsa-miR-125a-5p	hsa-miR-125b-5p	hsa-miR-497-5p	hsa-miR-611	hsa-miR-532-3p
hsa_circRNA_404597	0.0399375	0.345326	1.5937	down	ASCRP3013353		25070500	chr1	+	159020527	159020864	intronic	ENST00000295809	IFI16	TTTATTTGGTCACTACAGGAGGTTAAAGAAAAGTCCCCTCCCGCCTAATTTTTCACGTCC	6545.12	4034.25	12.1633	12.8357	5604	6670	6976	6930.5	3891.5	3273	3973.5	4999	12.0816	12.3096	11.9185	12.3435	13.4049	12.2554	12.9218	12.7606	hsa-miR-4691-3p	hsa-miR-5585-3p	hsa-miR-3976	hsa-miR-4432	hsa-miR-633
hsa_circRNA_407293	0.00986961	0.207094	1.54813	down	ASCRP3013380		25070500	chrX	-	67283695	67293141	exonic	NM_002547	OPHN1	TTTCCACATAAAGAGACCAGCTCCCCGGCCCCTGGCCCACCACAAGGAGGATCTATTTAG	3396.75	2087	11.2319	11.8625	3153	3327	3837	3270	1812	2218	2188	2130	11.2778	11.3239	11.019	11.307	12.2452	11.7082	11.9568	11.5396	hsa-miR-6737-5p	hsa-miR-5572	hsa-miR-6812-5p	hsa-miR-4763-3p	hsa-miR-6787-5p
hsa_circRNA_073009	0.00072707	0.0871127	1.99386	down	ASCRP3013414	hsa_circ_0073009	circBase	chr5	-	73923233	73925817	exonic	ENST00000302351	ENC1	TTTCTCTTCACTCACTCCATCACTCGATGAGATAATATGAGATTTCTACTTCGGAGAGGC	1276.38	1068.62	9.84256	10.8381	1220.5	1221.5	1574	1089.5	741	1274.5	1341	918	9.93432	9.8986	9.70863	9.82867	10.8598	10.821	11.2008	10.4709	hsa-miR-6734-3p	hsa-miR-6793-3p	hsa-miR-6760-5p	hsa-miR-6756-5p	hsa-miR-942-5p
hsa_circRNA_100823	0.00221056	0.110813	1.61154	down	ASCRP3013478	hsa_circ_0005795	circBase	chr11	-	58317258	58322413	exonic	NM_004811	LPXN	TTTGGTGCAGAAGTGAAGCCCAAGAGCCAAAGGAATCACCACCACCTTCTAAAACGTCAG	328.125	247.5	8.06138	8.74982	308.5	298	439	267	271	292	223.5	203.5	8.10522	8.05772	7.98745	8.09515	9.13928	8.69048	8.58441	8.58511	hsa-miR-302a-3p	hsa-miR-103a-2-5p	hsa-miR-520d-3p	hsa-miR-373-3p	hsa-miR-302c-3p
hsa_circRNA_012123	0.00148048	0.0991916	1.97124	down	ASCRP3013493	hsa_circ_0012123	circBase	chr1	+	44441761	44443967	exonic	uc001clf.3	ATP6V0B	TTTGTGAAATAAACTTGGTATTTGTCTGGGTCAGTTCCTGACGGAGACTTCGCCCTTCAT	496	462.875	8.5927	9.57181	523	461	560	440	303.5	482	575	491	8.79655	8.6212	8.28835	8.6647	9.33274	9.37681	9.94269	9.63498	hsa-miR-7845-5p	hsa-miR-6133	hsa-miR-6808-5p	hsa-miR-1324	hsa-miR-4644
hsa_circRNA_049241	0.00981877	0.207094	2.49977	down	ASCRP3013497	hsa_circ_0049241	circBase	chr19	+	10395790	10397291	exonic	NM_000201	ICAM1	TTTGTGTTAGTTAATAAAGCTTTCTCAACTGCCCCCCCCGGTATGAGATTGTCATCATCA	6292.12	6261.75	12.1169	13.4387	6206	5801	5413	7748.5	6425	4135	6274	8213	12.2624	12.1125	11.5818	12.5109	14.0825	12.6575	13.5961	13.4187	hsa-miR-4739	hsa-miR-1273g-3p	hsa-miR-17-3p	hsa-miR-5189-5p	hsa-miR-6775-3p
hsa_circRNA_102329	0.00364025	0.136439	1.64755	down	ASCRP3013531	hsa_circ_0047270	circBase	chr18	+	21644103	21663045	exonic	NM_153211	TTC39C	TTTTCAAGGGACGGATACAACGACTAGAGAAATCATAGCCCACTAATGAGTTTTGGAGCC	72.75	87.625	6.55854	7.27885	65	67	98	61	131	79	82.5	58	6.5517	6.61198	6.43443	6.63603	7.68659	6.99213	7.29722	7.13947	hsa-miR-670-3p	hsa-miR-490-5p	hsa-miR-103a-2-5p	hsa-miR-30d-3p	hsa-miR-657
