# Supplementary material for: Differentially Expressed Circular RNAs and Their Therapeutic Mechanism in Non-segmental Vitiligo Patients Treated With Methylprednisolone
Source: Front Med (Lausanne). 2022 May 16;9:839066. doi: 10.3389/fmed.2022.839066 (PMC9149005; doi:10.3389/fmed.2022.839066)
Supplement: Supplementary file 1 [file Data_Sheet_1.ZIP › Additional files/GO Analysis Report/GO_GC_vs_control_down/BP_result(Human).xls]

## Sheet: BP
#Column "GO.ID" stands for the ID of gene ontology term
#Column "Term" stands for the name of gene ontology term
#Column "Ontology" stands for the ontology of GOID belongs to
#Column "Count" stands for the number of DE genes associated with the listed GOID
#Column "Pop.Hits" stands for the number of background population genes associated with the listed GOID
#Column "List.Total" stands for the total number of DE genes
#Column "Pop.Total" stands for the total number of background population genes
#Column "Fold.Enrichment" stands for the Fold Enrichment value of the GOID, it equals (Count/Pop.Hits)/(List.Total/Pop.Total)
#Column "Pvalue" stands for the significance testing value of the GOID
#Column "FDR" stands for the false discovery rate of the GOID, using Benjamini & Hochberg (1995) method
#Column "Enrichment.Score" stands for the Enrichment Score value of the GOID, it equals (-log10(Pvalue))
#Column "Gene.Ratio" stands for the Gene Ratio value genes associated with the GOID, it equals (Count/List.Total)
#Column "GENES" stands for the DE genes associated with the GOID
GO.ID	Term	Ontology	Count	Pop.Hits	List.Total	Pop.Total	Fold.Enrichment	Pvalue	FDR	Enrichment.Score	Gene.Ratio	GENES
GO:0006996	organelle organization	Biological process	96	4048	262	18866	1.70769	1.10689e-08	7.81355e-05	7.9559	0.366412	RPS27L//RPS14//GABARAP//AMBRA1//MYH9//TUBA1B//TTLL11//TBCEL//GAPDH//CFAP44//PARD3//DNM2//TERF2IP//NUP155//CCSER2//RFX2//TMF1//GATAD1//RBL1//NASP//MORC2//SCMH1//TADA2A//CRAT//PITRM1//PITPNB//SIRT5//CHCHD10//LARP4//ZMYM4//CORO1C//MYO19//TUBGCP2//MIA3//HUWE1//PLEKHM2//GOLPH3L//RAB2A//ABCD4//HOOK3//CLN6//PPT1//DYNC1H1//DDX11//PDS5B//NEK9//KPNB1//SDCCAG8//GCLM//TFRC//GSK3B//TRRAP//PRDM5//EYA3//CTCF//D…
GO:0033036	macromolecule localization	Biological process	79	3173	262	18866	1.79282	5.59643e-08	0.000189382	7.25209	0.301527	NFASC//CDC40//NUP155//SMG1//ALKBH5//FIP1L1//GABARAP//KPNB1//RANBP17//KPNA5//PARD3//ARL6IP1//RPL13A//RPL18A//RPL37A//RPS14//CRAT//PITRM1//ATP8A1//RABL2B//AP3S1//TBC1D1//RPH3AL//FAF1//MIA3//CANX//THBS1//SETD2//FTO//AGAP1//SLC15A4//GDI2//MYH9//NASP//PPT1//RAB2A//ANKRD27//HOOK3//PKDCC//ABCD4//OSBPL10//PITPNB//LDLR//NRIP1//PLEKHM2//DNM2//ATP6V0B//TFRC//MDM2//DYNLRB1//RAB11FIP5//KLHL21//NF1//ZDHHC17//G…
GO:0071840	cellular component organization or biogenesis	Biological process	135	6717	262	18866	1.44723	8.04854e-08	0.000189382	7.09428	0.515267	RPS27L//RPS14//GABARAP//AMBRA1//NAT10//MYH9//TUBA1B//TTLL11//TBCEL//GAPDH//CFAP44//PARD3//SRPK2//DNM2//RCL1//NOL10//TERF2IP//NUP155//PAPPA2//DDR1//CCSER2//RFX2//TMF1//DOCK2//PLCG2//KPNB1//GATAD1//RBL1//NASP//MORC2//SCMH1//TADA2A//DDX17//TEX10//CRAT//PITRM1//DOCK1//OPHN1//PITPNB//SIRT5//CHCHD10//LARP4//ZMYM4//CORO1C//MYO19//TUBGCP2//MIA3//HUWE1//PLEKHM2//GOLPH3L//RAB2A//ABCD4//HOOK3//CLN6//PPT1//D…
GO:0016043	cellular component organization	Biological process	131	6526	262	18866	1.44545	1.76233e-07	0.000311008	6.75391	0.5	RPS27L//RPS14//GABARAP//AMBRA1//MYH9//TUBA1B//TTLL11//TBCEL//GAPDH//CFAP44//PARD3//SRPK2//DNM2//TERF2IP//NUP155//PAPPA2//DDR1//CCSER2//RFX2//TMF1//DOCK2//PLCG2//KPNB1//GATAD1//RBL1//NASP//MORC2//SCMH1//TADA2A//CRAT//PITRM1//DOCK1//OPHN1//PITPNB//SIRT5//CHCHD10//LARP4//ZMYM4//CORO1C//MYO19//TUBGCP2//MIA3//HUWE1//PLEKHM2//GOLPH3L//RAB2A//ABCD4//HOOK3//CLN6//PPT1//DYNC1H1//DDX11//PDS5B//NEK9//SDCCAG…
GO:0008104	protein localization	Biological process	69	2788	262	18866	1.78211	6.91481e-07	0.000976233	6.16022	0.263359	NFASC//SMG1//CDC40//ALKBH5//FIP1L1//NUP155//GABARAP//KPNB1//RANBP17//KPNA5//PARD3//ARL6IP1//RPL13A//RPL18A//RPL37A//RPS14//CRAT//PITRM1//RABL2B//AP3S1//TBC1D1//RPH3AL//FAF1//MIA3//CANX//SETD2//AGAP1//SLC15A4//GDI2//MYH9//NASP//PPT1//RAB2A//ANKRD27//HOOK3//PKDCC//PLEKHM2//DNM2//ATP6V0B//TFRC//MDM2//DYNLRB1//RAB11FIP5//KLHL21//NF1//ZDHHC17//GOLPH3L//ACTB//CORO1C//MCC//RANGAP1//GSK3B//GAPDH//CHCHD10…
GO:0051641	cellular localization	Biological process	80	3493	262	18866	1.64919	1.53484e-06	0.00180574	5.81394	0.305344	DOCK2//NFASC//HABP4//THBS1//WDR1//CDC40//NUP155//SMG1//ALKBH5//FIP1L1//GABARAP//KPNB1//RANBP17//KPNA5//PARD3//ARL6IP1//RPL13A//RPL18A//RPL37A//RPS14//CRAT//PITRM1//RABL2B//AP3S1//TBC1D1//RPH3AL//DYNC1H1//MIA3//TRAPPC4//PPT1//HOOK3//SETD2//PDE4D//ABCD4//PIP5K1C//DNM2//CORO1C//MYO19//TUBA1B//SLC30A7//PLEKHM2//MYH9//SPAG9//MDM2//ANKRD27//DYNLRB1//RAB11FIP5//KLHL21//NF1//PKDCC//GOLPH3L//HUWE1//ATP8A1…
GO:0045184	establishment of protein localization	Biological process	54	2080	262	18866	1.86943	3.99613e-06	0.00402981	5.39836	0.206107	SMG1//CDC40//ALKBH5//FIP1L1//NUP155//GABARAP//KPNB1//RANBP17//KPNA5//PARD3//ARL6IP1//RPL13A//RPL18A//RPL37A//RPS14//CRAT//PITRM1//RABL2B//AP3S1//TBC1D1//RPH3AL//MIA3//CANX//SETD2//AGAP1//SLC15A4//GDI2//MYH9//NASP//PPT1//RAB2A//ANKRD27//HOOK3//PKDCC//DNM2//ATP6V0B//TFRC//DYNLRB1//RAB11FIP5//NF1//ZDHHC17//GOLPH3L//RANGAP1//GSK3B//MDM2//GAPDH//KLF7//BCR//HK1//OPHN1//HUWE1//UBL5//CORO1C//MCC
GO:0034613	cellular protein localization	Biological process	52	1984	262	18866	1.8873	4.79979e-06	0.00423522	5.31878	0.198473	NFASC//SMG1//CDC40//ALKBH5//FIP1L1//NUP155//GABARAP//KPNB1//RANBP17//KPNA5//PARD3//ARL6IP1//RPL13A//RPL18A//RPL37A//RPS14//CRAT//PITRM1//RABL2B//AP3S1//TBC1D1//RPH3AL//SETD2//MDM2//DYNLRB1//KLHL21//NF1//PKDCC//GOLPH3L//RANGAP1//GSK3B//CHCHD10//BCR//TERF2IP//MIA3//CTCF//CEP83//HOOK3//HK1//SH3PXD2B//DNM2//OPHN1//GPR137B//TFRC//ACTB//TMEM59//STAC//HUWE1//UBL5//GNAI1//RAB11FIP5//NEDD4L
GO:0070727	cellular macromolecule localization	Biological process	52	1993	262	18866	1.87877	5.46552e-06	0.00428679	5.26237	0.198473	NFASC//SMG1//CDC40//ALKBH5//FIP1L1//NUP155//GABARAP//KPNB1//RANBP17//KPNA5//PARD3//ARL6IP1//RPL13A//RPL18A//RPL37A//RPS14//CRAT//PITRM1//RABL2B//AP3S1//TBC1D1//RPH3AL//SETD2//MDM2//DYNLRB1//KLHL21//NF1//PKDCC//GOLPH3L//RANGAP1//GSK3B//CHCHD10//BCR//TERF2IP//MIA3//CTCF//CEP83//HOOK3//HK1//SH3PXD2B//DNM2//OPHN1//GPR137B//TFRC//ACTB//TMEM59//STAC//HUWE1//UBL5//GNAI1//RAB11FIP5//NEDD4L
GO:0015031	protein transport	Biological process	51	1985	262	18866	1.85007	1.055e-05	0.00744725	4.97675	0.194656	SMG1//CDC40//ALKBH5//FIP1L1//NUP155//GABARAP//KPNB1//RANBP17//KPNA5//PARD3//ARL6IP1//RPL13A//RPL18A//RPL37A//RPS14//CRAT//PITRM1//RABL2B//AP3S1//TBC1D1//RPH3AL//MIA3//CANX//SETD2//DNM2//ATP6V0B//TFRC//DYNLRB1//RAB11FIP5//NF1//ZDHHC17//PKDCC//GOLPH3L//RANGAP1//GSK3B//MDM2//GAPDH//KLF7//BCR//OPHN1//HUWE1//UBL5//AGAP1//SLC15A4//GDI2//MYH9//NASP//PPT1//RAB2A//ANKRD27//HOOK3
GO:0015833	peptide transport	Biological process	51	2026	262	18866	1.81263	1.84588e-05	0.0118455	4.7338	0.194656	SMG1//CDC40//ALKBH5//FIP1L1//NUP155//GABARAP//KPNB1//RANBP17//KPNA5//PARD3//ARL6IP1//RPL13A//RPL18A//RPL37A//RPS14//CRAT//PITRM1//SLC15A4//RABL2B//AP3S1//TBC1D1//RPH3AL//MIA3//CANX//SETD2//AGAP1//GDI2//MYH9//NASP//PPT1//RAB2A//ANKRD27//HOOK3//PKDCC//DNM2//ATP6V0B//TFRC//DYNLRB1//RAB11FIP5//NF1//ZDHHC17//GOLPH3L//RANGAP1//GSK3B//MDM2//GAPDH//KLF7//BCR//OPHN1//HUWE1//UBL5
GO:0044265	cellular macromolecule catabolic process	Biological process	35	1203	262	18866	2.09499	2.695e-05	0.014742	4.56944	0.133588	SMG1//RPL13A//RPL18A//RPL37A//RPS14//CNOT11//CNOT8//KPNB1//HUWE1//NEDD4L//MDM2//RNF111//HECW2//USP42//UBE3B//PSMB5//ENC1//GSK3B//FAF1//PCBP2//RNF216//RNF4//IGF2BP3//ALKBH5//PUM1//DDX6//PPT1//TAF15//TMF1//FTO//SIRT6//OPHN1//LDLR//NEMF//CLN6
GO:0071702	organic substance transport	Biological process	64	2800	262	18866	1.64589	2.73879e-05	0.014742	4.56244	0.244275	ARL6IP1//CDC40//NUP155//SMG1//ALKBH5//FIP1L1//GABARAP//KPNB1//RANBP17//KPNA5//PARD3//RPL13A//RPL18A//RPL37A//RPS14//CRAT//PITRM1//SLC15A4//SLC3A2//ATP8A1//RABL2B//AP3S1//TBC1D1//RPH3AL//MIA3//CANX//THBS1//SETD2//AGAP1//GDI2//MYH9//NASP//PPT1//RAB2A//ANKRD27//HOOK3//PKDCC//SLC23A2//VDAC3//ABCD4//OSBPL10//PITPNB//LDLR//DNM2//ATP6V0B//TFRC//DYNLRB1//RAB11FIP5//NF1//ZDHHC17//GOLPH3L//SIRT6//RANGAP1//…
GO:0042886	amide transport	Biological process	51	2061	262	18866	1.78185	2.92376e-05	0.014742	4.53406	0.194656	SMG1//CDC40//ALKBH5//FIP1L1//NUP155//GABARAP//KPNB1//RANBP17//KPNA5//PARD3//ARL6IP1//RPL13A//RPL18A//RPL37A//RPS14//CRAT//PITRM1//SLC15A4//RABL2B//AP3S1//TBC1D1//RPH3AL//MIA3//CANX//SETD2//AGAP1//GDI2//MYH9//NASP//PPT1//RAB2A//ANKRD27//HOOK3//PKDCC//DNM2//ATP6V0B//TFRC//DYNLRB1//RAB11FIP5//NF1//ZDHHC17//GOLPH3L//RANGAP1//GSK3B//MDM2//GAPDH//KLF7//BCR//OPHN1//HUWE1//UBL5
GO:0071705	nitrogen compound transport	Biological process	56	2370	262	18866	1.70145	4.04728e-05	0.0190465	4.39284	0.21374	ARL6IP1//CDC40//NUP155//SMG1//ALKBH5//FIP1L1//GABARAP//KPNB1//RANBP17//KPNA5//PARD3//RPL13A//RPL18A//RPL37A//RPS14//CRAT//PITRM1//SLC15A4//SLC3A2//RABL2B//AP3S1//TBC1D1//RPH3AL//MIA3//CANX//SETD2//AGAP1//GDI2//MYH9//NASP//PPT1//RAB2A//ANKRD27//HOOK3//PKDCC//SLC23A2//VDAC3//DNM2//ATP6V0B//TFRC//DYNLRB1//RAB11FIP5//NF1//ZDHHC17//GOLPH3L//RANGAP1//GSK3B//MDM2//GAPDH//IGF2BP3//ACTB//KLF7//BCR//OPHN1/…
GO:0051649	establishment of localization in cell	Biological process	63	2795	262	18866	1.62307	4.94463e-05	0.0218151	4.30587	0.240458	HABP4//THBS1//WDR1//CDC40//NUP155//SMG1//ALKBH5//FIP1L1//GABARAP//KPNB1//RANBP17//KPNA5//PARD3//ARL6IP1//RPL13A//RPL18A//RPL37A//RPS14//CRAT//PITRM1//RABL2B//AP3S1//TBC1D1//RPH3AL//DYNC1H1//MIA3//TRAPPC4//PPT1//HOOK3//SETD2//PDE4D//ABCD4//PIP5K1C//DNM2//CORO1C//MYO19//TUBA1B//ANKRD27//DYNLRB1//RAB11FIP5//SPAG9//NF1//HUWE1//ATP8A1//SLC15A4//DOCK2//NFASC//GDI2//BCR//RANGAP1//GSK3B//MDM2//OPHN1//ACT…
GO:0043547	positive regulation of GTPase activity	Biological process	17	406	262	18866	3.0151	5.69505e-05	0.0236479	4.2445	0.0648855	TBC1D1//CORO1C//TIAM2//RALGAPA2//RANGAP1//BCR//AGAP1//DOCK1//DOCK2//GDI2//GSK3B//ICAM1//MYO9B//NF1//OPHN1//ANKRD27//STARD13
GO:0006417	regulation of translation	Biological process	18	450	262	18866	2.88031	6.22048e-05	0.0243947	4.20618	0.0687023	IGF2BP3//RPL13A//GAPDH//CAPRIN1//ENC1//CNOT8//LARP4//KRT17//RPS27L//NAT10//THBS1//HABP4//FTO//PUM1//NEMF//LSM14A//CNOT11//RPS14
GO:0051128	regulation of cellular component organization	Biological process	56	2429	262	18866	1.66012	7.98126e-05	0.0296525	4.09793	0.21374	PAPPA2//DDR1//PLCG2//DNM2//HUWE1//TFRC//GSK3B//MOB2//ENC1//MDM2//PTPRG//HECW2//OPHN1//KRT17//CRLF3//PPT1//SLIT3//BMPR2//WDR1//ICAM1//CTCF//DYRK1A//FAF1//SIRT6//SMG1//TERF2IP//NAT10//FBLIM1//TADA2A//ANKRD27//PDE3A//NEDD4L//DDX11//TIAM2//CAPRIN1//SH3PXD2B//CORO1C//THBS1//DYNC1H1//GNAI1//ATP8A1//MYO19//RNF4//SPI1//MORC2//CHCHD10//RPL13A//NFATC2//SDCCAG8//VDAC3//PDE4DIP//ARL6IP1//PLEKHM2//UBL5//MYH9/…
GO:0033365	protein localization to organelle	Biological process	29	982	262	18866	2.1265	0.000107534	0.037954	3.96846	0.110687	KPNB1//RANBP17//NUP155//KPNA5//RPL13A//RPL18A//RPL37A//RPS14//CRAT//PITRM1//MDM2//KLHL21//NF1//RANGAP1//CHCHD10//TERF2IP//MIA3//CTCF//CEP83//HOOK3//HK1//DNM2//OPHN1//GPR137B//GSK3B//TFRC//HUWE1//UBL5//SETD2
GO:0007010	cytoskeleton organization	Biological process	37	1399	262	18866	1.90442	0.000115677	0.038884	3.93675	0.141221	MYH9//TUBA1B//GABARAP//TTLL11//TBCEL//GAPDH//CFAP44//PARD3//CCSER2//CORO1C//MYO19//TUBGCP2//DYNC1H1//SDCCAG8//DOCK2//FLNB//PIP5K1C//NF1//OPHN1//BCR//MOB2//STARD13//WDR1//ICAM1//KPNB1//DYRK1A//HOOK3//KRT17//STARD9//SH3PXD2B//GNAI1//GSK3B//RNF4//ACTB//SETD2//LARP4//ZMYM4
GO:0006913	nucleocytoplasmic transport	Biological process	15	354	262	18866	3.05117	0.00013654	0.042272	3.86474	0.0572519	CDC40//NUP155//SMG1//ALKBH5//FIP1L1//KPNB1//RANBP17//KPNA5//SETD2//NF1//RANGAP1//GSK3B//MDM2//NEMF//BACH2
GO:0051168	nuclear export	Biological process	11	204	262	18866	3.88276	0.000137733	0.042272	3.86096	0.0419847	CDC40//NUP155//SMG1//ALKBH5//FIP1L1//RANBP17//SETD2//RANGAP1//GSK3B//MDM2//NEMF
GO:0043087	regulation of GTPase activity	Biological process	18	481	262	18866	2.69467	0.000143889	0.0422792	3.84197	0.0687023	AGAP1//DOCK1//DOCK2//GDI2//GSK3B//ICAM1//MYO9B//NF1//OPHN1//ANKRD27//STARD13//TBC1D1//CORO1C//TIAM2//RALGAPA2//RANGAP1//BCR//GPR137B
GO:0051169	nuclear transport	Biological process	15	357	262	18866	3.02553	0.000149735	0.0422792	3.82468	0.0572519	CDC40//NUP155//SMG1//ALKBH5//FIP1L1//KPNB1//RANBP17//KPNA5//SETD2//NF1//RANGAP1//GSK3B//MDM2//NEMF//BACH2
GO:0044248	cellular catabolic process	Biological process	53	2316	262	18866	1.64784	0.000157025	0.0426323	3.80403	0.20229	GABARAP//AMBRA1//SMG1//RPL13A//RPL18A//RPL37A//RPS14//CNOT11//CNOT8//PHKG1//PDE4D//KPNB1//HUWE1//NEDD4L//MDM2//RNF111//HECW2//USP42//UBE3B//ABCD4//IFI16//TRAPPC4//GPR137B//TMEM59//BCKDHA//PLCG2//PSMB5//ENC1//GSK3B//LDLR//SESN1//GAPDH//ATP6V0B//PCCB//PPT1//CRAT//CYP24A1//HBG2//FAF1//PCBP2//RNF216//RNF4//IGF2BP3//ALKBH5//PUM1//DDX6//CLN6//TAF15//TMF1//FTO//SIRT6//OPHN1//NEMF
GO:0048523	negative regulation of cellular process	Biological process	98	5131	262	18866	1.37532	0.000183003	0.0456375	3.73754	0.374046	ATRIP//CTCF//TCFL5//PRDM5//NEDD4L//IFI16//RBPJ//MDM2//NFATC2//SIRT6//OVOL2//RBL1//BACH2//RPS14//SPI1//NR2C2//NRIP1//KLF11//KLF7//GTF2IRD1//NCOR2//CORO1C//TERF2IP//NF1//THBS1//DNM2//BCR//BMPR2//TAOK3//PLAGL1//CNOT11//CNOT8//MIA3//LPXN//PDS5B//AMBRA1//SLIT3//STRN//DDR1//TRIM24//SMG1//MCC//PTPRG//HUWE1//TFRC//SIRT5//PARD3//PDE4D//GAPDH//TMEM59//PSMB5//IGF2BP3//RPL13A//CAPRIN1//ENC1//CRLF3//PPT1//DYR…
GO:0009057	macromolecule catabolic process	Biological process	37	1433	262	18866	1.85923	0.000187074	0.0456375	3.72799	0.141221	SMG1//RPL13A//RPL18A//RPL37A//RPS14//CNOT11//CNOT8//PPT1//PHKG1//KPNB1//HUWE1//NEDD4L//MDM2//RNF111//HECW2//USP42//UBE3B//PSMB5//ENC1//CLN6//TRIM24//GSK3B//LDLR//FAF1//PCBP2//RNF216//RNF4//IGF2BP3//ALKBH5//PUM1//DDX6//TAF15//TMF1//FTO//SIRT6//OPHN1//NEMF
GO:0046907	intracellular transport	Biological process	43	1762	262	18866	1.75728	0.000187489	0.0456375	3.72702	0.164122	CDC40//NUP155//SMG1//ALKBH5//FIP1L1//GABARAP//KPNB1//RANBP17//KPNA5//PARD3//ARL6IP1//RPL13A//RPL18A//RPL37A//RPS14//CRAT//PITRM1//RABL2B//AP3S1//TBC1D1//RPH3AL//DYNC1H1//MIA3//TRAPPC4//HOOK3//SETD2//ABCD4//CORO1C//MYO19//TUBA1B//ANKRD27//DYNLRB1//SPAG9//NF1//RANGAP1//GSK3B//MDM2//NEMF//BACH2//BCR//LDLR//HUWE1//UBL5
GO:0009653	anatomical structure morphogenesis	Biological process	61	2812	262	18866	1.56204	0.000200737	0.0472335	3.69737	0.232824	FRYL//ARHGEF28//SETD2//RBPJ//MEIS1//MYH9//OVOL2//SRPK2//RFX2//TMF1//BMPR2//ACTB//THBS1//MIA3//SLIT3//MDM2//SIRT6//FLNB//PARD3//KLF7//NFASC//OPHN1//TRIO//ICAM1//FBLIM1//WDR1//HUWE1//TFRC//NF1//LARP4//ZMYM4//DNM2//GSK3B//KRT17//TTC39C//LPXN//PKDCC//AFF3//SDCCAG8//BCR//LMBR1//DDR1//EFEMP1//SH3PXD2B//TAOK3//ANKRD27//NEDD4L//HECW2//LDLR//TIAM2//CAPRIN1//SPI1//PSMB5//PAPPA2//STARD13//MYO19//CORO1C//DOC…
GO:0000226	microtubule cytoskeleton organization	Biological process	20	591	262	18866	2.43681	0.000236663	0.0538904	3.62587	0.0763359	MYH9//CCSER2//TUBGCP2//DYNC1H1//SDCCAG8//CFAP44//KPNB1//DYRK1A//HOOK3//TTLL11//STARD9//GNAI1//GSK3B//RNF4//SETD2//TUBA1B//GABARAP//TBCEL//GAPDH//PARD3
GO:0006611	protein export from nucleus	Biological process	10	184	262	18866	3.91346	0.000259227	0.0571837	3.58632	0.0381679	SMG1//CDC40//ALKBH5//FIP1L1//NUP155//SETD2//RANGAP1//GSK3B//MDM2//RANBP17
GO:0010628	positive regulation of gene expression	Biological process	52	2313	262	18866	1.61885	0.000284294	0.058101	3.54623	0.198473	IFI16//TMF1//RBPJ//PLCG2//SETD2//PDE4D//THBS1//DYRK1A//HABP4//LSM14A//LARP4//KRT17//RPS27L//NAT10//ACTB//CTCF//DNM2//NFATC2//CRLF3//RNF111//GPBP1L1//RNF4//NPAS3//SPI1//TAF15//TRIM24//FANK1//DDX17//MEIS1//PLAGL1//OVOL2//RBL1//RFX2//BMPR2//NR2C2//NRIP1//KLF7//BRF1//TRA2B//GAPDH//PUM1//DDX11//CHCHD10//NCOR2//MYH9//SH3PXD2B//GSK3B//LDLR//MDM2//SRPK2//TFRC//ADAM19
GO:0034248	regulation of cellular amide metabolic process	Biological process	18	509	262	18866	2.54644	0.00028704	0.058101	3.54206	0.0687023	LSM14A//CNOT11//RPS14//IGF2BP3//RPL13A//GAPDH//CAPRIN1//ENC1//CNOT8//LARP4//KRT17//RPS27L//NAT10//THBS1//HABP4//FTO//PUM1//NEMF
GO:0000902	cell morphogenesis	Biological process	29	1041	262	18866	2.00598	0.000288077	0.058101	3.54049	0.110687	FLNB//PARD3//ACTB//KLF7//NFASC//OPHN1//SLIT3//TRIO//ICAM1//MYH9//FBLIM1//WDR1//LARP4//ZMYM4//DNM2//GSK3B//LPXN//TAOK3//ANKRD27//NEDD4L//HECW2//BMPR2//TIAM2//CAPRIN1//CORO1C//DOCK1//DDR1//FRYL//ARHGEF28
GO:0061024	membrane organization	Biological process	27	944	262	18866	2.05954	0.000312102	0.0611979	3.5057	0.103053	DOCK2//MYH9//DNM2//DOCK1//NUP155//NEK9//PPT1//ANKRD27//THBS1//PI4KA//NFASC//ATP8A1//GOLPH3L//TRAPPC4//HUWE1//MIA3//CORO1C//PITPNB//GSK3B//CHCHD10//PLEKHM2//ARL6IP1//TBC1D1//PIP5K1C//LDLR//ACTB//TFRC
GO:0007049	cell cycle	Biological process	44	1882	262	18866	1.68349	0.000399082	0.0761384	3.39894	0.167939	ATRIP//ACTB//LATS2//NASP//CRLF3//KLF11//SDCCAG8//DYNC1H1//DNM2//MYH9//TUBA1B//TUBGCP2//PRDM5//TTC19//MDM2//PLAGL1//CNOT11//CNOT8//THBS1//DDX11//PDS5B//NEK9//KPNB1//TAOK3//RBL1//PSMB5//HECW2//RPS27L//SETD2//MYO19//KLHL21//CSPP1//PDE3A//SRPK2//STARD9//BCR//PUM1//GNAI1//CTCF//RNF4//CCDC124//GNAI2//CCAR1//PARD3
GO:0048522	positive regulation of cellular process	Biological process	105	5722	262	18866	1.32136	0.000460242	0.085496	3.33701	0.400763	THBS1//TFRC//MOB2//NF1//BMPR2//GSK3B//ARL6IP1//PLCG2//MIA3//ICAM1//RPS27L//MDM2//PLAGL1//CNOT11//CNOT8//RBPJ//SPAG9//GNAI2//MEIS1//CCAR1//SRPK2//AMBRA1//TMEM59//DNM2//DOCK1//NID1//LDLR//FAF1//ENC1//SESN1//KRT17//ATP8A1//RNF111//WDR1//NFATC2//HUWE1//PARD3//SIRT6//RPH3AL//DDX11//TAOK3//PKDCC//DYNC1H1//CSPP1//DYRK1A//HABP4//TERF2IP//DDR1//WDFY1//TADA2A//TIAM2//LATS2//TRIO//KLF11//FANK1//ZDHHC17//SH3…
GO:0030154	cell differentiation	Biological process	84	4349	262	18866	1.39081	0.000486206	0.0880033	3.31318	0.320611	PDE3A//CYP24A1//NF1//RFX2//TMF1//CORO1C//OVOL2//SDCCAG8//DDX17//GSK3B//RBPJ//SH3PXD2B//BMPR2//ACP6//ITFG2//PLCG2//SPI1//SIRT6//FLNB//CFAP44//PARD3//ACTB//KLF7//NFASC//OPHN1//SLIT3//TRIO//MYH9//MOB2//ENC1//MDM2//PTPRG//NFATC2//TRAPPC4//STRN//IFI16//BCR//RPS14//WDR1//TFRC//DNM2//MTR//FRYL//KRT17//EFEMP1//PKDCC//LPXN//SETD2//ANKRD27//MEIS1//GTF3C5//DOCK2//TMEM120B//FAM120B//TCFL5//THBS1//DDX6//SPAG9…
GO:0016032	viral process	Biological process	26	924	262	18866	2.02619	0.000516473	0.0911446	3.28695	0.0992366	KPNB1//KPNA5//NEDD4L//DDX6//RPL13A//RPL18A//RPL37A//RPS14//NUP155//PCBP2//PI4KA//SRPK2//IFI16//MORC2//ICAM1//LDLR//TFRC//DOCK2//DDX11//DYRK1A//SETD2//MDM2//RNF216//PSMB5//RBL1//CANX
GO:0044403	symbiotic process	Biological process	27	983	262	18866	1.97783	0.000582932	0.100364	3.23438	0.103053	DDX11//DYRK1A//SETD2//MDM2//RNF216//PSMB5//RBL1//CANX//NUP155//KPNB1//KPNA5//NEDD4L//DDX6//RPL13A//RPL18A//RPL37A//RPS14//PCBP2//PI4KA//ICAM1//SRPK2//IFI16//MORC2//LDLR//TFRC//DOCK2//GAPDH
GO:0032502	developmental process	Biological process	118	6649	262	18866	1.27792	0.000622951	0.1047	3.20555	0.450382	FRYL//ARHGEF28//EVC//SH3PXD2B//PKDCC//SETD2//RBPJ//MEIS1//MYH9//OVOL2//SRPK2//ICAM1//NRIP1//PDE3A//MDM2//BMPR2//CYP24A1//NF1//RFX2//TMF1//ACTB//CORO1C//SDCCAG8//NASP//DDX17//GSK3B//ADAM19//THBS1//MIA3//PDS5B//ACP6//ITFG2//PLCG2//SPI1//SLIT3//SIRT6//DNM2//FLNB//TCFL5//DDX11//EYA3//LSM14A//G2E3//DDR1//ENC1//ZMYM4//GTF2IRD1//SCMH1//ALKBH5//NR2C2//USP42//PUM1//CFAP44//RNF111//IGF2BP3//DYRK1A//MTR//OP…
GO:0044260	cellular macromolecule metabolic process	Biological process	143	8408	262	18866	1.22468	0.000663833	0.106499	3.17794	0.545802	ACTB//KLF11//CTCF//TCFL5//PRDM5//NEDD4L//IFI16//RBPJ//MDM2//NFATC2//SIRT6//OVOL2//RBL1//BACH2//RPS14//SPI1//NR2C2//NRIP1//KLF7//GTF2IRD1//NCOR2//NF1//TAOK3//PSMB5//SRPK2//SMG1//RPL13A//RPL18A//RPL37A//THBS1//HUWE1//WSB1//RNF111//HECW2//UBE3B//CNOT11//CNOT8//TERF2IP//CORO1C//TFRC//MOB2//DNM2//PPT1//PLCG2//GSK3B//UGP2//PHKG1//POLI//NASP//ATRIP//DDX11//PDS5B//TRRAP//SETD2//EYA3//ALKBH5//FTO//KPNB1//…
GO:0009893	positive regulation of metabolic process	Biological process	76	3880	262	18866	1.41046	0.000677455	0.106499	3.16912	0.290076	THBS1//IFI16//TMF1//TFRC//MOB2//PLCG2//RPS27L//RBPJ//SPAG9//GSK3B//AMBRA1//TMEM59//CTCF//SH3PXD2B//LDLR//MDM2//OVOL2//SRPK2//ADAM19//BMPR2//SESN1//HUWE1//RNF111//DDX11//TAOK3//SIRT6//SETD2//PDE4D//GNAI2//DYRK1A//HABP4//TERF2IP//DDR1//TADA2A//LSM14A//DNM2//ICAM1//LARP4//KRT17//NAT10//NEDD4L//HECW2//EYA3//FAF1//ACTB//CLN6//NFATC2//CRLF3//GPBP1L1//RNF4//NPAS3//SPI1//TAF15//TRIM24//FANK1//DDX17//MEIS…
GO:0016071	mRNA metabolic process	Biological process	25	890	262	18866	2.02269	0.000678916	0.106499	3.16818	0.0954198	SMG1//RPL13A//RPL18A//RPL37A//RPS14//SRPK2//CNOT11//CNOT8//DDX17//DYRK1A//TRA2B//PCBP2//CDC40//CCAR1//UBL5//FIP1L1//HABP4//ALKBH5//PHRF1//IGF2BP3//PSMB5//PUM1//DDX6//TAF15//FTO
GO:0120036	plasma membrane bounded cell projection organization	Biological process	37	1547	262	18866	1.72223	0.000804533	0.122983	3.09446	0.141221	OPHN1//CFAP44//PARD3//ACTB//KLF7//NFASC//SLIT3//TRIO//DNM2//GSK3B//MOB2//ENC1//MDM2//PTPRG//TRAPPC4//STRN//MTR//FRYL//MYH9//DYNLRB1//RABL2B//TAOK3//ANKRD27//NEDD4L//HECW2//BMPR2//TIAM2//CAPRIN1//TTC39C//CEP83//RFX2//DDR1//SDCCAG8//DYNC1H1//CORO1C//ICAM1//VDAC3
GO:0006402	mRNA catabolic process	Biological process	14	376	262	18866	2.68114	0.000822916	0.122983	3.08464	0.0534351	SMG1//RPL13A//RPL18A//RPL37A//RPS14//CNOT11//CNOT8//IGF2BP3//ALKBH5//PSMB5//PUM1//DDX6//TAF15//FTO
GO:0007017	microtubule-based process	Biological process	24	852	262	18866	2.02838	0.000836265	0.122983	3.07766	0.0916031	MYH9//TUBA1B//GABARAP//TTLL11//TBCEL//GAPDH//CFAP44//PARD3//CCSER2//DYNC1H1//STARD9//DYNLRB1//TUBGCP2//KPNB1//SDCCAG8//AP3S1//TMF1//DYRK1A//HOOK3//GSK3B//RABL2B//GNAI1//RNF4//SETD2
GO:0048869	cellular developmental process	Biological process	84	4429	262	18866	1.36569	0.000879258	0.124482	3.05588	0.320611	PDE3A//CYP24A1//NF1//RFX2//TMF1//CORO1C//OVOL2//SDCCAG8//DDX17//GSK3B//RBPJ//SH3PXD2B//BMPR2//ACP6//ITFG2//PLCG2//SPI1//SIRT6//FLNB//CFAP44//PARD3//ACTB//KLF7//NFASC//OPHN1//SLIT3//TRIO//MYH9//ICAM1//MOB2//ENC1//MDM2//PTPRG//NFATC2//TRAPPC4//STRN//IFI16//HUWE1//TCFL5//EYA3//ALKBH5//AMBRA1//NHSL1//RBL1//ARHGEF28//SRPK2//NR2C2//USP42//PKDCC//BCR//RPS14//WDR1//TFRC//DNM2//MTR//FRYL//KRT17//EFEMP1//L…
GO:0051234	establishment of localization	Biological process	98	5352	262	18866	1.31853	0.000893619	0.124482	3.04885	0.374046	DNM2//ARL6IP1//PLCG2//HABP4//THBS1//WDR1//CDC40//NUP155//SMG1//ALKBH5//FIP1L1//GABARAP//KPNB1//RANBP17//KPNA5//PARD3//RPL13A//RPL18A//RPL37A//RPS14//CRAT//PITRM1//SLC15A4//NEDD4L//SLC23A2//SLC3A2//TFRC//SLC30A7//ATP8A1//RABL2B//AP3S1//TBC1D1//RPH3AL//MIA3//DYNC1H1//TRAPPC4//PITPNB//GOLPH3L//LDLR//PPT1//PIP5K1C//CORO1C//DOCK1//MYH9//DDR1//NCOR2//HOOK3//CANX//SETD2//PDE4D//AGAP1//GDI2//NASP//RAB2A/…
GO:0006810	transport	Biological process	96	5224	262	18866	1.32326	0.000924034	0.124482	3.03431	0.366412	DNM2//ARL6IP1//PLCG2//HABP4//THBS1//WDR1//CDC40//NUP155//SMG1//ALKBH5//FIP1L1//GABARAP//KPNB1//RANBP17//KPNA5//PARD3//RPL13A//RPL18A//RPL37A//RPS14//CRAT//PITRM1//SLC15A4//NEDD4L//SLC23A2//SLC3A2//TFRC//SLC30A7//ATP8A1//RABL2B//AP3S1//TBC1D1//RPH3AL//MIA3//DYNC1H1//TRAPPC4//PITPNB//GOLPH3L//LDLR//PPT1//PIP5K1C//CORO1C//DOCK1//MYH9//DDR1//NCOR2//HOOK3//CANX//SETD2//PDE4D//AGAP1//GDI2//NASP//RAB2A/…
GO:0010468	regulation of gene expression	Biological process	99	5425	262	18866	1.31406	0.00093223	0.124482	3.03048	0.377863	KLF11//CTCF//TCFL5//PRDM5//NEDD4L//IFI16//RBPJ//MDM2//NFATC2//SIRT6//OVOL2//RBL1//BACH2//RPS14//SPI1//NR2C2//NRIP1//KLF7//GTF2IRD1//NCOR2//SMG1//RPL13A//RPL18A//RPL37A//CNOT11//CNOT8//DDX17//DYRK1A//TRA2B//TMF1//ZNF483//DNM2//EFEMP1//SETD2//TERF2IP//CCAR1//GATAD1//GPBP1L1//ZNF236//TRRAP//ZNF646//ZNF652//LCORL//MEIS1//THAP4//PLAGL1//RFX2//NPAS3//TADA2A//LSM14A//FAF1//PUM1//SH3PXD2B//GSK3B//LDLR//S…
GO:0034645	cellular macromolecule biosynthetic process	Biological process	92	4963	262	18866	1.33482	0.000947231	0.124482	3.02354	0.351145	KLF11//CTCF//TCFL5//PRDM5//NEDD4L//IFI16//RBPJ//MDM2//NFATC2//SIRT6//OVOL2//RBL1//BACH2//RPS14//SPI1//NR2C2//NRIP1//KLF7//GTF2IRD1//NCOR2//RPL18A//PHKG1//UGP2//POLI//NASP//ATRIP//GPBP1L1//CNOT8//BRF1//ZNF483//DNM2//EFEMP1//SETD2//TERF2IP//CCAR1//GATAD1//ZNF236//TRRAP//ZNF646//DDX17//ZNF652//LCORL//MEIS1//THAP4//PLAGL1//RFX2//NPAS3//TADA2A//PHRF1//TAF15//TRIM24//FIP1L1//GTF3C5//IGF2BP3//LARP4//RPL…
GO:0044238	primary metabolic process	Biological process	179	11109	262	18866	1.16026	0.000957517	0.124482	3.01885	0.683206	ACTB//KLF11//MTR//CTCF//TCFL5//PRDM5//NEDD4L//IFI16//RBPJ//MDM2//NFATC2//SIRT6//OVOL2//RBL1//BACH2//RPS14//SPI1//NR2C2//NRIP1//KLF7//GTF2IRD1//NCOR2//NAT10//NF1//TAOK3//PSMB5//SRPK2//SMG1//RPL13A//RPL18A//RPL37A//THBS1//HUWE1//WSB1//RNF111//HECW2//UBE3B//CNOT11//CNOT8//TRA2B//DDX17//DYRK1A//PCBP2//CDC40//CCAR1//UBL5//FIP1L1//RCL1//NOL10//TERF2IP//CLN6//CORO1C//TFRC//MOB2//PPT1//MTO1//GALNT7//PHKG…
GO:2000112	regulation of cellular macromolecule biosynthetic process	Biological process	77	3991	262	18866	1.38927	0.000969894	0.124482	3.01328	0.293893	KLF11//CTCF//TCFL5//PRDM5//NEDD4L//IFI16//RBPJ//MDM2//NFATC2//SIRT6//OVOL2//RBL1//BACH2//RPS14//SPI1//NR2C2//NRIP1//KLF7//GTF2IRD1//NCOR2//ZNF483//DNM2//EFEMP1//SETD2//TERF2IP//CCAR1//GATAD1//GPBP1L1//ZNF236//TRRAP//CNOT8//ZNF646//DDX17//ZNF652//LCORL//MEIS1//THAP4//PLAGL1//RFX2//NPAS3//TADA2A//LSM14A//CNOT11//FAF1//IGF2BP3//RPL13A//GAPDH//CAPRIN1//ENC1//NAT10//GSK3B//LARP4//KRT17//RPS27L//THBS1/…
GO:0009056	catabolic process	Biological process	56	2683	262	18866	1.50295	0.00100901	0.12483	2.9961	0.21374	GABARAP//AMBRA1//SMG1//RPL13A//RPL18A//RPL37A//RPS14//CNOT11//CNOT8//PPT1//PHKG1//GAPDH//HK1//NUP155//PDE4D//KPNB1//HUWE1//NEDD4L//MDM2//RNF111//HECW2//USP42//UBE3B//ABCD4//IFI16//TRAPPC4//GPR137B//TMEM59//BCKDHA//PLCG2//PSMB5//ENC1//GSK3B//LDLR//SESN1//ATP6V0B//PCCB//CLN6//TRIM24//CRAT//FAF1//CYP24A1//HBG2//PCBP2//RNF216//RNF4//IGF2BP3//ALKBH5//PUM1//DDX6//SIRT6//TAF15//TMF1//FTO//OPHN1//NEMF
GO:0051179	localization	Biological process	120	6865	262	18866	1.25869	0.0010195	0.12483	2.99161	0.458015	CORO1C//OVOL2//SDCCAG8//DOCK2//DNM2//ARL6IP1//MIA3//PLCG2//NFASC//HABP4//THBS1//WDR1//BCR//ICAM1//CDC40//NUP155//SMG1//ALKBH5//FIP1L1//GABARAP//KPNB1//RANBP17//KPNA5//PARD3//RPL13A//RPL18A//RPL37A//RPS14//CRAT//PITRM1//SLC15A4//NEDD4L//SLC23A2//SLC3A2//TFRC//SLC30A7//ATP8A1//RABL2B//AP3S1//TBC1D1//RPH3AL//DYNC1H1//TRAPPC4//PITPNB//GOLPH3L//LDLR//PPT1//PIP5K1C//DOCK1//MYH9//OPHN1//FAF1//CFAP44//DD…
GO:0006974	cellular response to DNA damage stimulus	Biological process	24	865	262	18866	1.9979	0.00102893	0.12483	2.98761	0.0916031	ATRIP//POLI//DDX11//PDS5B//SMG1//TAOK3//TRRAP//HUWE1//SIRT6//SETD2//EYA3//ALKBH5//FTO//MDM2//PLAGL1//CNOT11//CNOT8//RPS27L//TERF2IP//IFI16//DYRK1A//RNF111//MORC2//NFATC2
GO:0006886	intracellular protein transport	Biological process	30	1183	262	18866	1.82606	0.0010526	0.12483	2.97774	0.114504	SMG1//CDC40//ALKBH5//FIP1L1//NUP155//GABARAP//KPNB1//RANBP17//KPNA5//PARD3//ARL6IP1//RPL13A//RPL18A//RPL37A//RPS14//CRAT//PITRM1//SETD2//DYNLRB1//RABL2B//NF1//RANGAP1//GSK3B//MDM2//BCR//HUWE1//UBL5//AP3S1//TBC1D1//RPH3AL
GO:0048468	cell development	Biological process	48	2208	262	18866	1.56538	0.00106103	0.12483	2.97427	0.183206	PDE3A//RFX2//TMF1//CORO1C//OVOL2//BMPR2//SIRT6//FLNB//CFAP44//NF1//PARD3//ACTB//KLF7//NFASC//OPHN1//SLIT3//TRIO//GSK3B//MOB2//ENC1//MDM2//PTPRG//NFATC2//TRAPPC4//STRN//MYH9//WDR1//DNM2//MTR//FRYL//LPXN//MEIS1//DDX6//SPAG9//PPT1//TAOK3//ANKRD27//NEDD4L//HECW2//SETD2//HOOK3//TIAM2//CAPRIN1//ICAM1//PDE4D//DDR1//LDLR//DOCK1
GO:0031669	cellular response to nutrient levels	Biological process	10	221	262	18866	3.25826	0.00108204	0.125215	2.96576	0.0381679	GABARAP//AMBRA1//BMPR2//SESN1//ITFG2//IFI16//CYP24A1//TRIM24//MDM2//ICAM1
GO:0009889	regulation of biosynthetic process	Biological process	82	4342	262	18866	1.35989	0.00119341	0.135022	2.92321	0.312977	KLF11//CTCF//TCFL5//PRDM5//NEDD4L//IFI16//RBPJ//MDM2//NFATC2//SIRT6//OVOL2//RBL1//BACH2//RPS14//SPI1//NR2C2//NRIP1//KLF7//GTF2IRD1//NCOR2//ZNF483//DNM2//EFEMP1//SETD2//TERF2IP//CCAR1//GATAD1//GPBP1L1//ZNF236//TRRAP//CNOT8//ZNF646//DDX17//ZNF652//LCORL//MEIS1//THAP4//PLAGL1//RFX2//NPAS3//TADA2A//LSM14A//CNOT11//FAF1//SIRT5//LDLR//IGF2BP3//RPL13A//GAPDH//CAPRIN1//ENC1//NAT10//ICAM1//KPNB1//ELOVL6//…
GO:0010604	positive regulation of macromolecule metabolic process	Biological process	70	3574	262	18866	1.41033	0.00120504	0.135022	2.919	0.267176	THBS1//IFI16//TMF1//TFRC//MOB2//PLCG2//RPS27L//RBPJ//SPAG9//CTCF//SH3PXD2B//GSK3B//LDLR//MDM2//OVOL2//SRPK2//ADAM19//BMPR2//HUWE1//RNF111//DDX11//TAOK3//SIRT6//SETD2//PDE4D//DYRK1A//HABP4//TERF2IP//TADA2A//LSM14A//LARP4//KRT17//NAT10//NEDD4L//HECW2//EYA3//FAF1//ACTB//CLN6//DNM2//NFATC2//CRLF3//GPBP1L1//RNF4//NPAS3//SPI1//TAF15//TRIM24//FANK1//DDX17//MEIS1//PLAGL1//RBL1//RFX2//NR2C2//NRIP1//KLF7//…
GO:0048518	positive regulation of biological process	Biological process	112	6346	262	18866	1.27086	0.00122851	0.135501	2.91062	0.427481	THBS1//IFI16//TMF1//TFRC//MOB2//NF1//BMPR2//GSK3B//ARL6IP1//PLCG2//PSMB5//MIA3//ICAM1//RPS27L//MDM2//PLAGL1//CNOT11//CNOT8//RBPJ//SPAG9//GNAI2//MEIS1//CCAR1//SRPK2//AMBRA1//TMEM59//DNM2//CTCF//SH3PXD2B//LDLR//OVOL2//ADAM19//DOCK1//NID1//FAF1//ENC1//SESN1//KRT17//ATP8A1//PKDCC//RNF111//WDR1//NFATC2//HUWE1//PARD3//SIRT6//RPH3AL//DDX11//TAOK3//DYNC1H1//CSPP1//SETD2//PDE4D//DYRK1A//HABP4//TERF2IP//DD…
GO:0010556	regulation of macromolecule biosynthetic process	Biological process	78	4094	262	18866	1.37191	0.001288	0.135563	2.89008	0.29771	KLF11//CTCF//TCFL5//PRDM5//NEDD4L//IFI16//RBPJ//MDM2//NFATC2//SIRT6//OVOL2//RBL1//BACH2//RPS14//SPI1//NR2C2//NRIP1//KLF7//GTF2IRD1//NCOR2//ZNF483//DNM2//EFEMP1//SETD2//TERF2IP//CCAR1//GATAD1//GPBP1L1//ZNF236//TRRAP//CNOT8//ZNF646//DDX17//ZNF652//LCORL//MEIS1//THAP4//PLAGL1//RFX2//NPAS3//TADA2A//LSM14A//CNOT11//FAF1//IGF2BP3//RPL13A//GAPDH//CAPRIN1//ENC1//NAT10//GSK3B//LARP4//KRT17//RPS27L//THBS1/…
GO:1903729	regulation of plasma membrane organization	Biological process	3	16	262	18866	13.5014	0.00129695	0.135563	2.88708	0.0114504	DNM2//PLEKHM2//MYH9
GO:0030030	cell projection organization	Biological process	37	1589	262	18866	1.6767	0.00130399	0.135563	2.88473	0.141221	OPHN1//CFAP44//PARD3//ACTB//KLF7//NFASC//SLIT3//TRIO//DNM2//GSK3B//MOB2//ENC1//MDM2//PTPRG//TRAPPC4//STRN//MTR//FRYL//MYH9//DYNLRB1//RABL2B//TAOK3//ANKRD27//NEDD4L//HECW2//BMPR2//TIAM2//CAPRIN1//TTC39C//CEP83//RFX2//DDR1//SDCCAG8//DYNC1H1//CORO1C//ICAM1//VDAC3
GO:0051028	mRNA transport	Biological process	8	152	262	18866	3.78988	0.00130589	0.135563	2.88409	0.0305344	SMG1//CDC40//ALKBH5//FIP1L1//NUP155//SETD2//IGF2BP3//RANBP17
GO:0009059	macromolecule biosynthetic process	Biological process	93	5091	262	18866	1.3154	0.00143377	0.146681	2.84352	0.354962	KLF11//CTCF//TCFL5//PRDM5//NEDD4L//IFI16//RBPJ//MDM2//NFATC2//SIRT6//OVOL2//RBL1//BACH2//RPS14//SPI1//NR2C2//NRIP1//KLF7//GTF2IRD1//NCOR2//RPL18A//PHKG1//UGP2//POLI//NASP//ATRIP//GPBP1L1//CNOT8//BRF1//ZNF483//DNM2//EFEMP1//SETD2//TERF2IP//CCAR1//GATAD1//ZNF236//TRRAP//ZNF646//DDX17//ZNF652//LCORL//MEIS1//THAP4//PLAGL1//RFX2//NPAS3//TADA2A//PHRF1//TAF15//TRIM24//FIP1L1//GTF3C5//IGF2BP3//LARP4//RPL…
GO:0008625	extrinsic apoptotic signaling pathway via death domain receptors	Biological process	6	89	262	18866	4.85445	0.00150382	0.15165	2.8228	0.0229008	GSK3B//ICAM1//FAF1//THBS1//GABARAP//NF1
GO:0031326	regulation of cellular biosynthetic process	Biological process	80	4255	262	18866	1.35385	0.00161073	0.160143	2.79298	0.305344	KLF11//CTCF//TCFL5//PRDM5//NEDD4L//IFI16//RBPJ//MDM2//NFATC2//SIRT6//OVOL2//RBL1//BACH2//RPS14//SPI1//NR2C2//NRIP1//KLF7//GTF2IRD1//NCOR2//ZNF483//DNM2//EFEMP1//SETD2//TERF2IP//CCAR1//GATAD1//GPBP1L1//ZNF236//TRRAP//CNOT8//ZNF646//DDX17//ZNF652//LCORL//MEIS1//THAP4//PLAGL1//RFX2//NPAS3//TADA2A//LSM14A//CNOT11//FAF1//SIRT5//LDLR//IGF2BP3//RPL13A//GAPDH//CAPRIN1//ENC1//NAT10//ICAM1//GSK3B//LARP4//K…
GO:0048488	synaptic vesicle endocytosis	Biological process	5	62	262	18866	5.80707	0.00168777	0.163205	2.77269	0.019084	DNM2//PIP5K1C//OPHN1//ACTB//CANX
GO:0140238	presynaptic endocytosis	Biological process	5	62	262	18866	5.80707	0.00168777	0.163205	2.77269	0.019084	DNM2//PIP5K1C//OPHN1//ACTB//CANX
GO:0022604	regulation of cell morphogenesis	Biological process	16	499	262	18866	2.30886	0.00172294	0.164355	2.76373	0.0610687	ICAM1//MYH9//FBLIM1//WDR1//DNM2//GSK3B//NEDD4L//HECW2//BMPR2//TIAM2//CAPRIN1//ANKRD27//CORO1C//DOCK1//LARP4//ZMYM4
GO:1901576	organic substance biosynthetic process	Biological process	109	6204	262	18866	1.26512	0.00180012	0.168377	2.7447	0.416031	KLF11//CTCF//TCFL5//PRDM5//NEDD4L//IFI16//RBPJ//MDM2//NFATC2//SIRT6//OVOL2//RBL1//BACH2//RPS14//SPI1//NR2C2//NRIP1//KLF7//GTF2IRD1//NCOR2//RPL18A//PHKG1//UGP2//GAPDH//MDH1//PDE4D//DCTD//POLI//NASP//ATRIP//GPBP1L1//CNOT8//BRF1//ZNF483//DNM2//EFEMP1//SETD2//TERF2IP//CCAR1//GATAD1//ZNF236//TRRAP//ZNF646//DDX17//ZNF652//LCORL//MEIS1//THAP4//PLAGL1//RFX2//NPAS3//TADA2A//PHRF1//TAF15//TRIM24//FIP1L1//G…
GO:0031571	mitotic G1 DNA damage checkpoint	Biological process	5	63	262	18866	5.71489	0.00181282	0.168377	2.74165	0.019084	MDM2//PLAGL1//CNOT11//CNOT8//RPS27L
GO:0048519	negative regulation of biological process	Biological process	107	6078	262	18866	1.26766	0.00191413	0.173751	2.71803	0.408397	ATRIP//CTCF//TCFL5//PRDM5//NEDD4L//IFI16//RBPJ//MDM2//NFATC2//SIRT6//OVOL2//RBL1//BACH2//RPS14//SPI1//NR2C2//NRIP1//KLF11//KLF7//GTF2IRD1//NCOR2//SMG1//RPL13A//RPL18A//RPL37A//CNOT11//CNOT8//CORO1C//TERF2IP//NF1//THBS1//DNM2//BCR//BMPR2//TAOK3//PLAGL1//MIA3//LPXN//FAF1//PDS5B//AMBRA1//SLIT3//STRN//DDR1//TRIM24//LDLR//TMF1//MCC//PTPRG//HUWE1//TFRC//SIRT5//PARD3//PDE4D//GAPDH//TMEM59//PSMB5//PUM1//…
GO:0044783	G1 DNA damage checkpoint	Biological process	5	64	262	18866	5.6256	0.00194451	0.173751	2.71119	0.019084	MDM2//PLAGL1//CNOT11//CNOT8//RPS27L
GO:0044819	mitotic G1/S transition checkpoint	Biological process	5	64	262	18866	5.6256	0.00194451	0.173751	2.71119	0.019084	MDM2//PLAGL1//CNOT11//CNOT8//RPS27L
GO:0000904	cell morphogenesis involved in differentiation	Biological process	21	753	262	18866	2.00818	0.00198402	0.175065	2.70245	0.0801527	FLNB//PARD3//ACTB//KLF7//NFASC//OPHN1//SLIT3//TRIO//MYH9//WDR1//DNM2//GSK3B//LPXN//NEDD4L//HECW2//BMPR2//TIAM2//CAPRIN1//ANKRD27//CORO1C//DOCK1
GO:0006401	RNA catabolic process	Biological process	14	415	262	18866	2.42917	0.0020819	0.181433	2.68154	0.0534351	SMG1//RPL13A//RPL18A//RPL37A//RPS14//CNOT11//CNOT8//IGF2BP3//ALKBH5//PSMB5//PUM1//DDX6//TAF15//FTO
GO:1901575	organic substance catabolic process	Biological process	47	2222	262	18866	1.52311	0.00211185	0.1818	2.67534	0.179389	SMG1//RPL13A//RPL18A//RPL37A//RPS14//CNOT11//CNOT8//PPT1//PHKG1//GAPDH//HK1//NUP155//PDE4D//KPNB1//HUWE1//NEDD4L//MDM2//RNF111//HECW2//USP42//UBE3B//ABCD4//BCKDHA//PLCG2//PSMB5//ENC1//LDLR//PCCB//CLN6//TRIM24//GSK3B//CRAT//FAF1//CYP24A1//PCBP2//RNF216//RNF4//IGF2BP3//ALKBH5//PUM1//DDX6//SIRT6//TAF15//TMF1//FTO//OPHN1//NEMF
GO:1903827	regulation of cellular protein localization	Biological process	17	560	262	18866	2.18595	0.00222066	0.18783	2.65352	0.0648855	SETD2//NF1//PKDCC//RANGAP1//GSK3B//MDM2//OPHN1//GPR137B//TFRC//ACTB//TMEM59//STAC//HUWE1//UBL5//GNAI1//RAB11FIP5//NEDD4L
GO:0044249	cellular biosynthetic process	Biological process	107	6104	262	18866	1.26226	0.00223512	0.18783	2.6507	0.408397	KLF11//CTCF//TCFL5//PRDM5//NEDD4L//IFI16//RBPJ//MDM2//NFATC2//SIRT6//OVOL2//RBL1//BACH2//RPS14//SPI1//NR2C2//NRIP1//KLF7//GTF2IRD1//NCOR2//RPL18A//PHKG1//UGP2//PDE4D//DCTD//POLI//NASP//ATRIP//GPBP1L1//CNOT8//BRF1//ZNF483//DNM2//EFEMP1//SETD2//TERF2IP//CCAR1//GATAD1//ZNF236//TRRAP//ZNF646//DDX17//ZNF652//LCORL//MEIS1//THAP4//PLAGL1//RFX2//NPAS3//TADA2A//PHRF1//TAF15//TRIM24//FIP1L1//GTF3C5//IGF2BP…
GO:0043043	peptide biosynthetic process	Biological process	21	763	262	18866	1.98186	0.00232169	0.189294	2.6342	0.0801527	RPL18A//IGF2BP3//LARP4//RPL13A//RPS27L//RPL37A//RPS14//LSM14A//CNOT11//GCLM//GAPDH//CAPRIN1//ENC1//CNOT8//KRT17//NAT10//THBS1//HABP4//FTO//PUM1//NEMF
GO:1990823	response to leukemia inhibitory factor	Biological process	6	97	262	18866	4.45408	0.00233299	0.189294	2.63209	0.0229008	PRDM5//GCLM//ICAM1//ABCD4//RFX2//TFRC
GO:1990830	cellular response to leukemia inhibitory factor	Biological process	6	97	262	18866	4.45408	0.00233299	0.189294	2.63209	0.0229008	PRDM5//GCLM//ICAM1//ABCD4//RFX2//TFRC
GO:0010256	endomembrane system organization	Biological process	15	468	262	18866	2.30794	0.00239037	0.191746	2.62153	0.0572519	RFX2//TMF1//MYH9//NUP155//MIA3//HUWE1//PLEKHM2//GOLPH3L//RAB2A//HOOK3//NEK9//ARL6IP1//CORO1C//DNM2//PDE4DIP
GO:0006928	movement of cell or subcellular component	Biological process	48	2298	262	18866	1.50408	0.00243043	0.192769	2.61432	0.183206	CORO1C//OVOL2//SDCCAG8//MIA3//BCR//ICAM1//OPHN1//DYNC1H1//STARD9//DYNLRB1//KPNB1//CFAP44//NFASC//SLIT3//TRIO//KLF7//AP3S1//BMPR2//THBS1//MCC//PTPRG//DOCK1//PLCG2//DDR1//NFATC2//MYH9//MYO9B//MYO19//TMF1//ATP8A1//GNAI2//CCAR1//SPAG9//NF1//PIP5K1C//PDE4D//SETD2//RABL2B//STARD13//LPXN//ACTB//SLC3A2//CD99L2//NEDD4L//NUP155//PDS5B//MDM2//WDR1
GO:0046825	regulation of protein export from nucleus	Biological process	4	41	262	18866	7.02513	0.0024586	0.192836	2.60931	0.0152672	SETD2//RANGAP1//GSK3B//MDM2
GO:0009894	regulation of catabolic process	Biological process	26	1032	262	18866	1.81415	0.0024895	0.193114	2.60389	0.0992366	NUP155//IFI16//GPR137B//SMG1//GSK3B//AMBRA1//TMEM59//LDLR//SESN1//GAPDH//ATP6V0B//MDM2//FAF1//NEDD4L//IGF2BP3//ALKBH5//PSMB5//PUM1//HUWE1//HECW2//SIRT6//TAF15//CNOT8//TMF1//FTO//OPHN1
GO:0022402	cell cycle process	Biological process	33	1422	262	18866	1.67106	0.00254103	0.194969	2.59499	0.125954	LATS2//NASP//CRLF3//KLF11//SDCCAG8//DYNC1H1//DNM2//MYH9//TTC19//MDM2//PLAGL1//CNOT11//CNOT8//THBS1//DDX11//PDS5B//NEK9//KPNB1//TAOK3//PSMB5//HECW2//RPS27L//SETD2//MYO19//KLHL21//CSPP1//PDE3A//TUBGCP2//STARD9//GNAI1//CTCF//RNF4//RBL1
GO:0031329	regulation of cellular catabolic process	Biological process	23	874	262	18866	1.89494	0.00256904	0.194998	2.59023	0.0877863	IFI16//GPR137B//SMG1//GSK3B//AMBRA1//TMEM59//LDLR//SESN1//GAPDH//ATP6V0B//MDM2//IGF2BP3//ALKBH5//PSMB5//PUM1//TAF15//CNOT8//TMF1//FTO//HUWE1//SIRT6//OPHN1//FAF1
GO:0031503	protein-containing complex localization	Biological process	11	291	262	18866	2.72194	0.00259834	0.195124	2.5853	0.0419847	SMG1//CDC40//ALKBH5//FIP1L1//NUP155//SETD2//DYNLRB1//KLHL21//RABL2B//DNM2//OPHN1
GO:0031667	response to nutrient levels	Biological process	15	473	262	18866	2.28354	0.00264345	0.196422	2.57783	0.0572519	GABARAP//GCLM//GNAI2//AMBRA1//BMPR2//ICAM1//CYP24A1//SESN1//ITFG2//IFI16//LDLR//TRIM24//MDM2//SIRT5//SIRT6
GO:0070925	organelle assembly	Biological process	23	879	262	18866	1.88416	0.00275805	0.202803	2.5594	0.0877863	RPS27L//RPS14//GABARAP//AMBRA1//RFX2//TMF1//CFAP44//DDX6//DYNC1H1//LSM14A//DYNLRB1//WDR1//TUBGCP2//STARD9//RABL2B//TTC39C//CEP83//SH3PXD2B//RNF4//KPNB1//SDCCAG8//VDAC3//DNM2
GO:0044773	mitotic DNA damage checkpoint	Biological process	6	101	262	18866	4.27768	0.00285808	0.206575	2.54393	0.0229008	MDM2//PLAGL1//CNOT11//CNOT8//TAOK3//RPS27L
GO:0044237	cellular metabolic process	Biological process	180	11384	262	18866	1.13856	0.00292154	0.206575	2.53439	0.687023	GABARAP//AMBRA1//ACTB//KLF11//MTR//CTCF//TCFL5//PRDM5//NEDD4L//IFI16//RBPJ//MDM2//NFATC2//SIRT6//OVOL2//RBL1//BACH2//RPS14//SPI1//NR2C2//NRIP1//KLF7//GTF2IRD1//NCOR2//NAT10//NF1//TAOK3//PSMB5//SRPK2//SMG1//RPL13A//RPL18A//RPL37A//THBS1//HUWE1//WSB1//RNF111//HECW2//UBE3B//CNOT11//CNOT8//TRA2B//DDX17//DYRK1A//PCBP2//CDC40//CCAR1//UBL5//FIP1L1//RCL1//NOL10//TERF2IP//CLN6//CORO1C//TFRC//MOB2//DNM2//P…
GO:0031668	cellular response to extracellular stimulus	Biological process	10	253	262	18866	2.84615	0.00292588	0.206575	2.53374	0.0381679	GABARAP//AMBRA1//BMPR2//ICAM1//SESN1//ITFG2//IFI16//CYP24A1//TRIM24//MDM2
GO:0033962	P-body assembly	Biological process	3	21	262	18866	10.2868	0.0029264	0.206575	2.53367	0.0114504	DDX6//DYNC1H1//LSM14A
GO:0009058	biosynthetic process	Biological process	109	6290	262	18866	1.24783	0.00297778	0.20812	2.52611	0.416031	KLF11//CTCF//TCFL5//PRDM5//NEDD4L//IFI16//RBPJ//MDM2//NFATC2//SIRT6//OVOL2//RBL1//BACH2//RPS14//SPI1//NR2C2//NRIP1//KLF7//GTF2IRD1//NCOR2//RPL18A//PHKG1//UGP2//GAPDH//MDH1//PDE4D//DCTD//POLI//NASP//ATRIP//GPBP1L1//CNOT8//BRF1//ZNF483//DNM2//EFEMP1//SETD2//TERF2IP//CCAR1//GATAD1//ZNF236//TRRAP//ZNF646//DDX17//ZNF652//LCORL//MEIS1//THAP4//PLAGL1//RFX2//NPAS3//TADA2A//PHRF1//TAF15//TRIM24//FIP1L1//G…
GO:0019058	viral life cycle	Biological process	12	341	262	18866	2.53399	0.00303364	0.209945	2.51804	0.0458015	DDX6//PCBP2//PI4KA//SRPK2//IFI16//MORC2//ICAM1//LDLR//TFRC//KPNB1//NUP155//NEDD4L
GO:0044267	cellular protein metabolic process	Biological process	95	5350	262	18866	1.27864	0.00314422	0.215486	2.50249	0.362595	ACTB//NF1//TAOK3//PSMB5//SRPK2//THBS1//HUWE1//NEDD4L//WSB1//MDM2//RNF111//HECW2//UBE3B//CORO1C//TERF2IP//TFRC//MOB2//PPT1//RPL18A//IGF2BP3//LARP4//RPL13A//RPS27L//RPL37A//RPS14//LSM14A//CNOT11//UBL5//RPN1//RPN2//DYRK1A//LATS2//GSK3B//PHKG1//BCR//BMPR2//TRIO//NEK9//PHLPP2//PTPRG//SIRT5//SIRT6//GALNT1//GALNT7//USP42//SPAG9//ENC1//PARD3//GAPDH//TMEM59//G2E3//DCAF17//TRIM24//KLHL21//TRRAP//PRDM5//EYA…
GO:0010498	proteasomal protein catabolic process	Biological process	15	483	262	18866	2.23626	0.0032164	0.218313	2.49263	0.0572519	PSMB5//ENC1//GSK3B//MDM2//HUWE1//FAF1//NEDD4L//PCBP2//RNF216//HECW2//RNF4//TMF1//SIRT6//OPHN1//NEMF
GO:0080090	regulation of primary metabolic process	Biological process	107	6174	262	18866	1.24795	0.00335175	0.224445	2.47473	0.408397	ACTB//KLF11//CTCF//TCFL5//PRDM5//NEDD4L//IFI16//RBPJ//MDM2//NFATC2//SIRT6//OVOL2//RBL1//BACH2//RPS14//SPI1//NR2C2//NRIP1//KLF7//GTF2IRD1//NCOR2//THBS1//DDX17//DYRK1A//TRA2B//CORO1C//TERF2IP//TFRC//MOB2//NUP155//ZNF483//DNM2//EFEMP1//SETD2//CCAR1//GATAD1//GPBP1L1//ZNF236//TRRAP//CNOT8//ZNF646//ZNF652//LCORL//MEIS1//THAP4//PLAGL1//RFX2//NPAS3//TADA2A//LSM14A//CNOT11//NF1//TAOK3//PSMB5//RPS27L//FAF1…
GO:0001974	blood vessel remodeling	Biological process	4	45	262	18866	6.40068	0.0034641	0.224445	2.46041	0.0152672	BCR//RBPJ//MDM2//BMPR2
GO:0006412	translation	Biological process	20	738	262	18866	1.95143	0.00349135	0.224445	2.45701	0.0763359	RPL18A//RPL13A//RPL37A//RPS14//LSM14A//CNOT11//IGF2BP3//GAPDH//CAPRIN1//ENC1//CNOT8//LARP4//KRT17//RPS27L//NAT10//THBS1//HABP4//FTO//PUM1//NEMF
GO:0031323	regulation of cellular metabolic process	Biological process	110	6387	262	18866	1.24015	0.00349576	0.224445	2.45646	0.419847	ACTB//KLF11//CTCF//TCFL5//PRDM5//NEDD4L//IFI16//RBPJ//MDM2//NFATC2//SIRT6//OVOL2//RBL1//BACH2//RPS14//SPI1//NR2C2//NRIP1//KLF7//GTF2IRD1//NCOR2//THBS1//DDX17//DYRK1A//TRA2B//CORO1C//TERF2IP//TFRC//MOB2//PLCG2//NUP155//ZNF483//DNM2//EFEMP1//SETD2//CCAR1//GATAD1//GPBP1L1//ZNF236//TRRAP//CNOT8//ZNF646//ZNF652//LCORL//MEIS1//THAP4//PLAGL1//RFX2//NPAS3//TADA2A//LSM14A//CNOT11//NF1//TAOK3//PSMB5//RPS27…
GO:0048856	anatomical structure development	Biological process	106	6115	262	18866	1.24821	0.00353314	0.224445	2.45184	0.40458	FRYL//ARHGEF28//EVC//SH3PXD2B//PKDCC//SETD2//RBPJ//MEIS1//MYH9//OVOL2//SRPK2//ICAM1//NRIP1//PDE3A//MDM2//BMPR2//NF1//RFX2//TMF1//ACTB//CORO1C//SDCCAG8//NASP//DDX17//GSK3B//ADAM19//THBS1//MIA3//PDS5B//ACP6//ITFG2//PLCG2//SPI1//SLIT3//SIRT6//DNM2//FLNB//TCFL5//DDX11//EYA3//LSM14A//G2E3//DDR1//ENC1//ZMYM4//GTF2IRD1//CFAP44//RNF111//IGF2BP3//DYRK1A//MTR//OPHN1//PPT1//NR2C2//PARD3//KLF7//NFASC//TRIO//…
GO:0010564	regulation of cell cycle process	Biological process	21	791	262	18866	1.91171	0.00353629	0.224445	2.45145	0.0801527	MDM2//PLAGL1//CNOT11//CNOT8//TAOK3//SDCCAG8//DYNC1H1//PSMB5//HECW2//RPS27L//SETD2//MYO19//KLHL21//CSPP1//PDE3A//DDX11//GNAI1//CTCF//CRLF3//RNF4//RBL1
GO:0033554	cellular response to stress	Biological process	44	2100	262	18866	1.50873	0.00354839	0.224445	2.44997	0.167939	ATRIP//POLI//DDX11//PDS5B//SMG1//TAOK3//TRRAP//HUWE1//SIRT6//SETD2//EYA3//ALKBH5//FTO//MORC2//NFATC2//MDM2//PLAGL1//CNOT11//CNOT8//RPS27L//GSK3B//GABARAP//SPAG9//AMBRA1//BMPR2//TERF2IP//CANX//MTR//SESN1//ITFG2//NF1//STAC//THBS1//IFI16//DYRK1A//PSMB5//RBPJ//RNF111//GNB1//ICAM1//RCSD1//DNM2//NUP155//RBL1
GO:0051171	regulation of nitrogen compound metabolic process	Biological process	104	5980	262	18866	1.25231	0.00356111	0.224445	2.44841	0.396947	ACTB//KLF11//CTCF//TCFL5//PRDM5//NEDD4L//IFI16//RBPJ//MDM2//NFATC2//SIRT6//OVOL2//RBL1//BACH2//RPS14//SPI1//NR2C2//NRIP1//KLF7//GTF2IRD1//NCOR2//THBS1//DDX17//DYRK1A//TRA2B//CORO1C//TERF2IP//TFRC//MOB2//NUP155//ZNF483//DNM2//EFEMP1//SETD2//CCAR1//GATAD1//GPBP1L1//ZNF236//TRRAP//CNOT8//ZNF646//ZNF652//LCORL//MEIS1//THAP4//PLAGL1//RFX2//NPAS3//TADA2A//LSM14A//CNOT11//NF1//TAOK3//PSMB5//RPS27L//FAF1…
GO:0048699	generation of neurons	Biological process	35	1570	262	18866	1.60527	0.00361483	0.224467	2.44191	0.133588	SDCCAG8//NF1//PARD3//ACTB//KLF7//NFASC//OPHN1//SLIT3//TRIO//RBPJ//GSK3B//MOB2//ENC1//MDM2//PTPRG//TRAPPC4//STRN//DNM2//MTR//FRYL//DDX6//MEIS1//SPAG9//PPT1//WDR1//TAOK3//ANKRD27//NEDD4L//HECW2//BMPR2//HOOK3//TIAM2//CAPRIN1//DDR1//LDLR
GO:0036465	synaptic vesicle recycling	Biological process	5	74	262	18866	4.86538	0.00367322	0.224467	2.43495	0.019084	DNM2//PIP5K1C//OPHN1//ACTB//CANX
GO:0038202	TORC1 signaling	Biological process	4	46	262	18866	6.26153	0.00375325	0.224467	2.42559	0.0152672	SESN1//ITFG2//GPR137B//SMG1
GO:0031175	neuron projection development	Biological process	25	1010	262	18866	1.78237	0.00377561	0.224467	2.42301	0.0954198	PARD3//ACTB//KLF7//NFASC//OPHN1//SLIT3//TRIO//GSK3B//MOB2//ENC1//MDM2//PTPRG//TRAPPC4//STRN//DNM2//MTR//TAOK3//ANKRD27//NEDD4L//HECW2//BMPR2//TIAM2//CAPRIN1//DDR1//FRYL
GO:0050794	regulation of cellular process	Biological process	180	11433	262	18866	1.13368	0.00378071	0.224467	2.42243	0.687023	ATRIP//ACTB//KLF11//CTCF//TCFL5//PRDM5//NEDD4L//IFI16//RBPJ//MDM2//NFATC2//SIRT6//OVOL2//RBL1//BACH2//RPS14//SPI1//NR2C2//NRIP1//KLF7//GTF2IRD1//NCOR2//NF1//TAOK3//PSMB5//SRPK2//THBS1//DDX17//DYRK1A//TRA2B//PAPPA2//DDR1//ICAM1//CORO1C//TERF2IP//TFRC//MOB2//BMPR2//GSK3B//GNAI2//DNM2//ARL6IP1//PLCG2//MIA3//BCR//NUP155//ZNF483//EFEMP1//SETD2//CCAR1//GATAD1//GPBP1L1//ZNF236//TRRAP//CNOT8//ZNF646//ZNF…
GO:0030330	DNA damage response, signal transduction by p53 class mediator	Biological process	6	107	262	18866	4.03781	0.0038053	0.224467	2.41961	0.0229008	MDM2//PLAGL1//CNOT11//CNOT8//RPS27L//DYRK1A
GO:0006907	pinocytosis	Biological process	3	23	262	18866	9.3923	0.00381787	0.224467	2.41818	0.0114504	DNM2//DOCK2//PPT1
GO:0034063	stress granule assembly	Biological process	3	23	262	18866	9.3923	0.00381787	0.224467	2.41818	0.0114504	DDX6//DYNC1H1//LSM14A
GO:0042274	ribosomal small subunit biogenesis	Biological process	5	75	262	18866	4.80051	0.00389186	0.224467	2.40984	0.019084	RPS27L//RPS14//RCL1//NOL10//NAT10
GO:1901983	regulation of protein acetylation	Biological process	5	75	262	18866	4.80051	0.00389186	0.224467	2.40984	0.019084	CTCF//TADA2A//SPI1//GSK3B//TERF2IP
GO:0018193	peptidyl-amino acid modification	Biological process	30	1291	262	18866	1.6733	0.00391124	0.224467	2.40769	0.114504	PARD3//TRRAP//MDM2//RANGAP1//NUP155//SETD2//TTLL11//CLK1//DYRK1A//SMG1//LATS2//GSK3B//SRPK2//EFEMP1//PKDCC//GALNT1//RPN1//RPN2//PDE4D//TERF2IP//TFRC//RNF4//CTCF//TADA2A//GAPDH//SIRT5//DDR1//SPI1//ICAM1//PRDM5
GO:0044774	mitotic DNA integrity checkpoint	Biological process	6	108	262	18866	4.00042	0.00398336	0.2255	2.39975	0.0229008	MDM2//PLAGL1//CNOT11//CNOT8//TAOK3//RPS27L
GO:0043604	amide biosynthetic process	Biological process	23	906	262	18866	1.82801	0.00399475	0.2255	2.39851	0.0877863	RPL18A//IGF2BP3//LARP4//RPL13A//RPS27L//RPL37A//RPS14//LSM14A//CNOT11//GCLM//GAPDH//CAPRIN1//ENC1//CNOT8//ELOVL6//KRT17//NAT10//THBS1//HABP4//PPT1//FTO//PUM1//NEMF
GO:0032989	cellular component morphogenesis	Biological process	21	800	262	18866	1.8902	0.00402507	0.2255	2.39523	0.0801527	RFX2//TMF1//PARD3//ACTB//KLF7//NFASC//OPHN1//SLIT3//TRIO//DNM2//GSK3B//WDR1//TAOK3//ANKRD27//NEDD4L//HECW2//BMPR2//TIAM2//CAPRIN1//DDR1//CORO1C
GO:0003281	ventricular septum development	Biological process	5	76	262	18866	4.73734	0.00411967	0.228982	2.38514	0.019084	RBPJ//SLIT3//BMPR2//DNM2//MDM2
GO:0090630	activation of GTPase activity	Biological process	6	109	262	18866	3.96372	0.00416751	0.229832	2.38012	0.0229008	TBC1D1//CORO1C//TIAM2//RALGAPA2//RANGAP1//BCR
GO:0072331	signal transduction by p53 class mediator	Biological process	10	267	262	18866	2.69692	0.0042811	0.234266	2.36844	0.0381679	MDM2//PLAGL1//CNOT11//CNOT8//RPS27L//IFI16//DYRK1A//TAF15//ATRIP//TRIM24
GO:0003181	atrioventricular valve morphogenesis	Biological process	3	24	262	18866	9.00095	0.00431895	0.234519	2.36462	0.0114504	BMPR2//MDM2//SLIT3
GO:0009896	positive regulation of catabolic process	Biological process	14	454	262	18866	2.2205	0.0046383	0.249937	2.33364	0.0534351	GSK3B//AMBRA1//TMEM59//SESN1//MDM2//HUWE1//NEDD4L//HECW2//CNOT8//FTO//PUM1//SIRT6//FAF1//LDLR
GO:0044085	cellular component biogenesis	Biological process	62	3257	262	18866	1.37073	0.00485021	0.251511	2.31424	0.236641	RPS27L//RPS14//GABARAP//AMBRA1//NAT10//SRPK2//RCL1//NOL10//RFX2//TMF1//DNM2//NASP//DDX17//TEX10//OPHN1//TUBGCP2//TBCEL//CFAP44//CTCF//ICAM1//NFASC//DYRK1A//GSK3B//FAF1//TFRC//NDUFB2//FBLIM1//DDX6//DYNC1H1//LSM14A//ACTB//PIP5K1C//TTC19//PDE4DIP//ANKRD27//DYNLRB1//WDR1//BCR//TRAPPC4//STARD9//TMEM120B//SH3PXD2B//CORO1C//THBS1//RABL2B//TTC39C//CEP83//CHCHD10//MDM2//PARD3//LPXN//STRN//BRF1//ARL6IP1//R…
GO:0033043	regulation of organelle organization	Biological process	30	1311	262	18866	1.64777	0.00486518	0.251511	2.3129	0.114504	HUWE1//TFRC//GSK3B//HECW2//WDR1//ICAM1//CTCF//DYRK1A//SIRT6//SMG1//TERF2IP//NAT10//TADA2A//ANKRD27//PDE3A//DDX11//SH3PXD2B//DYNC1H1//GNAI1//MYO19//RNF4//SPI1//MORC2//CHCHD10//SDCCAG8//VDAC3//DNM2//PDE4DIP//ARL6IP1//UBL5
GO:0034655	nucleobase-containing compound catabolic process	Biological process	16	555	262	18866	2.0759	0.00487393	0.251511	2.31212	0.0610687	SMG1//RPL13A//RPL18A//RPL37A//RPS14//CNOT11//CNOT8//PDE4D//KPNB1//IGF2BP3//ALKBH5//PSMB5//PUM1//DDX6//TAF15//FTO
GO:0010558	negative regulation of macromolecule biosynthetic process	Biological process	36	1659	262	18866	1.56255	0.00488288	0.251511	2.31132	0.137405	CTCF//TCFL5//PRDM5//NEDD4L//IFI16//RBPJ//MDM2//NFATC2//SIRT6//OVOL2//RBL1//BACH2//RPS14//SPI1//NR2C2//NRIP1//KLF11//KLF7//GTF2IRD1//NCOR2//IGF2BP3//RPL13A//GAPDH//CAPRIN1//ENC1//CNOT8//NAT10//GSK3B//SCMH1//TRIM24//FTO//PUM1//TMEM59//MORC2//CCAR1//BMPR2
GO:2000113	negative regulation of cellular macromolecule biosynthetic process	Biological process	35	1602	262	18866	1.5732	0.00496214	0.251511	2.30433	0.133588	CTCF//TCFL5//PRDM5//NEDD4L//IFI16//RBPJ//MDM2//NFATC2//SIRT6//OVOL2//RBL1//BACH2//RPS14//SPI1//NR2C2//NRIP1//KLF11//KLF7//GTF2IRD1//NCOR2//IGF2BP3//RPL13A//GAPDH//CAPRIN1//ENC1//CNOT8//NAT10//GSK3B//SCMH1//TRIM24//FTO//PUM1//TMEM59//MORC2//BMPR2
GO:0006406	mRNA export from nucleus	Biological process	6	113	262	18866	3.82341	0.00496755	0.251511	2.30386	0.0229008	SETD2//SMG1//CDC40//ALKBH5//FIP1L1//NUP155
GO:0071427	mRNA-containing ribonucleoprotein complex export from nucleus	Biological process	6	113	262	18866	3.82341	0.00496755	0.251511	2.30386	0.0229008	SMG1//CDC40//ALKBH5//FIP1L1//NUP155//SETD2
GO:0044271	cellular nitrogen compound biosynthetic process	Biological process	88	4960	262	18866	1.27755	0.00500176	0.251511	2.30088	0.335878	KLF11//CTCF//TCFL5//PRDM5//NEDD4L//IFI16//RBPJ//MDM2//NFATC2//SIRT6//OVOL2//RBL1//BACH2//RPS14//SPI1//NR2C2//NRIP1//KLF7//GTF2IRD1//NCOR2//RPL18A//UGP2//PDE4D//DCTD//GPBP1L1//CNOT8//BRF1//ZNF483//DNM2//EFEMP1//SETD2//TERF2IP//CCAR1//GATAD1//ZNF236//TRRAP//ZNF646//DDX17//ZNF652//LCORL//MEIS1//THAP4//PLAGL1//RFX2//NPAS3//TADA2A//PHRF1//TAF15//TRIM24//FIP1L1//GTF3C5//IGF2BP3//LARP4//RPL13A//RPS27L//…
GO:0009991	response to extracellular stimulus	Biological process	15	507	262	18866	2.1304	0.0050171	0.251511	2.29955	0.0572519	GABARAP//GCLM//GNAI2//AMBRA1//BMPR2//SIRT5//SIRT6//ICAM1//CYP24A1//SESN1//ITFG2//IFI16//LDLR//TRIM24//MDM2
GO:0008152	metabolic process	Biological process	196	12706	262	18866	1.11077	0.0050238	0.251511	2.29897	0.748092	GABARAP//AMBRA1//ACTB//KLF11//MTR//CTCF//TCFL5//PRDM5//NEDD4L//IFI16//RBPJ//MDM2//NFATC2//SIRT6//OVOL2//RBL1//BACH2//RPS14//SPI1//NR2C2//NRIP1//KLF7//GTF2IRD1//NCOR2//NAT10//NF1//TAOK3//PSMB5//SRPK2//SMG1//RPL13A//RPL18A//RPL37A//THBS1//HUWE1//WSB1//RNF111//HECW2//UBE3B//CNOT11//CNOT8//TRA2B//DDX17//DYRK1A//PCBP2//CDC40//CCAR1//UBL5//FIP1L1//RCL1//NOL10//TERF2IP//CLN6//TMF1//CORO1C//TFRC//MOB2//D…
GO:0051172	negative regulation of nitrogen compound metabolic process	Biological process	51	2572	262	18866	1.42783	0.00509503	0.25328	2.29285	0.194656	CTCF//TCFL5//PRDM5//NEDD4L//IFI16//RBPJ//MDM2//NFATC2//SIRT6//OVOL2//RBL1//BACH2//RPS14//SPI1//NR2C2//NRIP1//KLF11//KLF7//GTF2IRD1//NCOR2//CORO1C//TERF2IP//NF1//TAOK3//THBS1//PARD3//GAPDH//TMEM59//IGF2BP3//RPL13A//CAPRIN1//ENC1//CNOT8//NAT10//GSK3B//PDE4D//RNF4//ARL6IP1//LATS2//SCMH1//TRIM24//DYRK1A//TAF15//LDLR//FTO//PUM1//MORC2//OPHN1//CCAR1//GNAI2//BMPR2
GO:0007264	small GTPase mediated signal transduction	Biological process	15	509	262	18866	2.12203	0.0051982	0.253959	2.28415	0.0572519	GNB1//NF1//MYO9B//KPNB1//DNM2//OPHN1//BCR//ARHGEF28//STARD13//TIAM2//GDI2//RALGAPA2//TRIO//DOCK1//DOCK2
GO:0010631	epithelial cell migration	Biological process	12	365	262	18866	2.36737	0.00520023	0.253959	2.28398	0.0458015	MIA3//BMPR2//THBS1//CORO1C//MCC//PTPRG//DOCK1//PLCG2//MYH9//NF1//STARD13//LPXN
GO:0000077	DNA damage checkpoint	Biological process	7	151	262	18866	3.3381	0.00521661	0.253959	2.28261	0.0267176	MDM2//PLAGL1//CNOT11//CNOT8//TAOK3//RPS27L//ATRIP
GO:0071158	positive regulation of cell cycle arrest	Biological process	5	81	262	18866	4.44492	0.00540333	0.256284	2.26734	0.019084	MDM2//PLAGL1//CNOT11//CNOT8//CRLF3
GO:0003171	atrioventricular valve development	Biological process	3	26	262	18866	8.30857	0.005436	0.256284	2.26472	0.0114504	MDM2//SLIT3//BMPR2
GO:0043951	negative regulation of cAMP-mediated signaling	Biological process	3	26	262	18866	8.30857	0.005436	0.256284	2.26472	0.0114504	GNAI2//PDE3A//PDE4D
GO:0044068	modulation by symbiont of host cellular process	Biological process	3	26	262	18866	8.30857	0.005436	0.256284	2.26472	0.0114504	KPNB1//KPNA5//GAPDH
GO:0030490	maturation of SSU-rRNA	Biological process	4	51	262	18866	5.64766	0.0054459	0.256284	2.26393	0.0152672	RCL1//RPS14//NOL10//NAT10
GO:0034504	protein localization to nucleus	Biological process	10	277	262	18866	2.59955	0.00552144	0.257334	2.25795	0.0381679	KPNB1//RANBP17//NUP155//KPNA5//NF1//RANGAP1//CHCHD10//GSK3B//TFRC//MDM2
GO:0090132	epithelium migration	Biological process	12	368	262	18866	2.34808	0.00554113	0.257334	2.2564	0.0458015	MIA3//BMPR2//THBS1//CORO1C//MCC//PTPRG//DOCK1//PLCG2//MYH9//NF1//STARD13//LPXN
GO:0001678	cellular glucose homeostasis	Biological process	7	153	262	18866	3.29447	0.00559927	0.258335	2.25187	0.0267176	RAB11FIP5//KLF7//GCLM//ICAM1//TRA2B//ZNF236//HK1
GO:1903828	negative regulation of cellular protein localization	Biological process	6	116	262	18866	3.72453	0.00563766	0.258417	2.2489	0.0229008	NF1//PKDCC//RANGAP1//GSK3B//TMEM59//NEDD4L
GO:0051056	regulation of small GTPase mediated signal transduction	Biological process	11	323	262	18866	2.45227	0.00567771	0.258574	2.24583	0.0419847	DNM2//NF1//MYO9B//OPHN1//BCR//ARHGEF28//STARD13//TIAM2//GDI2//RALGAPA2//TRIO
GO:0051345	positive regulation of hydrolase activity	Biological process	20	773	262	18866	1.86307	0.00579608	0.262273	2.23687	0.0763359	RPS27L//DDX11//AGAP1//DOCK1//DOCK2//GDI2//GSK3B//ICAM1//MYO9B//NF1//OPHN1//ANKRD27//STARD13//TBC1D1//CORO1C//TIAM2//RALGAPA2//RANGAP1//BCR//IFI16
GO:0051130	positive regulation of cellular component organization	Biological process	28	1217	262	18866	1.65671	0.00602485	0.270888	2.22005	0.10687	PLCG2//DNM2//GSK3B//MOB2//ENC1//WDR1//ICAM1//FAF1//TFRC//SIRT6//TADA2A//NEDD4L//DDX11//PPT1//BMPR2//TIAM2//CAPRIN1//ANKRD27//SH3PXD2B//ATP8A1//MORC2//HUWE1//CHCHD10//NFATC2//PLEKHM2//UBL5//DYNC1H1//CORO1C
GO:0071496	cellular response to external stimulus	Biological process	11	326	262	18866	2.42971	0.00607273	0.271313	2.21662	0.0419847	GABARAP//AMBRA1//BMPR2//ICAM1//SESN1//ITFG2//IFI16//CYP24A1//TRIM24//HABP4//MDM2
GO:0045935	positive regulation of nucleobase-containing compound metabolic process	Biological process	39	1863	262	18866	1.50741	0.0061791	0.273481	2.20907	0.148855	RBPJ//DDX11//SIRT6//DYRK1A//HABP4//EYA3//TFRC//CTCF//DNM2//NFATC2//CRLF3//RNF111//GPBP1L1//RNF4//NPAS3//SPI1//TAF15//TRIM24//FANK1//DDX17//IFI16//MEIS1//PLAGL1//OVOL2//RBL1//RFX2//BMPR2//TMF1//NR2C2//NRIP1//KLF7//BRF1//TRA2B//CNOT8//FTO//PUM1//CHCHD10//CCAR1//TADA2A
GO:1901701	cellular response to oxygen-containing compound	Biological process	28	1220	262	18866	1.65263	0.00622392	0.273481	2.20594	0.10687	GNB1//GSK3B//GNAI2//AP3S1//ATP6V0B//RAB11FIP5//KLF7//MDM2//CYP24A1//TRIM24//ICAM1//PDE4D//BCR//SESN1//DNM2//PDE3A//GCLM//TRA2B//ZNF236//SPI1//NRIP1//LDLR//MTR//ACTB//KLF11//RANGAP1//GNAI1//DDX11
GO:0043949	regulation of cAMP-mediated signaling	Biological process	4	53	262	18866	5.43454	0.00624536	0.273481	2.20444	0.0152672	PDE3A//PDE4D//GNAI2//GNAI1
GO:0090130	tissue migration	Biological process	12	374	262	18866	2.31041	0.00627623	0.273481	2.2023	0.0458015	MIA3//BMPR2//THBS1//CORO1C//MCC//PTPRG//DOCK1//PLCG2//MYH9//NF1//STARD13//LPXN
GO:0000278	mitotic cell cycle	Biological process	25	1053	262	18866	1.70958	0.0063636	0.275116	2.1963	0.0954198	LATS2//NASP//CRLF3//KLF11//SDCCAG8//DYNC1H1//DNM2//TTC19//MDM2//PLAGL1//CNOT11//CNOT8//PDS5B//NEK9//KPNB1//TAOK3//RBL1//PSMB5//HECW2//RPS27L//GNAI1//SETD2//TUBA1B//TUBGCP2//PRDM5
GO:0009749	response to glucose	Biological process	8	197	262	18866	2.92417	0.00639171	0.275116	2.19438	0.0305344	RAB11FIP5//KLF7//GCLM//ICAM1//TRA2B//ZNF236//COL6A2//THBS1
GO:0051254	positive regulation of RNA metabolic process	Biological process	36	1692	262	18866	1.53208	0.00663721	0.283952	2.17801	0.137405	RBPJ//DYRK1A//HABP4//CTCF//DNM2//NFATC2//CRLF3//RNF111//GPBP1L1//RNF4//NPAS3//SPI1//TAF15//TRIM24//FANK1//DDX17//IFI16//MEIS1//PLAGL1//OVOL2//RBL1//RFX2//BMPR2//TMF1//NR2C2//NRIP1//KLF7//BRF1//TRA2B//CNOT8//FTO//PUM1//DDX11//CHCHD10//CCAR1//TADA2A
GO:0051726	regulation of cell cycle	Biological process	28	1227	262	18866	1.64321	0.00670986	0.285331	2.17329	0.10687	ATRIP//ACTB//MDM2//PLAGL1//CNOT11//CNOT8//THBS1//TAOK3//RBL1//SDCCAG8//DYNC1H1//PSMB5//HECW2//RPS27L//SETD2//MYO19//KLHL21//CSPP1//PDE3A//LATS2//SRPK2//DDX11//GNAI1//CTCF//CRLF3//RNF4//BCR//PUM1
GO:0006915	apoptotic process	Biological process	41	1996	262	18866	1.47911	0.00687042	0.286955	2.16302	0.156489	KPNB1//RPS27L//GABARAP//NF1//GCLM//GNB1//SIRT5//AMBRA1//IFI16//USP42//TRIM24//FANK1//FAF1//DNM2//TIAM2//LATS2//CCAR1//TRIO//KLF11//ARL6IP1//GSK3B//PDE3A//PPT1//TFRC//THBS1//TMF1//MDM2//SRPK2//GAPDH//SLIT3//BMPR2//CHCHD10//ICAM1//SPI1//GNAI2//EYA3//DOCK1//PLAGL1//RNF216//DPP8//G2E3
GO:0035023	regulation of Rho protein signal transduction	Biological process	5	86	262	18866	4.18649	0.00694672	0.286955	2.15822	0.019084	MYO9B//OPHN1//BCR//ARHGEF28//STARD13
GO:0050657	nucleic acid transport	Biological process	8	200	262	18866	2.88031	0.00697916	0.286955	2.1562	0.0305344	CDC40//NUP155//SMG1//ALKBH5//FIP1L1//SETD2//IGF2BP3//RANBP17
GO:0050658	RNA transport	Biological process	8	200	262	18866	2.88031	0.00697916	0.286955	2.1562	0.0305344	CDC40//NUP155//SMG1//ALKBH5//FIP1L1//SETD2//IGF2BP3//RANBP17
GO:0032880	regulation of protein localization	Biological process	23	950	262	18866	1.74334	0.00699115	0.286955	2.15545	0.0877863	SETD2//RPH3AL//NF1//PKDCC//RANGAP1//GSK3B//MDM2//GOLPH3L//GAPDH//KLF7//RAB11FIP5//OPHN1//GPR137B//TFRC//ACTB//TMEM59//STAC//HUWE1//UBL5//GNAI1//NEDD4L//PLEKHM2//TBC1D1
GO:0000082	G1/S transition of mitotic cell cycle	Biological process	10	287	262	18866	2.50898	0.00702686	0.286955	2.15324	0.0381679	KLF11//MDM2//PLAGL1//CNOT11//CNOT8//RPS27L//RBL1//LATS2//NASP//CRLF3
GO:0120039	plasma membrane bounded cell projection morphogenesis	Biological process	18	681	262	18866	1.90329	0.00703261	0.286955	2.15288	0.0687023	PARD3//ACTB//KLF7//NFASC//OPHN1//SLIT3//TRIO//DNM2//GSK3B//TAOK3//ANKRD27//NEDD4L//HECW2//BMPR2//TIAM2//CAPRIN1//DDR1//CORO1C
GO:0071407	cellular response to organic cyclic compound	Biological process	16	580	262	18866	1.98642	0.00733325	0.292732	2.1347	0.0610687	GNB1//GSK3B//DDX17//TMF1//NCOR2//CYP24A1//TRIM24//MDM2//PDE3A//NRIP1//ICAM1//PDE4D//ACTB//GCLM//DNM2//GNAI1
GO:0031570	DNA integrity checkpoint	Biological process	7	161	262	18866	3.13077	0.00734315	0.292732	2.13412	0.0267176	ATRIP//MDM2//PLAGL1//CNOT11//CNOT8//TAOK3//RPS27L
GO:0009746	response to hexose	Biological process	8	202	262	18866	2.85179	0.00739288	0.292732	2.13119	0.0305344	COL6A2//THBS1//RAB11FIP5//KLF7//GCLM//ICAM1//TRA2B//ZNF236
GO:0001773	myeloid dendritic cell activation	Biological process	3	29	262	18866	7.44907	0.0074098	0.292732	2.13019	0.0114504	DOCK2//RBPJ//SPI1
GO:0042593	glucose homeostasis	Biological process	9	245	262	18866	2.64518	0.00743896	0.292732	2.12849	0.0343511	HK1//RAB11FIP5//KLF7//GCLM//ICAM1//TRA2B//ZNF236//SIRT6//RPH3AL
GO:0048858	cell projection morphogenesis	Biological process	18	685	262	18866	1.89217	0.00744976	0.292732	2.12786	0.0687023	PARD3//ACTB//KLF7//NFASC//OPHN1//SLIT3//TRIO//DNM2//GSK3B//TAOK3//ANKRD27//NEDD4L//HECW2//BMPR2//TIAM2//CAPRIN1//DDR1//CORO1C
GO:0060341	regulation of cellular localization	Biological process	24	1012	262	18866	1.70769	0.0075556	0.292732	2.12173	0.0916031	SETD2//PDE4D//DYNC1H1//NF1//PKDCC//BCR//RANGAP1//GSK3B//MDM2//PLCG2//WDR1//KLF7//OPHN1//GPR137B//TFRC//ACTB//TMEM59//STAC//HUWE1//UBL5//GNAI1//RAB11FIP5//NEDD4L//PARD3
GO:0006977	DNA damage response, signal transduction by p53 class mediator resulting in cell cycle arrest	Biological process	4	56	262	18866	5.1434	0.00758481	0.292732	2.12006	0.0152672	MDM2//PLAGL1//CNOT11//CNOT8
GO:2001236	regulation of extrinsic apoptotic signaling pathway	Biological process	7	162	262	18866	3.11144	0.00758649	0.292732	2.11996	0.0267176	GSK3B//ICAM1//FAF1//THBS1//GCLM//EYA3//NF1
GO:0051236	establishment of RNA localization	Biological process	8	203	262	18866	2.83774	0.00760655	0.292732	2.11881	0.0305344	CDC40//NUP155//SMG1//ALKBH5//FIP1L1//SETD2//IGF2BP3//RANBP17
GO:0033500	carbohydrate homeostasis	Biological process	9	246	262	18866	2.63443	0.00763065	0.292732	2.11744	0.0343511	HK1//RAB11FIP5//SIRT6//KLF7//RPH3AL//GCLM//ICAM1//TRA2B//ZNF236
GO:0044257	cellular protein catabolic process	Biological process	20	795	262	18866	1.81151	0.00780095	0.292732	2.10785	0.0763359	HUWE1//NEDD4L//MDM2//RNF111//HECW2//USP42//UBE3B//PSMB5//ENC1//GSK3B//FAF1//PCBP2//RNF216//RNF4//TMF1//SIRT6//OPHN1//LDLR//NEMF//PPT1
GO:1903047	mitotic cell cycle process	Biological process	22	905	262	18866	1.75046	0.00790384	0.292732	2.10216	0.0839695	LATS2//NASP//CRLF3//KLF11//SDCCAG8//DYNC1H1//DNM2//TTC19//MDM2//PLAGL1//CNOT11//CNOT8//PDS5B//NEK9//KPNB1//TAOK3//PSMB5//HECW2//RPS27L//GNAI1//SETD2//RBL1
GO:0072594	establishment of protein localization to organelle	Biological process	16	585	262	18866	1.96944	0.00792818	0.292732	2.10083	0.0610687	KPNB1//RANBP17//NUP155//KPNA5//RPL13A//RPL18A//RPL37A//RPS14//CRAT//PITRM1//NF1//HK1//DNM2//OPHN1//HUWE1//UBL5
GO:0022607	cellular component assembly	Biological process	57	3012	262	18866	1.36269	0.00800856	0.292732	2.09645	0.217557	RPS27L//RPS14//GABARAP//AMBRA1//SRPK2//RFX2//TMF1//DNM2//NASP//OPHN1//TUBGCP2//TBCEL//CFAP44//CTCF//ICAM1//NFASC//DYRK1A//GSK3B//FAF1//TFRC//NDUFB2//FBLIM1//DDX6//DYNC1H1//LSM14A//ACTB//PIP5K1C//TTC19//PDE4DIP//ANKRD27//DYNLRB1//WDR1//BCR//TRAPPC4//STARD9//TMEM120B//SH3PXD2B//CORO1C//THBS1//RABL2B//TTC39C//CEP83//CHCHD10//MDM2//PARD3//LPXN//STRN//BRF1//ARL6IP1//RNF4//KPNB1//MORC2//SDCCAG8//RPL13A…
GO:0006307	DNA dealkylation involved in DNA repair	Biological process	2	10	262	18866	14.4015	0.0080329	0.292732	2.09513	0.00763359	ALKBH5//FTO
GO:0015851	nucleobase transport	Biological process	2	10	262	18866	14.4015	0.0080329	0.292732	2.09513	0.00763359	VDAC3//SLC23A2
GO:0044351	macropinocytosis	Biological process	2	10	262	18866	14.4015	0.0080329	0.292732	2.09513	0.00763359	DNM2//DOCK2
GO:0044380	protein localization to cytoskeleton	Biological process	4	57	262	18866	5.05317	0.00807007	0.292732	2.09312	0.0152672	KLHL21//CEP83//HOOK3//GSK3B
GO:0072431	signal transduction involved in mitotic G1 DNA damage checkpoint	Biological process	4	57	262	18866	5.05317	0.00807007	0.292732	2.09312	0.0152672	MDM2//PLAGL1//CNOT11//CNOT8
GO:1902400	intracellular signal transduction involved in G1 DNA damage checkpoint	Biological process	4	57	262	18866	5.05317	0.00807007	0.292732	2.09312	0.0152672	MDM2//PLAGL1//CNOT11//CNOT8
GO:0031328	positive regulation of cellular biosynthetic process	Biological process	40	1955	262	18866	1.4733	0.00808652	0.292732	2.09224	0.152672	RBPJ//LDLR//DNM2//ICAM1//LARP4//KRT17//RPS27L//NAT10//THBS1//FAF1//CTCF//DYRK1A//NFATC2//CRLF3//RNF111//GPBP1L1//RNF4//NPAS3//SPI1//TAF15//TRIM24//FANK1//DDX17//IFI16//MEIS1//PLAGL1//OVOL2//RBL1//RFX2//BMPR2//TMF1//NR2C2//NRIP1//KLF7//BRF1//HABP4//DDX11//CHCHD10//CCAR1//TADA2A
GO:0012501	programmed cell death	Biological process	43	2139	262	18866	1.44756	0.00815188	0.293592	2.08874	0.164122	KPNB1//FAF1//DOCK1//ARL6IP1//PLAGL1//RNF216//DPP8//G2E3//CCAR1//KLF11//RPS27L//GABARAP//NF1//GCLM//GNB1//SIRT5//AMBRA1//IFI16//USP42//TRIM24//FANK1//DNM2//TIAM2//LATS2//TRIO//GSK3B//PDE3A//PPT1//TFRC//THBS1//TMF1//PLCG2//MDM2//SRPK2//GAPDH//SLIT3//KRT17//BMPR2//CHCHD10//ICAM1//SPI1//GNAI2//EYA3
GO:0006518	peptide metabolic process	Biological process	22	909	262	18866	1.74276	0.00829888	0.297369	2.08098	0.0839695	RPL18A//IGF2BP3//LARP4//RPL13A//RPS27L//RPL37A//RPS14//LSM14A//CNOT11//GCLM//GAPDH//CAPRIN1//ENC1//CNOT8//DYRK1A//KRT17//NAT10//THBS1//HABP4//FTO//PUM1//NEMF
GO:2000134	negative regulation of G1/S transition of mitotic cell cycle	Biological process	6	126	262	18866	3.42893	0.00835074	0.297716	2.07828	0.0229008	MDM2//PLAGL1//CNOT11//CNOT8//RPS27L//RBL1
GO:0034284	response to monosaccharide	Biological process	8	207	262	18866	2.7829	0.00850802	0.301799	2.07017	0.0305344	COL6A2//THBS1//RAB11FIP5//KLF7//GCLM//ICAM1//TRA2B//ZNF236
GO:0010557	positive regulation of macromolecule biosynthetic process	Biological process	38	1841	262	18866	1.48631	0.00857469	0.302644	2.06678	0.145038	RBPJ//LARP4//KRT17//RPS27L//NAT10//THBS1//FAF1//CTCF//DNM2//DYRK1A//NFATC2//CRLF3//RNF111//GPBP1L1//RNF4//NPAS3//SPI1//TAF15//TRIM24//FANK1//DDX17//IFI16//MEIS1//PLAGL1//OVOL2//RBL1//RFX2//BMPR2//TMF1//NR2C2//NRIP1//KLF7//BRF1//HABP4//DDX11//CHCHD10//CCAR1//TADA2A
GO:0031331	positive regulation of cellular catabolic process	Biological process	12	390	262	18866	2.21562	0.00861823	0.302667	2.06458	0.0458015	GSK3B//AMBRA1//TMEM59//SESN1//MDM2//CNOT8//FTO//PUM1//HUWE1//SIRT6//FAF1//LDLR
GO:0031327	negative regulation of cellular biosynthetic process	Biological process	36	1724	262	18866	1.50364	0.00881839	0.305913	2.05461	0.137405	CTCF//TCFL5//PRDM5//NEDD4L//IFI16//RBPJ//MDM2//NFATC2//SIRT6//OVOL2//RBL1//BACH2//RPS14//SPI1//NR2C2//NRIP1//KLF11//KLF7//GTF2IRD1//NCOR2//IGF2BP3//RPL13A//GAPDH//CAPRIN1//ENC1//CNOT8//NAT10//GSK3B//SCMH1//TRIM24//FTO//PUM1//TMEM59//MORC2//CCAR1//BMPR2
GO:0035556	intracellular signal transduction	Biological process	54	2837	262	18866	1.37061	0.00889573	0.305913	2.05082	0.206107	NF1//TAOK3//PSMB5//SRPK2//THBS1//MDM2//PLAGL1//CNOT11//CNOT8//RPS27L//GNAI2//GNB1//SPAG9//DOCK1//DOCK2//TIAM2//GDI2//BCR//MYO9B//AKAP7//PIP5K1C//PLCG2//PDE3A//PDE4D//KPNB1//ITFG2//NFATC2//DNM2//OPHN1//ARHGEF28//STARD13//LATS2//SMG1//LSM14A//IFI16//ZDHHC17//TERF2IP//TFRC//DYRK1A//GNAI1//PI4KA//RALGAPA2//TRIO//PHLPP2//ICAM1//GSK3B//PUM1//TAF15//ATRIP//TRIM24//SESN1//GPR137B//WSB1//STAC
GO:1903311	regulation of mRNA metabolic process	Biological process	11	344	262	18866	2.30257	0.00891783	0.305913	2.04974	0.0419847	DDX17//DYRK1A//TRA2B//IGF2BP3//ALKBH5//PSMB5//PUM1//SRPK2//TAF15//CNOT8//FTO
GO:0071539	protein localization to centrosome	Biological process	3	31	262	18866	6.96848	0.00893178	0.305913	2.04906	0.0114504	GSK3B//CEP83//HOOK3
GO:0031324	negative regulation of cellular metabolic process	Biological process	53	2775	262	18866	1.37528	0.00897364	0.305913	2.04703	0.20229	CTCF//TCFL5//PRDM5//NEDD4L//IFI16//RBPJ//MDM2//NFATC2//SIRT6//OVOL2//RBL1//BACH2//RPS14//SPI1//NR2C2//NRIP1//KLF11//KLF7//GTF2IRD1//NCOR2//CORO1C//TERF2IP//NF1//TAOK3//SMG1//THBS1//PARD3//GAPDH//TMEM59//IGF2BP3//RPL13A//CAPRIN1//ENC1//CNOT8//NAT10//GSK3B//PDE4D//RNF4//ARL6IP1//LATS2//SCMH1//TRIM24//DYRK1A//TAF15//FTO//PUM1//MORC2//OPHN1//CCAR1//GNAI2//BMPR2//SIRT5//BCR
GO:0022603	regulation of anatomical structure morphogenesis	Biological process	27	1198	262	18866	1.62288	0.00902962	0.305913	2.04433	0.103053	BMPR2//ICAM1//MYH9//FBLIM1//WDR1//HUWE1//TFRC//NF1//THBS1//LARP4//ZMYM4//DNM2//GSK3B//NEDD4L//HECW2//TIAM2//CAPRIN1//ANKRD27//PSMB5//BCR//STARD13//MYO19//CORO1C//DOCK1//NFATC2//SIRT6//RBPJ
GO:0072413	signal transduction involved in mitotic cell cycle checkpoint	Biological process	4	59	262	18866	4.88187	0.00910069	0.305913	2.04093	0.0152672	MDM2//PLAGL1//CNOT11//CNOT8
GO:1902402	signal transduction involved in mitotic DNA damage checkpoint	Biological process	4	59	262	18866	4.88187	0.00910069	0.305913	2.04093	0.0152672	MDM2//PLAGL1//CNOT11//CNOT8
GO:1902403	signal transduction involved in mitotic DNA integrity checkpoint	Biological process	4	59	262	18866	4.88187	0.00910069	0.305913	2.04093	0.0152672	MDM2//PLAGL1//CNOT11//CNOT8
GO:0051252	regulation of RNA metabolic process	Biological process	69	3807	262	18866	1.3051	0.00914504	0.305947	2.03881	0.263359	KLF11//CTCF//TCFL5//PRDM5//NEDD4L//IFI16//RBPJ//MDM2//NFATC2//SIRT6//OVOL2//RBL1//BACH2//RPS14//SPI1//NR2C2//NRIP1//KLF7//GTF2IRD1//NCOR2//DDX17//DYRK1A//TRA2B//ZNF483//DNM2//EFEMP1//SETD2//TERF2IP//CCAR1//GATAD1//GPBP1L1//ZNF236//TRRAP//CNOT8//ZNF646//ZNF652//LCORL//MEIS1//THAP4//PLAGL1//RFX2//NPAS3//TADA2A//FAF1//HABP4//CLK1//IGF2BP3//ALKBH5//PSMB5//PUM1//SCMH1//TRIM24//CRLF3//RNF111//RNF4//TAF…
GO:0000956	nuclear-transcribed mRNA catabolic process	Biological process	8	210	262	18866	2.74315	0.00923496	0.30627	2.03457	0.0305344	SMG1//RPL13A//RPL18A//RPL37A//RPS14//CNOT11//CNOT8//DDX6
GO:0048666	neuron development	Biological process	26	1143	262	18866	1.63797	0.00924148	0.30627	2.03426	0.0992366	PARD3//ACTB//KLF7//NFASC//OPHN1//SLIT3//TRIO//GSK3B//MOB2//ENC1//MDM2//PTPRG//TRAPPC4//STRN//DNM2//MTR//FRYL//TAOK3//ANKRD27//NEDD4L//HECW2//BMPR2//TIAM2//CAPRIN1//DDR1//PPT1
GO:0019219	regulation of nucleobase-containing compound metabolic process	Biological process	73	4075	262	18866	1.28995	0.0094577	0.311624	2.02421	0.278626	KLF11//CTCF//TCFL5//PRDM5//NEDD4L//IFI16//RBPJ//MDM2//NFATC2//SIRT6//OVOL2//RBL1//BACH2//RPS14//SPI1//NR2C2//NRIP1//KLF7//GTF2IRD1//NCOR2//DDX17//DYRK1A//TRA2B//NUP155//ZNF483//DNM2//EFEMP1//SETD2//TERF2IP//CCAR1//GATAD1//GPBP1L1//ZNF236//TRRAP//CNOT8//ZNF646//ZNF652//LCORL//MEIS1//THAP4//PLAGL1//RFX2//NPAS3//TADA2A//FAF1//DDX11//SMG1//NAT10//HABP4//CLK1//IGF2BP3//ALKBH5//PSMB5//PUM1//EYA3//TFRC/…
GO:0022008	neurogenesis	Biological process	35	1674	262	18866	1.50554	0.00960989	0.311624	2.01728	0.133588	SDCCAG8//NF1//PARD3//ACTB//KLF7//NFASC//OPHN1//SLIT3//TRIO//RBPJ//GSK3B//MOB2//ENC1//MDM2//PTPRG//TRAPPC4//STRN//DNM2//MTR//FRYL//DDX6//MEIS1//SPAG9//PPT1//WDR1//TAOK3//ANKRD27//NEDD4L//HECW2//BMPR2//HOOK3//TIAM2//CAPRIN1//DDR1//LDLR
GO:0071426	ribonucleoprotein complex export from nucleus	Biological process	6	130	262	18866	3.32343	0.00966186	0.311624	2.01494	0.0229008	SMG1//CDC40//ALKBH5//FIP1L1//NUP155//SETD2
GO:0003157	endocardium development	Biological process	2	11	262	18866	13.0923	0.00972859	0.311624	2.01195	0.00763359	RBPJ//OVOL2
GO:0086023	adenylate cyclase-activating adrenergic receptor signaling pathway involved in heart process	Biological process	2	11	262	18866	13.0923	0.00972859	0.311624	2.01195	0.00763359	PDE4D//GNAI2
GO:0019538	protein metabolic process	Biological process	100	5894	262	18866	1.22171	0.00974028	0.311624	2.01143	0.381679	ACTB//NF1//TAOK3//PSMB5//SRPK2//THBS1//HUWE1//NEDD4L//WSB1//MDM2//RNF111//HECW2//UBE3B//CORO1C//TERF2IP//TFRC//MOB2//PPT1//RPL18A//IGF2BP3//LARP4//RPL13A//RPS27L//RPL37A//RPS14//LSM14A//CNOT11//UBL5//RPN1//RPN2//DYRK1A//LATS2//GSK3B//PHKG1//BCR//BMPR2//TRIO//NEK9//PHLPP2//PTPRG//SIRT5//SIRT6//GALNT1//GALNT7//PITRM1//PRSS57//DPP8//CFAP44//PAPPA2//TMEM59//MYH9//ADAM19//USP42//SPAG9//ENC1//PARD3//GA…
GO:0003176	aortic valve development	Biological process	3	32	262	18866	6.75072	0.00975618	0.311624	2.01072	0.0114504	SLIT3//RBPJ//BMPR2
GO:0071295	cellular response to vitamin	Biological process	3	32	262	18866	6.75072	0.00975618	0.311624	2.01072	0.0114504	CYP24A1//TRIM24//MDM2
GO:0032990	cell part morphogenesis	Biological process	18	705	262	18866	1.83849	0.0098467	0.313099	2.00671	0.0687023	PARD3//ACTB//KLF7//NFASC//OPHN1//SLIT3//TRIO//DNM2//GSK3B//TAOK3//ANKRD27//NEDD4L//HECW2//BMPR2//TIAM2//CAPRIN1//DDR1//CORO1C
GO:0071166	ribonucleoprotein complex localization	Biological process	6	131	262	18866	3.29806	0.0100113	0.314141	1.99951	0.0229008	SMG1//CDC40//ALKBH5//FIP1L1//NUP155//SETD2
GO:1901361	organic cyclic compound catabolic process	Biological process	17	653	262	18866	1.87462	0.0100115	0.314141	1.9995	0.0648855	SMG1//RPL13A//RPL18A//RPL37A//RPS14//CNOT11//CNOT8//PDE4D//KPNB1//CYP24A1//IGF2BP3//ALKBH5//PSMB5//PUM1//DDX6//TAF15//FTO
GO:0050793	regulation of developmental process	Biological process	53	2791	262	18866	1.3674	0.010013	0.314141	1.99944	0.20229	BMPR2//NF1//ICAM1//MYH9//FBLIM1//WDR1//HUWE1//TFRC//OVOL2//GSK3B//MOB2//ENC1//MDM2//PTPRG//THBS1//LARP4//ZMYM4//PKDCC//DNM2//PARD3//EFEMP1//FTO//SH3PXD2B//NR2C2//NFATC2//TCFL5//RBPJ//TRIO//KLF7//MEIS1//SPI1//DDX6//SPAG9//GPR137B//LATS2//NEDD4L//HECW2//HOOK3//TIAM2//CAPRIN1//ANKRD27//KRT17//PSMB5//PDE3A//BCR//LDLR//STARD13//MYO19//CORO1C//DOCK1//SIRT6//RBL1//DDX17
GO:0003170	heart valve development	Biological process	4	61	262	18866	4.72181	0.0102135	0.315088	1.99082	0.0152672	RBPJ//BMPR2//SLIT3//MDM2
GO:1902041	regulation of extrinsic apoptotic signaling pathway via death domain receptors	Biological process	4	61	262	18866	4.72181	0.0102135	0.315088	1.99082	0.0152672	GSK3B//ICAM1//FAF1//THBS1
GO:0044772	mitotic cell cycle phase transition	Biological process	16	602	262	18866	1.91382	0.0102463	0.315088	1.98943	0.0610687	LATS2//NASP//CRLF3//KLF11//SDCCAG8//DYNC1H1//DNM2//MDM2//PLAGL1//CNOT11//CNOT8//TAOK3//PSMB5//HECW2//RPS27L//RBL1
GO:0046700	heterocycle catabolic process	Biological process	16	602	262	18866	1.91382	0.0102463	0.315088	1.98943	0.0610687	SMG1//RPL13A//RPL18A//RPL37A//RPS14//CNOT11//CNOT8//PDE4D//KPNB1//IGF2BP3//ALKBH5//PSMB5//PUM1//DDX6//TAF15//FTO
GO:1902807	negative regulation of cell cycle G1/S phase transition	Biological process	6	132	262	18866	3.27307	0.0103697	0.315088	1.98424	0.0229008	MDM2//PLAGL1//CNOT11//CNOT8//RPS27L//RBL1
GO:0044270	cellular nitrogen compound catabolic process	Biological process	16	603	262	18866	1.91065	0.0103978	0.315088	1.98306	0.0610687	SMG1//RPL13A//RPL18A//RPL37A//RPS14//CNOT11//CNOT8//PDE4D//KPNB1//IGF2BP3//ALKBH5//PSMB5//PUM1//DDX6//TAF15//FTO
GO:0051301	cell division	Biological process	16	603	262	18866	1.91065	0.0103978	0.315088	1.98306	0.0610687	TTC19//PARD3//SETD2//MYO19//KLHL21//CSPP1//MYH9//RBL1//TUBA1B//CCDC124//DYNC1H1//PDS5B//LATS2//GNAI1//GNAI2//NEK9
GO:0048814	regulation of dendrite morphogenesis	Biological process	5	95	262	18866	3.78988	0.0104577	0.315088	1.98056	0.019084	CAPRIN1//ANKRD27//NEDD4L//GSK3B//HECW2
GO:0002691	regulation of cellular extravasation	Biological process	3	33	262	18866	6.54615	0.0106235	0.315088	1.97373	0.0114504	BCR//ICAM1//CD99L2
GO:0009303	rRNA transcription	Biological process	3	33	262	18866	6.54615	0.0106235	0.315088	1.97373	0.0114504	GTF3C5//DDX11//BRF1
GO:0010955	negative regulation of protein processing	Biological process	3	33	262	18866	6.54615	0.0106235	0.315088	1.97373	0.0114504	THBS1//MDM2//TMEM59
GO:1903318	negative regulation of protein maturation	Biological process	3	33	262	18866	6.54615	0.0106235	0.315088	1.97373	0.0114504	THBS1//MDM2//TMEM59
GO:1905508	protein localization to microtubule organizing center	Biological process	3	33	262	18866	6.54615	0.0106235	0.315088	1.97373	0.0114504	CEP83//HOOK3//GSK3B
GO:0006997	nucleus organization	Biological process	6	133	262	18866	3.24846	0.010737	0.315803	1.96912	0.0229008	NUP155//NEK9//TMF1//HABP4//SRPK2//PITPNB
GO:0042770	signal transduction in response to DNA damage	Biological process	6	133	262	18866	3.24846	0.010737	0.315803	1.96912	0.0229008	MDM2//PLAGL1//CNOT11//CNOT8//RPS27L//DYRK1A
GO:0009891	positive regulation of biosynthetic process	Biological process	40	1991	262	18866	1.44666	0.0108088	0.316595	1.96622	0.152672	RBPJ//LDLR//DNM2//ICAM1//LARP4//KRT17//RPS27L//NAT10//THBS1//FAF1//CTCF//DYRK1A//NFATC2//CRLF3//RNF111//GPBP1L1//RNF4//NPAS3//SPI1//TAF15//TRIM24//FANK1//DDX17//IFI16//MEIS1//PLAGL1//OVOL2//RBL1//RFX2//BMPR2//TMF1//NR2C2//NRIP1//KLF7//BRF1//HABP4//DDX11//CHCHD10//CCAR1//TADA2A
GO:0006807	nitrogen compound metabolic process	Biological process	166	10609	262	18866	1.12671	0.0109438	0.319223	1.96083	0.633588	ACTB//KLF11//MTR//CTCF//TCFL5//PRDM5//NEDD4L//IFI16//RBPJ//MDM2//NFATC2//SIRT6//OVOL2//RBL1//BACH2//RPS14//SPI1//NR2C2//NRIP1//KLF7//GTF2IRD1//NCOR2//NAT10//NF1//TAOK3//PSMB5//SRPK2//SMG1//RPL13A//RPL18A//RPL37A//THBS1//HUWE1//WSB1//RNF111//HECW2//UBE3B//CNOT11//CNOT8//TRA2B//DDX17//DYRK1A//PCBP2//CDC40//CCAR1//UBL5//FIP1L1//RCL1//NOL10//TERF2IP//CLN6//CORO1C//TFRC//MOB2//PPT1//MTO1//UGP2//GAPDH/…
GO:0031325	positive regulation of cellular metabolic process	Biological process	62	3382	262	18866	1.32007	0.0109907	0.319273	1.95897	0.236641	THBS1//TFRC//MOB2//PLCG2//RPS27L//RBPJ//SPAG9//GSK3B//AMBRA1//TMEM59//BMPR2//LDLR//SESN1//HUWE1//RNF111//DDX11//TAOK3//SIRT6//MDM2//GNAI2//DYRK1A//HABP4//TERF2IP//DDR1//TADA2A//DNM2//ICAM1//LARP4//KRT17//NAT10//EYA3//FAF1//CLN6//CTCF//NFATC2//CRLF3//GPBP1L1//RNF4//NPAS3//SPI1//TAF15//TRIM24//FANK1//DDX17//IFI16//MEIS1//PLAGL1//OVOL2//RBL1//RFX2//TMF1//NR2C2//NRIP1//KLF7//BRF1//TRA2B//CNOT8//FTO//…
GO:0010810	regulation of cell-substrate adhesion	Biological process	8	217	262	18866	2.65466	0.0111105	0.320206	1.95427	0.0305344	NF1//DDR1//THBS1//GSK3B//NID1//CORO1C//DNM2//DOCK1
GO:0071333	cellular response to glucose stimulus	Biological process	6	134	262	18866	3.22422	0.0111135	0.320206	1.95415	0.0229008	RAB11FIP5//KLF7//GCLM//ICAM1//TRA2B//ZNF236
GO:0033044	regulation of chromosome organization	Biological process	11	356	262	18866	2.22495	0.011325	0.322765	1.94596	0.0419847	HECW2//CTCF//SIRT6//SMG1//TERF2IP//NAT10//TADA2A//DDX11//RNF4//SPI1//MORC2
GO:0031122	cytoplasmic microtubule organization	Biological process	4	63	262	18866	4.57191	0.0114109	0.322765	1.94268	0.0152672	KPNB1//TUBGCP2//DYNC1H1//HOOK3
GO:0009890	negative regulation of biosynthetic process	Biological process	36	1755	262	18866	1.47708	0.011472	0.322765	1.94036	0.137405	CTCF//TCFL5//PRDM5//NEDD4L//IFI16//RBPJ//MDM2//NFATC2//SIRT6//OVOL2//RBL1//BACH2//RPS14//SPI1//NR2C2//NRIP1//KLF11//KLF7//GTF2IRD1//NCOR2//IGF2BP3//RPL13A//GAPDH//CAPRIN1//ENC1//CNOT8//NAT10//GSK3B//SCMH1//TRIM24//FTO//PUM1//TMEM59//MORC2//CCAR1//BMPR2
GO:0032879	regulation of localization	Biological process	54	2875	262	18866	1.35249	0.0114803	0.322765	1.94005	0.206107	ARL6IP1//PLCG2//MIA3//BCR//ICAM1//BMPR2//THBS1//CORO1C//MCC//PTPRG//DOCK1//SETD2//PDE4D//FTO//RPH3AL//ACTB//OPHN1//ATP8A1//GNAI2//CCAR1//SPAG9//NF1//DYNC1H1//PLEKHM2//TBC1D1//NEDD4L//NALCN//ANKRD27//PKDCC//SIRT6//RANGAP1//GSK3B//MDM2//PPT1//GOLPH3L//GAPDH//DNM2//DOCK2//WDR1//PARD3//KLF7//RAB11FIP5//STARD13//GPR137B//TFRC//CHCHD10//STAC//TMEM59//HUWE1//UBL5//GNAI1//CD99L2//HECW2//TMF1
GO:0051173	positive regulation of nitrogen compound metabolic process	Biological process	59	3196	262	18866	1.3293	0.0115296	0.322765	1.93819	0.225191	THBS1//TFRC//MOB2//RPS27L//RBPJ//SPAG9//BMPR2//HUWE1//RNF111//DDX11//TAOK3//SIRT6//GSK3B//MDM2//DYRK1A//HABP4//TERF2IP//TADA2A//DNM2//ICAM1//LARP4//KRT17//NAT10//NEDD4L//HECW2//EYA3//CLN6//CTCF//NFATC2//CRLF3//GPBP1L1//RNF4//NPAS3//SPI1//TAF15//TRIM24//FANK1//DDX17//IFI16//MEIS1//PLAGL1//OVOL2//RBL1//RFX2//TMF1//NR2C2//NRIP1//KLF7//BRF1//TRA2B//CNOT8//FTO//PUM1//GNAI2//CHCHD10//FAF1//CCAR1//MYH9/…
GO:0001768	establishment of T cell polarity	Biological process	2	12	262	18866	12.0013	0.0115681	0.322765	1.93674	0.00763359	DOCK2//MYH9
GO:0034333	adherens junction assembly	Biological process	2	12	262	18866	12.0013	0.0115681	0.322765	1.93674	0.00763359	PIP5K1C//ACTB
GO:2000650	negative regulation of sodium ion transmembrane transporter activity	Biological process	2	12	262	18866	12.0013	0.0115681	0.322765	1.93674	0.00763359	NEDD4L//HECW2
GO:0010769	regulation of cell morphogenesis involved in differentiation	Biological process	10	310	262	18866	2.32283	0.0116892	0.323584	1.93222	0.0381679	DNM2//GSK3B//NEDD4L//HECW2//BMPR2//TIAM2//CAPRIN1//ANKRD27//CORO1C//DOCK1
GO:0044843	cell cycle G1/S phase transition	Biological process	10	310	262	18866	2.32283	0.0116892	0.323584	1.93222	0.0381679	LATS2//NASP//CRLF3//KLF11//MDM2//PLAGL1//CNOT11//CNOT8//RPS27L//RBL1
GO:0045727	positive regulation of translation	Biological process	6	136	262	18866	3.17681	0.0118944	0.326703	1.92466	0.0229008	HABP4//LARP4//KRT17//RPS27L//NAT10//THBS1
GO:0071331	cellular response to hexose stimulus	Biological process	6	136	262	18866	3.17681	0.0118944	0.326703	1.92466	0.0229008	RAB11FIP5//KLF7//GCLM//ICAM1//TRA2B//ZNF236
GO:0007163	establishment or maintenance of cell polarity	Biological process	8	220	262	18866	2.61846	0.0119951	0.326925	1.921	0.0305344	DOCK2//MYH9//SDCCAG8//GSK3B//PARD3//WDR1//OPHN1//ACTB
GO:0017148	negative regulation of translation	Biological process	8	220	262	18866	2.61846	0.0119951	0.326925	1.921	0.0305344	FTO//PUM1//RPL13A//IGF2BP3//GAPDH//CAPRIN1//ENC1//CNOT8
GO:0071310	cellular response to organic substance	Biological process	52	2756	262	18866	1.35863	0.0121221	0.328647	1.91642	0.198473	PARD3//LPXN//GNB1//GSK3B//AP3S1//ATP6V0B//LATS2//ICAM1//BMPR2//RNF111//THBS1//DNM2//RBPJ//DDX17//TMF1//CANX//SLIT3//PSMB5//IFI16//GCLM//RAB11FIP5//DDX11//GNAI2//IFI30//LSM14A//NCOR2//KLF7//SPI1//CYP24A1//TRIM24//PDE4D//BCR//SESN1//MDM2//PDE3A//TRA2B//ZNF236//FLNB//RPL13A//GAPDH//TUBA1B//NRIP1//LDLR//OVOL2//ACTB//KLF11//RANGAP1//GNAI1//PRDM5//ABCD4//RFX2//TFRC
GO:0048812	neuron projection morphogenesis	Biological process	17	667	262	18866	1.83528	0.0121514	0.328647	1.91537	0.0648855	PARD3//ACTB//KLF7//NFASC//OPHN1//SLIT3//TRIO//DNM2//GSK3B//NEDD4L//HECW2//BMPR2//TIAM2//CAPRIN1//ANKRD27//DDR1//TAOK3
GO:0071326	cellular response to monosaccharide stimulus	Biological process	6	137	262	18866	3.15362	0.012299	0.330163	1.91013	0.0229008	RAB11FIP5//KLF7//GCLM//ICAM1//TRA2B//ZNF236
GO:0048771	tissue remodeling	Biological process	7	178	262	18866	2.83176	0.0123406	0.330163	1.90866	0.0267176	RBPJ//MDM2//BMPR2//NF1//GPR137B//TFRC//BCR
GO:0051239	regulation of multicellular organismal process	Biological process	62	3402	262	18866	1.31231	0.0124179	0.330163	1.90595	0.236641	IFI16//TMF1//MDM2//PDE4D//BMPR2//NF1//THBS1//CORO1C//MCC//PTPRG//DOCK1//PLCG2//OVOL2//GSK3B//MOB2//ENC1//GTF2IRD1//RBPJ//PKDCC//DNM2//PARD3//EFEMP1//PCBP2//RNF216//SETD2//GNAI2//LSM14A//FTO//SH3PXD2B//NR2C2//IGF2BP3//NFATC2//KLF7//MEIS1//SPI1//DDX6//SPAG9//GPR137B//TFRC//ICAM1//LATS2//WDR1//NEDD4L//HECW2//GAPDH//HOOK3//TIAM2//CAPRIN1//ANKRD27//KRT17//PSMB5//PDE3A//BCR//LDLR//RAB11FIP5//NUP155//ST…
GO:0006281	DNA repair	Biological process	15	563	262	18866	1.9185	0.0124615	0.330163	1.90443	0.0572519	HUWE1//SIRT6//SETD2//EYA3//ALKBH5//FTO//TERF2IP//POLI//ATRIP//RNF111//DDX11//PDS5B//SMG1//TAOK3//TRRAP
GO:0030182	neuron differentiation	Biological process	30	1406	262	18866	1.53644	0.0124879	0.330163	1.90351	0.114504	PARD3//ACTB//KLF7//NFASC//OPHN1//SLIT3//TRIO//RBPJ//GSK3B//MOB2//ENC1//MDM2//PTPRG//TRAPPC4//STRN//DNM2//MTR//FRYL//DDX6//MEIS1//SPAG9//PPT1//TAOK3//ANKRD27//NEDD4L//HECW2//BMPR2//TIAM2//CAPRIN1//DDR1
GO:0039694	viral RNA genome replication	Biological process	3	35	262	18866	6.17208	0.0124881	0.330163	1.9035	0.0114504	MORC2//PCBP2//PI4KA
GO:0007399	nervous system development	Biological process	47	2449	262	18866	1.38193	0.0128745	0.339108	1.89027	0.179389	SDCCAG8//OVOL2//SETD2//NF1//PARD3//ACTB//KLF7//NFASC//OPHN1//SLIT3//TRIO//MEIS1//PPT1//PTPRG//BCR//BMPR2//UGP2//RBPJ//GSK3B//MOB2//ENC1//MDM2//TRAPPC4//STRN//CORO1C//COX6B1//PHLPP2//TRA2B//AMBRA1//HOOK3//DNM2//MTR//FRYL//DDX6//SPAG9//WDR1//TAOK3//ANKRD27//NEDD4L//HECW2//TIAM2//CAPRIN1//DDR1//LDLR//IGF2BP3//DYRK1A//NR2C2
GO:0030163	protein catabolic process	Biological process	22	948	262	18866	1.67106	0.0130609	0.341223	1.88403	0.0839695	PPT1//HUWE1//NEDD4L//MDM2//RNF111//HECW2//USP42//UBE3B//PSMB5//ENC1//GSK3B//LDLR//FAF1//PCBP2//RNF216//RNF4//TMF1//SIRT6//OPHN1//NEMF//CLN6//TRIM24
GO:0040011	locomotion	Biological process	40	2016	262	18866	1.42872	0.0131163	0.341223	1.88219	0.152672	CORO1C//OVOL2//SDCCAG8//MIA3//BCR//ICAM1//OPHN1//DOCK2//CFAP44//NFASC//SLIT3//TRIO//KLF7//BMPR2//THBS1//MCC//PTPRG//DOCK1//PLCG2//DDR1//NFATC2//TMF1//ATP8A1//GNAI2//CCAR1//SPAG9//NF1//PIP5K1C//PDE4D//CLN6//SETD2//MYH9//STARD13//LPXN//ACTB//SLC3A2//CD99L2//PDS5B//MDM2//WDR1
GO:0019222	regulation of metabolic process	Biological process	123	7553	262	18866	1.17264	0.0131261	0.341223	1.88186	0.469466	ACTB//KLF11//CTCF//TCFL5//PRDM5//NEDD4L//IFI16//RBPJ//MDM2//NFATC2//SIRT6//OVOL2//RBL1//BACH2//RPS14//SPI1//NR2C2//NRIP1//KLF7//GTF2IRD1//NCOR2//SMG1//RPL13A//RPL18A//RPL37A//THBS1//CNOT11//CNOT8//DDX17//DYRK1A//TRA2B//TMF1//CORO1C//TERF2IP//TFRC//MOB2//PLCG2//NUP155//ZNF483//DNM2//EFEMP1//SETD2//CCAR1//GATAD1//GPBP1L1//ZNF236//TRRAP//ZNF646//ZNF652//LCORL//MEIS1//THAP4//PLAGL1//RFX2//NPAS3//TADA…
GO:0019439	aromatic compound catabolic process	Biological process	16	620	262	18866	1.85826	0.0132564	0.341223	1.87758	0.0610687	SMG1//RPL13A//RPL18A//RPL37A//RPS14//CNOT11//CNOT8//PDE4D//KPNB1//IGF2BP3//ALKBH5//PSMB5//PUM1//DDX6//TAF15//FTO
GO:0033572	transferrin transport	Biological process	3	36	262	18866	6.00064	0.0134861	0.341223	1.87011	0.0114504	DNM2//ATP6V0B//TFRC
GO:0007275	multicellular organism development	Biological process	95	5618	262	18866	1.21764	0.0135283	0.341223	1.86876	0.362595	EVC//SH3PXD2B//PKDCC//SETD2//RBPJ//MEIS1//MYH9//OVOL2//SRPK2//ICAM1//NRIP1//MDM2//BMPR2//NF1//CORO1C//SDCCAG8//NASP//DDX17//GSK3B//ADAM19//THBS1//MIA3//PDS5B//ACP6//ITFG2//PLCG2//SPI1//SLIT3//SIRT6//DNM2//FLNB//RNF111//IGF2BP3//DYRK1A//MTR//OPHN1//PPT1//NR2C2//ENC1//PARD3//ACTB//KLF7//NFASC//TRIO//PTPRG//BCR//UGP2//DDR1//NCOR2//SCMH1//MOB2//TRAPPC4//STRN//COX6B1//PHLPP2//TRA2B//AMBRA1//HOOK3//IFI…
GO:0001767	establishment of lymphocyte polarity	Biological process	2	13	262	18866	11.0781	0.0135472	0.341223	1.86815	0.00763359	DOCK2//MYH9
GO:0010635	regulation of mitochondrial fusion	Biological process	2	13	262	18866	11.0781	0.0135472	0.341223	1.86815	0.00763359	HUWE1//TFRC
GO:0015801	aromatic amino acid transport	Biological process	2	13	262	18866	11.0781	0.0135472	0.341223	1.86815	0.00763359	SLC15A4//SLC3A2
GO:0031453	positive regulation of heterochromatin assembly	Biological process	2	13	262	18866	11.0781	0.0135472	0.341223	1.86815	0.00763359	MORC2//SIRT6
GO:0072683	T cell extravasation	Biological process	2	13	262	18866	11.0781	0.0135472	0.341223	1.86815	0.00763359	CD99L2//ICAM1
GO:1902306	negative regulation of sodium ion transmembrane transport	Biological process	2	13	262	18866	11.0781	0.0135472	0.341223	1.86815	0.00763359	NEDD4L//HECW2
GO:0045732	positive regulation of protein catabolic process	Biological process	8	225	262	18866	2.56027	0.0135832	0.341223	1.867	0.0305344	GSK3B//MDM2//SIRT6//FAF1//LDLR//HUWE1//NEDD4L//HECW2
GO:0060840	artery development	Biological process	5	102	262	18866	3.52979	0.013912	0.347173	1.85661	0.019084	DNM2//RBPJ//LDLR//NF1//BMPR2
GO:2001020	regulation of response to DNA damage stimulus	Biological process	8	226	262	18866	2.54894	0.0139184	0.347173	1.85641	0.0305344	SETD2//SIRT6//TERF2IP//DYRK1A//MDM2//EYA3//DDX11//SMG1
GO:0030010	establishment of cell polarity	Biological process	6	141	262	18866	3.06415	0.0140143	0.348334	1.85343	0.0229008	DOCK2//MYH9//OPHN1//PARD3//SDCCAG8//GSK3B
GO:0070613	regulation of protein processing	Biological process	4	67	262	18866	4.29896	0.014068	0.348442	1.85177	0.0152672	THBS1//MDM2//TMEM59//MYH9
GO:0007051	spindle organization	Biological process	7	183	262	18866	2.75439	0.0141899	0.350234	1.84802	0.0267176	MYH9//DYNC1H1//KPNB1//TUBGCP2//STARD9//GNAI1//RNF4
GO:0051603	proteolysis involved in cellular protein catabolic process	Biological process	18	734	262	18866	1.76585	0.0143804	0.353698	1.84223	0.0687023	HUWE1//NEDD4L//MDM2//RNF111//HECW2//USP42//UBE3B//PSMB5//ENC1//GSK3B//FAF1//PCBP2//RNF216//RNF4//TMF1//SIRT6//OPHN1//NEMF
GO:0033120	positive regulation of RNA splicing	Biological process	3	37	262	18866	5.83846	0.0145283	0.354864	1.83778	0.0114504	TRA2B//DYRK1A//HABP4
GO:1905314	semi-lunar valve development	Biological process	3	37	262	18866	5.83846	0.0145283	0.354864	1.83778	0.0114504	RBPJ//BMPR2//SLIT3
GO:0034641	cellular nitrogen compound metabolic process	Biological process	115	7016	262	18866	1.18028	0.0146491	0.35658	1.83419	0.438931	KLF11//CTCF//TCFL5//PRDM5//NEDD4L//IFI16//RBPJ//MDM2//NFATC2//SIRT6//OVOL2//RBL1//BACH2//RPS14//SPI1//NR2C2//NRIP1//KLF7//GTF2IRD1//NCOR2//NAT10//SMG1//RPL13A//RPL18A//RPL37A//SRPK2//CNOT11//CNOT8//TRA2B//DDX17//DYRK1A//PCBP2//CDC40//CCAR1//UBL5//FIP1L1//RCL1//NOL10//TERF2IP//CLN6//MTO1//UGP2//GAPDH//HK1//NUP155//SLC23A2//PDE4D//DCTD//POLI//DDX11//PDS5B//TAOK3//TRRAP//ATRIP//HUWE1//SETD2//EYA3//A…
GO:0002504	antigen processing and presentation of peptide or polysaccharide antigen via MHC class II	Biological process	5	104	262	18866	3.46191	0.0150243	0.364456	1.8232	0.019084	THBS1//IFI30//DYNC1H1//DNM2//CANX
GO:0046483	heterocycle metabolic process	Biological process	106	6399	262	18866	1.19281	0.0152526	0.366079	1.81666	0.40458	KLF11//CTCF//TCFL5//PRDM5//NEDD4L//IFI16//RBPJ//MDM2//NFATC2//SIRT6//OVOL2//RBL1//BACH2//RPS14//SPI1//NR2C2//NRIP1//KLF7//GTF2IRD1//NCOR2//NAT10//SMG1//RPL13A//RPL18A//RPL37A//SRPK2//CNOT11//CNOT8//TRA2B//DDX17//DYRK1A//PCBP2//CDC40//CCAR1//UBL5//FIP1L1//RCL1//NOL10//TERF2IP//MTO1//UGP2//GAPDH//HK1//NUP155//SLC23A2//PDE4D//DCTD//POLI//DDX11//PDS5B//TAOK3//TRRAP//ATRIP//HUWE1//SETD2//EYA3//ALKBH5/…
GO:0097191	extrinsic apoptotic signaling pathway	Biological process	8	230	262	18866	2.50461	0.0153198	0.366079	1.81475	0.0305344	GABARAP//NF1//GSK3B//ICAM1//FAF1//THBS1//GCLM//EYA3
GO:0006405	RNA export from nucleus	Biological process	6	144	262	18866	3.00032	0.0154056	0.366079	1.81232	0.0229008	SMG1//CDC40//ALKBH5//FIP1L1//NUP155//SETD2
GO:0043603	cellular amide metabolic process	Biological process	26	1194	262	18866	1.56801	0.0154791	0.366079	1.81025	0.0992366	CLN6//RPL18A//IGF2BP3//LARP4//RPL13A//RPS27L//RPL37A//RPS14//LSM14A//CNOT11//GCLM//PCCB//GAPDH//CAPRIN1//ENC1//CNOT8//DYRK1A//ELOVL6//KRT17//NAT10//THBS1//HABP4//PPT1//FTO//PUM1//NEMF
GO:1903317	regulation of protein maturation	Biological process	4	69	262	18866	4.17436	0.0155317	0.366079	1.80878	0.0152672	THBS1//MDM2//TMEM59//MYH9
GO:0000462	maturation of SSU-rRNA from tricistronic rRNA transcript (SSU-rRNA, 5.8S rRNA, LSU-rRNA)	Biological process	3	38	262	18866	5.68481	0.015615	0.366079	1.80646	0.0114504	RCL1//RPS14//NOL10
GO:0044003	modulation by symbiont of host process	Biological process	3	38	262	18866	5.68481	0.015615	0.366079	1.80646	0.0114504	KPNB1//KPNA5//GAPDH
GO:0090224	regulation of spindle organization	Biological process	3	38	262	18866	5.68481	0.015615	0.366079	1.80646	0.0114504	DYNC1H1//GNAI1//RNF4
GO:1903432	regulation of TORC1 signaling	Biological process	3	38	262	18866	5.68481	0.015615	0.366079	1.80646	0.0114504	SESN1//ITFG2//GPR137B
GO:0035751	regulation of lysosomal lumen pH	Biological process	2	14	262	18866	10.2868	0.0156617	0.366079	1.80516	0.00763359	CLN6//PPT1
GO:0045799	positive regulation of chromatin assembly or disassembly	Biological process	2	14	262	18866	10.2868	0.0156617	0.366079	1.80516	0.00763359	MORC2//SIRT6
GO:0043161	proteasome-mediated ubiquitin-dependent protein catabolic process	Biological process	12	424	262	18866	2.03795	0.0158274	0.368732	1.80059	0.0458015	PSMB5//GSK3B//MDM2//SIRT6//NEMF//HUWE1//FAF1//NEDD4L//PCBP2//RNF216//HECW2//RNF4
GO:0071322	cellular response to carbohydrate stimulus	Biological process	6	145	262	18866	2.97963	0.0158899	0.36897	1.79888	0.0229008	RAB11FIP5//KLF7//GCLM//ICAM1//TRA2B//ZNF236
GO:0071156	regulation of cell cycle arrest	Biological process	5	106	262	18866	3.39659	0.0161947	0.374401	1.79063	0.019084	MDM2//PLAGL1//CNOT11//CNOT8//CRLF3
GO:0010605	negative regulation of macromolecule metabolic process	Biological process	64	3578	262	18866	1.28801	0.0162299	0.374401	1.78968	0.244275	CTCF//TCFL5//PRDM5//NEDD4L//IFI16//RBPJ//MDM2//NFATC2//SIRT6//OVOL2//RBL1//BACH2//RPS14//SPI1//NR2C2//NRIP1//KLF11//KLF7//GTF2IRD1//NCOR2//SMG1//RPL13A//RPL18A//RPL37A//CNOT11//CNOT8//CORO1C//TERF2IP//NF1//TAOK3//LDLR//SLIT3//TMF1//THBS1//PARD3//GAPDH//TMEM59//PUM1//SCMH1//IGF2BP3//CAPRIN1//ENC1//DDX17//NAT10//PCBP2//RNF216//GSK3B//PDE4D//RNF4//ARL6IP1//ALKBH5//PSMB5//DDX6//LATS2//MORC2//TRIM24//…
GO:0048813	dendrite morphogenesis	Biological process	6	146	262	18866	2.95922	0.0163847	0.376696	1.78556	0.0229008	NEDD4L//GSK3B//HECW2//CAPRIN1//ANKRD27//KLF7
GO:0009743	response to carbohydrate	Biological process	8	233	262	18866	2.47237	0.0164361	0.376696	1.7842	0.0305344	COL6A2//THBS1//RAB11FIP5//KLF7//GCLM//ICAM1//TRA2B//ZNF236
GO:0051248	negative regulation of protein metabolic process	Biological process	26	1201	262	18866	1.55887	0.016551	0.378101	1.78118	0.0992366	CORO1C//TERF2IP//NF1//TAOK3//THBS1//PARD3//GAPDH//MDM2//TMEM59//IGF2BP3//RPL13A//CAPRIN1//ENC1//CNOT8//GSK3B//PDE4D//RNF4//ARL6IP1//LATS2//FTO//PUM1//SPI1//OPHN1//GNAI2//LDLR//IFI16
GO:0035601	protein deacylation	Biological process	5	107	262	18866	3.36484	0.016802	0.380146	1.77464	0.019084	PPT1//SIRT5//SIRT6//PRDM5//DYRK1A
GO:0051983	regulation of chromosome segregation	Biological process	5	107	262	18866	3.36484	0.016802	0.380146	1.77464	0.019084	HECW2//DDX11//CTCF//DYNC1H1//PUM1
GO:2001237	negative regulation of extrinsic apoptotic signaling pathway	Biological process	5	107	262	18866	3.36484	0.016802	0.380146	1.77464	0.019084	GSK3B//ICAM1//EYA3//GCLM//THBS1
GO:0007043	cell-cell junction assembly	Biological process	6	147	262	18866	2.93909	0.0168899	0.380914	1.77237	0.0229008	NFASC//PIP5K1C//ACTB//WDR1//PARD3//STRN
GO:0001667	ameboidal-type cell migration	Biological process	13	481	262	18866	1.94615	0.0173672	0.387693	1.76027	0.0496183	CORO1C//OVOL2//MIA3//BMPR2//THBS1//MCC//PTPRG//DOCK1//PLCG2//MYH9//NF1//STARD13//LPXN
GO:1901564	organonitrogen compound metabolic process	Biological process	112	6846	262	18866	1.17804	0.0175132	0.387693	1.75663	0.427481	ACTB//MTR//NF1//TAOK3//PSMB5//SRPK2//THBS1//HUWE1//NEDD4L//WSB1//MDM2//RNF111//HECW2//UBE3B//CLN6//CORO1C//TERF2IP//TFRC//MOB2//PPT1//RPL18A//GAPDH//HK1//NUP155//PDE4D//DCTD//IGF2BP3//LARP4//RPL13A//RPS27L//RPL37A//RPS14//LSM14A//CNOT11//UBL5//RPN1//RPN2//DYRK1A//LATS2//GSK3B//PHKG1//BCR//BMPR2//TRIO//NEK9//PHLPP2//PTPRG//SIRT5//SIRT6//GALNT1//GALNT7//PITRM1//PRSS57//DPP8//CFAP44//PAPPA2//TMEM59/…
GO:0032269	negative regulation of cellular protein metabolic process	Biological process	25	1149	262	18866	1.56675	0.0176013	0.387693	1.75445	0.0954198	CORO1C//TERF2IP//NF1//TAOK3//THBS1//PARD3//GAPDH//MDM2//TMEM59//IGF2BP3//RPL13A//CAPRIN1//ENC1//CNOT8//GSK3B//PDE4D//RNF4//ARL6IP1//LATS2//FTO//PUM1//SPI1//OPHN1//GNAI2//IFI16
GO:0006403	RNA localization	Biological process	8	236	262	18866	2.44094	0.01761	0.387693	1.75424	0.0305344	CDC40//NUP155//SMG1//ALKBH5//FIP1L1//SETD2//IGF2BP3//RANBP17
GO:0030029	actin filament-based process	Biological process	19	807	262	18866	1.69535	0.0178029	0.387693	1.74951	0.0725191	CORO1C//MYO19//DOCK2//FLNB//PIP5K1C//NF1//OPHN1//BCR//MOB2//STARD13//WDR1//MYH9//MYO9B//ICAM1//SH3PXD2B//PDE4D//NEDD4L//NUP155//ACTB
GO:0006139	nucleobase-containing compound metabolic process	Biological process	103	6225	262	18866	1.19145	0.0178044	0.387693	1.74947	0.39313	KLF11//CTCF//TCFL5//PRDM5//NEDD4L//IFI16//RBPJ//MDM2//NFATC2//SIRT6//OVOL2//RBL1//BACH2//RPS14//SPI1//NR2C2//NRIP1//KLF7//GTF2IRD1//NCOR2//NAT10//SMG1//RPL13A//RPL18A//RPL37A//SRPK2//CNOT11//CNOT8//TRA2B//DDX17//DYRK1A//PCBP2//CDC40//CCAR1//UBL5//FIP1L1//RCL1//NOL10//TERF2IP//MTO1//UGP2//GAPDH//HK1//NUP155//PDE4D//DCTD//POLI//DDX11//PDS5B//TAOK3//TRRAP//ATRIP//HUWE1//SETD2//EYA3//ALKBH5//FTO//KPN…
GO:0051051	negative regulation of transport	Biological process	13	483	262	18866	1.93809	0.0179053	0.387693	1.74702	0.0496183	THBS1//ANKRD27//NF1//PKDCC//BCR//GNAI2//SIRT6//RANGAP1//ICAM1//KLF7//RAB11FIP5//NEDD4L//HECW2
GO:0042159	lipoprotein catabolic process	Biological process	2	15	262	18866	9.60102	0.0179074	0.387693	1.74697	0.00763359	PPT1//LDLR
GO:0043518	negative regulation of DNA damage response, signal transduction by p53 class mediator	Biological process	2	15	262	18866	9.60102	0.0179074	0.387693	1.74697	0.00763359	DYRK1A//MDM2
GO:0048712	negative regulation of astrocyte differentiation	Biological process	2	15	262	18866	9.60102	0.0179074	0.387693	1.74697	0.00763359	LDLR//NF1
GO:0090148	membrane fission	Biological process	2	15	262	18866	9.60102	0.0179074	0.387693	1.74697	0.00763359	DNM2//CORO1C
GO:1902043	positive regulation of extrinsic apoptotic signaling pathway via death domain receptors	Biological process	2	15	262	18866	9.60102	0.0179074	0.387693	1.74697	0.00763359	FAF1//THBS1
GO:0046777	protein autophosphorylation	Biological process	8	237	262	18866	2.43064	0.0180143	0.387693	1.74438	0.0305344	DYRK1A//DDR1//CLK1//SMG1//GSK3B//TAOK3//BCR//TRIM24
GO:0051050	positive regulation of transport	Biological process	21	921	262	18866	1.64187	0.0180552	0.387693	1.7434	0.0801527	ARL6IP1//PLCG2//RPH3AL//DYNC1H1//GNAI2//NEDD4L//GSK3B//MDM2//PPT1//GOLPH3L//GAPDH//DNM2//DOCK2//BCR//ACTB//ATP8A1//CHCHD10//STAC//HUWE1//UBL5//TMF1
GO:0006613	cotranslational protein targeting to membrane	Biological process	5	109	262	18866	3.3031	0.0180617	0.387693	1.74324	0.019084	RPL13A//RPL18A//RPL37A//RPS14//ARL6IP1
GO:0032268	regulation of cellular protein metabolic process	Biological process	51	2754	262	18866	1.33347	0.0180693	0.387693	1.74306	0.194656	ACTB//THBS1//CORO1C//TERF2IP//TFRC//MOB2//LSM14A//CNOT11//RPS14//NF1//TAOK3//RPS27L//SPAG9//PARD3//BMPR2//GAPDH//MDM2//TMEM59//IGF2BP3//RPL13A//CAPRIN1//ENC1//CNOT8//CTCF//HUWE1//RNF111//GSK3B//PDE4D//RNF4//TADA2A//ARL6IP1//LARP4//KRT17//NAT10//LATS2//FAF1//CLN6//HABP4//ICAM1//TMF1//FTO//PUM1//GNAI2//NEMF//SPI1//DYRK1A//IFI16//SIRT6//OPHN1//MYH9//LDLR
GO:0006909	phagocytosis	Biological process	11	382	262	18866	2.07352	0.0182188	0.389717	1.73948	0.0419847	DOCK1//MYH9//PLCG2//ACTB//THBS1//DNM2//DOCK2//BCR//PIP5K1C//CORO1C//LDLR
GO:0018209	peptidyl-serine modification	Biological process	10	333	262	18866	2.16239	0.0183867	0.391531	1.7355	0.0381679	CLK1//DYRK1A//SMG1//LATS2//GSK3B//SRPK2//GALNT1//PDE4D//TERF2IP//TFRC
GO:0034249	negative regulation of cellular amide metabolic process	Biological process	8	238	262	18866	2.42042	0.0184253	0.391531	1.73458	0.0305344	IGF2BP3//RPL13A//GAPDH//CAPRIN1//ENC1//CNOT8//FTO//PUM1
GO:1905039	carboxylic acid transmembrane transport	Biological process	6	150	262	18866	2.88031	0.01847	0.391531	1.73353	0.0229008	ARL6IP1//THBS1//SLC23A2//ABCD4//SLC15A4//SLC3A2
GO:0072401	signal transduction involved in DNA integrity checkpoint	Biological process	4	73	262	18866	3.94562	0.018738	0.394531	1.72728	0.0152672	MDM2//PLAGL1//CNOT11//CNOT8
GO:0072422	signal transduction involved in DNA damage checkpoint	Biological process	4	73	262	18866	3.94562	0.018738	0.394531	1.72728	0.0152672	MDM2//PLAGL1//CNOT11//CNOT8
GO:0046578	regulation of Ras protein signal transduction	Biological process	7	194	262	18866	2.59821	0.0189415	0.394531	1.72258	0.0267176	DNM2//NF1//MYO9B//OPHN1//BCR//ARHGEF28//STARD13
GO:0060284	regulation of cell development	Biological process	22	983	262	18866	1.61156	0.0190019	0.394531	1.7212	0.0839695	NF1//GSK3B//MOB2//ENC1//MDM2//PTPRG//DNM2//DDX6//MEIS1//SPAG9//WDR1//NEDD4L//HECW2//BMPR2//HOOK3//TIAM2//CAPRIN1//ANKRD27//PDE3A//LDLR//CORO1C//DOCK1
GO:0007030	Golgi organization	Biological process	6	151	262	18866	2.86123	0.0190184	0.394531	1.72083	0.0229008	DNM2//PDE4DIP//HUWE1//PLEKHM2//GOLPH3L//RAB2A
GO:1903825	organic acid transmembrane transport	Biological process	6	151	262	18866	2.86123	0.0190184	0.394531	1.72083	0.0229008	ARL6IP1//THBS1//SLC23A2//ABCD4//SLC15A4//SLC3A2
GO:0044770	cell cycle phase transition	Biological process	16	647	262	18866	1.78071	0.0190225	0.394531	1.72073	0.0610687	LATS2//NASP//CRLF3//KLF11//SDCCAG8//DYNC1H1//DNM2//MDM2//PLAGL1//CNOT11//CNOT8//TAOK3//PSMB5//HECW2//RPS27L//RBL1
GO:0051246	regulation of protein metabolic process	Biological process	53	2891	262	18866	1.3201	0.0190586	0.394531	1.71991	0.20229	ACTB//THBS1//CORO1C//TERF2IP//TFRC//MOB2//LSM14A//CNOT11//RPS14//NF1//TAOK3//RPS27L//SPAG9//PARD3//BMPR2//GAPDH//MDM2//TMEM59//IGF2BP3//RPL13A//CAPRIN1//ENC1//CNOT8//CTCF//HUWE1//RNF111//GSK3B//PDE4D//RNF4//TADA2A//FAF1//NEDD4L//ARL6IP1//LARP4//KRT17//NAT10//HECW2//LATS2//CLN6//HABP4//ICAM1//LDLR//TMF1//FTO//PUM1//GNAI2//NEMF//SPI1//DYRK1A//IFI16//SIRT6//OPHN1//MYH9
GO:0006734	NADH metabolic process	Biological process	3	41	262	18866	5.26885	0.0191429	0.395116	1.71799	0.0114504	GAPDH//HK1//MDH1
GO:0051049	regulation of transport	Biological process	36	1821	262	18866	1.42354	0.0193374	0.397728	1.7136	0.137405	ARL6IP1//PLCG2//THBS1//SETD2//PDE4D//RPH3AL//ACTB//OPHN1//DYNC1H1//NEDD4L//NALCN//ANKRD27//GNAI2//NF1//PKDCC//BCR//SIRT6//RANGAP1//GSK3B//MDM2//PPT1//GOLPH3L//GAPDH//DNM2//DOCK2//ICAM1//WDR1//ATP8A1//KLF7//RAB11FIP5//CHCHD10//STAC//HUWE1//UBL5//HECW2//TMF1
GO:0098732	macromolecule deacylation	Biological process	5	111	262	18866	3.24359	0.0193821	0.397728	1.7126	0.019084	PPT1//SIRT5//SIRT6//PRDM5//DYRK1A
GO:0072395	signal transduction involved in cell cycle checkpoint	Biological process	4	74	262	18866	3.8923	0.0195988	0.400703	1.70777	0.0152672	MDM2//PLAGL1//CNOT11//CNOT8
GO:0072593	reactive oxygen species metabolic process	Biological process	9	288	262	18866	2.25024	0.0196406	0.400703	1.70684	0.0343511	SH3PXD2B//GNAI2//HBG2//DNM2//ICAM1//SIRT5//BCR//THBS1//SESN1
GO:0046822	regulation of nucleocytoplasmic transport	Biological process	5	112	262	18866	3.21463	0.0200655	0.404403	1.69755	0.019084	SETD2//NF1//RANGAP1//GSK3B//MDM2
GO:0030048	actin filament-based movement	Biological process	6	153	262	18866	2.82383	0.0201484	0.404403	1.69576	0.0229008	MYO19//PDE4D//NEDD4L//NUP155//MYH9//MYO9B
GO:0048820	hair follicle maturation	Biological process	2	16	262	18866	9.00095	0.0202803	0.404403	1.69293	0.00763359	RBPJ//NF1
GO:0071391	cellular response to estrogen stimulus	Biological process	2	16	262	18866	9.00095	0.0202803	0.404403	1.69293	0.00763359	MDM2//TRIM24
GO:0071732	cellular response to nitric oxide	Biological process	2	16	262	18866	9.00095	0.0202803	0.404403	1.69293	0.00763359	DNM2//MTR
GO:0086103	G protein-coupled receptor signaling pathway involved in heart process	Biological process	2	16	262	18866	9.00095	0.0202803	0.404403	1.69293	0.00763359	PDE4D//GNAI2
GO:1903358	regulation of Golgi organization	Biological process	2	16	262	18866	9.00095	0.0202803	0.404403	1.69293	0.00763359	DNM2//PDE4DIP
GO:1904262	negative regulation of TORC1 signaling	Biological process	2	16	262	18866	9.00095	0.0202803	0.404403	1.69293	0.00763359	SESN1//ITFG2
GO:0072595	maintenance of protein localization in organelle	Biological process	3	42	262	18866	5.1434	0.0204086	0.405816	1.69019	0.0114504	RANGAP1//CHCHD10//HK1
GO:0048844	artery morphogenesis	Biological process	4	75	262	18866	3.84041	0.0204837	0.406165	1.68859	0.0152672	RBPJ//BMPR2//LDLR//NF1
GO:0000209	protein polyubiquitination	Biological process	10	340	262	18866	2.11787	0.020897	0.413198	1.67992	0.0381679	RNF4//NEDD4L//RNF216//HUWE1//WSB1//MDM2//RNF111//PSMB5//HECW2//UBE3B
GO:1901360	organic cyclic compound metabolic process	Biological process	109	6678	262	18866	1.17533	0.0210151	0.414374	1.67747	0.416031	KLF11//CTCF//TCFL5//PRDM5//NEDD4L//IFI16//RBPJ//MDM2//NFATC2//SIRT6//OVOL2//RBL1//BACH2//RPS14//SPI1//NR2C2//NRIP1//KLF7//GTF2IRD1//NCOR2//NAT10//SMG1//RPL13A//RPL18A//RPL37A//SRPK2//CNOT11//CNOT8//TRA2B//DDX17//DYRK1A//PCBP2//CDC40//CCAR1//UBL5//FIP1L1//RCL1//NOL10//TERF2IP//MTO1//UGP2//GAPDH//HK1//NUP155//SLC23A2//PDE4D//DCTD//POLI//DDX11//PDS5B//TAOK3//TRRAP//ATRIP//HUWE1//SETD2//EYA3//ALKBH5/…
GO:0071495	cellular response to endogenous stimulus	Biological process	29	1406	262	18866	1.48522	0.0210847	0.414588	1.67603	0.110687	PARD3//LPXN//GNB1//GSK3B//AP3S1//ATP6V0B//LATS2//BMPR2//RNF111//THBS1//DNM2//RBPJ//DDX17//TMF1//SLIT3//GCLM//GNAI2//NCOR2//SESN1//MDM2//ICAM1//PDE3A//TRIM24//OVOL2//PDE4D//ACTB//KLF11//RANGAP1//DDX11
GO:0003279	cardiac septum development	Biological process	5	114	262	18866	3.15823	0.0214792	0.421171	1.66798	0.019084	BMPR2//DNM2//MDM2//RBPJ//SLIT3
GO:0001953	negative regulation of cell-matrix adhesion	Biological process	3	43	262	18866	5.02379	0.0217194	0.422328	1.66315	0.0114504	CORO1C//THBS1//NF1
GO:0030521	androgen receptor signaling pathway	Biological process	3	43	262	18866	5.02379	0.0217194	0.422328	1.66315	0.0114504	NCOR2//DDX17//TMF1
GO:0045124	regulation of bone resorption	Biological process	3	43	262	18866	5.02379	0.0217194	0.422328	1.66315	0.0114504	GPR137B//TFRC//NF1
GO:0006950	response to stress	Biological process	72	4162	262	18866	1.24569	0.0218551	0.422328	1.66045	0.274809	ATRIP//TRA2B//VDAC3//NF1//ALKBH5//THBS1//MYH9//IFI16//PLCG2//PSMB5//RBPJ//ICAM1//SIRT5//POLI//DDX11//PDS5B//SMG1//TAOK3//TRRAP//HUWE1//SIRT6//SETD2//EYA3//FTO//HK1//MORC2//NFATC2//MDM2//PLAGL1//CNOT11//CNOT8//RPS27L//GCLM//SLC23A2//GSK3B//GABARAP//SPAG9//DOCK1//HBG2//AMBRA1//BMPR2//PAPPA2//TERF2IP//GNB1//CANX//MTR//SESN1//ITFG2//STAC//LSM14A//MIA3//TMF1//DYRK1A//DDR1//PCBP2//SRPK2//RANGAP1//RNF21…
GO:0043484	regulation of RNA splicing	Biological process	6	156	262	18866	2.76952	0.0219277	0.422328	1.65901	0.0229008	DDX17//DYRK1A//TRA2B//HABP4//SRPK2//CLK1
GO:0030705	cytoskeleton-dependent intracellular transport	Biological process	7	200	262	18866	2.52027	0.0219567	0.422328	1.65843	0.0267176	AP3S1//DYNC1H1//MYO19//DYNLRB1//RABL2B//TUBA1B//HOOK3
GO:1901700	response to oxygen-containing compound	Biological process	34	1715	262	18866	1.42756	0.0219838	0.422328	1.6579	0.129771	TRA2B//GNB1//GSK3B//GNAI2//AP3S1//ATP6V0B//COL6A2//THBS1//ICAM1//NCOR2//PLCG2//CYP24A1//NASP//RAB11FIP5//DNM2//MDM2//GNAI1//SLIT3//KLF7//TRIM24//PDE4D//BCR//SESN1//PDE3A//GCLM//ZNF236//SPI1//NRIP1//LDLR//MTR//ACTB//KLF11//RANGAP1//DDX11
GO:0048667	cell morphogenesis involved in neuron differentiation	Biological process	15	604	262	18866	1.78827	0.0220168	0.422328	1.65725	0.0572519	PARD3//ACTB//KLF7//NFASC//OPHN1//SLIT3//TRIO//DNM2//GSK3B//NEDD4L//HECW2//BMPR2//TIAM2//CAPRIN1//ANKRD27
GO:0051225	spindle assembly	Biological process	5	115	262	18866	3.13077	0.0222097	0.423103	1.65346	0.019084	RNF4//KPNB1//DYNC1H1//TUBGCP2//STARD9
GO:0060411	cardiac septum morphogenesis	Biological process	4	77	262	18866	3.74066	0.0223263	0.423103	1.65118	0.0152672	BMPR2//RBPJ//SLIT3//MDM2
GO:0016358	dendrite development	Biological process	8	247	262	18866	2.33223	0.0224314	0.423103	1.64914	0.0305344	KLF7//NEDD4L//GSK3B//HECW2//CAPRIN1//ANKRD27//TRAPPC4//STRN
GO:0010770	positive regulation of cell morphogenesis involved in differentiation	Biological process	6	157	262	18866	2.75188	0.0225436	0.423103	1.64698	0.0229008	BMPR2//TIAM2//CAPRIN1//ANKRD27//DNM2//DOCK1
GO:1901699	cellular response to nitrogen compound	Biological process	17	716	262	18866	1.70968	0.0226038	0.423103	1.64582	0.0648855	GNB1//GSK3B//GNAI2//AP3S1//ATP6V0B//SESN1//MDM2//ICAM1//PDE3A//DNM2//MTR//PDE4D//DDX11//ACTB//GCLM//KLF11//RANGAP1
GO:0008219	cell death	Biological process	43	2281	262	18866	1.35744	0.022755	0.423103	1.64292	0.164122	KPNB1//FAF1//DOCK1//ARL6IP1//PLAGL1//RNF216//DPP8//G2E3//CCAR1//KLF11//RPS27L//GABARAP//NF1//GCLM//GNB1//SIRT5//AMBRA1//IFI16//USP42//TRIM24//FANK1//DNM2//TIAM2//LATS2//TRIO//GSK3B//PDE3A//PPT1//TFRC//THBS1//TMF1//PLCG2//MDM2//SRPK2//GAPDH//SLIT3//KRT17//BMPR2//CHCHD10//ICAM1//SPI1//GNAI2//EYA3
GO:0030575	nuclear body organization	Biological process	2	17	262	18866	8.47149	0.0227765	0.423103	1.64251	0.00763359	HABP4//SRPK2
GO:0035020	regulation of Rac protein signal transduction	Biological process	2	17	262	18866	8.47149	0.0227765	0.423103	1.64251	0.00763359	NF1//DNM2
GO:0042953	lipoprotein transport	Biological process	2	17	262	18866	8.47149	0.0227765	0.423103	1.64251	0.00763359	ZDHHC17//MIA3
GO:0046459	short-chain fatty acid metabolic process	Biological process	2	17	262	18866	8.47149	0.0227765	0.423103	1.64251	0.00763359	PCCB//CRAT
GO:0099558	maintenance of synapse structure	Biological process	2	17	262	18866	8.47149	0.0227765	0.423103	1.64251	0.00763359	OPHN1//CHCHD10
GO:2000136	regulation of cell proliferation involved in heart morphogenesis	Biological process	2	17	262	18866	8.47149	0.0227765	0.423103	1.64251	0.00763359	BMPR2//RBPJ
GO:0031670	cellular response to nutrient	Biological process	3	44	262	18866	4.90961	0.0230752	0.425294	1.63686	0.0114504	CYP24A1//TRIM24//MDM2
GO:0045197	establishment or maintenance of epithelial cell apical/basal polarity	Biological process	3	44	262	18866	4.90961	0.0230752	0.425294	1.63686	0.0114504	OPHN1//WDR1//PARD3
GO:0060612	adipose tissue development	Biological process	3	44	262	18866	4.90961	0.0230752	0.425294	1.63686	0.0114504	KLF7//SH3PXD2B//FTO
GO:0071417	cellular response to organonitrogen compound	Biological process	16	663	262	18866	1.73774	0.0232498	0.426396	1.63358	0.0610687	GNB1//GSK3B//AP3S1//ATP6V0B//GNAI2//SESN1//MDM2//ICAM1//PDE3A//PDE4D//ACTB//GCLM//KLF11//DNM2//RANGAP1//DDX11
GO:0050896	response to stimulus	Biological process	147	9398	262	18866	1.12632	0.0232558	0.426396	1.63347	0.561069	ATRIP//NF1//TAOK3//PSMB5//SRPK2//THBS1//TRA2B//VDAC3//ALKBH5//MYH9//GNAI2//ICAM1//DNM2//IFI16//PLCG2//DOCK2//ITFG2//RBPJ//SIRT5//POLI//DDX11//PDS5B//SMG1//TRRAP//HUWE1//SIRT6//SETD2//EYA3//FTO//HK1//DPP8//MORC2//NFATC2//MDM2//PLAGL1//CNOT11//CNOT8//RPS27L//GCLM//SLC23A2//GSK3B//GABARAP//DOCK1//PHLPP2//FLNB//CORO1C//GDI2//GNB1//MCC//OPHN1//PDE3A//PDE4D//PI4KA//RANGAP1//BCR//LMBR1//STAC//STARD13//L…
GO:0010506	regulation of autophagy	Biological process	10	347	262	18866	2.07515	0.0236489	0.432481	1.62619	0.0381679	SMG1//GSK3B//AMBRA1//TMEM59//SESN1//GAPDH//ATP6V0B//HUWE1//IFI16//GPR137B
GO:0007005	mitochondrion organization	Biological process	14	556	262	18866	1.81314	0.0238469	0.434975	1.62257	0.0534351	DNM2//GABARAP//AMBRA1//PITRM1//GCLM//HUWE1//TFRC//GSK3B//NDUFB2//TTC19//MYO19//CHCHD10//UBL5//SIRT5
GO:0006259	DNA metabolic process	Biological process	21	948	262	18866	1.59511	0.0239198	0.43518	1.62124	0.0801527	TERF2IP//POLI//DDX11//PDS5B//SMG1//TAOK3//TRRAP//ATRIP//HUWE1//SIRT6//SETD2//EYA3//CTCF//ALKBH5//FTO//KPNB1//NAT10//SPI1//TFRC//RNF111//BMPR2
GO:1901991	negative regulation of mitotic cell cycle phase transition	Biological process	8	251	262	18866	2.29506	0.0243956	0.439633	1.61269	0.0305344	MDM2//PLAGL1//CNOT11//CNOT8//TAOK3//PSMB5//RPS27L//RBL1
GO:0003197	endocardial cushion development	Biological process	3	45	262	18866	4.80051	0.024476	0.439633	1.61126	0.0114504	RBPJ//MDM2//BMPR2
GO:0051293	establishment of spindle localization	Biological process	3	45	262	18866	4.80051	0.024476	0.439633	1.61126	0.0114504	KPNB1//MYH9//DYNC1H1
GO:0060412	ventricular septum morphogenesis	Biological process	3	45	262	18866	4.80051	0.024476	0.439633	1.61126	0.0114504	RBPJ//SLIT3//BMPR2
GO:0072583	clathrin-dependent endocytosis	Biological process	3	45	262	18866	4.80051	0.024476	0.439633	1.61126	0.0114504	DNM2//PIP5K1C//CANX
GO:0051336	regulation of hydrolase activity	Biological process	27	1306	262	18866	1.48867	0.0249762	0.441485	1.60247	0.103053	RPS27L//GAPDH//DDX11//PPT1//GSK3B//NF1//GPR137B//ARL6IP1//MDM2//THBS1//AGAP1//DOCK1//DOCK2//GDI2//ICAM1//MYO9B//OPHN1//ANKRD27//STARD13//TBC1D1//CORO1C//TIAM2//RALGAPA2//RANGAP1//BCR//IFI16//GNAI2
GO:0050789	regulation of biological process	Biological process	187	12364	262	18866	1.08908	0.025139	0.441485	1.59965	0.71374	ATRIP//ACTB//KLF11//CTCF//TCFL5//PRDM5//NEDD4L//IFI16//RBPJ//MDM2//NFATC2//SIRT6//OVOL2//RBL1//BACH2//RPS14//SPI1//NR2C2//NRIP1//KLF7//GTF2IRD1//NCOR2//NF1//TAOK3//PSMB5//SRPK2//SMG1//RPL13A//RPL18A//RPL37A//THBS1//CNOT11//CNOT8//DDX17//DYRK1A//TRA2B//PAPPA2//DDR1//TMF1//ICAM1//CORO1C//TERF2IP//TFRC//MOB2//BMPR2//GSK3B//GNAI2//PDE4D//DNM2//ARL6IP1//PLCG2//SIAE//MIA3//BCR//NUP155//ZNF483//EFEMP1//…
GO:0010632	regulation of epithelial cell migration	Biological process	9	301	262	18866	2.15305	0.0252281	0.441485	1.59812	0.0343511	BMPR2//THBS1//CORO1C//MCC//PTPRG//DOCK1//PLCG2//NF1//STARD13
GO:0032204	regulation of telomere maintenance	Biological process	4	80	262	18866	3.60038	0.0252743	0.441485	1.59732	0.0152672	TERF2IP//SIRT6//NAT10//SMG1
GO:0071704	organic substance metabolic process	Biological process	184	12140	262	18866	1.09138	0.0252754	0.441485	1.5973	0.70229	ACTB//KLF11//MTR//CTCF//TCFL5//PRDM5//NEDD4L//IFI16//RBPJ//MDM2//NFATC2//SIRT6//OVOL2//RBL1//BACH2//RPS14//SPI1//NR2C2//NRIP1//KLF7//GTF2IRD1//NCOR2//NAT10//NF1//TAOK3//PSMB5//SRPK2//SMG1//RPL13A//RPL18A//RPL37A//THBS1//HUWE1//WSB1//RNF111//HECW2//UBE3B//CNOT11//CNOT8//TRA2B//DDX17//DYRK1A//PCBP2//CDC40//CCAR1//UBL5//FIP1L1//RCL1//NOL10//TERF2IP//CLN6//TMF1//CORO1C//TFRC//MOB2//DNM2//PPT1//PLCG2/…
GO:0001675	acrosome assembly	Biological process	2	18	262	18866	8.00085	0.0253921	0.441485	1.5953	0.00763359	RFX2//TMF1
GO:0010766	negative regulation of sodium ion transport	Biological process	2	18	262	18866	8.00085	0.0253921	0.441485	1.5953	0.00763359	NEDD4L//HECW2
GO:0043011	myeloid dendritic cell differentiation	Biological process	2	18	262	18866	8.00085	0.0253921	0.441485	1.5953	0.00763359	RBPJ//SPI1
GO:0044872	lipoprotein localization	Biological process	2	18	262	18866	8.00085	0.0253921	0.441485	1.5953	0.00763359	ZDHHC17//MIA3
GO:0051895	negative regulation of focal adhesion assembly	Biological process	2	18	262	18866	8.00085	0.0253921	0.441485	1.5953	0.00763359	CORO1C//THBS1
GO:0061323	cell proliferation involved in heart morphogenesis	Biological process	2	18	262	18866	8.00085	0.0253921	0.441485	1.5953	0.00763359	BMPR2//RBPJ
GO:0150118	negative regulation of cell-substrate junction organization	Biological process	2	18	262	18866	8.00085	0.0253921	0.441485	1.5953	0.00763359	CORO1C//THBS1
GO:1990000	amyloid fibril formation	Biological process	2	18	262	18866	8.00085	0.0253921	0.441485	1.5953	0.00763359	LDLR//MDM2
GO:0006725	cellular aromatic compound metabolic process	Biological process	105	6444	262	18866	1.17331	0.0254666	0.441693	1.59403	0.400763	KLF11//CTCF//TCFL5//PRDM5//NEDD4L//IFI16//RBPJ//MDM2//NFATC2//SIRT6//OVOL2//RBL1//BACH2//RPS14//SPI1//NR2C2//NRIP1//KLF7//GTF2IRD1//NCOR2//NAT10//SMG1//RPL13A//RPL18A//RPL37A//SRPK2//CNOT11//CNOT8//TRA2B//DDX17//DYRK1A//PCBP2//CDC40//CCAR1//UBL5//FIP1L1//RCL1//NOL10//TERF2IP//MTO1//UGP2//GAPDH//HK1//NUP155//SLC23A2//PDE4D//DCTD//POLI//DDX11//PDS5B//TAOK3//TRRAP//ATRIP//HUWE1//SETD2//EYA3//ALKBH5/…
GO:0005978	glycogen biosynthetic process	Biological process	3	46	262	18866	4.69615	0.0259217	0.447388	1.58634	0.0114504	GSK3B//PHKG1//UGP2
GO:0009250	glucan biosynthetic process	Biological process	3	46	262	18866	4.69615	0.0259217	0.447388	1.58634	0.0114504	PHKG1//UGP2//GSK3B
GO:0000184	nuclear-transcribed mRNA catabolic process, nonsense-mediated decay	Biological process	5	120	262	18866	3.00032	0.0261038	0.449432	1.5833	0.019084	SMG1//RPL13A//RPL18A//RPL37A//RPS14
GO:0016070	RNA metabolic process	Biological process	87	5213	262	18866	1.20174	0.0263868	0.452674	1.57861	0.332061	KLF11//CTCF//TCFL5//PRDM5//NEDD4L//IFI16//RBPJ//MDM2//NFATC2//SIRT6//OVOL2//RBL1//BACH2//RPS14//SPI1//NR2C2//NRIP1//KLF7//GTF2IRD1//NCOR2//NAT10//SMG1//RPL13A//RPL18A//RPL37A//SRPK2//CNOT11//CNOT8//TRA2B//DDX17//DYRK1A//PCBP2//CDC40//CCAR1//UBL5//FIP1L1//RCL1//NOL10//MTO1//GPBP1L1//BRF1//ZNF483//DNM2//EFEMP1//SETD2//TERF2IP//GATAD1//ZNF236//TRRAP//ZNF646//ZNF652//LCORL//MEIS1//THAP4//PLAGL1//RFX2…
GO:0061013	regulation of mRNA catabolic process	Biological process	7	208	262	18866	2.42333	0.0264736	0.452674	1.57719	0.0267176	IGF2BP3//ALKBH5//PSMB5//PUM1//TAF15//CNOT8//FTO
GO:0009267	cellular response to starvation	Biological process	6	163	262	18866	2.65059	0.0264846	0.452674	1.57701	0.0229008	GABARAP//SESN1//ITFG2//IFI16//AMBRA1//BMPR2
GO:0018205	peptidyl-lysine modification	Biological process	11	405	262	18866	1.95576	0.026575	0.453123	1.57553	0.0419847	TRRAP//MDM2//RANGAP1//NUP155//SETD2//RNF4//CTCF//TADA2A//SIRT5//SPI1//PRDM5
GO:0050767	regulation of neurogenesis	Biological process	19	845	262	18866	1.61911	0.0270478	0.460073	1.56787	0.0725191	NF1//GSK3B//MOB2//ENC1//MDM2//PTPRG//DNM2//DDX6//MEIS1//SPAG9//WDR1//NEDD4L//HECW2//BMPR2//HOOK3//TIAM2//CAPRIN1//ANKRD27//LDLR
GO:0016925	protein sumoylation	Biological process	4	82	262	18866	3.51257	0.0273638	0.460611	1.56282	0.0152672	RNF4//MDM2//RANGAP1//NUP155
GO:1903313	positive regulation of mRNA metabolic process	Biological process	4	82	262	18866	3.51257	0.0273638	0.460611	1.56282	0.0152672	TRA2B//CNOT8//FTO//PUM1
GO:0010569	regulation of double-strand break repair via homologous recombination	Biological process	3	47	262	18866	4.59623	0.0274124	0.460611	1.56205	0.0114504	SETD2//SIRT6//TERF2IP
GO:0002573	myeloid leukocyte differentiation	Biological process	7	210	262	18866	2.40025	0.0276949	0.460611	1.5576	0.0267176	IFI16//MYH9//SPI1//TFRC//RBPJ//NF1//GPR137B
GO:0003159	morphogenesis of an endothelium	Biological process	2	19	262	18866	7.57975	0.0281234	0.460611	1.55093	0.00763359	RBPJ//STARD13
GO:0007213	G protein-coupled acetylcholine receptor signaling pathway	Biological process	2	19	262	18866	7.57975	0.0281234	0.460611	1.55093	0.00763359	GNAI2//GNB1
GO:0019054	modulation by virus of host cellular process	Biological process	2	19	262	18866	7.57975	0.0281234	0.460611	1.55093	0.00763359	KPNB1//KPNA5
GO:0030011	maintenance of cell polarity	Biological process	2	19	262	18866	7.57975	0.0281234	0.460611	1.55093	0.00763359	WDR1//GSK3B
GO:0031445	regulation of heterochromatin assembly	Biological process	2	19	262	18866	7.57975	0.0281234	0.460611	1.55093	0.00763359	MORC2//SIRT6
GO:0032026	response to magnesium ion	Biological process	2	19	262	18866	7.57975	0.0281234	0.460611	1.55093	0.00763359	MDM2//THBS1
GO:0035988	chondrocyte proliferation	Biological process	2	19	262	18866	7.57975	0.0281234	0.460611	1.55093	0.00763359	BMPR2//SIRT6
GO:0061154	endothelial tube morphogenesis	Biological process	2	19	262	18866	7.57975	0.0281234	0.460611	1.55093	0.00763359	RBPJ//STARD13
GO:0070989	oxidative demethylation	Biological process	2	19	262	18866	7.57975	0.0281234	0.460611	1.55093	0.00763359	FTO//ALKBH5
GO:0097320	plasma membrane tubulation	Biological process	2	19	262	18866	7.57975	0.0281234	0.460611	1.55093	0.00763359	DNM2//PLEKHM2
GO:1902170	cellular response to reactive nitrogen species	Biological process	2	19	262	18866	7.57975	0.0281234	0.460611	1.55093	0.00763359	DNM2//MTR
GO:2000647	negative regulation of stem cell proliferation	Biological process	2	19	262	18866	7.57975	0.0281234	0.460611	1.55093	0.00763359	NF1//OVOL2
GO:0051093	negative regulation of developmental process	Biological process	23	1082	262	18866	1.53066	0.028236	0.461384	1.5492	0.0877863	BMPR2//NF1//HUWE1//TFRC//OVOL2//MDM2//PTPRG//THBS1//EFEMP1//RBPJ//TRIO//MEIS1//DDX6//GPR137B//HOOK3//BCR//LDLR//STARD13//CORO1C//KLF7//GSK3B//NFATC2//RBL1
GO:0090304	nucleic acid metabolic process	Biological process	94	5709	262	18866	1.18562	0.0284235	0.463375	1.54632	0.358779	KLF11//CTCF//TCFL5//PRDM5//NEDD4L//IFI16//RBPJ//MDM2//NFATC2//SIRT6//OVOL2//RBL1//BACH2//RPS14//SPI1//NR2C2//NRIP1//KLF7//GTF2IRD1//NCOR2//NAT10//SMG1//RPL13A//RPL18A//RPL37A//SRPK2//CNOT11//CNOT8//TRA2B//DDX17//DYRK1A//PCBP2//CDC40//CCAR1//UBL5//FIP1L1//RCL1//NOL10//TERF2IP//MTO1//POLI//DDX11//PDS5B//TAOK3//TRRAP//ATRIP//HUWE1//SETD2//EYA3//ALKBH5//FTO//KPNB1//GPBP1L1//BRF1//ZNF483//DNM2//EFEMP1…
GO:0007093	mitotic cell cycle checkpoint	Biological process	6	166	262	18866	2.60269	0.0286164	0.464712	1.54338	0.0229008	MDM2//PLAGL1//CNOT11//CNOT8//TAOK3//RPS27L
GO:1904375	regulation of protein localization to cell periphery	Biological process	5	123	262	18866	2.92714	0.0286372	0.464712	1.54307	0.019084	PKDCC//ACTB//TMEM59//STAC//GNAI1
GO:0035088	establishment or maintenance of apical/basal cell polarity	Biological process	3	48	262	18866	4.50048	0.0289479	0.465942	1.53838	0.0114504	PARD3//OPHN1//WDR1
GO:0061245	establishment or maintenance of bipolar cell polarity	Biological process	3	48	262	18866	4.50048	0.0289479	0.465942	1.53838	0.0114504	PARD3//OPHN1//WDR1
GO:0031589	cell-substrate adhesion	Biological process	10	359	262	18866	2.00578	0.0289618	0.465942	1.53817	0.0381679	NF1//DDR1//THBS1//GSK3B//NID1//LPXN//BCR//CORO1C//DNM2//DOCK1
GO:0009892	negative regulation of metabolic process	Biological process	66	3818	262	18866	1.24476	0.028977	0.465942	1.53795	0.251908	CTCF//TCFL5//PRDM5//NEDD4L//IFI16//RBPJ//MDM2//NFATC2//SIRT6//OVOL2//RBL1//BACH2//RPS14//SPI1//NR2C2//NRIP1//KLF11//KLF7//GTF2IRD1//NCOR2//SMG1//RPL13A//RPL18A//RPL37A//CNOT11//CNOT8//CORO1C//TERF2IP//NF1//TAOK3//LDLR//SLIT3//TMF1//THBS1//PARD3//GAPDH//TMEM59//PUM1//SCMH1//IGF2BP3//CAPRIN1//ENC1//DDX17//NAT10//PCBP2//RNF216//GSK3B//PDE4D//RNF4//ARL6IP1//ALKBH5//PSMB5//DDX6//LATS2//MORC2//TRIM24//…
GO:0034250	positive regulation of cellular amide metabolic process	Biological process	6	167	262	18866	2.5871	0.0293514	0.47089	1.53237	0.0229008	LARP4//KRT17//RPS27L//NAT10//THBS1//HABP4
GO:0010633	negative regulation of epithelial cell migration	Biological process	5	124	262	18866	2.90353	0.029515	0.47244	1.52996	0.019084	THBS1//STARD13//CORO1C//MCC//PTPRG
GO:0018105	peptidyl-serine phosphorylation	Biological process	9	310	262	18866	2.09054	0.0297045	0.474219	1.52718	0.0343511	PDE4D//TERF2IP//TFRC//DYRK1A//CLK1//SMG1//LATS2//GSK3B//SRPK2
GO:0045055	regulated exocytosis	Biological process	18	797	262	18866	1.62627	0.0297912	0.474219	1.52591	0.0687023	HABP4//THBS1//WDR1//PIP5K1C//RPH3AL//HUWE1//ATP8A1//SLC15A4//DYNC1H1//DOCK2//NFASC//GDI2//KPNB1//BCR//GNAI2//GSK3B//RAB11FIP5//MYH9
GO:0015931	nucleobase-containing compound transport	Biological process	8	261	262	18866	2.20713	0.0298276	0.474219	1.52538	0.0305344	CDC40//NUP155//SMG1//ALKBH5//FIP1L1//SETD2//IGF2BP3//RANBP17
GO:0051716	cellular response to stimulus	Biological process	123	7748	262	18866	1.14313	0.0302868	0.478885	1.51875	0.469466	ATRIP//NF1//TAOK3//PSMB5//SRPK2//THBS1//GNAI2//DNM2//PLCG2//POLI//DDX11//PDS5B//SMG1//TRRAP//HUWE1//SIRT6//SETD2//EYA3//ALKBH5//FTO//MORC2//NFATC2//MDM2//PLAGL1//CNOT11//CNOT8//RPS27L//GSK3B//GABARAP//DOCK1//PHLPP2//FLNB//CORO1C//GDI2//GNB1//MCC//OPHN1//PDE3A//PDE4D//PI4KA//RANGAP1//BCR//LMBR1//STAC//STARD13//LPXN//PTPRG//DDR1//EFEMP1//BMPR2//PARD3//TRIO//TIAM2//GNAI1//RBPJ//EVC//MYH9//SPAG9//DOC…
GO:0001952	regulation of cell-matrix adhesion	Biological process	5	125	262	18866	2.88031	0.0304096	0.478885	1.51699	0.019084	NF1//THBS1//GSK3B//CORO1C//DDR1
GO:0032479	regulation of type I interferon production	Biological process	5	125	262	18866	2.88031	0.0304096	0.478885	1.51699	0.019084	PCBP2//RNF216//IFI16//PLCG2//SETD2
GO:0034605	cellular response to heat	Biological process	5	125	262	18866	2.88031	0.0304096	0.478885	1.51699	0.019084	GSK3B//NUP155//NF1//STAC//THBS1
GO:0045595	regulation of cell differentiation	Biological process	37	1947	262	18866	1.3684	0.0304921	0.478885	1.51581	0.141221	NF1//OVOL2//GSK3B//MOB2//ENC1//MDM2//PTPRG//DNM2//EFEMP1//PKDCC//NFATC2//RBPJ//TRIO//SH3PXD2B//KLF7//MEIS1//SPI1//THBS1//DDX6//SPAG9//BMPR2//GPR137B//WDR1//NEDD4L//HECW2//HOOK3//TIAM2//CAPRIN1//ANKRD27//PDE3A//LDLR//FTO//CORO1C//DOCK1//PSMB5//DDX17//TCFL5
GO:0042149	cellular response to glucose starvation	Biological process	3	49	262	18866	4.40863	0.0305282	0.478885	1.5153	0.0114504	SESN1//IFI16//ITFG2
GO:0006767	water-soluble vitamin metabolic process	Biological process	4	85	262	18866	3.38859	0.0306863	0.479236	1.51306	0.0152672	PCCB//MTR//ABCD4//SLC23A2
GO:2000779	regulation of double-strand break repair	Biological process	4	85	262	18866	3.38859	0.0306863	0.479236	1.51306	0.0152672	SETD2//SIRT6//TERF2IP//DDX11
GO:0006607	NLS-bearing protein import into nucleus	Biological process	2	20	262	18866	7.20076	0.0309667	0.479372	1.50911	0.00763359	KPNB1//KPNA5
GO:0071731	response to nitric oxide	Biological process	2	20	262	18866	7.20076	0.0309667	0.479372	1.50911	0.00763359	DNM2//MTR
GO:0098884	postsynaptic neurotransmitter receptor internalization	Biological process	2	20	262	18866	7.20076	0.0309667	0.479372	1.50911	0.00763359	OPHN1//DNM2
GO:0140239	postsynaptic endocytosis	Biological process	2	20	262	18866	7.20076	0.0309667	0.479372	1.50911	0.00763359	DNM2//OPHN1
GO:0048731	system development	Biological process	84	5045	262	18866	1.19894	0.0311208	0.480704	1.50695	0.320611	EVC//SH3PXD2B//PKDCC//SETD2//RBPJ//MEIS1//MYH9//OVOL2//SRPK2//ICAM1//NRIP1//MDM2//BMPR2//NF1//CORO1C//SDCCAG8//DDX17//GSK3B//ADAM19//THBS1//MIA3//PDS5B//ACP6//ITFG2//PLCG2//SPI1//SLIT3//SIRT6//DNM2//FLNB//IGF2BP3//DYRK1A//MTR//OPHN1//PPT1//NR2C2//ENC1//PARD3//ACTB//KLF7//NFASC//TRIO//PTPRG//BCR//UGP2//DDR1//NCOR2//NASP//MOB2//TRAPPC4//STRN//COX6B1//PHLPP2//TRA2B//AMBRA1//HOOK3//IFI16//RPS14//WDR1…
GO:0018210	peptidyl-threonine modification	Biological process	5	126	262	18866	2.85745	0.0313211	0.482639	1.50416	0.019084	PARD3//CLK1//DYRK1A//GSK3B//GALNT1
GO:0044093	positive regulation of molecular function	Biological process	35	1826	262	18866	1.38021	0.0313828	0.482639	1.50331	0.133588	THBS1//RPS27L//SPAG9//DDX11//GSK3B//TAOK3//PLCG2//DDR1//GNAI2//GCLM//PITRM1//SH3PXD2B//AGAP1//DOCK1//DOCK2//GDI2//ICAM1//MYO9B//NF1//OPHN1//ANKRD27//STARD13//AMBRA1//FANK1//TERF2IP//TFRC//TBC1D1//CORO1C//TIAM2//RALGAPA2//RANGAP1//BCR//IFI16//STAC//DNM2
GO:0032870	cellular response to hormone stimulus	Biological process	15	633	262	18866	1.70634	0.0315633	0.484359	1.50082	0.0572519	AP3S1//GSK3B//ATP6V0B//LATS2//DDX17//TMF1//GNAI2//NCOR2//GCLM//MDM2//GNB1//TRIM24//ICAM1//RANGAP1//SLIT3
GO:0051052	regulation of DNA metabolic process	Biological process	10	365	262	18866	1.97281	0.0319146	0.486431	1.49601	0.0381679	SETD2//SIRT6//TERF2IP//DDX11//SMG1//NAT10//SPI1//EYA3//TFRC//BMPR2
GO:0019674	NAD metabolic process	Biological process	3	50	262	18866	4.32046	0.0321529	0.486431	1.49278	0.0114504	GAPDH//HK1//MDH1
GO:0046850	regulation of bone remodeling	Biological process	3	50	262	18866	4.32046	0.0321529	0.486431	1.49278	0.0114504	NF1//GPR137B//TFRC
GO:0051653	spindle localization	Biological process	3	50	262	18866	4.32046	0.0321529	0.486431	1.49278	0.0114504	KPNB1//DYNC1H1//MYH9
GO:0061014	positive regulation of mRNA catabolic process	Biological process	3	50	262	18866	4.32046	0.0321529	0.486431	1.49278	0.0114504	FTO//PUM1//CNOT8
GO:0030522	intracellular receptor signaling pathway	Biological process	8	265	262	18866	2.17382	0.0322168	0.486431	1.49192	0.0305344	DDX17//TMF1//FAM120B//LSM14A//NCOR2//CYP24A1//TRIM24//PUM1
GO:0019079	viral genome replication	Biological process	5	127	262	18866	2.83495	0.0322496	0.486431	1.49148	0.019084	PCBP2//PI4KA//SRPK2//IFI16//MORC2
GO:0032606	type I interferon production	Biological process	5	127	262	18866	2.83495	0.0322496	0.486431	1.49148	0.019084	PCBP2//RNF216//IFI16//PLCG2//SETD2
GO:0051170	import into nucleus	Biological process	6	171	262	18866	2.52658	0.0324152	0.487887	1.48925	0.0229008	KPNB1//RANBP17//NUP155//KPNA5//NF1//BACH2
GO:0010467	gene expression	Biological process	111	6921	262	18866	1.15487	0.0325133	0.488323	1.48794	0.423664	KLF11//CTCF//TCFL5//PRDM5//NEDD4L//IFI16//RBPJ//MDM2//NFATC2//SIRT6//OVOL2//RBL1//BACH2//RPS14//SPI1//NR2C2//NRIP1//KLF7//GTF2IRD1//NCOR2//NAT10//SMG1//RPL13A//RPL18A//RPL37A//SRPK2//CNOT11//CNOT8//TRA2B//DDX17//DYRK1A//PCBP2//CDC40//CCAR1//UBL5//FIP1L1//RCL1//NOL10//TMF1//MTO1//GPBP1L1//BRF1//ZNF483//DNM2//EFEMP1//SETD2//TERF2IP//GATAD1//ZNF236//TRRAP//ZNF646//ZNF652//LCORL//MEIS1//THAP4//PLAGL1…
GO:0000122	negative regulation of transcription by RNA polymerase II	Biological process	20	922	262	18866	1.56199	0.0328194	0.491641	1.48387	0.0763359	CTCF//TCFL5//PRDM5//NEDD4L//IFI16//RBPJ//MDM2//NFATC2//SIRT6//OVOL2//RBL1//BACH2//RPS14//SPI1//NR2C2//NRIP1//KLF11//KLF7//GTF2IRD1//NCOR2
GO:0006338	chromatin remodeling	Biological process	7	218	262	18866	2.31217	0.032962	0.491641	1.48199	0.0267176	NASP//ACTB//MORC2//SIRT6//SCMH1//GATAD1//TADA2A
GO:0006511	ubiquitin-dependent protein catabolic process	Biological process	15	637	262	18866	1.69563	0.0330872	0.491641	1.48034	0.0572519	RNF111//PSMB5//GSK3B//MDM2//HUWE1//FAF1//NEDD4L//PCBP2//RNF216//HECW2//RNF4//SIRT6//NEMF//USP42//UBE3B
GO:0000910	cytokinesis	Biological process	6	172	262	18866	2.51189	0.0332125	0.491641	1.4787	0.0229008	TTC19//SETD2//MYO19//KLHL21//CSPP1//MYH9
GO:1990138	neuron projection extension	Biological process	6	172	262	18866	2.51189	0.0332125	0.491641	1.4787	0.0229008	DNM2//GSK3B//BMPR2//SLIT3//NEDD4L//DDR1
GO:0000075	cell cycle checkpoint	Biological process	7	219	262	18866	2.30161	0.0336642	0.491641	1.47283	0.0267176	ATRIP//MDM2//PLAGL1//CNOT11//CNOT8//TAOK3//RPS27L
GO:0010033	response to organic substance	Biological process	59	3385	262	18866	1.25508	0.0338933	0.491641	1.46989	0.225191	ICAM1//THBS1//PARD3//LPXN//GNB1//GSK3B//GNAI2//AP3S1//ATP6V0B//COL6A2//LATS2//NCOR2//BMPR2//RNF111//DNM2//RBPJ//DDX17//TMF1//CANX//PLCG2//SLIT3//PSMB5//CYP24A1//NASP//SETD2//AFF3//IFI16//GCLM//RAB11FIP5//DDX11//MDM2//SLC3A2//GNAI1//IFI30//LSM14A//KLF7//SPI1//TRIM24//PDE4D//BCR//SESN1//PDE3A//TRA2B//ZNF236//FLNB//RPL13A//GAPDH//TUBA1B//NRIP1//LDLR//OVOL2//ACTB//MIA3//KLF11//RANGAP1//PRDM5//ABCD4//…
GO:0000028	ribosomal small subunit assembly	Biological process	2	21	262	18866	6.85787	0.0339183	0.491641	1.46957	0.00763359	RPS27L//RPS14
GO:0002693	positive regulation of cellular extravasation	Biological process	2	21	262	18866	6.85787	0.0339183	0.491641	1.46957	0.00763359	CD99L2//ICAM1
GO:0003177	pulmonary valve development	Biological process	2	21	262	18866	6.85787	0.0339183	0.491641	1.46957	0.00763359	RBPJ//BMPR2
GO:0010847	regulation of chromatin assembly	Biological process	2	21	262	18866	6.85787	0.0339183	0.491641	1.46957	0.00763359	MORC2//SIRT6
GO:0030220	platelet formation	Biological process	2	21	262	18866	6.85787	0.0339183	0.491641	1.46957	0.00763359	MYH9//WDR1
GO:0046823	negative regulation of nucleocytoplasmic transport	Biological process	2	21	262	18866	6.85787	0.0339183	0.491641	1.46957	0.00763359	NF1//RANGAP1
GO:0046827	positive regulation of protein export from nucleus	Biological process	2	21	262	18866	6.85787	0.0339183	0.491641	1.46957	0.00763359	GSK3B//MDM2
GO:0060216	definitive hemopoiesis	Biological process	2	21	262	18866	6.85787	0.0339183	0.491641	1.46957	0.00763359	MEIS1//BCR
GO:0060716	labyrinthine layer blood vessel development	Biological process	2	21	262	18866	6.85787	0.0339183	0.491641	1.46957	0.00763359	RBPJ//OVOL2
GO:0098780	response to mitochondrial depolarisation	Biological process	2	21	262	18866	6.85787	0.0339183	0.491641	1.46957	0.00763359	HUWE1//AMBRA1
GO:0000041	transition metal ion transport	Biological process	5	129	262	18866	2.79099	0.0341578	0.493241	1.46651	0.019084	TFRC//SLC30A7//DNM2//ATP6V0B//ATP13A1
GO:0120035	regulation of plasma membrane bounded cell projection organization	Biological process	16	696	262	18866	1.65535	0.0341684	0.493241	1.46638	0.0610687	DNM2//GSK3B//MOB2//ENC1//MDM2//PTPRG//NEDD4L//HECW2//BMPR2//TIAM2//CAPRIN1//ANKRD27//CORO1C//ICAM1//SDCCAG8//VDAC3
GO:0061564	axon development	Biological process	13	530	262	18866	1.76622	0.0345249	0.49737	1.46187	0.0496183	PARD3//ACTB//KLF7//NFASC//OPHN1//SLIT3//TRIO//DNM2//GSK3B//MTR//BMPR2//TIAM2//DDR1
GO:0003205	cardiac chamber development	Biological process	6	174	262	18866	2.48302	0.0348448	0.500956	1.45786	0.0229008	BMPR2//RBPJ//DNM2//MDM2//OVOL2//SLIT3
GO:0060255	regulation of macromolecule metabolic process	Biological process	112	7012	262	18866	1.15015	0.0353627	0.504719	1.45145	0.427481	ACTB//KLF11//CTCF//TCFL5//PRDM5//NEDD4L//IFI16//RBPJ//MDM2//NFATC2//SIRT6//OVOL2//RBL1//BACH2//RPS14//SPI1//NR2C2//NRIP1//KLF7//GTF2IRD1//NCOR2//SMG1//RPL13A//RPL18A//RPL37A//THBS1//CNOT11//CNOT8//DDX17//DYRK1A//TRA2B//TMF1//CORO1C//TERF2IP//TFRC//MOB2//PLCG2//ZNF483//DNM2//EFEMP1//SETD2//CCAR1//GATAD1//GPBP1L1//ZNF236//TRRAP//ZNF646//ZNF652//LCORL//MEIS1//THAP4//PLAGL1//RFX2//NPAS3//TADA2A//LSM1…
GO:1901988	negative regulation of cell cycle phase transition	Biological process	8	270	262	18866	2.13356	0.0353831	0.504719	1.4512	0.0305344	MDM2//PLAGL1//CNOT11//CNOT8//TAOK3//PSMB5//RPS27L//RBL1
GO:0019941	modification-dependent protein catabolic process	Biological process	15	643	262	18866	1.6798	0.0354732	0.504719	1.4501	0.0572519	HUWE1//NEDD4L//MDM2//RNF111//HECW2//USP42//UBE3B//PSMB5//GSK3B//FAF1//PCBP2//RNF216//RNF4//SIRT6//NEMF
GO:0003179	heart valve morphogenesis	Biological process	3	52	262	18866	4.15429	0.0355355	0.504719	1.44934	0.0114504	SLIT3//MDM2//BMPR2
GO:0048260	positive regulation of receptor-mediated endocytosis	Biological process	3	52	262	18866	4.15429	0.0355355	0.504719	1.44934	0.0114504	PLCG2//DNM2//PPT1
GO:2001238	positive regulation of extrinsic apoptotic signaling pathway	Biological process	3	52	262	18866	4.15429	0.0355355	0.504719	1.44934	0.0114504	FAF1//THBS1//NF1
GO:0043085	positive regulation of catalytic activity	Biological process	29	1472	262	18866	1.41863	0.0356664	0.505561	1.44774	0.110687	THBS1//RPS27L//SPAG9//DDX11//TAOK3//DDR1//GNAI2//GCLM//AGAP1//DOCK1//DOCK2//GDI2//GSK3B//ICAM1//MYO9B//NF1//OPHN1//ANKRD27//STARD13//AMBRA1//TBC1D1//CORO1C//TIAM2//RALGAPA2//RANGAP1//BCR//IFI16//PITRM1//SH3PXD2B
GO:0003206	cardiac chamber morphogenesis	Biological process	5	131	262	18866	2.74838	0.0361347	0.508117	1.44208	0.019084	BMPR2//RBPJ//OVOL2//MDM2//SLIT3
GO:0003231	cardiac ventricle development	Biological process	5	131	262	18866	2.74838	0.0361347	0.508117	1.44208	0.019084	RBPJ//DNM2//MDM2//SLIT3//BMPR2
GO:0006766	vitamin metabolic process	Biological process	5	131	262	18866	2.74838	0.0361347	0.508117	1.44208	0.019084	PCCB//MTR//ABCD4//SLC23A2//CYP24A1
GO:0010508	positive regulation of autophagy	Biological process	5	131	262	18866	2.74838	0.0361347	0.508117	1.44208	0.019084	SESN1//HUWE1//GSK3B//AMBRA1//TMEM59
GO:0032465	regulation of cytokinesis	Biological process	4	90	262	18866	3.20034	0.0367307	0.510176	1.43497	0.0152672	CSPP1//SETD2//MYO19//KLHL21
GO:0009719	response to endogenous stimulus	Biological process	32	1662	262	18866	1.38643	0.0368442	0.510176	1.43363	0.122137	PARD3//LPXN//GNB1//GSK3B//AP3S1//ATP6V0B//LATS2//BMPR2//RNF111//THBS1//DNM2//RBPJ//DDX17//TMF1//ICAM1//SLIT3//GNAI1//GCLM//GNAI2//MDM2//NCOR2//SESN1//PDE3A//TRIM24//LDLR//OVOL2//PDE4D//ACTB//MIA3//KLF11//RANGAP1//DDX11
GO:0007420	brain development	Biological process	17	760	262	18866	1.6107	0.0368621	0.510176	1.43342	0.0648855	CORO1C//OPHN1//COX6B1//ACTB//NF1//PHLPP2//GSK3B//TRA2B//RBPJ//HOOK3//SETD2//MEIS1//PPT1//PTPRG//BCR//BMPR2//UGP2
GO:0002313	mature B cell differentiation involved in immune response	Biological process	2	22	262	18866	6.54615	0.0369747	0.510176	1.4321	0.00763359	ITFG2//PLCG2
GO:0007063	regulation of sister chromatid cohesion	Biological process	2	22	262	18866	6.54615	0.0369747	0.510176	1.4321	0.00763359	DDX11//CTCF
GO:0009235	cobalamin metabolic process	Biological process	2	22	262	18866	6.54615	0.0369747	0.510176	1.4321	0.00763359	MTR//ABCD4
GO:0010499	proteasomal ubiquitin-independent protein catabolic process	Biological process	2	22	262	18866	6.54615	0.0369747	0.510176	1.4321	0.00763359	PSMB5//ENC1
GO:0034104	negative regulation of tissue remodeling	Biological process	2	22	262	18866	6.54615	0.0369747	0.510176	1.4321	0.00763359	GPR137B//BCR
GO:0036344	platelet morphogenesis	Biological process	2	22	262	18866	6.54615	0.0369747	0.510176	1.4321	0.00763359	MYH9//WDR1
GO:1903508	positive regulation of nucleic acid-templated transcription	Biological process	31	1601	262	18866	1.39428	0.0371386	0.510176	1.43017	0.118321	RBPJ//CTCF//DNM2//DYRK1A//NFATC2//CRLF3//RNF111//GPBP1L1//RNF4//NPAS3//SPI1//TAF15//TRIM24//FANK1//DDX17//IFI16//MEIS1//PLAGL1//OVOL2//RBL1//RFX2//BMPR2//TMF1//NR2C2//NRIP1//KLF7//BRF1//DDX11//CHCHD10//CCAR1//TADA2A
GO:0006282	regulation of DNA repair	Biological process	5	132	262	18866	2.72756	0.0371491	0.510176	1.43005	0.019084	SETD2//SIRT6//TERF2IP//EYA3//DDX11
GO:0045744	negative regulation of G protein-coupled receptor signaling pathway	Biological process	3	53	262	18866	4.0759	0.0372929	0.510176	1.42837	0.0114504	DNM2//GNAI2//RPH3AL
GO:0072698	protein localization to microtubule cytoskeleton	Biological process	3	53	262	18866	4.0759	0.0372929	0.510176	1.42837	0.0114504	CEP83//HOOK3//GSK3B
GO:1900024	regulation of substrate adhesion-dependent cell spreading	Biological process	3	53	262	18866	4.0759	0.0372929	0.510176	1.42837	0.0114504	CORO1C//DNM2//DOCK1
GO:1902680	positive regulation of RNA biosynthetic process	Biological process	31	1602	262	18866	1.39341	0.0374048	0.510716	1.42707	0.118321	RBPJ//CTCF//DNM2//DYRK1A//NFATC2//CRLF3//RNF111//GPBP1L1//RNF4//NPAS3//SPI1//TAF15//TRIM24//FANK1//DDX17//IFI16//MEIS1//PLAGL1//OVOL2//RBL1//RFX2//BMPR2//TMF1//NR2C2//NRIP1//KLF7//BRF1//DDX11//CHCHD10//CCAR1//TADA2A
GO:0051235	maintenance of location	Biological process	9	324	262	18866	2.00021	0.0377286	0.514143	1.42333	0.0343511	FAF1//PDE4D//FTO//NRIP1//SLC30A7//RANGAP1//PLCG2//CHCHD10//HK1
GO:0015914	phospholipid transport	Biological process	4	91	262	18866	3.16517	0.038016	0.516067	1.42003	0.0152672	ATP8A1//OSBPL10//PITPNB//LDLR
GO:0034103	regulation of tissue remodeling	Biological process	4	91	262	18866	3.16517	0.038016	0.516067	1.42003	0.0152672	NF1//GPR137B//TFRC//BCR
GO:0031344	regulation of cell projection organization	Biological process	16	706	262	18866	1.6319	0.0381204	0.516491	1.41884	0.0610687	DNM2//GSK3B//MOB2//ENC1//MDM2//PTPRG//NEDD4L//HECW2//BMPR2//TIAM2//CAPRIN1//ANKRD27//CORO1C//ICAM1//SDCCAG8//VDAC3
GO:0060271	cilium assembly	Biological process	10	377	262	18866	1.91002	0.0384448	0.519889	1.41516	0.0381679	CFAP44//DYNLRB1//SDCCAG8//DYNC1H1//CEP83//VDAC3//DNM2//RABL2B//TTC39C//RFX2
GO:0030099	myeloid cell differentiation	Biological process	11	431	262	18866	1.83778	0.0390221	0.526687	1.40869	0.0419847	RPS14//SPI1//MYH9//WDR1//IFI16//TFRC//MEIS1//RBPJ//THBS1//NF1//GPR137B
GO:0003006	developmental process involved in reproduction	Biological process	21	1002	262	18866	1.50914	0.0399301	0.530995	1.3987	0.0801527	ICAM1//NRIP1//PDE3A//RFX2//TMF1//ADAM19//BMPR2//TCFL5//DNM2//SCMH1//ALKBH5//NR2C2//USP42//PUM1//CFAP44//NASP//DDX6//SETD2//RBPJ//OVOL2//SLIT3
GO:0008380	RNA splicing	Biological process	12	487	262	18866	1.77432	0.0400823	0.530995	1.39705	0.0458015	SRPK2//TRA2B//DDX17//DYRK1A//PCBP2//CDC40//CCAR1//UBL5//FIP1L1//HABP4//CLK1//TAF15
GO:0003283	atrial septum development	Biological process	2	23	262	18866	6.26153	0.0401325	0.530995	1.3965	0.00763359	BMPR2//MDM2
GO:0007035	vacuolar acidification	Biological process	2	23	262	18866	6.26153	0.0401325	0.530995	1.3965	0.00763359	CLN6//PPT1
GO:0007097	nuclear migration	Biological process	2	23	262	18866	6.26153	0.0401325	0.530995	1.3965	0.00763359	HOOK3//DYNC1H1
GO:0051457	maintenance of protein location in nucleus	Biological process	2	23	262	18866	6.26153	0.0401325	0.530995	1.3965	0.00763359	RANGAP1//CHCHD10
GO:0071305	cellular response to vitamin D	Biological process	2	23	262	18866	6.26153	0.0401325	0.530995	1.3965	0.00763359	CYP24A1//TRIM24
GO:1901984	negative regulation of protein acetylation	Biological process	2	23	262	18866	6.26153	0.0401325	0.530995	1.3965	0.00763359	SPI1//GSK3B
GO:1902001	fatty acid transmembrane transport	Biological process	2	23	262	18866	6.26153	0.0401325	0.530995	1.3965	0.00763359	THBS1//ABCD4
GO:1903077	negative regulation of protein localization to plasma membrane	Biological process	2	23	262	18866	6.26153	0.0401325	0.530995	1.3965	0.00763359	PKDCC//TMEM59
GO:0043632	modification-dependent macromolecule catabolic process	Biological process	15	654	262	18866	1.65155	0.0401688	0.530995	1.39611	0.0572519	HUWE1//NEDD4L//MDM2//RNF111//HECW2//USP42//UBE3B//PSMB5//GSK3B//FAF1//PCBP2//RNF216//RNF4//SIRT6//NEMF
GO:0003158	endothelium development	Biological process	5	135	262	18866	2.66695	0.0402965	0.531688	1.39473	0.019084	BMPR2//RBPJ//ICAM1//PDE4D//STARD13
GO:0045185	maintenance of protein location	Biological process	4	93	262	18866	3.0971	0.0406634	0.533786	1.3908	0.0152672	FAF1//RANGAP1//CHCHD10//HK1
GO:2000117	negative regulation of cysteine-type endopeptidase activity	Biological process	4	93	262	18866	3.0971	0.0406634	0.533786	1.3908	0.0152672	ARL6IP1//MDM2//THBS1//IFI16
GO:0034329	cell junction assembly	Biological process	11	434	262	18866	1.82508	0.0406824	0.533786	1.39059	0.0419847	NFASC//PIP5K1C//ACTB//WDR1//BCR//CORO1C//THBS1//PARD3//STRN//OPHN1//FBLIM1
GO:0035065	regulation of histone acetylation	Biological process	3	55	262	18866	3.92769	0.0409388	0.534172	1.38786	0.0114504	TADA2A//SPI1//CTCF
GO:0051452	intracellular pH reduction	Biological process	3	55	262	18866	3.92769	0.0409388	0.534172	1.38786	0.0114504	CLN6//PPT1//ATP6V0B
GO:2000649	regulation of sodium ion transmembrane transporter activity	Biological process	3	55	262	18866	3.92769	0.0409388	0.534172	1.38786	0.0114504	DNM2//NEDD4L//HECW2
GO:1902531	regulation of intracellular signal transduction	Biological process	35	1866	262	18866	1.35063	0.0410512	0.534486	1.38667	0.133588	THBS1//SPAG9//AKAP7//PIP5K1C//ITFG2//TAOK3//DNM2//NF1//MYO9B//OPHN1//BCR//ARHGEF28//STARD13//ZDHHC17//TERF2IP//TFRC//DYRK1A//MDM2//GNAI1//PDE3A//PDE4D//TIAM2//GDI2//RALGAPA2//TRIO//PHLPP2//GNAI2//ICAM1//GSK3B//PUM1//TAF15//ATRIP//TRIM24//SESN1//GPR137B
GO:0014070	response to organic cyclic compound	Biological process	20	946	262	18866	1.52236	0.0411143	0.534486	1.38601	0.0763359	GNB1//GSK3B//DDX17//TMF1//NCOR2//THBS1//CYP24A1//NASP//DNM2//MDM2//SLC3A2//SLIT3//TRIM24//PDE3A//NRIP1//ICAM1//PDE4D//ACTB//GCLM//GNAI1
GO:0010629	negative regulation of gene expression	Biological process	49	2766	262	18866	1.27562	0.041248	0.535239	1.3846	0.187023	CTCF//TCFL5//PRDM5//NEDD4L//IFI16//RBPJ//MDM2//NFATC2//SIRT6//OVOL2//RBL1//BACH2//RPS14//SPI1//NR2C2//NRIP1//KLF11//KLF7//GTF2IRD1//NCOR2//SMG1//RPL13A//RPL18A//RPL37A//CNOT11//CNOT8//THBS1//TMEM59//PUM1//SCMH1//IGF2BP3//GAPDH//CAPRIN1//ENC1//DDX17//PCBP2//RNF216//ALKBH5//PSMB5//DDX6//MORC2//TRIM24//DYRK1A//TAF15//NUP155//FTO//LDLR//SLIT3//TMF1
GO:0043412	macromolecule modification	Biological process	74	4430	262	18866	1.20284	0.0414127	0.53639	1.38287	0.282443	ACTB//NAT10//NF1//TAOK3//PSMB5//SRPK2//THBS1//HUWE1//NEDD4L//WSB1//MDM2//RNF111//HECW2//UBE3B//CORO1C//TERF2IP//TFRC//MOB2//PPT1//MTO1//CTCF//ALKBH5//FTO//UBL5//RPN1//RPN2//DYRK1A//LATS2//GSK3B//PHKG1//BCR//BMPR2//TRIO//NEK9//PHLPP2//PTPRG//SIRT5//SIRT6//GALNT1//GALNT7//SPAG9//PARD3//G2E3//DCAF17//ENC1//TRIM24//KLHL21//TRRAP//PRDM5//EYA3//USP42//RANGAP1//NUP155//SETD2//TTLL11//CLK1//SMG1//EFEMP1/…
GO:0098876	vesicle-mediated transport to the plasma membrane	Biological process	4	94	262	18866	3.06415	0.0420254	0.542682	1.37649	0.0152672	DNM2//PKDCC//GOLPH3L//ANKRD27
GO:0007160	cell-matrix adhesion	Biological process	7	230	262	18866	2.19154	0.0420523	0.542682	1.37621	0.0267176	NF1//DDR1//THBS1//GSK3B//BCR//CORO1C//NID1
GO:1902017	regulation of cilium assembly	Biological process	3	56	262	18866	3.85755	0.0428268	0.551669	1.36828	0.0114504	DNM2//SDCCAG8//VDAC3
GO:0090169	regulation of spindle assembly	Biological process	2	24	262	18866	6.00064	0.0433883	0.556869	1.36263	0.00763359	DYNC1H1//RNF4
GO:1903306	negative regulation of regulated secretory pathway	Biological process	2	24	262	18866	6.00064	0.0433883	0.556869	1.36263	0.00763359	BCR//GNAI2
GO:0097659	nucleic acid-templated transcription	Biological process	63	3701	262	18866	1.22574	0.0434802	0.557036	1.36171	0.240458	KLF11//CTCF//TCFL5//PRDM5//NEDD4L//IFI16//RBPJ//MDM2//NFATC2//SIRT6//OVOL2//RBL1//BACH2//RPS14//SPI1//NR2C2//NRIP1//KLF7//GTF2IRD1//NCOR2//GPBP1L1//CNOT8//BRF1//ZNF483//DNM2//EFEMP1//SETD2//TERF2IP//CCAR1//GATAD1//ZNF236//TRRAP//ZNF646//DDX17//ZNF652//LCORL//MEIS1//THAP4//PLAGL1//RFX2//NPAS3//TADA2A//PHRF1//TAF15//TRIM24//FIP1L1//GTF3C5//FAF1//SCMH1//DYRK1A//CRLF3//RNF111//RNF4//FANK1//BMPR2//TMF…
GO:0019882	antigen processing and presentation	Biological process	7	232	262	18866	2.17264	0.0437106	0.558973	1.35941	0.0267176	ICAM1//CANX//PSMB5//THBS1//IFI30//DYNC1H1//DNM2
GO:0006508	proteolysis	Biological process	34	1814	262	18866	1.34965	0.0441223	0.563218	1.35534	0.129771	MYH9//ADAM19//HUWE1//NEDD4L//MDM2//RNF111//HECW2//USP42//UBE3B//RPS27L//PSMB5//ENC1//THBS1//GAPDH//TMEM59//PITRM1//TRRAP//ACTB//GSK3B//ARL6IP1//FAF1//PCBP2//RNF216//RNF4//CLN6//TMF1//IFI16//SIRT6//OPHN1//NEMF//PRSS57//DPP8//CFAP44//PAPPA2
GO:0034654	nucleobase-containing compound biosynthetic process	Biological process	70	4175	262	18866	1.20731	0.0443293	0.564839	1.35331	0.267176	KLF11//CTCF//TCFL5//PRDM5//NEDD4L//IFI16//RBPJ//MDM2//NFATC2//SIRT6//OVOL2//RBL1//BACH2//RPS14//SPI1//NR2C2//NRIP1//KLF7//GTF2IRD1//NCOR2//UGP2//PDE4D//DCTD//GPBP1L1//CNOT8//BRF1//ZNF483//DNM2//EFEMP1//SETD2//TERF2IP//CCAR1//GATAD1//ZNF236//TRRAP//ZNF646//DDX17//ZNF652//LCORL//MEIS1//THAP4//PLAGL1//RFX2//NPAS3//TADA2A//PHRF1//TAF15//TRIM24//FIP1L1//GTF3C5//FAF1//POLI//NAT10//ELOVL6//SCMH1//DYRK1A…
GO:2001234	negative regulation of apoptotic signaling pathway	Biological process	7	233	262	18866	2.16332	0.0445554	0.566209	1.3511	0.0267176	GSK3B//ICAM1//MDM2//GCLM//THBS1//EYA3//GNAI2
GO:2000045	regulation of G1/S transition of mitotic cell cycle	Biological process	6	185	262	18866	2.33538	0.0447439	0.566209	1.34927	0.0229008	MDM2//PLAGL1//CNOT11//CNOT8//RPS27L//RBL1
GO:0046854	phosphatidylinositol phosphorylation	Biological process	3	57	262	18866	3.78988	0.0447577	0.566209	1.34913	0.0114504	SMG1//PIP5K1C//PI4KA
GO:0070936	protein K48-linked ubiquitination	Biological process	3	57	262	18866	3.78988	0.0447577	0.566209	1.34913	0.0114504	NEDD4L//RNF216//RNF4
GO:0051960	regulation of nervous system development	Biological process	20	957	262	18866	1.50486	0.0453919	0.573205	1.34302	0.0763359	NF1//GSK3B//MOB2//ENC1//MDM2//PTPRG//DNM2//PARD3//DDX6//MEIS1//SPAG9//WDR1//NEDD4L//HECW2//BMPR2//HOOK3//TIAM2//CAPRIN1//ANKRD27//LDLR
GO:0043488	regulation of mRNA stability	Biological process	6	186	262	18866	2.32283	0.0457224	0.576347	1.33987	0.0229008	TAF15//FTO//PUM1//IGF2BP3//ALKBH5//PSMB5
GO:0007266	Rho protein signal transduction	Biological process	5	140	262	18866	2.5717	0.0458923	0.577458	1.33826	0.019084	MYO9B//OPHN1//BCR//ARHGEF28//STARD13
GO:0006351	transcription, DNA-templated	Biological process	62	3647	262	18866	1.22415	0.0461896	0.578081	1.33546	0.236641	KLF11//CTCF//TCFL5//PRDM5//NEDD4L//IFI16//RBPJ//MDM2//NFATC2//SIRT6//OVOL2//RBL1//BACH2//RPS14//SPI1//NR2C2//NRIP1//KLF7//GTF2IRD1//NCOR2//BRF1//ZNF483//DNM2//EFEMP1//SETD2//TERF2IP//CCAR1//GATAD1//GPBP1L1//ZNF236//TRRAP//CNOT8//ZNF646//DDX17//ZNF652//LCORL//MEIS1//THAP4//PLAGL1//RFX2//NPAS3//TADA2A//PHRF1//TAF15//TRIM24//FIP1L1//GTF3C5//FAF1//SCMH1//DYRK1A//CRLF3//RNF111//RNF4//FANK1//BMPR2//TMF…
GO:0032774	RNA biosynthetic process	Biological process	63	3714	262	18866	1.22145	0.0462245	0.578081	1.33513	0.240458	KLF11//CTCF//TCFL5//PRDM5//NEDD4L//IFI16//RBPJ//MDM2//NFATC2//SIRT6//OVOL2//RBL1//BACH2//RPS14//SPI1//NR2C2//NRIP1//KLF7//GTF2IRD1//NCOR2//GPBP1L1//CNOT8//BRF1//ZNF483//DNM2//EFEMP1//SETD2//TERF2IP//CCAR1//GATAD1//ZNF236//TRRAP//ZNF646//DDX17//ZNF652//LCORL//MEIS1//THAP4//PLAGL1//RFX2//NPAS3//TADA2A//PHRF1//TAF15//TRIM24//FIP1L1//GTF3C5//FAF1//SCMH1//DYRK1A//CRLF3//RNF111//RNF4//FANK1//BMPR2//TMF…
GO:0006476	protein deacetylation	Biological process	4	97	262	18866	2.96939	0.0462648	0.578081	1.33475	0.0152672	PRDM5//SIRT6//DYRK1A//SIRT5
GO:0006605	protein targeting	Biological process	11	444	262	18866	1.78397	0.0465698	0.578081	1.3319	0.0419847	PARD3//ARL6IP1//RPL13A//RPL18A//RPL37A//RPS14//CRAT//PITRM1//HUWE1//UBL5//GABARAP
GO:0045851	pH reduction	Biological process	3	58	262	18866	3.72453	0.0467313	0.578081	1.33039	0.0114504	CLN6//PPT1//ATP6V0B
GO:0000423	mitophagy	Biological process	2	25	262	18866	5.76061	0.0467387	0.578081	1.33032	0.00763359	HUWE1//AMBRA1
GO:0039529	RIG-I signaling pathway	Biological process	2	25	262	18866	5.76061	0.0467387	0.578081	1.33032	0.00763359	PUM1//LSM14A
GO:1904376	negative regulation of protein localization to cell periphery	Biological process	2	25	262	18866	5.76061	0.0467387	0.578081	1.33032	0.00763359	PKDCC//TMEM59
GO:0048870	cell motility	Biological process	34	1823	262	18866	1.34298	0.0467608	0.578081	1.33012	0.129771	CORO1C//OVOL2//SDCCAG8//MIA3//BCR//ICAM1//OPHN1//CFAP44//BMPR2//THBS1//MCC//PTPRG//DOCK1//PLCG2//DDR1//NFATC2//TMF1//ATP8A1//GNAI2//CCAR1//SPAG9//NF1//PIP5K1C//PDE4D//SETD2//MYH9//STARD13//LPXN//SLC3A2//CD99L2//PDS5B//MDM2//WDR1//ACTB
GO:0051674	localization of cell	Biological process	34	1823	262	18866	1.34298	0.0467608	0.578081	1.33012	0.129771	CORO1C//OVOL2//SDCCAG8//MIA3//BCR//ICAM1//OPHN1//CFAP44//BMPR2//THBS1//MCC//PTPRG//DOCK1//PLCG2//DDR1//NFATC2//TMF1//ATP8A1//GNAI2//CCAR1//SPAG9//NF1//PIP5K1C//PDE4D//SETD2//MYH9//STARD13//LPXN//ACTB//SLC3A2//CD99L2//PDS5B//MDM2//WDR1
GO:0060560	developmental growth involved in morphogenesis	Biological process	7	236	262	18866	2.13582	0.0471527	0.581907	1.32649	0.0267176	SIRT6//DNM2//GSK3B//BMPR2//SLIT3//NEDD4L//DDR1
GO:0048589	developmental growth	Biological process	15	670	262	18866	1.61211	0.0477725	0.588528	1.32082	0.0572519	SIRT6//EVC//DNM2//GSK3B//PDE4D//PKDCC//FTO//SH3PXD2B//LATS2//BMPR2//SLIT3//MEIS1//RBPJ//NEDD4L//DDR1
GO:0048588	developmental cell growth	Biological process	7	237	262	18866	2.12681	0.0480395	0.590785	1.3184	0.0267176	SIRT6//DNM2//GSK3B//BMPR2//SLIT3//NEDD4L//DDR1
GO:0016050	vesicle organization	Biological process	9	340	262	18866	1.90608	0.0485805	0.596372	1.31354	0.0343511	RFX2//TMF1//HOOK3//DNM2//ANKRD27//GOLPH3L//TRAPPC4//MIA3//CORO1C
GO:0010659	cardiac muscle cell apoptotic process	Biological process	3	59	262	18866	3.66141	0.0487472	0.596372	1.31205	0.0114504	SIRT5//AMBRA1//GNB1
GO:0043030	regulation of macrophage activation	Biological process	3	59	262	18866	3.66141	0.0487472	0.596372	1.31205	0.0114504	THBS1//LDLR//GPR137B
GO:1901990	regulation of mitotic cell cycle phase transition	Biological process	11	448	262	18866	1.76804	0.0490801	0.599406	1.30909	0.0419847	MDM2//PLAGL1//CNOT11//CNOT8//TAOK3//SDCCAG8//DYNC1H1//PSMB5//HECW2//RPS27L//RBL1
GO:0019886	antigen processing and presentation of exogenous peptide antigen via MHC class II	Biological process	4	99	262	18866	2.9094	0.0492186	0.600059	1.30787	0.0152672	IFI30//DYNC1H1//DNM2//CANX
