# Supplementary material for: Differentially Expressed Circular RNAs and Their Therapeutic Mechanism in Non-segmental Vitiligo Patients Treated With Methylprednisolone
Source: Front Med (Lausanne). 2022 May 16;9:839066. doi: 10.3389/fmed.2022.839066 (PMC9149005; doi:10.3389/fmed.2022.839066)
Supplement: Supplementary file 1 [file Data_Sheet_1.ZIP › Additional files/GO Analysis Report/GO_GC_vs_control_down/BP_result.txt]

GO.ID	Term	Ontology	Count	Pop.Hits	List.Total	Pop.Total	Fold.Enrichment	Pvalue	FDR	Enrichment.Score	Gene.Ratio	GENES
GO:0006996	organelle organization	Biological process	96	4048	262	18866	1.70769091512537	1.10689133232186e-08	7.81354591486001e-05	7.95589501334846	0.366412213740458	RPS27L//RPS14//GABARAP//AMBRA1//MYH9//TUBA1B//TTLL11//TBCEL//GAPDH//CFAP44//PARD3//DNM2//TERF2IP//NUP155//CCSER2//RFX2//TMF1//GATAD1//RBL1//NASP//MORC2//SCMH1//TADA2A//CRAT//PITRM1//PITPNB//SIRT5//CHCHD10//LARP4//ZMYM4//CORO1C//MYO19//TUBGCP2//MIA3//HUWE1//PLEKHM2//GOLPH3L//RAB2A//ABCD4//HOOK3//CLN6//PPT1//DYNC1H1//DDX11//PDS5B//NEK9//KPNB1//SDCCAG8//GCLM//TFRC//GSK3B//TRRAP//PRDM5//EYA3//CTCF//D…
GO:0033036	macromolecule localization	Biological process	79	3173	262	18866	1.79281533357552	5.5964306468236e-08	0.000189382079750682	7.25208887381869	0.301526717557252	NFASC//CDC40//NUP155//SMG1//ALKBH5//FIP1L1//GABARAP//KPNB1//RANBP17//KPNA5//PARD3//ARL6IP1//RPL13A//RPL18A//RPL37A//RPS14//CRAT//PITRM1//ATP8A1//RABL2B//AP3S1//TBC1D1//RPH3AL//FAF1//MIA3//CANX//THBS1//SETD2//FTO//AGAP1//SLC15A4//GDI2//MYH9//NASP//PPT1//RAB2A//ANKRD27//HOOK3//PKDCC//ABCD4//OSBPL10//PITPNB//LDLR//NRIP1//PLEKHM2//DNM2//ATP6V0B//TFRC//MDM2//DYNLRB1//RAB11FIP5//KLHL21//NF1//ZDHHC17//G…
GO:0071840	cellular component organization or biogenesis	Biological process	135	6717	262	18866	1.44722800868708	8.04853717597458e-08	0.000189382079750682	7.09428304561119	0.515267175572519	RPS27L//RPS14//GABARAP//AMBRA1//NAT10//MYH9//TUBA1B//TTLL11//TBCEL//GAPDH//CFAP44//PARD3//SRPK2//DNM2//RCL1//NOL10//TERF2IP//NUP155//PAPPA2//DDR1//CCSER2//RFX2//TMF1//DOCK2//PLCG2//KPNB1//GATAD1//RBL1//NASP//MORC2//SCMH1//TADA2A//DDX17//TEX10//CRAT//PITRM1//DOCK1//OPHN1//PITPNB//SIRT5//CHCHD10//LARP4//ZMYM4//CORO1C//MYO19//TUBGCP2//MIA3//HUWE1//PLEKHM2//GOLPH3L//RAB2A//ABCD4//HOOK3//CLN6//PPT1//D…
GO:0016043	cellular component organization	Biological process	131	6526	262	18866	1.44544897333742	1.7623349561906e-07	0.000311008061393736	6.75391154439155	0.5	RPS27L//RPS14//GABARAP//AMBRA1//MYH9//TUBA1B//TTLL11//TBCEL//GAPDH//CFAP44//PARD3//SRPK2//DNM2//TERF2IP//NUP155//PAPPA2//DDR1//CCSER2//RFX2//TMF1//DOCK2//PLCG2//KPNB1//GATAD1//RBL1//NASP//MORC2//SCMH1//TADA2A//CRAT//PITRM1//DOCK1//OPHN1//PITPNB//SIRT5//CHCHD10//LARP4//ZMYM4//CORO1C//MYO19//TUBGCP2//MIA3//HUWE1//PLEKHM2//GOLPH3L//RAB2A//ABCD4//HOOK3//CLN6//PPT1//DYNC1H1//DDX11//PDS5B//NEK9//SDCCAG…
GO:0008104	protein localization	Biological process	69	2788	262	18866	1.78211144819127	6.91481430902308e-07	0.000976233484147878	6.16021947797686	0.263358778625954	NFASC//SMG1//CDC40//ALKBH5//FIP1L1//NUP155//GABARAP//KPNB1//RANBP17//KPNA5//PARD3//ARL6IP1//RPL13A//RPL18A//RPL37A//RPS14//CRAT//PITRM1//RABL2B//AP3S1//TBC1D1//RPH3AL//FAF1//MIA3//CANX//SETD2//AGAP1//SLC15A4//GDI2//MYH9//NASP//PPT1//RAB2A//ANKRD27//HOOK3//PKDCC//PLEKHM2//DNM2//ATP6V0B//TFRC//MDM2//DYNLRB1//RAB11FIP5//KLHL21//NF1//ZDHHC17//GOLPH3L//ACTB//CORO1C//MCC//RANGAP1//GSK3B//GAPDH//CHCHD10…
GO:0051641	cellular localization	Biological process	80	3493	262	18866	1.64918714200484	1.53483950658525e-06	0.00180573867949755	5.81393703064185	0.305343511450382	DOCK2//NFASC//HABP4//THBS1//WDR1//CDC40//NUP155//SMG1//ALKBH5//FIP1L1//GABARAP//KPNB1//RANBP17//KPNA5//PARD3//ARL6IP1//RPL13A//RPL18A//RPL37A//RPS14//CRAT//PITRM1//RABL2B//AP3S1//TBC1D1//RPH3AL//DYNC1H1//MIA3//TRAPPC4//PPT1//HOOK3//SETD2//PDE4D//ABCD4//PIP5K1C//DNM2//CORO1C//MYO19//TUBA1B//SLC30A7//PLEKHM2//MYH9//SPAG9//MDM2//ANKRD27//DYNLRB1//RAB11FIP5//KLHL21//NF1//PKDCC//GOLPH3L//HUWE1//ATP8A1…
GO:0045184	establishment of protein localization	Biological process	54	2080	262	18866	1.86942894891368	3.9961329033407e-06	0.00402981459495457	5.39836007644514	0.206106870229008	SMG1//CDC40//ALKBH5//FIP1L1//NUP155//GABARAP//KPNB1//RANBP17//KPNA5//PARD3//ARL6IP1//RPL13A//RPL18A//RPL37A//RPS14//CRAT//PITRM1//RABL2B//AP3S1//TBC1D1//RPH3AL//MIA3//CANX//SETD2//AGAP1//SLC15A4//GDI2//MYH9//NASP//PPT1//RAB2A//ANKRD27//HOOK3//PKDCC//DNM2//ATP6V0B//TFRC//DYNLRB1//RAB11FIP5//NF1//ZDHHC17//GOLPH3L//RANGAP1//GSK3B//MDM2//GAPDH//KLF7//BCR//HK1//OPHN1//HUWE1//UBL5//CORO1C//MCC//
GO:0034613	cellular protein localization	Biological process	52	1984	262	18866	1.88729684806698	4.79979429485713e-06	0.00423521849092456	5.31877737481666	0.198473282442748	NFASC//SMG1//CDC40//ALKBH5//FIP1L1//NUP155//GABARAP//KPNB1//RANBP17//KPNA5//PARD3//ARL6IP1//RPL13A//RPL18A//RPL37A//RPS14//CRAT//PITRM1//RABL2B//AP3S1//TBC1D1//RPH3AL//SETD2//MDM2//DYNLRB1//KLHL21//NF1//PKDCC//GOLPH3L//RANGAP1//GSK3B//CHCHD10//BCR//TERF2IP//MIA3//CTCF//CEP83//HOOK3//HK1//SH3PXD2B//DNM2//OPHN1//GPR137B//TFRC//ACTB//TMEM59//STAC//HUWE1//UBL5//GNAI1//RAB11FIP5//NEDD4L//
GO:0070727	cellular macromolecule localization	Biological process	52	1993	262	18866	1.87877418292267	5.46552163226379e-06	0.0042867908002389	5.26236838244204	0.198473282442748	NFASC//SMG1//CDC40//ALKBH5//FIP1L1//NUP155//GABARAP//KPNB1//RANBP17//KPNA5//PARD3//ARL6IP1//RPL13A//RPL18A//RPL37A//RPS14//CRAT//PITRM1//RABL2B//AP3S1//TBC1D1//RPH3AL//SETD2//MDM2//DYNLRB1//KLHL21//NF1//PKDCC//GOLPH3L//RANGAP1//GSK3B//CHCHD10//BCR//TERF2IP//MIA3//CTCF//CEP83//HOOK3//HK1//SH3PXD2B//DNM2//OPHN1//GPR137B//TFRC//ACTB//TMEM59//STAC//HUWE1//UBL5//GNAI1//RAB11FIP5//NEDD4L//
GO:0015031	protein transport	Biological process	51	1985	262	18866	1.85007018286	1.05500116915163e-05	0.00744725325304136	4.97674705908115	0.194656488549618	SMG1//CDC40//ALKBH5//FIP1L1//NUP155//GABARAP//KPNB1//RANBP17//KPNA5//PARD3//ARL6IP1//RPL13A//RPL18A//RPL37A//RPS14//CRAT//PITRM1//RABL2B//AP3S1//TBC1D1//RPH3AL//MIA3//CANX//SETD2//DNM2//ATP6V0B//TFRC//DYNLRB1//RAB11FIP5//NF1//ZDHHC17//PKDCC//GOLPH3L//RANGAP1//GSK3B//MDM2//GAPDH//KLF7//BCR//OPHN1//HUWE1//UBL5//AGAP1//SLC15A4//GDI2//MYH9//NASP//PPT1//RAB2A//ANKRD27//HOOK3//
GO:0015833	peptide transport	Biological process	51	2026	262	18866	1.81263046050202	1.84587550098741e-05	0.0118454865104274	4.73379759424052	0.194656488549618	SMG1//CDC40//ALKBH5//FIP1L1//NUP155//GABARAP//KPNB1//RANBP17//KPNA5//PARD3//ARL6IP1//RPL13A//RPL18A//RPL37A//RPS14//CRAT//PITRM1//SLC15A4//RABL2B//AP3S1//TBC1D1//RPH3AL//MIA3//CANX//SETD2//AGAP1//GDI2//MYH9//NASP//PPT1//RAB2A//ANKRD27//HOOK3//PKDCC//DNM2//ATP6V0B//TFRC//DYNLRB1//RAB11FIP5//NF1//ZDHHC17//GOLPH3L//RANGAP1//GSK3B//MDM2//GAPDH//KLF7//BCR//OPHN1//HUWE1//UBL5//
GO:0044265	cellular macromolecule catabolic process	Biological process	35	1203	262	18866	2.09498518335205	2.69499581166688e-05	0.0147420143539421	4.56944190542024	0.133587786259542	SMG1//RPL13A//RPL18A//RPL37A//RPS14//CNOT11//CNOT8//KPNB1//HUWE1//NEDD4L//MDM2//RNF111//HECW2//USP42//UBE3B//PSMB5//ENC1//GSK3B//FAF1//PCBP2//RNF216//RNF4//IGF2BP3//ALKBH5//PUM1//DDX6//PPT1//TAF15//TMF1//FTO//SIRT6//OPHN1//LDLR//NEMF//CLN6//
GO:0071702	organic substance transport	Biological process	64	2800	262	18866	1.64588876772083	2.73879488226186e-05	0.0147420143539421	4.56244049233076	0.244274809160305	ARL6IP1//CDC40//NUP155//SMG1//ALKBH5//FIP1L1//GABARAP//KPNB1//RANBP17//KPNA5//PARD3//RPL13A//RPL18A//RPL37A//RPS14//CRAT//PITRM1//SLC15A4//SLC3A2//ATP8A1//RABL2B//AP3S1//TBC1D1//RPH3AL//MIA3//CANX//THBS1//SETD2//AGAP1//GDI2//MYH9//NASP//PPT1//RAB2A//ANKRD27//HOOK3//PKDCC//SLC23A2//VDAC3//ABCD4//OSBPL10//PITPNB//LDLR//DNM2//ATP6V0B//TFRC//DYNLRB1//RAB11FIP5//NF1//ZDHHC17//GOLPH3L//SIRT6//RANGAP1//…
GO:0042886	amide transport	Biological process	51	2061	262	18866	1.78184828383168	2.92375975287137e-05	0.0147420143539421	4.5340583164915	0.194656488549618	SMG1//CDC40//ALKBH5//FIP1L1//NUP155//GABARAP//KPNB1//RANBP17//KPNA5//PARD3//ARL6IP1//RPL13A//RPL18A//RPL37A//RPS14//CRAT//PITRM1//SLC15A4//RABL2B//AP3S1//TBC1D1//RPH3AL//MIA3//CANX//SETD2//AGAP1//GDI2//MYH9//NASP//PPT1//RAB2A//ANKRD27//HOOK3//PKDCC//DNM2//ATP6V0B//TFRC//DYNLRB1//RAB11FIP5//NF1//ZDHHC17//GOLPH3L//RANGAP1//GSK3B//MDM2//GAPDH//KLF7//BCR//OPHN1//HUWE1//UBL5//
GO:0071705	nitrogen compound transport	Biological process	56	2370	262	18866	1.70144619447934	4.04728325307037e-05	0.0190465149889492	4.39283640002141	0.213740458015267	ARL6IP1//CDC40//NUP155//SMG1//ALKBH5//FIP1L1//GABARAP//KPNB1//RANBP17//KPNA5//PARD3//RPL13A//RPL18A//RPL37A//RPS14//CRAT//PITRM1//SLC15A4//SLC3A2//RABL2B//AP3S1//TBC1D1//RPH3AL//MIA3//CANX//SETD2//AGAP1//GDI2//MYH9//NASP//PPT1//RAB2A//ANKRD27//HOOK3//PKDCC//SLC23A2//VDAC3//DNM2//ATP6V0B//TFRC//DYNLRB1//RAB11FIP5//NF1//ZDHHC17//GOLPH3L//RANGAP1//GSK3B//MDM2//GAPDH//IGF2BP3//ACTB//KLF7//BCR//OPHN1/…
GO:0051649	establishment of localization in cell	Biological process	63	2795	262	18866	1.62307009518087	4.94463216702364e-05	0.0218150990418874	4.30586601018886	0.240458015267176	HABP4//THBS1//WDR1//CDC40//NUP155//SMG1//ALKBH5//FIP1L1//GABARAP//KPNB1//RANBP17//KPNA5//PARD3//ARL6IP1//RPL13A//RPL18A//RPL37A//RPS14//CRAT//PITRM1//RABL2B//AP3S1//TBC1D1//RPH3AL//DYNC1H1//MIA3//TRAPPC4//PPT1//HOOK3//SETD2//PDE4D//ABCD4//PIP5K1C//DNM2//CORO1C//MYO19//TUBA1B//ANKRD27//DYNLRB1//RAB11FIP5//SPAG9//NF1//HUWE1//ATP8A1//SLC15A4//DOCK2//NFASC//GDI2//BCR//RANGAP1//GSK3B//MDM2//OPHN1//ACT…
GO:0043547	positive regulation of GTPase activity	Biological process	17	406	262	18866	3.01509795810928	5.69505267462999e-05	0.0236478687236548	4.24450225469369	0.0648854961832061	TBC1D1//CORO1C//TIAM2//RALGAPA2//RANGAP1//BCR//AGAP1//DOCK1//DOCK2//GDI2//GSK3B//ICAM1//MYO9B//NF1//OPHN1//ANKRD27//STARD13//
GO:0006417	regulation of translation	Biological process	18	450	262	18866	2.88030534351145	6.2204823104205e-05	0.0243946581273657	4.20617594060927	0.0687022900763359	IGF2BP3//RPL13A//GAPDH//CAPRIN1//ENC1//CNOT8//LARP4//KRT17//RPS27L//NAT10//THBS1//HABP4//FTO//PUM1//NEMF//LSM14A//CNOT11//RPS14//
GO:0051128	regulation of cellular component organization	Biological process	56	2429	262	18866	1.66011835360891	7.98126085093479e-05	0.0296524843930256	4.09792849494641	0.213740458015267	PAPPA2//DDR1//PLCG2//DNM2//HUWE1//TFRC//GSK3B//MOB2//ENC1//MDM2//PTPRG//HECW2//OPHN1//KRT17//CRLF3//PPT1//SLIT3//BMPR2//WDR1//ICAM1//CTCF//DYRK1A//FAF1//SIRT6//SMG1//TERF2IP//NAT10//FBLIM1//TADA2A//ANKRD27//PDE3A//NEDD4L//DDX11//TIAM2//CAPRIN1//SH3PXD2B//CORO1C//THBS1//DYNC1H1//GNAI1//ATP8A1//MYO19//RNF4//SPI1//MORC2//CHCHD10//RPL13A//NFATC2//SDCCAG8//VDAC3//PDE4DIP//ARL6IP1//PLEKHM2//UBL5//MYH9/…
GO:0033365	protein localization to organelle	Biological process	29	982	262	18866	2.12649834424216	0.00010753363484205	0.0379539964175015	3.96845567396627	0.110687022900763	KPNB1//RANBP17//NUP155//KPNA5//RPL13A//RPL18A//RPL37A//RPS14//CRAT//PITRM1//MDM2//KLHL21//NF1//RANGAP1//CHCHD10//TERF2IP//MIA3//CTCF//CEP83//HOOK3//HK1//DNM2//OPHN1//GPR137B//GSK3B//TFRC//HUWE1//UBL5//SETD2//
GO:0007010	cytoskeleton organization	Biological process	37	1399	262	18866	1.90441918709656	0.000115676875466055	0.0388839554245182	3.93675345056629	0.141221374045802	MYH9//TUBA1B//GABARAP//TTLL11//TBCEL//GAPDH//CFAP44//PARD3//CCSER2//CORO1C//MYO19//TUBGCP2//DYNC1H1//SDCCAG8//DOCK2//FLNB//PIP5K1C//NF1//OPHN1//BCR//MOB2//STARD13//WDR1//ICAM1//KPNB1//DYRK1A//HOOK3//KRT17//STARD9//SH3PXD2B//GNAI1//GSK3B//RNF4//ACTB//SETD2//LARP4//ZMYM4//
GO:0006913	nucleocytoplasmic transport	Biological process	15	354	262	18866	3.05117091473671	0.00013654018205512	0.0422720031456739	3.86473952241974	0.0572519083969466	CDC40//NUP155//SMG1//ALKBH5//FIP1L1//KPNB1//RANBP17//KPNA5//SETD2//NF1//RANGAP1//GSK3B//MDM2//NEMF//BACH2//
GO:0051168	nuclear export	Biological process	11	204	262	18866	3.88276455620416	0.000137732833595481	0.0422720031456739	3.8609625176256	0.0419847328244275	CDC40//NUP155//SMG1//ALKBH5//FIP1L1//RANBP17//SETD2//RANGAP1//GSK3B//MDM2//NEMF//
GO:0043087	regulation of GTPase activity	Biological process	18	481	262	18866	2.6946723587945	0.000143888570139539	0.0422791521915665	3.84197370309243	0.0687022900763359	AGAP1//DOCK1//DOCK2//GDI2//GSK3B//ICAM1//MYO9B//NF1//OPHN1//ANKRD27//STARD13//TBC1D1//CORO1C//TIAM2//RALGAPA2//RANGAP1//BCR//GPR137B//
GO:0051169	nuclear transport	Biological process	15	357	262	18866	3.02553082301623	0.000149734920638782	0.0422791521915665	3.82467690324994	0.0572519083969466	CDC40//NUP155//SMG1//ALKBH5//FIP1L1//KPNB1//RANBP17//KPNA5//SETD2//NF1//RANGAP1//GSK3B//MDM2//NEMF//BACH2//
GO:0044248	cellular catabolic process	Biological process	53	2316	262	18866	1.64784308296747	0.000157024867636673	0.0426322515633567	3.8040315640101	0.202290076335878	GABARAP//AMBRA1//SMG1//RPL13A//RPL18A//RPL37A//RPS14//CNOT11//CNOT8//PHKG1//PDE4D//KPNB1//HUWE1//NEDD4L//MDM2//RNF111//HECW2//USP42//UBE3B//ABCD4//IFI16//TRAPPC4//GPR137B//TMEM59//BCKDHA//PLCG2//PSMB5//ENC1//GSK3B//LDLR//SESN1//GAPDH//ATP6V0B//PCCB//PPT1//CRAT//CYP24A1//HBG2//FAF1//PCBP2//RNF216//RNF4//IGF2BP3//ALKBH5//PUM1//DDX6//CLN6//TAF15//TMF1//FTO//SIRT6//OPHN1//NEMF//
GO:0048523	negative regulation of cellular process	Biological process	98	5131	262	18866	1.37531633046249	0.000183002581204515	0.0456375135127311	3.73754278461399	0.374045801526718	ATRIP//CTCF//TCFL5//PRDM5//NEDD4L//IFI16//RBPJ//MDM2//NFATC2//SIRT6//OVOL2//RBL1//BACH2//RPS14//SPI1//NR2C2//NRIP1//KLF11//KLF7//GTF2IRD1//NCOR2//CORO1C//TERF2IP//NF1//THBS1//DNM2//BCR//BMPR2//TAOK3//PLAGL1//CNOT11//CNOT8//MIA3//LPXN//PDS5B//AMBRA1//SLIT3//STRN//DDR1//TRIM24//SMG1//MCC//PTPRG//HUWE1//TFRC//SIRT5//PARD3//PDE4D//GAPDH//TMEM59//PSMB5//IGF2BP3//RPL13A//CAPRIN1//ENC1//CRLF3//PPT1//DYR…
GO:0009057	macromolecule catabolic process	Biological process	37	1433	262	18866	1.85923408426245	0.000187073608513208	0.0456375135127311	3.72798747645256	0.141221374045802	SMG1//RPL13A//RPL18A//RPL37A//RPS14//CNOT11//CNOT8//PPT1//PHKG1//KPNB1//HUWE1//NEDD4L//MDM2//RNF111//HECW2//USP42//UBE3B//PSMB5//ENC1//CLN6//TRIM24//GSK3B//LDLR//FAF1//PCBP2//RNF216//RNF4//IGF2BP3//ALKBH5//PUM1//DDX6//TAF15//TMF1//FTO//SIRT6//OPHN1//NEMF//
GO:0046907	intracellular transport	Biological process	43	1762	262	18866	1.75728050185857	0.000187489430779034	0.0456375135127311	3.72702320944944	0.16412213740458	CDC40//NUP155//SMG1//ALKBH5//FIP1L1//GABARAP//KPNB1//RANBP17//KPNA5//PARD3//ARL6IP1//RPL13A//RPL18A//RPL37A//RPS14//CRAT//PITRM1//RABL2B//AP3S1//TBC1D1//RPH3AL//DYNC1H1//MIA3//TRAPPC4//HOOK3//SETD2//ABCD4//CORO1C//MYO19//TUBA1B//ANKRD27//DYNLRB1//SPAG9//NF1//RANGAP1//GSK3B//MDM2//NEMF//BACH2//BCR//LDLR//HUWE1//UBL5//
GO:0009653	anatomical structure morphogenesis	Biological process	61	2812	262	18866	1.56204326061698	0.000200737411242448	0.047233512865348	3.69737168091537	0.232824427480916	FRYL//ARHGEF28//SETD2//RBPJ//MEIS1//MYH9//OVOL2//SRPK2//RFX2//TMF1//BMPR2//ACTB//THBS1//MIA3//SLIT3//MDM2//SIRT6//FLNB//PARD3//KLF7//NFASC//OPHN1//TRIO//ICAM1//FBLIM1//WDR1//HUWE1//TFRC//NF1//LARP4//ZMYM4//DNM2//GSK3B//KRT17//TTC39C//LPXN//PKDCC//AFF3//SDCCAG8//BCR//LMBR1//DDR1//EFEMP1//SH3PXD2B//TAOK3//ANKRD27//NEDD4L//HECW2//LDLR//TIAM2//CAPRIN1//SPI1//PSMB5//PAPPA2//STARD13//MYO19//CORO1C//DOC…
GO:0000226	microtubule cytoskeleton organization	Biological process	20	591	262	18866	2.43680655119412	0.000236662934657992	0.0538904405080892	3.6258697544663	0.0763358778625954	MYH9//CCSER2//TUBGCP2//DYNC1H1//SDCCAG8//CFAP44//KPNB1//DYRK1A//HOOK3//TTLL11//STARD9//GNAI1//GSK3B//RNF4//SETD2//TUBA1B//GABARAP//TBCEL//GAPDH//PARD3//
GO:0006611	protein export from nucleus	Biological process	10	184	262	18866	3.9134583471623	0.000259226510965315	0.057183748153255	3.5863205854512	0.0381679389312977	SMG1//CDC40//ALKBH5//FIP1L1//NUP155//SETD2//RANGAP1//GSK3B//MDM2//RANBP17//
GO:0010628	positive regulation of gene expression	Biological process	52	2313	262	18866	1.61884865826411	0.000284293908863495	0.0581009745097646	3.54623244518227	0.198473282442748	IFI16//TMF1//RBPJ//PLCG2//SETD2//PDE4D//THBS1//DYRK1A//HABP4//LSM14A//LARP4//KRT17//RPS27L//NAT10//ACTB//CTCF//DNM2//NFATC2//CRLF3//RNF111//GPBP1L1//RNF4//NPAS3//SPI1//TAF15//TRIM24//FANK1//DDX17//MEIS1//PLAGL1//OVOL2//RBL1//RFX2//BMPR2//NR2C2//NRIP1//KLF7//BRF1//TRA2B//GAPDH//PUM1//DDX11//CHCHD10//NCOR2//MYH9//SH3PXD2B//GSK3B//LDLR//MDM2//SRPK2//TFRC//ADAM19//
GO:0034248	regulation of cellular amide metabolic process	Biological process	18	509	262	18866	2.54643890880187	0.000287039599314487	0.0581009745097646	3.54205818487774	0.0687022900763359	LSM14A//CNOT11//RPS14//IGF2BP3//RPL13A//GAPDH//CAPRIN1//ENC1//CNOT8//LARP4//KRT17//RPS27L//NAT10//THBS1//HABP4//FTO//PUM1//NEMF//
GO:0000902	cell morphogenesis	Biological process	29	1041	262	18866	2.00597634394409	0.000288076796690999	0.0581009745097646	3.5404917208063	0.110687022900763	FLNB//PARD3//ACTB//KLF7//NFASC//OPHN1//SLIT3//TRIO//ICAM1//MYH9//FBLIM1//WDR1//LARP4//ZMYM4//DNM2//GSK3B//LPXN//TAOK3//ANKRD27//NEDD4L//HECW2//BMPR2//TIAM2//CAPRIN1//CORO1C//DOCK1//DDR1//FRYL//ARHGEF28//
GO:0061024	membrane organization	Biological process	27	944	262	18866	2.05954036744728	0.000312101660521387	0.061197933933902	3.50570392068629	0.103053435114504	DOCK2//MYH9//DNM2//DOCK1//NUP155//NEK9//PPT1//ANKRD27//THBS1//PI4KA//NFASC//ATP8A1//GOLPH3L//TRAPPC4//HUWE1//MIA3//CORO1C//PITPNB//GSK3B//CHCHD10//PLEKHM2//ARL6IP1//TBC1D1//PIP5K1C//LDLR//ACTB//TFRC//
GO:0007049	cell cycle	Biological process	44	1882	262	18866	1.68349409025643	0.000399082197868942	0.0761384117501854	3.39893764465326	0.16793893129771	ATRIP//ACTB//LATS2//NASP//CRLF3//KLF11//SDCCAG8//DYNC1H1//DNM2//MYH9//TUBA1B//TUBGCP2//PRDM5//TTC19//MDM2//PLAGL1//CNOT11//CNOT8//THBS1//DDX11//PDS5B//NEK9//KPNB1//TAOK3//RBL1//PSMB5//HECW2//RPS27L//SETD2//MYO19//KLHL21//CSPP1//PDE3A//SRPK2//STARD9//BCR//PUM1//GNAI1//CTCF//RNF4//CCDC124//GNAI2//CCAR1//PARD3//
GO:0048522	positive regulation of cellular process	Biological process	105	5722	262	18866	1.32135643598699	0.000460242090675758	0.0854960241600046	3.3370136661708	0.400763358778626	THBS1//TFRC//MOB2//NF1//BMPR2//GSK3B//ARL6IP1//PLCG2//MIA3//ICAM1//RPS27L//MDM2//PLAGL1//CNOT11//CNOT8//RBPJ//SPAG9//GNAI2//MEIS1//CCAR1//SRPK2//AMBRA1//TMEM59//DNM2//DOCK1//NID1//LDLR//FAF1//ENC1//SESN1//KRT17//ATP8A1//RNF111//WDR1//NFATC2//HUWE1//PARD3//SIRT6//RPH3AL//DDX11//TAOK3//PKDCC//DYNC1H1//CSPP1//DYRK1A//HABP4//TERF2IP//DDR1//WDFY1//TADA2A//TIAM2//LATS2//TRIO//KLF11//FANK1//ZDHHC17//SH3…
GO:0030154	cell differentiation	Biological process	84	4349	262	18866	1.39081196168637	0.000486205907154849	0.0880032691950277	3.31317976900323	0.320610687022901	PDE3A//CYP24A1//NF1//RFX2//TMF1//CORO1C//OVOL2//SDCCAG8//DDX17//GSK3B//RBPJ//SH3PXD2B//BMPR2//ACP6//ITFG2//PLCG2//SPI1//SIRT6//FLNB//CFAP44//PARD3//ACTB//KLF7//NFASC//OPHN1//SLIT3//TRIO//MYH9//MOB2//ENC1//MDM2//PTPRG//NFATC2//TRAPPC4//STRN//IFI16//BCR//RPS14//WDR1//TFRC//DNM2//MTR//FRYL//KRT17//EFEMP1//PKDCC//LPXN//SETD2//ANKRD27//MEIS1//GTF3C5//DOCK2//TMEM120B//FAM120B//TCFL5//THBS1//DDX6//SPAG9…
GO:0016032	viral process	Biological process	26	924	262	18866	2.02618882389875	0.000516473422941305	0.0911446473135668	3.28695202180536	0.099236641221374	KPNB1//KPNA5//NEDD4L//DDX6//RPL13A//RPL18A//RPL37A//RPS14//NUP155//PCBP2//PI4KA//SRPK2//IFI16//MORC2//ICAM1//LDLR//TFRC//DOCK2//DDX11//DYRK1A//SETD2//MDM2//RNF216//PSMB5//RBL1//CANX//
GO:0044403	symbiotic process	Biological process	27	983	262	18866	1.97782920332678	0.000582932139684612	0.100363853025212	3.23438199940198	0.103053435114504	DDX11//DYRK1A//SETD2//MDM2//RNF216//PSMB5//RBL1//CANX//NUP155//KPNB1//KPNA5//NEDD4L//DDX6//RPL13A//RPL18A//RPL37A//RPS14//PCBP2//PI4KA//ICAM1//SRPK2//IFI16//MORC2//LDLR//TFRC//DOCK2//GAPDH//
GO:0032502	developmental process	Biological process	118	6649	262	18866	1.27792160676174	0.00062295053174374	0.104700185799501	3.20554643912528	0.450381679389313	FRYL//ARHGEF28//EVC//SH3PXD2B//PKDCC//SETD2//RBPJ//MEIS1//MYH9//OVOL2//SRPK2//ICAM1//NRIP1//PDE3A//MDM2//BMPR2//CYP24A1//NF1//RFX2//TMF1//ACTB//CORO1C//SDCCAG8//NASP//DDX17//GSK3B//ADAM19//THBS1//MIA3//PDS5B//ACP6//ITFG2//PLCG2//SPI1//SLIT3//SIRT6//DNM2//FLNB//TCFL5//DDX11//EYA3//LSM14A//G2E3//DDR1//ENC1//ZMYM4//GTF2IRD1//SCMH1//ALKBH5//NR2C2//USP42//PUM1//CFAP44//RNF111//IGF2BP3//DYRK1A//MTR//OP…
GO:0044260	cellular macromolecule metabolic process	Biological process	143	8408	262	18866	1.22467787857439	0.000663832848520661	0.106499226767707	3.17794126114963	0.545801526717557	ACTB//KLF11//CTCF//TCFL5//PRDM5//NEDD4L//IFI16//RBPJ//MDM2//NFATC2//SIRT6//OVOL2//RBL1//BACH2//RPS14//SPI1//NR2C2//NRIP1//KLF7//GTF2IRD1//NCOR2//NF1//TAOK3//PSMB5//SRPK2//SMG1//RPL13A//RPL18A//RPL37A//THBS1//HUWE1//WSB1//RNF111//HECW2//UBE3B//CNOT11//CNOT8//TERF2IP//CORO1C//TFRC//MOB2//DNM2//PPT1//PLCG2//GSK3B//UGP2//PHKG1//POLI//NASP//ATRIP//DDX11//PDS5B//TRRAP//SETD2//EYA3//ALKBH5//FTO//KPNB1//…
GO:0009893	positive regulation of metabolic process	Biological process	76	3880	262	18866	1.41045880223499	0.000677454635578597	0.106499226767707	3.16911978115837	0.290076335877863	THBS1//IFI16//TMF1//TFRC//MOB2//PLCG2//RPS27L//RBPJ//SPAG9//GSK3B//AMBRA1//TMEM59//CTCF//SH3PXD2B//LDLR//MDM2//OVOL2//SRPK2//ADAM19//BMPR2//SESN1//HUWE1//RNF111//DDX11//TAOK3//SIRT6//SETD2//PDE4D//GNAI2//DYRK1A//HABP4//TERF2IP//DDR1//TADA2A//LSM14A//DNM2//ICAM1//LARP4//KRT17//NAT10//NEDD4L//HECW2//EYA3//FAF1//ACTB//CLN6//NFATC2//CRLF3//GPBP1L1//RNF4//NPAS3//SPI1//TAF15//TRIM24//FANK1//DDX17//MEIS…
GO:0016071	mRNA metabolic process	Biological process	25	890	262	18866	2.02268633673557	0.000678915597754187	0.106499226767707	3.16818421350744	0.0954198473282443	SMG1//RPL13A//RPL18A//RPL37A//RPS14//SRPK2//CNOT11//CNOT8//DDX17//DYRK1A//TRA2B//PCBP2//CDC40//CCAR1//UBL5//FIP1L1//HABP4//ALKBH5//PHRF1//IGF2BP3//PSMB5//PUM1//DDX6//TAF15//FTO//
GO:0120036	plasma membrane bounded cell projection organization	Biological process	37	1547	262	18866	1.72222523771693	0.000804533318714389	0.122983205187828	3.09445596544417	0.141221374045802	OPHN1//CFAP44//PARD3//ACTB//KLF7//NFASC//SLIT3//TRIO//DNM2//GSK3B//MOB2//ENC1//MDM2//PTPRG//TRAPPC4//STRN//MTR//FRYL//MYH9//DYNLRB1//RABL2B//TAOK3//ANKRD27//NEDD4L//HECW2//BMPR2//TIAM2//CAPRIN1//TTC39C//CEP83//RFX2//DDR1//SDCCAG8//DYNC1H1//CORO1C//ICAM1//VDAC3//
GO:0006402	mRNA catabolic process	Biological process	14	376	262	18866	2.68113529316225	0.000822915932748434	0.122983205187828	3.08464452907484	0.0534351145038168	SMG1//RPL13A//RPL18A//RPL37A//RPS14//CNOT11//CNOT8//IGF2BP3//ALKBH5//PSMB5//PUM1//DDX6//TAF15//FTO//
GO:0007017	microtubule-based process	Biological process	24	852	262	18866	2.02838404472637	0.000836264888655012	0.122983205187828	3.07765613708283	0.0916030534351145	MYH9//TUBA1B//GABARAP//TTLL11//TBCEL//GAPDH//CFAP44//PARD3//CCSER2//DYNC1H1//STARD9//DYNLRB1//TUBGCP2//KPNB1//SDCCAG8//AP3S1//TMF1//DYRK1A//HOOK3//GSK3B//RABL2B//GNAI1//RNF4//SETD2//
GO:0048869	cellular developmental process	Biological process	84	4429	262	18866	1.365690047725	0.000879257985729032	0.124481541793384	3.05588367857849	0.320610687022901	PDE3A//CYP24A1//NF1//RFX2//TMF1//CORO1C//OVOL2//SDCCAG8//DDX17//GSK3B//RBPJ//SH3PXD2B//BMPR2//ACP6//ITFG2//PLCG2//SPI1//SIRT6//FLNB//CFAP44//PARD3//ACTB//KLF7//NFASC//OPHN1//SLIT3//TRIO//MYH9//ICAM1//MOB2//ENC1//MDM2//PTPRG//NFATC2//TRAPPC4//STRN//IFI16//HUWE1//TCFL5//EYA3//ALKBH5//AMBRA1//NHSL1//RBL1//ARHGEF28//SRPK2//NR2C2//USP42//PKDCC//BCR//RPS14//WDR1//TFRC//DNM2//MTR//FRYL//KRT17//EFEMP1//L…
GO:0051234	establishment of localization	Biological process	98	5352	262	18866	1.31852542817695	0.000893619490429736	0.124481541793384	3.04884736754042	0.374045801526718	DNM2//ARL6IP1//PLCG2//HABP4//THBS1//WDR1//CDC40//NUP155//SMG1//ALKBH5//FIP1L1//GABARAP//KPNB1//RANBP17//KPNA5//PARD3//RPL13A//RPL18A//RPL37A//RPS14//CRAT//PITRM1//SLC15A4//NEDD4L//SLC23A2//SLC3A2//TFRC//SLC30A7//ATP8A1//RABL2B//AP3S1//TBC1D1//RPH3AL//MIA3//DYNC1H1//TRAPPC4//PITPNB//GOLPH3L//LDLR//PPT1//PIP5K1C//CORO1C//DOCK1//MYH9//DDR1//NCOR2//HOOK3//CANX//SETD2//PDE4D//AGAP1//GDI2//NASP//RAB2A/…
GO:0006810	transport	Biological process	96	5224	262	18866	1.32326432320587	0.000924034145942697	0.124481541793384	3.03431197994819	0.366412213740458	DNM2//ARL6IP1//PLCG2//HABP4//THBS1//WDR1//CDC40//NUP155//SMG1//ALKBH5//FIP1L1//GABARAP//KPNB1//RANBP17//KPNA5//PARD3//RPL13A//RPL18A//RPL37A//RPS14//CRAT//PITRM1//SLC15A4//NEDD4L//SLC23A2//SLC3A2//TFRC//SLC30A7//ATP8A1//RABL2B//AP3S1//TBC1D1//RPH3AL//MIA3//DYNC1H1//TRAPPC4//PITPNB//GOLPH3L//LDLR//PPT1//PIP5K1C//CORO1C//DOCK1//MYH9//DDR1//NCOR2//HOOK3//CANX//SETD2//PDE4D//AGAP1//GDI2//NASP//RAB2A/…
GO:0010468	regulation of gene expression	Biological process	99	5425	262	18866	1.31405635487389	0.000932229891669894	0.124481541793384	3.03047697565879	0.377862595419847	KLF11//CTCF//TCFL5//PRDM5//NEDD4L//IFI16//RBPJ//MDM2//NFATC2//SIRT6//OVOL2//RBL1//BACH2//RPS14//SPI1//NR2C2//NRIP1//KLF7//GTF2IRD1//NCOR2//SMG1//RPL13A//RPL18A//RPL37A//CNOT11//CNOT8//DDX17//DYRK1A//TRA2B//TMF1//ZNF483//DNM2//EFEMP1//SETD2//TERF2IP//CCAR1//GATAD1//GPBP1L1//ZNF236//TRRAP//ZNF646//ZNF652//LCORL//MEIS1//THAP4//PLAGL1//RFX2//NPAS3//TADA2A//LSM14A//FAF1//PUM1//SH3PXD2B//GSK3B//LDLR//S…
GO:0034645	cellular macromolecule biosynthetic process	Biological process	92	4963	262	18866	1.3348181120444	0.000947230865476218	0.124481541793384	3.02354415892394	0.351145038167939	KLF11//CTCF//TCFL5//PRDM5//NEDD4L//IFI16//RBPJ//MDM2//NFATC2//SIRT6//OVOL2//RBL1//BACH2//RPS14//SPI1//NR2C2//NRIP1//KLF7//GTF2IRD1//NCOR2//RPL18A//PHKG1//UGP2//POLI//NASP//ATRIP//GPBP1L1//CNOT8//BRF1//ZNF483//DNM2//EFEMP1//SETD2//TERF2IP//CCAR1//GATAD1//ZNF236//TRRAP//ZNF646//DDX17//ZNF652//LCORL//MEIS1//THAP4//PLAGL1//RFX2//NPAS3//TADA2A//PHRF1//TAF15//TRIM24//FIP1L1//GTF3C5//IGF2BP3//LARP4//RPL…
GO:0044238	primary metabolic process	Biological process	179	11109	262	18866	1.1602634271504	0.000957517450867949	0.124481541793384	3.0188533022193	0.683206106870229	ACTB//KLF11//MTR//CTCF//TCFL5//PRDM5//NEDD4L//IFI16//RBPJ//MDM2//NFATC2//SIRT6//OVOL2//RBL1//BACH2//RPS14//SPI1//NR2C2//NRIP1//KLF7//GTF2IRD1//NCOR2//NAT10//NF1//TAOK3//PSMB5//SRPK2//SMG1//RPL13A//RPL18A//RPL37A//THBS1//HUWE1//WSB1//RNF111//HECW2//UBE3B//CNOT11//CNOT8//TRA2B//DDX17//DYRK1A//PCBP2//CDC40//CCAR1//UBL5//FIP1L1//RCL1//NOL10//TERF2IP//CLN6//CORO1C//TFRC//MOB2//PPT1//MTO1//GALNT7//PHKG…
GO:2000112	regulation of cellular macromolecule biosynthetic process	Biological process	77	3991	262	18866	1.38927281038826	0.000969894432445973	0.124481541793384	3.01327553367314	0.293893129770992	KLF11//CTCF//TCFL5//PRDM5//NEDD4L//IFI16//RBPJ//MDM2//NFATC2//SIRT6//OVOL2//RBL1//BACH2//RPS14//SPI1//NR2C2//NRIP1//KLF7//GTF2IRD1//NCOR2//ZNF483//DNM2//EFEMP1//SETD2//TERF2IP//CCAR1//GATAD1//GPBP1L1//ZNF236//TRRAP//CNOT8//ZNF646//DDX17//ZNF652//LCORL//MEIS1//THAP4//PLAGL1//RFX2//NPAS3//TADA2A//LSM14A//CNOT11//FAF1//IGF2BP3//RPL13A//GAPDH//CAPRIN1//ENC1//NAT10//GSK3B//LARP4//KRT17//RPS27L//THBS1/…
GO:0009056	catabolic process	Biological process	56	2683	262	18866	1.50295470775849	0.0010090112977221	0.124829766428048	2.99610397101691	0.213740458015267	GABARAP//AMBRA1//SMG1//RPL13A//RPL18A//RPL37A//RPS14//CNOT11//CNOT8//PPT1//PHKG1//GAPDH//HK1//NUP155//PDE4D//KPNB1//HUWE1//NEDD4L//MDM2//RNF111//HECW2//USP42//UBE3B//ABCD4//IFI16//TRAPPC4//GPR137B//TMEM59//BCKDHA//PLCG2//PSMB5//ENC1//GSK3B//LDLR//SESN1//ATP6V0B//PCCB//CLN6//TRIM24//CRAT//FAF1//CYP24A1//HBG2//PCBP2//RNF216//RNF4//IGF2BP3//ALKBH5//PUM1//DDX6//SIRT6//TAF15//TMF1//FTO//OPHN1//NEMF//
GO:0051179	localization	Biological process	120	6865	262	18866	1.25869133729561	0.00101949829937042	0.124829766428048	2.99161349433377	0.458015267175573	CORO1C//OVOL2//SDCCAG8//DOCK2//DNM2//ARL6IP1//MIA3//PLCG2//NFASC//HABP4//THBS1//WDR1//BCR//ICAM1//CDC40//NUP155//SMG1//ALKBH5//FIP1L1//GABARAP//KPNB1//RANBP17//KPNA5//PARD3//RPL13A//RPL18A//RPL37A//RPS14//CRAT//PITRM1//SLC15A4//NEDD4L//SLC23A2//SLC3A2//TFRC//SLC30A7//ATP8A1//RABL2B//AP3S1//TBC1D1//RPH3AL//DYNC1H1//TRAPPC4//PITPNB//GOLPH3L//LDLR//PPT1//PIP5K1C//DOCK1//MYH9//OPHN1//FAF1//CFAP44//DD…
GO:0006974	cellular response to DNA damage stimulus	Biological process	24	865	262	18866	1.99789966023916	0.001028929159282	0.124829766428048	2.98761452493824	0.0916030534351145	ATRIP//POLI//DDX11//PDS5B//SMG1//TAOK3//TRRAP//HUWE1//SIRT6//SETD2//EYA3//ALKBH5//FTO//MDM2//PLAGL1//CNOT11//CNOT8//RPS27L//TERF2IP//IFI16//DYRK1A//RNF111//MORC2//NFATC2//
GO:0006886	intracellular protein transport	Biological process	30	1183	262	18866	1.82606002335891	0.00105259776961965	0.124829766428048	2.97773755455711	0.114503816793893	SMG1//CDC40//ALKBH5//FIP1L1//NUP155//GABARAP//KPNB1//RANBP17//KPNA5//PARD3//ARL6IP1//RPL13A//RPL18A//RPL37A//RPS14//CRAT//PITRM1//SETD2//DYNLRB1//RABL2B//NF1//RANGAP1//GSK3B//MDM2//BCR//HUWE1//UBL5//AP3S1//TBC1D1//RPH3AL//
GO:0048468	cell development	Biological process	48	2208	262	18866	1.56538333886492	0.00106102648897618	0.124829766428048	2.97427377361743	0.183206106870229	PDE3A//RFX2//TMF1//CORO1C//OVOL2//BMPR2//SIRT6//FLNB//CFAP44//NF1//PARD3//ACTB//KLF7//NFASC//OPHN1//SLIT3//TRIO//GSK3B//MOB2//ENC1//MDM2//PTPRG//NFATC2//TRAPPC4//STRN//MYH9//WDR1//DNM2//MTR//FRYL//LPXN//MEIS1//DDX6//SPAG9//PPT1//TAOK3//ANKRD27//NEDD4L//HECW2//SETD2//HOOK3//TIAM2//CAPRIN1//ICAM1//PDE4D//DDR1//LDLR//DOCK1//
GO:0031669	cellular response to nutrient levels	Biological process	10	221	262	18866	3.25826396324825	0.00108203816879587	0.125214875959509	2.96575741926174	0.0381679389312977	GABARAP//AMBRA1//BMPR2//SESN1//ITFG2//IFI16//CYP24A1//TRIM24//MDM2//ICAM1//
GO:0009889	regulation of biosynthetic process	Biological process	82	4342	262	18866	1.35988621699642	0.00119341003957012	0.135021541552909	2.92321031297125	0.312977099236641	KLF11//CTCF//TCFL5//PRDM5//NEDD4L//IFI16//RBPJ//MDM2//NFATC2//SIRT6//OVOL2//RBL1//BACH2//RPS14//SPI1//NR2C2//NRIP1//KLF7//GTF2IRD1//NCOR2//ZNF483//DNM2//EFEMP1//SETD2//TERF2IP//CCAR1//GATAD1//GPBP1L1//ZNF236//TRRAP//CNOT8//ZNF646//DDX17//ZNF652//LCORL//MEIS1//THAP4//PLAGL1//RFX2//NPAS3//TADA2A//LSM14A//CNOT11//FAF1//SIRT5//LDLR//IGF2BP3//RPL13A//GAPDH//CAPRIN1//ENC1//NAT10//ICAM1//KPNB1//ELOVL6//…
GO:0010604	positive regulation of macromolecule metabolic process	Biological process	70	3574	262	18866	1.41033417771266	0.0012050371324314	0.135021541552909	2.9189995703824	0.267175572519084	THBS1//IFI16//TMF1//TFRC//MOB2//PLCG2//RPS27L//RBPJ//SPAG9//CTCF//SH3PXD2B//GSK3B//LDLR//MDM2//OVOL2//SRPK2//ADAM19//BMPR2//HUWE1//RNF111//DDX11//TAOK3//SIRT6//SETD2//PDE4D//DYRK1A//HABP4//TERF2IP//TADA2A//LSM14A//LARP4//KRT17//NAT10//NEDD4L//HECW2//EYA3//FAF1//ACTB//CLN6//DNM2//NFATC2//CRLF3//GPBP1L1//RNF4//NPAS3//SPI1//TAF15//TRIM24//FANK1//DDX17//MEIS1//PLAGL1//RBL1//RFX2//NR2C2//NRIP1//KLF7//…
GO:0048518	positive regulation of biological process	Biological process	112	6346	262	18866	1.27085643899024	0.00122850784745007	0.135500576486719	2.91062206499312	0.427480916030534	THBS1//IFI16//TMF1//TFRC//MOB2//NF1//BMPR2//GSK3B//ARL6IP1//PLCG2//PSMB5//MIA3//ICAM1//RPS27L//MDM2//PLAGL1//CNOT11//CNOT8//RBPJ//SPAG9//GNAI2//MEIS1//CCAR1//SRPK2//AMBRA1//TMEM59//DNM2//CTCF//SH3PXD2B//LDLR//OVOL2//ADAM19//DOCK1//NID1//FAF1//ENC1//SESN1//KRT17//ATP8A1//PKDCC//RNF111//WDR1//NFATC2//HUWE1//PARD3//SIRT6//RPH3AL//DDX11//TAOK3//DYNC1H1//CSPP1//SETD2//PDE4D//DYRK1A//HABP4//TERF2IP//DD…
GO:0010556	regulation of macromolecule biosynthetic process	Biological process	78	4094	262	18866	1.37190899361195	0.00128800345485145	0.135563069814729	2.89008297205314	0.297709923664122	KLF11//CTCF//TCFL5//PRDM5//NEDD4L//IFI16//RBPJ//MDM2//NFATC2//SIRT6//OVOL2//RBL1//BACH2//RPS14//SPI1//NR2C2//NRIP1//KLF7//GTF2IRD1//NCOR2//ZNF483//DNM2//EFEMP1//SETD2//TERF2IP//CCAR1//GATAD1//GPBP1L1//ZNF236//TRRAP//CNOT8//ZNF646//DDX17//ZNF652//LCORL//MEIS1//THAP4//PLAGL1//RFX2//NPAS3//TADA2A//LSM14A//CNOT11//FAF1//IGF2BP3//RPL13A//GAPDH//CAPRIN1//ENC1//NAT10//GSK3B//LARP4//KRT17//RPS27L//THBS1/…
GO:1903729	regulation of plasma membrane organization	Biological process	3	16	262	18866	13.5014312977099	0.00129694861230799	0.135563069814729	2.88707723118901	0.0114503816793893	DNM2//PLEKHM2//MYH9//
GO:0030030	cell projection organization	Biological process	37	1589	262	18866	1.6767038657949	0.00130398809398559	0.135563069814729	2.88472637389548	0.141221374045802	OPHN1//CFAP44//PARD3//ACTB//KLF7//NFASC//SLIT3//TRIO//DNM2//GSK3B//MOB2//ENC1//MDM2//PTPRG//TRAPPC4//STRN//MTR//FRYL//MYH9//DYNLRB1//RABL2B//TAOK3//ANKRD27//NEDD4L//HECW2//BMPR2//TIAM2//CAPRIN1//TTC39C//CEP83//RFX2//DDR1//SDCCAG8//DYNC1H1//CORO1C//ICAM1//VDAC3//
GO:0051028	mRNA transport	Biological process	8	152	262	18866	3.78987545198875	0.00130589159192542	0.135563069814729	2.88409287434941	0.0305343511450382	SMG1//CDC40//ALKBH5//FIP1L1//NUP155//SETD2//IGF2BP3//RANBP17//
GO:0009059	macromolecule biosynthetic process	Biological process	93	5091	262	18866	1.31540167426127	0.0014337698365113	0.146680888057004	2.84352056049238	0.354961832061069	KLF11//CTCF//TCFL5//PRDM5//NEDD4L//IFI16//RBPJ//MDM2//NFATC2//SIRT6//OVOL2//RBL1//BACH2//RPS14//SPI1//NR2C2//NRIP1//KLF7//GTF2IRD1//NCOR2//RPL18A//PHKG1//UGP2//POLI//NASP//ATRIP//GPBP1L1//CNOT8//BRF1//ZNF483//DNM2//EFEMP1//SETD2//TERF2IP//CCAR1//GATAD1//ZNF236//TRRAP//ZNF646//DDX17//ZNF652//LCORL//MEIS1//THAP4//PLAGL1//RFX2//NPAS3//TADA2A//PHRF1//TAF15//TRIM24//FIP1L1//GTF3C5//IGF2BP3//LARP4//RPL…
GO:0008625	extrinsic apoptotic signaling pathway via death domain receptors	Biological process	6	89	262	18866	4.85444720816537	0.00150382172446956	0.151649679329009	2.82280364557163	0.0229007633587786	GSK3B//ICAM1//FAF1//THBS1//GABARAP//NF1//
GO:0031326	regulation of cellular biosynthetic process	Biological process	80	4255	262	18866	1.35384504982912	0.00161073306453791	0.160143164824973	2.79297642618767	0.305343511450382	KLF11//CTCF//TCFL5//PRDM5//NEDD4L//IFI16//RBPJ//MDM2//NFATC2//SIRT6//OVOL2//RBL1//BACH2//RPS14//SPI1//NR2C2//NRIP1//KLF7//GTF2IRD1//NCOR2//ZNF483//DNM2//EFEMP1//SETD2//TERF2IP//CCAR1//GATAD1//GPBP1L1//ZNF236//TRRAP//CNOT8//ZNF646//DDX17//ZNF652//LCORL//MEIS1//THAP4//PLAGL1//RFX2//NPAS3//TADA2A//LSM14A//CNOT11//FAF1//SIRT5//LDLR//IGF2BP3//RPL13A//GAPDH//CAPRIN1//ENC1//NAT10//ICAM1//GSK3B//LARP4//K…
GO:0048488	synaptic vesicle endocytosis	Biological process	5	62	262	18866	5.80706722482147	0.00168777234149318	0.163205273405484	2.77268613442906	0.0190839694656489	DNM2//PIP5K1C//OPHN1//ACTB//CANX//
GO:0140238	presynaptic endocytosis	Biological process	5	62	262	18866	5.80706722482147	0.00168777234149318	0.163205273405484	2.77268613442906	0.0190839694656489	DNM2//PIP5K1C//OPHN1//ACTB//CANX//
GO:0022604	regulation of cell morphogenesis	Biological process	16	499	262	18866	2.30886199880677	0.00172294138580152	0.164354638410445	2.76372949693152	0.0610687022900763	ICAM1//MYH9//FBLIM1//WDR1//DNM2//GSK3B//NEDD4L//HECW2//BMPR2//TIAM2//CAPRIN1//ANKRD27//CORO1C//DOCK1//LARP4//ZMYM4//
GO:1901576	organic substance biosynthetic process	Biological process	109	6204	262	18866	1.26512444569128	0.00180012239584392	0.168377329953239	2.74469796487866	0.416030534351145	KLF11//CTCF//TCFL5//PRDM5//NEDD4L//IFI16//RBPJ//MDM2//NFATC2//SIRT6//OVOL2//RBL1//BACH2//RPS14//SPI1//NR2C2//NRIP1//KLF7//GTF2IRD1//NCOR2//RPL18A//PHKG1//UGP2//GAPDH//MDH1//PDE4D//DCTD//POLI//NASP//ATRIP//GPBP1L1//CNOT8//BRF1//ZNF483//DNM2//EFEMP1//SETD2//TERF2IP//CCAR1//GATAD1//ZNF236//TRRAP//ZNF646//DDX17//ZNF652//LCORL//MEIS1//THAP4//PLAGL1//RFX2//NPAS3//TADA2A//PHRF1//TAF15//TRIM24//FIP1L1//G…
GO:0031571	mitotic G1 DNA damage checkpoint	Biological process	5	63	262	18866	5.71489155458621	0.00181281726539824	0.168377329953239	2.74164597121	0.0190839694656489	MDM2//PLAGL1//CNOT11//CNOT8//RPS27L//
GO:0048519	negative regulation of biological process	Biological process	107	6078	262	18866	1.26765659656024	0.00191412591379604	0.173751014184156	2.71802949714006	0.408396946564886	ATRIP//CTCF//TCFL5//PRDM5//NEDD4L//IFI16//RBPJ//MDM2//NFATC2//SIRT6//OVOL2//RBL1//BACH2//RPS14//SPI1//NR2C2//NRIP1//KLF11//KLF7//GTF2IRD1//NCOR2//SMG1//RPL13A//RPL18A//RPL37A//CNOT11//CNOT8//CORO1C//TERF2IP//NF1//THBS1//DNM2//BCR//BMPR2//TAOK3//PLAGL1//MIA3//LPXN//FAF1//PDS5B//AMBRA1//SLIT3//STRN//DDR1//TRIM24//LDLR//TMF1//MCC//PTPRG//HUWE1//TFRC//SIRT5//PARD3//PDE4D//GAPDH//TMEM59//PSMB5//PUM1//…
GO:0044783	G1 DNA damage checkpoint	Biological process	5	64	262	18866	5.6255963740458	0.00194451482087382	0.173751014184156	2.71118874236009	0.0190839694656489	MDM2//PLAGL1//CNOT11//CNOT8//RPS27L//
GO:0044819	mitotic G1/S transition checkpoint	Biological process	5	64	262	18866	5.6255963740458	0.00194451482087382	0.173751014184156	2.71118874236009	0.0190839694656489	MDM2//PLAGL1//CNOT11//CNOT8//RPS27L//
GO:0000904	cell morphogenesis involved in differentiation	Biological process	21	753	262	18866	2.00818101639245	0.00198402287620919	0.175065218539508	2.70245332464447	0.0801526717557252	FLNB//PARD3//ACTB//KLF7//NFASC//OPHN1//SLIT3//TRIO//MYH9//WDR1//DNM2//GSK3B//LPXN//NEDD4L//HECW2//BMPR2//TIAM2//CAPRIN1//ANKRD27//CORO1C//DOCK1//
GO:0006401	RNA catabolic process	Biological process	14	415	262	18866	2.42917318127472	0.00208189580705462	0.181433364222204	2.68154100948136	0.0534351145038168	SMG1//RPL13A//RPL18A//RPL37A//RPS14//CNOT11//CNOT8//IGF2BP3//ALKBH5//PSMB5//PUM1//DDX6//TAF15//FTO//
GO:1901575	organic substance catabolic process	Biological process	47	2222	262	18866	1.52311376175786	0.00211185250555698	0.181799595569838	2.67533641675354	0.179389312977099	SMG1//RPL13A//RPL18A//RPL37A//RPS14//CNOT11//CNOT8//PPT1//PHKG1//GAPDH//HK1//NUP155//PDE4D//KPNB1//HUWE1//NEDD4L//MDM2//RNF111//HECW2//USP42//UBE3B//ABCD4//BCKDHA//PLCG2//PSMB5//ENC1//LDLR//PCCB//CLN6//TRIM24//GSK3B//CRAT//FAF1//CYP24A1//PCBP2//RNF216//RNF4//IGF2BP3//ALKBH5//PUM1//DDX6//SIRT6//TAF15//TMF1//FTO//OPHN1//NEMF//
GO:1903827	regulation of cellular protein localization	Biological process	17	560	262	18866	2.18594601962923	0.00222065983177806	0.18782984423461	2.65351796306173	0.0648854961832061	SETD2//NF1//PKDCC//RANGAP1//GSK3B//MDM2//OPHN1//GPR137B//TFRC//ACTB//TMEM59//STAC//HUWE1//UBL5//GNAI1//RAB11FIP5//NEDD4L//
GO:0044249	cellular biosynthetic process	Biological process	107	6104	262	18866	1.26225701079507	0.00223511926841015	0.18782984423461	2.65069929748489	0.408396946564886	KLF11//CTCF//TCFL5//PRDM5//NEDD4L//IFI16//RBPJ//MDM2//NFATC2//SIRT6//OVOL2//RBL1//BACH2//RPS14//SPI1//NR2C2//NRIP1//KLF7//GTF2IRD1//NCOR2//RPL18A//PHKG1//UGP2//PDE4D//DCTD//POLI//NASP//ATRIP//GPBP1L1//CNOT8//BRF1//ZNF483//DNM2//EFEMP1//SETD2//TERF2IP//CCAR1//GATAD1//ZNF236//TRRAP//ZNF646//DDX17//ZNF652//LCORL//MEIS1//THAP4//PLAGL1//RFX2//NPAS3//TADA2A//PHRF1//TAF15//TRIM24//FIP1L1//GTF3C5//IGF2BP…
GO:0043043	peptide biosynthetic process	Biological process	21	763	262	18866	1.9818614748932	0.00232168554342862	0.18929368284229	2.63419660285836	0.0801526717557252	RPL18A//IGF2BP3//LARP4//RPL13A//RPS27L//RPL37A//RPS14//LSM14A//CNOT11//GCLM//GAPDH//CAPRIN1//ENC1//CNOT8//KRT17//NAT10//THBS1//HABP4//FTO//PUM1//NEMF//
GO:1990823	response to leukemia inhibitory factor	Biological process	6	97	262	18866	4.45408042811049	0.00233298631637332	0.18929368284229	2.63208780845914	0.0229007633587786	PRDM5//GCLM//ICAM1//ABCD4//RFX2//TFRC//
GO:1990830	cellular response to leukemia inhibitory factor	Biological process	6	97	262	18866	4.45408042811049	0.00233298631637332	0.18929368284229	2.63208780845914	0.0229007633587786	PRDM5//GCLM//ICAM1//ABCD4//RFX2//TFRC//
GO:0010256	endomembrane system organization	Biological process	15	468	262	18866	2.30793697396751	0.0023903730211403	0.191745944957152	2.62153432148619	0.0572519083969466	RFX2//TMF1//MYH9//NUP155//MIA3//HUWE1//PLEKHM2//GOLPH3L//RAB2A//HOOK3//NEK9//ARL6IP1//CORO1C//DNM2//PDE4DIP//
GO:0006928	movement of cell or subcellular component	Biological process	48	2298	262	18866	1.50407589739501	0.00243043401207295	0.19276891787891	2.61431616581825	0.183206106870229	CORO1C//OVOL2//SDCCAG8//MIA3//BCR//ICAM1//OPHN1//DYNC1H1//STARD9//DYNLRB1//KPNB1//CFAP44//NFASC//SLIT3//TRIO//KLF7//AP3S1//BMPR2//THBS1//MCC//PTPRG//DOCK1//PLCG2//DDR1//NFATC2//MYH9//MYO9B//MYO19//TMF1//ATP8A1//GNAI2//CCAR1//SPAG9//NF1//PIP5K1C//PDE4D//SETD2//RABL2B//STARD13//LPXN//ACTB//SLC3A2//CD99L2//NEDD4L//NUP155//PDS5B//MDM2//WDR1//
GO:0046825	regulation of protein export from nucleus	Biological process	4	41	262	18866	7.02513498417427	0.00245860333351192	0.192836454791785	2.60931153387334	0.0152671755725191	SETD2//RANGAP1//GSK3B//MDM2//
GO:0009894	regulation of catabolic process	Biological process	26	1032	262	18866	1.81414580744423	0.00248950251905725	0.193114266835441	2.60388742993799	0.099236641221374	NUP155//IFI16//GPR137B//SMG1//GSK3B//AMBRA1//TMEM59//LDLR//SESN1//GAPDH//ATP6V0B//MDM2//FAF1//NEDD4L//IGF2BP3//ALKBH5//PSMB5//PUM1//HUWE1//HECW2//SIRT6//TAF15//CNOT8//TMF1//FTO//OPHN1//
GO:0022402	cell cycle process	Biological process	33	1422	262	18866	1.67106322672078	0.00254102826983539	0.19496867996487	2.59499050324352	0.125954198473282	LATS2//NASP//CRLF3//KLF11//SDCCAG8//DYNC1H1//DNM2//MYH9//TTC19//MDM2//PLAGL1//CNOT11//CNOT8//THBS1//DDX11//PDS5B//NEK9//KPNB1//TAOK3//PSMB5//HECW2//RPS27L//SETD2//MYO19//KLHL21//CSPP1//PDE3A//TUBGCP2//STARD9//GNAI1//CTCF//RNF4//RBL1//
GO:0031329	regulation of cellular catabolic process	Biological process	23	874	262	18866	1.89493772599437	0.00256903891402819	0.194998340797043	2.59022931729079	0.0877862595419847	IFI16//GPR137B//SMG1//GSK3B//AMBRA1//TMEM59//LDLR//SESN1//GAPDH//ATP6V0B//MDM2//IGF2BP3//ALKBH5//PSMB5//PUM1//TAF15//CNOT8//TMF1//FTO//HUWE1//SIRT6//OPHN1//FAF1//
GO:0031503	protein-containing complex localization	Biological process	11	291	262	18866	2.72193803940086	0.00259834039914535	0.19512430720816	2.58530395419198	0.0419847328244275	SMG1//CDC40//ALKBH5//FIP1L1//NUP155//SETD2//DYNLRB1//KLHL21//RABL2B//DNM2//OPHN1//
GO:0031667	response to nutrient levels	Biological process	15	473	262	18866	2.28354017720252	0.00264345204697091	0.196422399995449	2.57782856342222	0.0572519083969466	GABARAP//GCLM//GNAI2//AMBRA1//BMPR2//ICAM1//CYP24A1//SESN1//ITFG2//IFI16//LDLR//TRIM24//MDM2//SIRT5//SIRT6//
GO:0070925	organelle assembly	Biological process	23	879	262	18866	1.88415878557347	0.0027580528177917	0.202803071258246	2.5593974211711	0.0877862595419847	RPS27L//RPS14//GABARAP//AMBRA1//RFX2//TMF1//CFAP44//DDX6//DYNC1H1//LSM14A//DYNLRB1//WDR1//TUBGCP2//STARD9//RABL2B//TTC39C//CEP83//SH3PXD2B//RNF4//KPNB1//SDCCAG8//VDAC3//DNM2//
GO:0044773	mitotic DNA damage checkpoint	Biological process	6	101	262	18866	4.27768120323483	0.00285807556499079	0.206574576855692	2.54392629303116	0.0229007633587786	MDM2//PLAGL1//CNOT11//CNOT8//TAOK3//RPS27L//
GO:0044237	cellular metabolic process	Biological process	180	11384	262	18866	1.13856061540772	0.00292153764402498	0.206574576855692	2.53438851343141	0.687022900763359	GABARAP//AMBRA1//ACTB//KLF11//MTR//CTCF//TCFL5//PRDM5//NEDD4L//IFI16//RBPJ//MDM2//NFATC2//SIRT6//OVOL2//RBL1//BACH2//RPS14//SPI1//NR2C2//NRIP1//KLF7//GTF2IRD1//NCOR2//NAT10//NF1//TAOK3//PSMB5//SRPK2//SMG1//RPL13A//RPL18A//RPL37A//THBS1//HUWE1//WSB1//RNF111//HECW2//UBE3B//CNOT11//CNOT8//TRA2B//DDX17//DYRK1A//PCBP2//CDC40//CCAR1//UBL5//FIP1L1//RCL1//NOL10//TERF2IP//CLN6//CORO1C//TFRC//MOB2//DNM2//P…
GO:0031668	cellular response to extracellular stimulus	Biological process	10	253	262	18866	2.84615152520894	0.00292587995326802	0.206574576855692	2.53374349663272	0.0381679389312977	GABARAP//AMBRA1//BMPR2//ICAM1//SESN1//ITFG2//IFI16//CYP24A1//TRIM24//MDM2//
GO:0033962	P-body assembly	Biological process	3	21	262	18866	10.2868047982552	0.002926400012122	0.206574576855692	2.53366631006868	0.0114503816793893	DDX6//DYNC1H1//LSM14A//
GO:0009058	biosynthetic process	Biological process	109	6290	262	18866	1.24782703673588	0.00297777590698975	0.208120001261789	2.526107988256	0.416030534351145	KLF11//CTCF//TCFL5//PRDM5//NEDD4L//IFI16//RBPJ//MDM2//NFATC2//SIRT6//OVOL2//RBL1//BACH2//RPS14//SPI1//NR2C2//NRIP1//KLF7//GTF2IRD1//NCOR2//RPL18A//PHKG1//UGP2//GAPDH//MDH1//PDE4D//DCTD//POLI//NASP//ATRIP//GPBP1L1//CNOT8//BRF1//ZNF483//DNM2//EFEMP1//SETD2//TERF2IP//CCAR1//GATAD1//ZNF236//TRRAP//ZNF646//DDX17//ZNF652//LCORL//MEIS1//THAP4//PLAGL1//RFX2//NPAS3//TADA2A//PHRF1//TAF15//TRIM24//FIP1L1//G…
GO:0019058	viral life cycle	Biological process	12	341	262	18866	2.53399297083119	0.00303363506699294	0.20994539154807	2.51803666413056	0.0458015267175573	DDX6//PCBP2//PI4KA//SRPK2//IFI16//MORC2//ICAM1//LDLR//TFRC//KPNB1//NUP155//NEDD4L//
GO:0044267	cellular protein metabolic process	Biological process	95	5350	262	18866	1.27864022258686	0.00314421876013167	0.215485827454072	2.50248724538933	0.362595419847328	ACTB//NF1//TAOK3//PSMB5//SRPK2//THBS1//HUWE1//NEDD4L//WSB1//MDM2//RNF111//HECW2//UBE3B//CORO1C//TERF2IP//TFRC//MOB2//PPT1//RPL18A//IGF2BP3//LARP4//RPL13A//RPS27L//RPL37A//RPS14//LSM14A//CNOT11//UBL5//RPN1//RPN2//DYRK1A//LATS2//GSK3B//PHKG1//BCR//BMPR2//TRIO//NEK9//PHLPP2//PTPRG//SIRT5//SIRT6//GALNT1//GALNT7//USP42//SPAG9//ENC1//PARD3//GAPDH//TMEM59//G2E3//DCAF17//TRIM24//KLHL21//TRRAP//PRDM5//EYA…
GO:0010498	proteasomal protein catabolic process	Biological process	15	483	262	18866	2.23626191266417	0.00321639672699887	0.218312927845048	2.49263038849323	0.0572519083969466	PSMB5//ENC1//GSK3B//MDM2//HUWE1//FAF1//NEDD4L//PCBP2//RNF216//HECW2//RNF4//TMF1//SIRT6//OPHN1//NEMF//
GO:0080090	regulation of primary metabolic process	Biological process	107	6174	262	18866	1.24794570681781	0.00335174735181176	0.224445375774896	2.47472872508033	0.408396946564886	ACTB//KLF11//CTCF//TCFL5//PRDM5//NEDD4L//IFI16//RBPJ//MDM2//NFATC2//SIRT6//OVOL2//RBL1//BACH2//RPS14//SPI1//NR2C2//NRIP1//KLF7//GTF2IRD1//NCOR2//THBS1//DDX17//DYRK1A//TRA2B//CORO1C//TERF2IP//TFRC//MOB2//NUP155//ZNF483//DNM2//EFEMP1//SETD2//CCAR1//GATAD1//GPBP1L1//ZNF236//TRRAP//CNOT8//ZNF646//ZNF652//LCORL//MEIS1//THAP4//PLAGL1//RFX2//NPAS3//TADA2A//LSM14A//CNOT11//NF1//TAOK3//PSMB5//RPS27L//FAF1…
GO:0001974	blood vessel remodeling	Biological process	4	45	262	18866	6.40067854113656	0.00346410140959664	0.224445375774896	2.46040940274488	0.0152671755725191	BCR//RBPJ//MDM2//BMPR2//
GO:0006412	translation	Biological process	20	738	262	18866	1.95142638449285	0.00349135431232206	0.224445375774896	2.45700607554039	0.0763358778625954	RPL18A//RPL13A//RPL37A//RPS14//LSM14A//CNOT11//IGF2BP3//GAPDH//CAPRIN1//ENC1//CNOT8//LARP4//KRT17//RPS27L//NAT10//THBS1//HABP4//FTO//PUM1//NEMF//
GO:0031323	regulation of cellular metabolic process	Biological process	110	6387	262	18866	1.24015025750062	0.00349575598155548	0.224445375774896	2.45645889055784	0.419847328244275	ACTB//KLF11//CTCF//TCFL5//PRDM5//NEDD4L//IFI16//RBPJ//MDM2//NFATC2//SIRT6//OVOL2//RBL1//BACH2//RPS14//SPI1//NR2C2//NRIP1//KLF7//GTF2IRD1//NCOR2//THBS1//DDX17//DYRK1A//TRA2B//CORO1C//TERF2IP//TFRC//MOB2//PLCG2//NUP155//ZNF483//DNM2//EFEMP1//SETD2//CCAR1//GATAD1//GPBP1L1//ZNF236//TRRAP//CNOT8//ZNF646//ZNF652//LCORL//MEIS1//THAP4//PLAGL1//RFX2//NPAS3//TADA2A//LSM14A//CNOT11//NF1//TAOK3//PSMB5//RPS27…
GO:0048856	anatomical structure development	Biological process	106	6115	262	18866	1.24821081934674	0.00353314357454703	0.224445375774896	2.45183871400399	0.404580152671756	FRYL//ARHGEF28//EVC//SH3PXD2B//PKDCC//SETD2//RBPJ//MEIS1//MYH9//OVOL2//SRPK2//ICAM1//NRIP1//PDE3A//MDM2//BMPR2//NF1//RFX2//TMF1//ACTB//CORO1C//SDCCAG8//NASP//DDX17//GSK3B//ADAM19//THBS1//MIA3//PDS5B//ACP6//ITFG2//PLCG2//SPI1//SLIT3//SIRT6//DNM2//FLNB//TCFL5//DDX11//EYA3//LSM14A//G2E3//DDR1//ENC1//ZMYM4//GTF2IRD1//CFAP44//RNF111//IGF2BP3//DYRK1A//MTR//OPHN1//PPT1//NR2C2//PARD3//KLF7//NFASC//TRIO//…
GO:0010564	regulation of cell cycle process	Biological process	21	791	262	18866	1.91170708640141	0.0035362921357688	0.224445375774896	2.45145186478123	0.0801526717557252	MDM2//PLAGL1//CNOT11//CNOT8//TAOK3//SDCCAG8//DYNC1H1//PSMB5//HECW2//RPS27L//SETD2//MYO19//KLHL21//CSPP1//PDE3A//DDX11//GNAI1//CTCF//CRLF3//RNF4//RBL1//
GO:0033554	cellular response to stress	Biological process	44	2100	262	18866	1.50873137041076	0.00354838900935008	0.224445375774896	2.44996877459197	0.16793893129771	ATRIP//POLI//DDX11//PDS5B//SMG1//TAOK3//TRRAP//HUWE1//SIRT6//SETD2//EYA3//ALKBH5//FTO//MORC2//NFATC2//MDM2//PLAGL1//CNOT11//CNOT8//RPS27L//GSK3B//GABARAP//SPAG9//AMBRA1//BMPR2//TERF2IP//CANX//MTR//SESN1//ITFG2//NF1//STAC//THBS1//IFI16//DYRK1A//PSMB5//RBPJ//RNF111//GNB1//ICAM1//RCSD1//DNM2//NUP155//RBL1//
GO:0051171	regulation of nitrogen compound metabolic process	Biological process	104	5980	262	18866	1.25230667109194	0.00356111093452166	0.224445375774896	2.44841449712041	0.396946564885496	ACTB//KLF11//CTCF//TCFL5//PRDM5//NEDD4L//IFI16//RBPJ//MDM2//NFATC2//SIRT6//OVOL2//RBL1//BACH2//RPS14//SPI1//NR2C2//NRIP1//KLF7//GTF2IRD1//NCOR2//THBS1//DDX17//DYRK1A//TRA2B//CORO1C//TERF2IP//TFRC//MOB2//NUP155//ZNF483//DNM2//EFEMP1//SETD2//CCAR1//GATAD1//GPBP1L1//ZNF236//TRRAP//CNOT8//ZNF646//ZNF652//LCORL//MEIS1//THAP4//PLAGL1//RFX2//NPAS3//TADA2A//LSM14A//CNOT11//NF1//TAOK3//PSMB5//RPS27L//FAF1…
GO:0048699	generation of neurons	Biological process	35	1570	262	18866	1.60526571692517	0.00361483115447163	0.224466976510693	2.44191198340231	0.133587786259542	SDCCAG8//NF1//PARD3//ACTB//KLF7//NFASC//OPHN1//SLIT3//TRIO//RBPJ//GSK3B//MOB2//ENC1//MDM2//PTPRG//TRAPPC4//STRN//DNM2//MTR//FRYL//DDX6//MEIS1//SPAG9//PPT1//WDR1//TAOK3//ANKRD27//NEDD4L//HECW2//BMPR2//HOOK3//TIAM2//CAPRIN1//DDR1//LDLR//
GO:0036465	synaptic vesicle recycling	Biological process	5	74	262	18866	4.8653806478234	0.00367321510704952	0.224466976510693	2.43495363820271	0.0190839694656489	DNM2//PIP5K1C//OPHN1//ACTB//CANX//
GO:0038202	TORC1 signaling	Biological process	4	46	262	18866	6.26153335545967	0.00375325033095047	0.224466976510693	2.42559246843403	0.0152671755725191	SESN1//ITFG2//GPR137B//SMG1//
GO:0031175	neuron projection development	Biological process	25	1010	262	18866	1.78236716801451	0.00377561135721115	0.224466976510693	2.4230127162027	0.0954198473282443	PARD3//ACTB//KLF7//NFASC//OPHN1//SLIT3//TRIO//GSK3B//MOB2//ENC1//MDM2//PTPRG//TRAPPC4//STRN//DNM2//MTR//TAOK3//ANKRD27//NEDD4L//HECW2//BMPR2//TIAM2//CAPRIN1//DDR1//FRYL//
GO:0050794	regulation of cellular process	Biological process	180	11433	262	18866	1.13368092764817	0.00378071249621242	0.224466976510693	2.42242634724891	0.687022900763359	ATRIP//ACTB//KLF11//CTCF//TCFL5//PRDM5//NEDD4L//IFI16//RBPJ//MDM2//NFATC2//SIRT6//OVOL2//RBL1//BACH2//RPS14//SPI1//NR2C2//NRIP1//KLF7//GTF2IRD1//NCOR2//NF1//TAOK3//PSMB5//SRPK2//THBS1//DDX17//DYRK1A//TRA2B//PAPPA2//DDR1//ICAM1//CORO1C//TERF2IP//TFRC//MOB2//BMPR2//GSK3B//GNAI2//DNM2//ARL6IP1//PLCG2//MIA3//BCR//NUP155//ZNF483//EFEMP1//SETD2//CCAR1//GATAD1//GPBP1L1//ZNF236//TRRAP//CNOT8//ZNF646//ZNF…
GO:0030330	DNA damage response, signal transduction by p53 class mediator	Biological process	6	107	262	18866	4.03781122922166	0.00380530487356784	0.224466976510693	2.41961054267684	0.0229007633587786	MDM2//PLAGL1//CNOT11//CNOT8//RPS27L//DYRK1A//
GO:0006907	pinocytosis	Biological process	3	23	262	18866	9.39230003318951	0.00381786896309687	0.224466976510693	2.41817898154229	0.0114503816793893	DNM2//DOCK2//PPT1//
GO:0034063	stress granule assembly	Biological process	3	23	262	18866	9.39230003318951	0.00381786896309687	0.224466976510693	2.41817898154229	0.0114503816793893	DDX6//DYNC1H1//LSM14A//
GO:0042274	ribosomal small subunit biogenesis	Biological process	5	75	262	18866	4.80050890585242	0.00389186178581992	0.224466976510693	2.40984259150789	0.0190839694656489	RPS27L//RPS14//RCL1//NOL10//NAT10//
GO:1901983	regulation of protein acetylation	Biological process	5	75	262	18866	4.80050890585242	0.00389186178581992	0.224466976510693	2.40984259150789	0.0190839694656489	CTCF//TADA2A//SPI1//GSK3B//TERF2IP//
GO:0018193	peptidyl-amino acid modification	Biological process	30	1291	262	18866	1.67329899894159	0.00391123928471671	0.224466976510693	2.40768561364307	0.114503816793893	PARD3//TRRAP//MDM2//RANGAP1//NUP155//SETD2//TTLL11//CLK1//DYRK1A//SMG1//LATS2//GSK3B//SRPK2//EFEMP1//PKDCC//GALNT1//RPN1//RPN2//PDE4D//TERF2IP//TFRC//RNF4//CTCF//TADA2A//GAPDH//SIRT5//DDR1//SPI1//ICAM1//PRDM5//
GO:0044774	mitotic DNA integrity checkpoint	Biological process	6	108	262	18866	4.00042408821035	0.00398336135273204	0.225499981978409	2.39975029454995	0.0229007633587786	MDM2//PLAGL1//CNOT11//CNOT8//TAOK3//RPS27L//
GO:0043604	amide biosynthetic process	Biological process	23	906	262	18866	1.82800835818883	0.00399475054594112	0.225499981978409	2.39851033522452	0.0877862595419847	RPL18A//IGF2BP3//LARP4//RPL13A//RPS27L//RPL37A//RPS14//LSM14A//CNOT11//GCLM//GAPDH//CAPRIN1//ENC1//CNOT8//ELOVL6//KRT17//NAT10//THBS1//HABP4//PPT1//FTO//PUM1//NEMF//
GO:0032989	cellular component morphogenesis	Biological process	21	800	262	18866	1.89020038167939	0.00402507405146332	0.225499981978409	2.39522612527225	0.0801526717557252	RFX2//TMF1//PARD3//ACTB//KLF7//NFASC//OPHN1//SLIT3//TRIO//DNM2//GSK3B//WDR1//TAOK3//ANKRD27//NEDD4L//HECW2//BMPR2//TIAM2//CAPRIN1//DDR1//CORO1C//
GO:0003281	ventricular septum development	Biological process	5	76	262	18866	4.73734431498594	0.00411966773714426	0.228982161862215	2.38513780963282	0.0190839694656489	RBPJ//SLIT3//BMPR2//DNM2//MDM2//
GO:0090630	activation of GTPase activity	Biological process	6	109	262	18866	3.9637229497864	0.00416751336014456	0.229831850072347	2.38012299924375	0.0229007633587786	TBC1D1//CORO1C//TIAM2//RALGAPA2//RANGAP1//BCR//
GO:0072331	signal transduction by p53 class mediator	Biological process	10	267	262	18866	2.69691511564743	0.00428109805911994	0.234265668211842	2.36844482447894	0.0381679389312977	MDM2//PLAGL1//CNOT11//CNOT8//RPS27L//IFI16//DYRK1A//TAF15//ATRIP//TRIM24//
GO:0003181	atrioventricular valve morphogenesis	Biological process	3	24	262	18866	9.00095419847328	0.00431894630880174	0.234518784567934	2.36462219487264	0.0114503816793893	BMPR2//MDM2//SLIT3//
GO:0009896	positive regulation of catabolic process	Biological process	14	454	262	18866	2.22049971416081	0.00463830281889913	0.249937248844343	2.33364090117371	0.0534351145038168	GSK3B//AMBRA1//TMEM59//SESN1//MDM2//HUWE1//NEDD4L//HECW2//CNOT8//FTO//PUM1//SIRT6//FAF1//LDLR//
GO:0044085	cellular component biogenesis	Biological process	62	3257	262	18866	1.37073174161583	0.00485021417708644	0.251510753128841	2.31423908327958	0.236641221374046	RPS27L//RPS14//GABARAP//AMBRA1//NAT10//SRPK2//RCL1//NOL10//RFX2//TMF1//DNM2//NASP//DDX17//TEX10//OPHN1//TUBGCP2//TBCEL//CFAP44//CTCF//ICAM1//NFASC//DYRK1A//GSK3B//FAF1//TFRC//NDUFB2//FBLIM1//DDX6//DYNC1H1//LSM14A//ACTB//PIP5K1C//TTC19//PDE4DIP//ANKRD27//DYNLRB1//WDR1//BCR//TRAPPC4//STARD9//TMEM120B//SH3PXD2B//CORO1C//THBS1//RABL2B//TTC39C//CEP83//CHCHD10//MDM2//PARD3//LPXN//STRN//BRF1//ARL6IP1//R…
GO:0033043	regulation of organelle organization	Biological process	30	1311	262	18866	1.64777193564728	0.00486517572465584	0.251510753128841	2.31290146888584	0.114503816793893	HUWE1//TFRC//GSK3B//HECW2//WDR1//ICAM1//CTCF//DYRK1A//SIRT6//SMG1//TERF2IP//NAT10//TADA2A//ANKRD27//PDE3A//DDX11//SH3PXD2B//DYNC1H1//GNAI1//MYO19//RNF4//SPI1//MORC2//CHCHD10//SDCCAG8//VDAC3//DNM2//PDE4DIP//ARL6IP1//UBL5//
GO:0034655	nucleobase-containing compound catabolic process	Biological process	16	555	262	18866	2.07589574307132	0.00487393151317119	0.251510753128841	2.31212057766685	0.0610687022900763	SMG1//RPL13A//RPL18A//RPL37A//RPS14//CNOT11//CNOT8//PDE4D//KPNB1//IGF2BP3//ALKBH5//PSMB5//PUM1//DDX6//TAF15//FTO//
GO:0010558	negative regulation of macromolecule biosynthetic process	Biological process	36	1659	262	18866	1.56255262758307	0.00488287631686771	0.251510753128841	2.31132427624468	0.137404580152672	CTCF//TCFL5//PRDM5//NEDD4L//IFI16//RBPJ//MDM2//NFATC2//SIRT6//OVOL2//RBL1//BACH2//RPS14//SPI1//NR2C2//NRIP1//KLF11//KLF7//GTF2IRD1//NCOR2//IGF2BP3//RPL13A//GAPDH//CAPRIN1//ENC1//CNOT8//NAT10//GSK3B//SCMH1//TRIM24//FTO//PUM1//TMEM59//MORC2//CCAR1//BMPR2//
GO:2000113	negative regulation of cellular macromolecule biosynthetic process	Biological process	35	1602	262	18866	1.57320048412766	0.0049621403019542	0.251510753128841	2.30433096043804	0.133587786259542	CTCF//TCFL5//PRDM5//NEDD4L//IFI16//RBPJ//MDM2//NFATC2//SIRT6//OVOL2//RBL1//BACH2//RPS14//SPI1//NR2C2//NRIP1//KLF11//KLF7//GTF2IRD1//NCOR2//IGF2BP3//RPL13A//GAPDH//CAPRIN1//ENC1//CNOT8//NAT10//GSK3B//SCMH1//TRIM24//FTO//PUM1//TMEM59//MORC2//BMPR2//
GO:0006406	mRNA export from nucleus	Biological process	6	113	262	18866	3.82341417280281	0.00496755391542192	0.251510753128841	2.30385741057081	0.0229007633587786	SETD2//SMG1//CDC40//ALKBH5//FIP1L1//NUP155//
GO:0071427	mRNA-containing ribonucleoprotein complex export from nucleus	Biological process	6	113	262	18866	3.82341417280281	0.00496755391542192	0.251510753128841	2.30385741057081	0.0229007633587786	SMG1//CDC40//ALKBH5//FIP1L1//NUP155//SETD2//
GO:0044271	cellular nitrogen compound biosynthetic process	Biological process	88	4960	262	18866	1.27755478946072	0.00500175864531364	0.251510753128841	2.30087726853063	0.33587786259542	KLF11//CTCF//TCFL5//PRDM5//NEDD4L//IFI16//RBPJ//MDM2//NFATC2//SIRT6//OVOL2//RBL1//BACH2//RPS14//SPI1//NR2C2//NRIP1//KLF7//GTF2IRD1//NCOR2//RPL18A//UGP2//PDE4D//DCTD//GPBP1L1//CNOT8//BRF1//ZNF483//DNM2//EFEMP1//SETD2//TERF2IP//CCAR1//GATAD1//ZNF236//TRRAP//ZNF646//DDX17//ZNF652//LCORL//MEIS1//THAP4//PLAGL1//RFX2//NPAS3//TADA2A//PHRF1//TAF15//TRIM24//FIP1L1//GTF3C5//IGF2BP3//LARP4//RPL13A//RPS27L//…
GO:0009991	response to extracellular stimulus	Biological process	15	507	262	18866	2.13040336058539	0.00501709973282187	0.251510753128841	2.29954726572854	0.0572519083969466	GABARAP//GCLM//GNAI2//AMBRA1//BMPR2//SIRT5//SIRT6//ICAM1//CYP24A1//SESN1//ITFG2//IFI16//LDLR//TRIM24//MDM2//
GO:0008152	metabolic process	Biological process	196	12706	262	18866	1.11077413688069	0.00502380169870613	0.251510753128841	2.29896751155935	0.748091603053435	GABARAP//AMBRA1//ACTB//KLF11//MTR//CTCF//TCFL5//PRDM5//NEDD4L//IFI16//RBPJ//MDM2//NFATC2//SIRT6//OVOL2//RBL1//BACH2//RPS14//SPI1//NR2C2//NRIP1//KLF7//GTF2IRD1//NCOR2//NAT10//NF1//TAOK3//PSMB5//SRPK2//SMG1//RPL13A//RPL18A//RPL37A//THBS1//HUWE1//WSB1//RNF111//HECW2//UBE3B//CNOT11//CNOT8//TRA2B//DDX17//DYRK1A//PCBP2//CDC40//CCAR1//UBL5//FIP1L1//RCL1//NOL10//TERF2IP//CLN6//TMF1//CORO1C//TFRC//MOB2//D…
GO:0051172	negative regulation of nitrogen compound metabolic process	Biological process	51	2572	262	18866	1.42783410302376	0.00509503061393926	0.253280430308431	2.29285320215315	0.194656488549618	CTCF//TCFL5//PRDM5//NEDD4L//IFI16//RBPJ//MDM2//NFATC2//SIRT6//OVOL2//RBL1//BACH2//RPS14//SPI1//NR2C2//NRIP1//KLF11//KLF7//GTF2IRD1//NCOR2//CORO1C//TERF2IP//NF1//TAOK3//THBS1//PARD3//GAPDH//TMEM59//IGF2BP3//RPL13A//CAPRIN1//ENC1//CNOT8//NAT10//GSK3B//PDE4D//RNF4//ARL6IP1//LATS2//SCMH1//TRIM24//DYRK1A//TAF15//LDLR//FTO//PUM1//MORC2//OPHN1//CCAR1//GNAI2//BMPR2//
GO:0007264	small GTPase mediated signal transduction	Biological process	15	509	262	18866	2.12203242400156	0.0051981976504504	0.253958738548676	2.28414721139368	0.0572519083969466	GNB1//NF1//MYO9B//KPNB1//DNM2//OPHN1//BCR//ARHGEF28//STARD13//TIAM2//GDI2//RALGAPA2//TRIO//DOCK1//DOCK2//
GO:0010631	epithelial cell migration	Biological process	12	365	262	18866	2.36737425494092	0.00520022555377734	0.253958738548676	2.28397781893511	0.0458015267175573	MIA3//BMPR2//THBS1//CORO1C//MCC//PTPRG//DOCK1//PLCG2//MYH9//NF1//STARD13//LPXN//
GO:0000077	DNA damage checkpoint	Biological process	7	151	262	18866	3.33810221930135	0.00521660533922057	0.253958738548676	2.28261201845917	0.0267175572519084	MDM2//PLAGL1//CNOT11//CNOT8//TAOK3//RPS27L//ATRIP//
GO:0071158	positive regulation of cell cycle arrest	Biological process	5	81	262	18866	4.44491565356705	0.00540332717120888	0.256283844913949	2.26733873515397	0.0190839694656489	MDM2//PLAGL1//CNOT11//CNOT8//CRLF3//
GO:0003171	atrioventricular valve development	Biological process	3	26	262	18866	8.30857310628303	0.00543600233747703	0.256283844913949	2.26472036519319	0.0114503816793893	MDM2//SLIT3//BMPR2//
GO:0043951	negative regulation of cAMP-mediated signaling	Biological process	3	26	262	18866	8.30857310628303	0.00543600233747703	0.256283844913949	2.26472036519319	0.0114503816793893	GNAI2//PDE3A//PDE4D//
GO:0044068	modulation by symbiont of host cellular process	Biological process	3	26	262	18866	8.30857310628303	0.00543600233747703	0.256283844913949	2.26472036519319	0.0114503816793893	KPNB1//KPNA5//GAPDH//
GO:0030490	maturation of SSU-rRNA	Biological process	4	51	262	18866	5.64765753629696	0.0054458955570325	0.256283844913949	2.26393069194196	0.0152671755725191	RCL1//RPS14//NOL10//NAT10//
GO:0034504	protein localization to nucleus	Biological process	10	277	262	18866	2.59955355912586	0.00552143505407286	0.257334482771045	2.25794803186017	0.0381679389312977	KPNB1//RANBP17//NUP155//KPNA5//NF1//RANGAP1//CHCHD10//GSK3B//TFRC//MDM2//
GO:0090132	epithelium migration	Biological process	12	368	262	18866	2.34807500829738	0.00554113066740315	0.257334482771045	2.25640160846434	0.0458015267175573	MIA3//BMPR2//THBS1//CORO1C//MCC//PTPRG//DOCK1//PLCG2//MYH9//NF1//STARD13//LPXN//
GO:0001678	cellular glucose homeostasis	Biological process	7	153	262	18866	3.29446689617323	0.00559927186844205	0.258335033459689	2.25186844515054	0.0267175572519084	RAB11FIP5//KLF7//GCLM//ICAM1//TRA2B//ZNF236//HK1//
GO:1903828	negative regulation of cellular protein localization	Biological process	6	116	262	18866	3.72453277178205	0.00563766253940655	0.258417271855005	2.24890092379252	0.0229007633587786	NF1//PKDCC//RANGAP1//GSK3B//TMEM59//NEDD4L//
GO:0051056	regulation of small GTPase mediated signal transduction	Biological process	11	323	262	18866	2.45227235128684	0.00567770932854141	0.258573871936605	2.24582684503345	0.0419847328244275	DNM2//NF1//MYO9B//OPHN1//BCR//ARHGEF28//STARD13//TIAM2//GDI2//RALGAPA2//TRIO//
GO:0051345	positive regulation of hydrolase activity	Biological process	20	773	262	18866	1.86306943306045	0.00579607865405864	0.262272559096153	2.2368657296895	0.0763358778625954	RPS27L//DDX11//AGAP1//DOCK1//DOCK2//GDI2//GSK3B//ICAM1//MYO9B//NF1//OPHN1//ANKRD27//STARD13//TBC1D1//CORO1C//TIAM2//RALGAPA2//RANGAP1//BCR//IFI16//
GO:0051130	positive regulation of cellular component organization	Biological process	28	1217	262	18866	1.65670808583239	0.0060248527479276	0.27088812450714	2.22005356311724	0.106870229007634	PLCG2//DNM2//GSK3B//MOB2//ENC1//WDR1//ICAM1//FAF1//TFRC//SIRT6//TADA2A//NEDD4L//DDX11//PPT1//BMPR2//TIAM2//CAPRIN1//ANKRD27//SH3PXD2B//ATP8A1//MORC2//HUWE1//CHCHD10//NFATC2//PLEKHM2//UBL5//DYNC1H1//CORO1C//
GO:0071496	cellular response to external stimulus	Biological process	11	326	262	18866	2.42970542780874	0.00607273454835541	0.271312868207853	2.21661570236238	0.0419847328244275	GABARAP//AMBRA1//BMPR2//ICAM1//SESN1//ITFG2//IFI16//CYP24A1//TRIM24//HABP4//MDM2//
GO:0045935	positive regulation of nucleobase-containing compound metabolic process	Biological process	39	1863	262	18866	1.50740617816622	0.00617910481619913	0.273480968273427	2.20907443778254	0.148854961832061	RBPJ//DDX11//SIRT6//DYRK1A//HABP4//EYA3//TFRC//CTCF//DNM2//NFATC2//CRLF3//RNF111//GPBP1L1//RNF4//NPAS3//SPI1//TAF15//TRIM24//FANK1//DDX17//IFI16//MEIS1//PLAGL1//OVOL2//RBL1//RFX2//BMPR2//TMF1//NR2C2//NRIP1//KLF7//BRF1//TRA2B//CNOT8//FTO//PUM1//CHCHD10//CCAR1//TADA2A//
GO:1901701	cellular response to oxygen-containing compound	Biological process	28	1220	262	18866	1.65263421349018	0.00622391799993591	0.273480968273427	2.2059361378066	0.106870229007634	GNB1//GSK3B//GNAI2//AP3S1//ATP6V0B//RAB11FIP5//KLF7//MDM2//CYP24A1//TRIM24//ICAM1//PDE4D//BCR//SESN1//DNM2//PDE3A//GCLM//TRA2B//ZNF236//SPI1//NRIP1//LDLR//MTR//ACTB//KLF11//RANGAP1//GNAI1//DDX11//
GO:0043949	regulation of cAMP-mediated signaling	Biological process	4	53	262	18866	5.43453838398387	0.00624535872838802	0.273480968273427	2.20444261104725	0.0152671755725191	PDE3A//PDE4D//GNAI2//GNAI1//
GO:0090130	tissue migration	Biological process	12	374	262	18866	2.31040535575785	0.00627623131609224	0.273480968273427	2.20230105848039	0.0458015267175573	MIA3//BMPR2//THBS1//CORO1C//MCC//PTPRG//DOCK1//PLCG2//MYH9//NF1//STARD13//LPXN//
GO:0000278	mitotic cell cycle	Biological process	25	1053	262	18866	1.70958294367964	0.00636360492293566	0.275116344809058	2.19629679086	0.0954198473282443	LATS2//NASP//CRLF3//KLF11//SDCCAG8//DYNC1H1//DNM2//TTC19//MDM2//PLAGL1//CNOT11//CNOT8//PDS5B//NEK9//KPNB1//TAOK3//RBL1//PSMB5//HECW2//RPS27L//GNAI1//SETD2//TUBA1B//TUBGCP2//PRDM5//
GO:0009749	response to glucose	Biological process	8	197	262	18866	2.92416786143294	0.00639170995164833	0.275116344809058	2.19438294102458	0.0305343511450382	RAB11FIP5//KLF7//GCLM//ICAM1//TRA2B//ZNF236//COL6A2//THBS1//
GO:0051254	positive regulation of RNA metabolic process	Biological process	36	1692	262	18866	1.53207731037843	0.00663721011677779	0.283951916450512	2.17801443350867	0.137404580152672	RBPJ//DYRK1A//HABP4//CTCF//DNM2//NFATC2//CRLF3//RNF111//GPBP1L1//RNF4//NPAS3//SPI1//TAF15//TRIM24//FANK1//DDX17//IFI16//MEIS1//PLAGL1//OVOL2//RBL1//RFX2//BMPR2//TMF1//NR2C2//NRIP1//KLF7//BRF1//TRA2B//CNOT8//FTO//PUM1//DDX11//CHCHD10//CCAR1//TADA2A//
GO:0051726	regulation of cell cycle	Biological process	28	1227	262	18866	1.64320598244337	0.00670985869599277	0.285330677921765	2.17328662561294	0.106870229007634	ATRIP//ACTB//MDM2//PLAGL1//CNOT11//CNOT8//THBS1//TAOK3//RBL1//SDCCAG8//DYNC1H1//PSMB5//HECW2//RPS27L//SETD2//MYO19//KLHL21//CSPP1//PDE3A//LATS2//SRPK2//DDX11//GNAI1//CTCF//CRLF3//RNF4//BCR//PUM1//
GO:0006915	apoptotic process	Biological process	41	1996	262	18866	1.47911471798559	0.00687042242445504	0.286954936103349	2.16301655974251	0.156488549618321	KPNB1//RPS27L//GABARAP//NF1//GCLM//GNB1//SIRT5//AMBRA1//IFI16//USP42//TRIM24//FANK1//FAF1//DNM2//TIAM2//LATS2//CCAR1//TRIO//KLF11//ARL6IP1//GSK3B//PDE3A//PPT1//TFRC//THBS1//TMF1//MDM2//SRPK2//GAPDH//SLIT3//BMPR2//CHCHD10//ICAM1//SPI1//GNAI2//EYA3//DOCK1//PLAGL1//RNF216//DPP8//G2E3//
GO:0035023	regulation of Rho protein signal transduction	Biological process	5	86	262	18866	4.18649032487129	0.00694671709833994	0.286954936103349	2.15822038719612	0.0190839694656489	MYO9B//OPHN1//BCR//ARHGEF28//STARD13//
GO:0050657	nucleic acid transport	Biological process	8	200	262	18866	2.88030534351145	0.00697915999803988	0.286954936103349	2.15619684530937	0.0305343511450382	CDC40//NUP155//SMG1//ALKBH5//FIP1L1//SETD2//IGF2BP3//RANBP17//
GO:0050658	RNA transport	Biological process	8	200	262	18866	2.88030534351145	0.00697915999803988	0.286954936103349	2.15619684530937	0.0305343511450382	CDC40//NUP155//SMG1//ALKBH5//FIP1L1//SETD2//IGF2BP3//RANBP17//
GO:0032880	regulation of protein localization	Biological process	23	950	262	18866	1.74334270791483	0.00699115018123347	0.286954936103349	2.15545136842164	0.0877862595419847	SETD2//RPH3AL//NF1//PKDCC//RANGAP1//GSK3B//MDM2//GOLPH3L//GAPDH//KLF7//RAB11FIP5//OPHN1//GPR137B//TFRC//ACTB//TMEM59//STAC//HUWE1//UBL5//GNAI1//NEDD4L//PLEKHM2//TBC1D1//
GO:0000082	G1/S transition of mitotic cell cycle	Biological process	10	287	262	18866	2.50897678006224	0.00702686039565677	0.286954936103349	2.15323867461109	0.0381679389312977	KLF11//MDM2//PLAGL1//CNOT11//CNOT8//RPS27L//RBL1//LATS2//NASP//CRLF3//
GO:0120039	plasma membrane bounded cell projection morphogenesis	Biological process	18	681	262	18866	1.90328546928069	0.00703261141038098	0.286954936103349	2.15288337903046	0.0687022900763359	PARD3//ACTB//KLF7//NFASC//OPHN1//SLIT3//TRIO//DNM2//GSK3B//TAOK3//ANKRD27//NEDD4L//HECW2//BMPR2//TIAM2//CAPRIN1//DDR1//CORO1C//
GO:0071407	cellular response to organic cyclic compound	Biological process	16	580	262	18866	1.98641747828376	0.00733325433538914	0.292732114345376	2.13470325233692	0.0610687022900763	GNB1//GSK3B//DDX17//TMF1//NCOR2//CYP24A1//TRIM24//MDM2//PDE3A//NRIP1//ICAM1//PDE4D//ACTB//GCLM//DNM2//GNAI1//
GO:0031570	DNA integrity checkpoint	Biological process	7	161	262	18866	3.13076667772984	0.00734314541476634	0.292732114345376	2.13411787146462	0.0267175572519084	ATRIP//MDM2//PLAGL1//CNOT11//CNOT8//TAOK3//RPS27L//
GO:0009746	response to hexose	Biological process	8	202	262	18866	2.85178746882322	0.00739288035097302	0.292732114345376	2.13118632252326	0.0305343511450382	COL6A2//THBS1//RAB11FIP5//KLF7//GCLM//ICAM1//TRA2B//ZNF236//
GO:0001773	myeloid dendritic cell activation	Biological process	3	29	262	18866	7.4490655435641	0.00740980380789369	0.292732114345376	2.1301932908435	0.0114503816793893	DOCK2//RBPJ//SPI1//
GO:0042593	glucose homeostasis	Biological process	9	245	262	18866	2.64517837669419	0.00743895627094768	0.292732114345376	2.12848799423448	0.0343511450381679	HK1//RAB11FIP5//KLF7//GCLM//ICAM1//TRA2B//ZNF236//SIRT6//RPH3AL//
GO:0048858	cell projection morphogenesis	Biological process	18	685	262	18866	1.89217139354767	0.00744976462300621	0.292732114345376	2.12785744866707	0.0687022900763359	PARD3//ACTB//KLF7//NFASC//OPHN1//SLIT3//TRIO//DNM2//GSK3B//TAOK3//ANKRD27//NEDD4L//HECW2//BMPR2//TIAM2//CAPRIN1//DDR1//CORO1C//
GO:0060341	regulation of cellular localization	Biological process	24	1012	262	18866	1.70769091512537	0.00755560264618656	0.292732114345376	2.1217308899649	0.0916030534351145	SETD2//PDE4D//DYNC1H1//NF1//PKDCC//BCR//RANGAP1//GSK3B//MDM2//PLCG2//WDR1//KLF7//OPHN1//GPR137B//TFRC//ACTB//TMEM59//STAC//HUWE1//UBL5//GNAI1//RAB11FIP5//NEDD4L//PARD3//
GO:0006977	DNA damage response, signal transduction by p53 class mediator resulting in cell cycle arrest	Biological process	4	56	262	18866	5.14340239912759	0.00758481143447048	0.292732114345376	2.12005521171138	0.0152671755725191	MDM2//PLAGL1//CNOT11//CNOT8//
GO:2001236	regulation of extrinsic apoptotic signaling pathway	Biological process	7	162	262	18866	3.11144095749694	0.00758649186815129	0.292732114345376	2.11995900335496	0.0267175572519084	GSK3B//ICAM1//FAF1//THBS1//GCLM//EYA3//NF1//
GO:0051236	establishment of RNA localization	Biological process	8	203	262	18866	2.83773925469108	0.00760654806253634	0.292732114345376	2.11881238626598	0.0305343511450382	CDC40//NUP155//SMG1//ALKBH5//FIP1L1//SETD2//IGF2BP3//RANBP17//
GO:0033500	carbohydrate homeostasis	Biological process	9	246	262	18866	2.63442561906535	0.00763065208295668	0.292732114345376	2.11743834750657	0.0343511450381679	HK1//RAB11FIP5//SIRT6//KLF7//RPH3AL//GCLM//ICAM1//TRA2B//ZNF236//
GO:0044257	cellular protein catabolic process	Biological process	20	795	262	18866	1.81151279466129	0.00780094770891976	0.292732114345376	2.10785263323871	0.0763358778625954	HUWE1//NEDD4L//MDM2//RNF111//HECW2//USP42//UBE3B//PSMB5//ENC1//GSK3B//FAF1//PCBP2//RNF216//RNF4//TMF1//SIRT6//OPHN1//LDLR//NEMF//PPT1//
GO:1903047	mitotic cell cycle process	Biological process	22	905	262	18866	1.75046181097381	0.00790384162682444	0.292732114345376	2.10216177050612	0.083969465648855	LATS2//NASP//CRLF3//KLF11//SDCCAG8//DYNC1H1//DNM2//TTC19//MDM2//PLAGL1//CNOT11//CNOT8//PDS5B//NEK9//KPNB1//TAOK3//PSMB5//HECW2//RPS27L//GNAI1//SETD2//RBL1//
GO:0072594	establishment of protein localization to organelle	Biological process	16	585	262	18866	1.96943955111894	0.0079281775599676	0.292732114345376	2.10082663192709	0.0610687022900763	KPNB1//RANBP17//NUP155//KPNA5//RPL13A//RPL18A//RPL37A//RPS14//CRAT//PITRM1//NF1//HK1//DNM2//OPHN1//HUWE1//UBL5//
GO:0022607	cellular component assembly	Biological process	57	3012	262	18866	1.36269426112344	0.00800856367937159	0.292732114345376	2.09644536681929	0.217557251908397	RPS27L//RPS14//GABARAP//AMBRA1//SRPK2//RFX2//TMF1//DNM2//NASP//OPHN1//TUBGCP2//TBCEL//CFAP44//CTCF//ICAM1//NFASC//DYRK1A//GSK3B//FAF1//TFRC//NDUFB2//FBLIM1//DDX6//DYNC1H1//LSM14A//ACTB//PIP5K1C//TTC19//PDE4DIP//ANKRD27//DYNLRB1//WDR1//BCR//TRAPPC4//STARD9//TMEM120B//SH3PXD2B//CORO1C//THBS1//RABL2B//TTC39C//CEP83//CHCHD10//MDM2//PARD3//LPXN//STRN//BRF1//ARL6IP1//RNF4//KPNB1//MORC2//SDCCAG8//RPL13A…
GO:0006307	DNA dealkylation involved in DNA repair	Biological process	2	10	262	18866	14.4015267175573	0.00803290251541966	0.292732114345376	2.09512750345514	0.00763358778625954	ALKBH5//FTO//
GO:0015851	nucleobase transport	Biological process	2	10	262	18866	14.4015267175573	0.00803290251541966	0.292732114345376	2.09512750345514	0.00763358778625954	VDAC3//SLC23A2//
GO:0044351	macropinocytosis	Biological process	2	10	262	18866	14.4015267175573	0.00803290251541966	0.292732114345376	2.09512750345514	0.00763358778625954	DNM2//DOCK2//
GO:0044380	protein localization to cytoskeleton	Biological process	4	57	262	18866	5.05316726931833	0.00807006797880431	0.292732114345376	2.09312280695138	0.0152671755725191	KLHL21//CEP83//HOOK3//GSK3B//
GO:0072431	signal transduction involved in mitotic G1 DNA damage checkpoint	Biological process	4	57	262	18866	5.05316726931833	0.00807006797880431	0.292732114345376	2.09312280695138	0.0152671755725191	MDM2//PLAGL1//CNOT11//CNOT8//
GO:1902400	intracellular signal transduction involved in G1 DNA damage checkpoint	Biological process	4	57	262	18866	5.05316726931833	0.00807006797880431	0.292732114345376	2.09312280695138	0.0152671755725191	MDM2//PLAGL1//CNOT11//CNOT8//
GO:0031328	positive regulation of cellular biosynthetic process	Biological process	40	1955	262	18866	1.47330196599051	0.00808652249572861	0.292732114345376	2.09223820095922	0.152671755725191	RBPJ//LDLR//DNM2//ICAM1//LARP4//KRT17//RPS27L//NAT10//THBS1//FAF1//CTCF//DYRK1A//NFATC2//CRLF3//RNF111//GPBP1L1//RNF4//NPAS3//SPI1//TAF15//TRIM24//FANK1//DDX17//IFI16//MEIS1//PLAGL1//OVOL2//RBL1//RFX2//BMPR2//TMF1//NR2C2//NRIP1//KLF7//BRF1//HABP4//DDX11//CHCHD10//CCAR1//TADA2A//
GO:0012501	programmed cell death	Biological process	43	2139	262	18866	1.44755878647724	0.00815187555958011	0.293592293750388	2.08874245856495	0.16412213740458	KPNB1//FAF1//DOCK1//ARL6IP1//PLAGL1//RNF216//DPP8//G2E3//CCAR1//KLF11//RPS27L//GABARAP//NF1//GCLM//GNB1//SIRT5//AMBRA1//IFI16//USP42//TRIM24//FANK1//DNM2//TIAM2//LATS2//TRIO//GSK3B//PDE3A//PPT1//TFRC//THBS1//TMF1//PLCG2//MDM2//SRPK2//GAPDH//SLIT3//KRT17//BMPR2//CHCHD10//ICAM1//SPI1//GNAI2//EYA3//
GO:0006518	peptide metabolic process	Biological process	22	909	262	18866	1.7427590087253	0.00829887607677067	0.297369371705199	2.0809807204803	0.083969465648855	RPL18A//IGF2BP3//LARP4//RPL13A//RPS27L//RPL37A//RPS14//LSM14A//CNOT11//GCLM//GAPDH//CAPRIN1//ENC1//CNOT8//DYRK1A//KRT17//NAT10//THBS1//HABP4//FTO//PUM1//NEMF//
GO:2000134	negative regulation of G1/S transition of mitotic cell cycle	Biological process	6	126	262	18866	3.42893493275173	0.00835073635323258	0.29771640362358	2.07827522750493	0.0229007633587786	MDM2//PLAGL1//CNOT11//CNOT8//RPS27L//RBL1//
GO:0034284	response to monosaccharide	Biological process	8	207	262	18866	2.78290371353763	0.00850801720452661	0.301799464556549	2.07017164055781	0.0305343511450382	COL6A2//THBS1//RAB11FIP5//KLF7//GCLM//ICAM1//TRA2B//ZNF236//
GO:0010557	positive regulation of macromolecule biosynthetic process	Biological process	38	1841	262	18866	1.48630639670607	0.00857468613785075	0.302643547235442	2.0667817676227	0.145038167938931	RBPJ//LARP4//KRT17//RPS27L//NAT10//THBS1//FAF1//CTCF//DNM2//DYRK1A//NFATC2//CRLF3//RNF111//GPBP1L1//RNF4//NPAS3//SPI1//TAF15//TRIM24//FANK1//DDX17//IFI16//MEIS1//PLAGL1//OVOL2//RBL1//RFX2//BMPR2//TMF1//NR2C2//NRIP1//KLF7//BRF1//HABP4//DDX11//CHCHD10//CCAR1//TADA2A//
GO:0031331	positive regulation of cellular catabolic process	Biological process	12	390	262	18866	2.21561949500881	0.00861822606100212	0.302666954052806	2.06458211830542	0.0458015267175573	GSK3B//AMBRA1//TMEM59//SESN1//MDM2//CNOT8//FTO//PUM1//HUWE1//SIRT6//FAF1//LDLR//
GO:0031327	negative regulation of cellular biosynthetic process	Biological process	36	1724	262	18866	1.50363968048742	0.00881839089720575	0.305913339307138	2.05461065389518	0.137404580152672	CTCF//TCFL5//PRDM5//NEDD4L//IFI16//RBPJ//MDM2//NFATC2//SIRT6//OVOL2//RBL1//BACH2//RPS14//SPI1//NR2C2//NRIP1//KLF11//KLF7//GTF2IRD1//NCOR2//IGF2BP3//RPL13A//GAPDH//CAPRIN1//ENC1//CNOT8//NAT10//GSK3B//SCMH1//TRIM24//FTO//PUM1//TMEM59//MORC2//CCAR1//BMPR2//
GO:0035556	intracellular signal transduction	Biological process	54	2837	262	18866	1.37060705454369	0.00889573354553539	0.305913339307138	2.05081823401704	0.206106870229008	NF1//TAOK3//PSMB5//SRPK2//THBS1//MDM2//PLAGL1//CNOT11//CNOT8//RPS27L//GNAI2//GNB1//SPAG9//DOCK1//DOCK2//TIAM2//GDI2//BCR//MYO9B//AKAP7//PIP5K1C//PLCG2//PDE3A//PDE4D//KPNB1//ITFG2//NFATC2//DNM2//OPHN1//ARHGEF28//STARD13//LATS2//SMG1//LSM14A//IFI16//ZDHHC17//TERF2IP//TFRC//DYRK1A//GNAI1//PI4KA//RALGAPA2//TRIO//PHLPP2//ICAM1//GSK3B//PUM1//TAF15//ATRIP//TRIM24//SESN1//GPR137B//WSB1//STAC//
GO:1903311	regulation of mRNA metabolic process	Biological process	11	344	262	18866	2.30256967867921	0.00891783443732132	0.305913339307138	2.04974059473873	0.0419847328244275	DDX17//DYRK1A//TRA2B//IGF2BP3//ALKBH5//PSMB5//PUM1//SRPK2//TAF15//CNOT8//FTO//
GO:0071539	protein localization to centrosome	Biological process	3	31	262	18866	6.96848066978577	0.00893178245491616	0.305913339307138	2.04906186327414	0.0114503816793893	GSK3B//CEP83//HOOK3//
GO:0031324	negative regulation of cellular metabolic process	Biological process	53	2775	262	18866	1.37528092978475	0.00897364144461692	0.305913339307138	2.04703128734755	0.202290076335878	CTCF//TCFL5//PRDM5//NEDD4L//IFI16//RBPJ//MDM2//NFATC2//SIRT6//OVOL2//RBL1//BACH2//RPS14//SPI1//NR2C2//NRIP1//KLF11//KLF7//GTF2IRD1//NCOR2//CORO1C//TERF2IP//NF1//TAOK3//SMG1//THBS1//PARD3//GAPDH//TMEM59//IGF2BP3//RPL13A//CAPRIN1//ENC1//CNOT8//NAT10//GSK3B//PDE4D//RNF4//ARL6IP1//LATS2//SCMH1//TRIM24//DYRK1A//TAF15//FTO//PUM1//MORC2//OPHN1//CCAR1//GNAI2//BMPR2//SIRT5//BCR//
GO:0022603	regulation of anatomical structure morphogenesis	Biological process	27	1198	262	18866	1.62287654997515	0.00902961759853445	0.305913339307138	2.04433064153178	0.103053435114504	BMPR2//ICAM1//MYH9//FBLIM1//WDR1//HUWE1//TFRC//NF1//THBS1//LARP4//ZMYM4//DNM2//GSK3B//NEDD4L//HECW2//TIAM2//CAPRIN1//ANKRD27//PSMB5//BCR//STARD13//MYO19//CORO1C//DOCK1//NFATC2//SIRT6//RBPJ//
GO:0072413	signal transduction involved in mitotic cell cycle checkpoint	Biological process	4	59	262	18866	4.88187346357873	0.00910069432702917	0.305913339307138	2.04092547241581	0.0152671755725191	MDM2//PLAGL1//CNOT11//CNOT8//
GO:1902402	signal transduction involved in mitotic DNA damage checkpoint	Biological process	4	59	262	18866	4.88187346357873	0.00910069432702917	0.305913339307138	2.04092547241581	0.0152671755725191	MDM2//PLAGL1//CNOT11//CNOT8//
GO:1902403	signal transduction involved in mitotic DNA integrity checkpoint	Biological process	4	59	262	18866	4.88187346357873	0.00910069432702917	0.305913339307138	2.04092547241581	0.0152671755725191	MDM2//PLAGL1//CNOT11//CNOT8//
GO:0051252	regulation of RNA metabolic process	Biological process	69	3807	262	18866	1.30510289402607	0.00914503603038366	0.30594696368947	2.03881457911419	0.263358778625954	KLF11//CTCF//TCFL5//PRDM5//NEDD4L//IFI16//RBPJ//MDM2//NFATC2//SIRT6//OVOL2//RBL1//BACH2//RPS14//SPI1//NR2C2//NRIP1//KLF7//GTF2IRD1//NCOR2//DDX17//DYRK1A//TRA2B//ZNF483//DNM2//EFEMP1//SETD2//TERF2IP//CCAR1//GATAD1//GPBP1L1//ZNF236//TRRAP//CNOT8//ZNF646//ZNF652//LCORL//MEIS1//THAP4//PLAGL1//RFX2//NPAS3//TADA2A//FAF1//HABP4//CLK1//IGF2BP3//ALKBH5//PSMB5//PUM1//SCMH1//TRIM24//CRLF3//RNF111//RNF4//TAF…
GO:0000956	nuclear-transcribed mRNA catabolic process	Biological process	8	210	262	18866	2.74314794620138	0.0092349569289792	0.306270378510455	2.03456512573	0.0305343511450382	SMG1//RPL13A//RPL18A//RPL37A//RPS14//CNOT11//CNOT8//DDX6//
GO:0048666	neuron development	Biological process	26	1143	262	18866	1.63796891800739	0.0092414776346121	0.306270378510455	2.03425858318984	0.099236641221374	PARD3//ACTB//KLF7//NFASC//OPHN1//SLIT3//TRIO//GSK3B//MOB2//ENC1//MDM2//PTPRG//TRAPPC4//STRN//DNM2//MTR//FRYL//TAOK3//ANKRD27//NEDD4L//HECW2//BMPR2//TIAM2//CAPRIN1//DDR1//PPT1//
GO:0019219	regulation of nucleobase-containing compound metabolic process	Biological process	73	4075	262	18866	1.28995269985482	0.00945770002479688	0.311623996339962	2.02421446486505	0.278625954198473	KLF11//CTCF//TCFL5//PRDM5//NEDD4L//IFI16//RBPJ//MDM2//NFATC2//SIRT6//OVOL2//RBL1//BACH2//RPS14//SPI1//NR2C2//NRIP1//KLF7//GTF2IRD1//NCOR2//DDX17//DYRK1A//TRA2B//NUP155//ZNF483//DNM2//EFEMP1//SETD2//TERF2IP//CCAR1//GATAD1//GPBP1L1//ZNF236//TRRAP//CNOT8//ZNF646//ZNF652//LCORL//MEIS1//THAP4//PLAGL1//RFX2//NPAS3//TADA2A//FAF1//DDX11//SMG1//NAT10//HABP4//CLK1//IGF2BP3//ALKBH5//PSMB5//PUM1//EYA3//TFRC/…
GO:0022008	neurogenesis	Biological process	35	1674	262	18866	1.50553594717594	0.009609887816524	0.311623996339962	2.01728168214924	0.133587786259542	SDCCAG8//NF1//PARD3//ACTB//KLF7//NFASC//OPHN1//SLIT3//TRIO//RBPJ//GSK3B//MOB2//ENC1//MDM2//PTPRG//TRAPPC4//STRN//DNM2//MTR//FRYL//DDX6//MEIS1//SPAG9//PPT1//WDR1//TAOK3//ANKRD27//NEDD4L//HECW2//BMPR2//HOOK3//TIAM2//CAPRIN1//DDR1//LDLR//
GO:0071426	ribonucleoprotein complex export from nucleus	Biological process	6	130	262	18866	3.32342924251321	0.00966185576314968	0.311623996339962	2.01493945015893	0.0229007633587786	SMG1//CDC40//ALKBH5//FIP1L1//NUP155//SETD2//
GO:0003157	endocardium development	Biological process	2	11	262	18866	13.0922970159611	0.00972859252060504	0.311623996339962	2.01194998653015	0.00763358778625954	RBPJ//OVOL2//
GO:0086023	adenylate cyclase-activating adrenergic receptor signaling pathway involved in heart process	Biological process	2	11	262	18866	13.0922970159611	0.00972859252060504	0.311623996339962	2.01194998653015	0.00763358778625954	PDE4D//GNAI2//
GO:0019538	protein metabolic process	Biological process	100	5894	262	18866	1.22171078364076	0.00974027715107675	0.311623996339962	2.01142868547551	0.381679389312977	ACTB//NF1//TAOK3//PSMB5//SRPK2//THBS1//HUWE1//NEDD4L//WSB1//MDM2//RNF111//HECW2//UBE3B//CORO1C//TERF2IP//TFRC//MOB2//PPT1//RPL18A//IGF2BP3//LARP4//RPL13A//RPS27L//RPL37A//RPS14//LSM14A//CNOT11//UBL5//RPN1//RPN2//DYRK1A//LATS2//GSK3B//PHKG1//BCR//BMPR2//TRIO//NEK9//PHLPP2//PTPRG//SIRT5//SIRT6//GALNT1//GALNT7//PITRM1//PRSS57//DPP8//CFAP44//PAPPA2//TMEM59//MYH9//ADAM19//USP42//SPAG9//ENC1//PARD3//GA…
GO:0003176	aortic valve development	Biological process	3	32	262	18866	6.75071564885496	0.00975618404747578	0.311623996339962	2.01072001544633	0.0114503816793893	SLIT3//RBPJ//BMPR2//
GO:0071295	cellular response to vitamin	Biological process	3	32	262	18866	6.75071564885496	0.00975618404747578	0.311623996339962	2.01072001544633	0.0114503816793893	CYP24A1//TRIM24//MDM2//
GO:0032990	cell part morphogenesis	Biological process	18	705	262	18866	1.83849277245412	0.00984670389090562	0.31309857101758	2.00670912194437	0.0687022900763359	PARD3//ACTB//KLF7//NFASC//OPHN1//SLIT3//TRIO//DNM2//GSK3B//TAOK3//ANKRD27//NEDD4L//HECW2//BMPR2//TIAM2//CAPRIN1//DDR1//CORO1C//
GO:0071166	ribonucleoprotein complex localization	Biological process	6	131	262	18866	3.29805955363907	0.0100113047601052	0.314141329752066	1.9995093178067	0.0229007633587786	SMG1//CDC40//ALKBH5//FIP1L1//NUP155//SETD2//
GO:1901361	organic cyclic compound catabolic process	Biological process	17	653	262	18866	1.87462445787499	0.0100114560370451	0.314141329752066	1.99950275540096	0.0648854961832061	SMG1//RPL13A//RPL18A//RPL37A//RPS14//CNOT11//CNOT8//PDE4D//KPNB1//CYP24A1//IGF2BP3//ALKBH5//PSMB5//PUM1//DDX6//TAF15//FTO//
GO:0050793	regulation of developmental process	Biological process	53	2791	262	18866	1.36739683989705	0.0100130045607331	0.314141329752066	1.9994355860217	0.202290076335878	BMPR2//NF1//ICAM1//MYH9//FBLIM1//WDR1//HUWE1//TFRC//OVOL2//GSK3B//MOB2//ENC1//MDM2//PTPRG//THBS1//LARP4//ZMYM4//PKDCC//DNM2//PARD3//EFEMP1//FTO//SH3PXD2B//NR2C2//NFATC2//TCFL5//RBPJ//TRIO//KLF7//MEIS1//SPI1//DDX6//SPAG9//GPR137B//LATS2//NEDD4L//HECW2//HOOK3//TIAM2//CAPRIN1//ANKRD27//KRT17//PSMB5//PDE3A//BCR//LDLR//STARD13//MYO19//CORO1C//DOCK1//SIRT6//RBL1//DDX17//
GO:0003170	heart valve development	Biological process	4	61	262	18866	4.72181203854336	0.0102135284960583	0.315088045232175	1.99082419506934	0.0152671755725191	RBPJ//BMPR2//SLIT3//MDM2//
GO:1902041	regulation of extrinsic apoptotic signaling pathway via death domain receptors	Biological process	4	61	262	18866	4.72181203854336	0.0102135284960583	0.315088045232175	1.99082419506934	0.0152671755725191	GSK3B//ICAM1//FAF1//THBS1//
GO:0044772	mitotic cell cycle phase transition	Biological process	16	602	262	18866	1.91382414851259	0.0102463005516461	0.315088045232175	1.98943290924369	0.0610687022900763	LATS2//NASP//CRLF3//KLF11//SDCCAG8//DYNC1H1//DNM2//MDM2//PLAGL1//CNOT11//CNOT8//TAOK3//PSMB5//HECW2//RPS27L//RBL1//
GO:0046700	heterocycle catabolic process	Biological process	16	602	262	18866	1.91382414851259	0.0102463005516461	0.315088045232175	1.98943290924369	0.0610687022900763	SMG1//RPL13A//RPL18A//RPL37A//RPS14//CNOT11//CNOT8//PDE4D//KPNB1//IGF2BP3//ALKBH5//PSMB5//PUM1//DDX6//TAF15//FTO//
GO:1902807	negative regulation of cell cycle G1/S phase transition	Biological process	6	132	262	18866	3.27307425399028	0.0103696563344572	0.315088045232175	1.98423563652533	0.0229007633587786	MDM2//PLAGL1//CNOT11//CNOT8//RPS27L//RBL1//
GO:0044270	cellular nitrogen compound catabolic process	Biological process	16	603	262	18866	1.91065031078703	0.0103978194929969	0.315088045232175	1.98305772622499	0.0610687022900763	SMG1//RPL13A//RPL18A//RPL37A//RPS14//CNOT11//CNOT8//PDE4D//KPNB1//IGF2BP3//ALKBH5//PSMB5//PUM1//DDX6//TAF15//FTO//
GO:0051301	cell division	Biological process	16	603	262	18866	1.91065031078703	0.0103978194929969	0.315088045232175	1.98305772622499	0.0610687022900763	TTC19//PARD3//SETD2//MYO19//KLHL21//CSPP1//MYH9//RBL1//TUBA1B//CCDC124//DYNC1H1//PDS5B//LATS2//GNAI1//GNAI2//NEK9//
GO:0048814	regulation of dendrite morphogenesis	Biological process	5	95	262	18866	3.78987545198875	0.0104577261595853	0.315088045232175	1.98056273456011	0.0190839694656489	CAPRIN1//ANKRD27//NEDD4L//GSK3B//HECW2//
GO:0002691	regulation of cellular extravasation	Biological process	3	33	262	18866	6.54614850798057	0.0106234530054197	0.315088045232175	1.97373429893648	0.0114503816793893	BCR//ICAM1//CD99L2//
GO:0009303	rRNA transcription	Biological process	3	33	262	18866	6.54614850798057	0.0106234530054197	0.315088045232175	1.97373429893648	0.0114503816793893	GTF3C5//DDX11//BRF1//
GO:0010955	negative regulation of protein processing	Biological process	3	33	262	18866	6.54614850798057	0.0106234530054197	0.315088045232175	1.97373429893648	0.0114503816793893	THBS1//MDM2//TMEM59//
GO:1903318	negative regulation of protein maturation	Biological process	3	33	262	18866	6.54614850798057	0.0106234530054197	0.315088045232175	1.97373429893648	0.0114503816793893	THBS1//MDM2//TMEM59//
GO:1905508	protein localization to microtubule organizing center	Biological process	3	33	262	18866	6.54614850798057	0.0106234530054197	0.315088045232175	1.97373429893648	0.0114503816793893	CEP83//HOOK3//GSK3B//
GO:0006997	nucleus organization	Biological process	6	133	262	18866	3.24846467313321	0.0107370265761062	0.315802794169724	1.96911597193066	0.0229007633587786	NUP155//NEK9//TMF1//HABP4//SRPK2//PITPNB//
GO:0042770	signal transduction in response to DNA damage	Biological process	6	133	262	18866	3.24846467313321	0.0107370265761062	0.315802794169724	1.96911597193066	0.0229007633587786	MDM2//PLAGL1//CNOT11//CNOT8//RPS27L//DYRK1A//
GO:0009891	positive regulation of biosynthetic process	Biological process	40	1991	262	18866	1.44666265369736	0.0108088219995004	0.316595329852586	1.96622163509331	0.152671755725191	RBPJ//LDLR//DNM2//ICAM1//LARP4//KRT17//RPS27L//NAT10//THBS1//FAF1//CTCF//DYRK1A//NFATC2//CRLF3//RNF111//GPBP1L1//RNF4//NPAS3//SPI1//TAF15//TRIM24//FANK1//DDX17//IFI16//MEIS1//PLAGL1//OVOL2//RBL1//RFX2//BMPR2//TMF1//NR2C2//NRIP1//KLF7//BRF1//HABP4//DDX11//CHCHD10//CCAR1//TADA2A//
GO:0006807	nitrogen compound metabolic process	Biological process	166	10609	262	18866	1.12671007404774	0.0109437655171888	0.319223309032379	1.96083322078496	0.633587786259542	ACTB//KLF11//MTR//CTCF//TCFL5//PRDM5//NEDD4L//IFI16//RBPJ//MDM2//NFATC2//SIRT6//OVOL2//RBL1//BACH2//RPS14//SPI1//NR2C2//NRIP1//KLF7//GTF2IRD1//NCOR2//NAT10//NF1//TAOK3//PSMB5//SRPK2//SMG1//RPL13A//RPL18A//RPL37A//THBS1//HUWE1//WSB1//RNF111//HECW2//UBE3B//CNOT11//CNOT8//TRA2B//DDX17//DYRK1A//PCBP2//CDC40//CCAR1//UBL5//FIP1L1//RCL1//NOL10//TERF2IP//CLN6//CORO1C//TFRC//MOB2//PPT1//MTO1//UGP2//GAPDH/…
GO:0031325	positive regulation of cellular metabolic process	Biological process	62	3382	262	18866	1.320068977659	0.0109906965381408	0.319272950052411	1.95897478318295	0.236641221374046	THBS1//TFRC//MOB2//PLCG2//RPS27L//RBPJ//SPAG9//GSK3B//AMBRA1//TMEM59//BMPR2//LDLR//SESN1//HUWE1//RNF111//DDX11//TAOK3//SIRT6//MDM2//GNAI2//DYRK1A//HABP4//TERF2IP//DDR1//TADA2A//DNM2//ICAM1//LARP4//KRT17//NAT10//EYA3//FAF1//CLN6//CTCF//NFATC2//CRLF3//GPBP1L1//RNF4//NPAS3//SPI1//TAF15//TRIM24//FANK1//DDX17//IFI16//MEIS1//PLAGL1//OVOL2//RBL1//RFX2//TMF1//NR2C2//NRIP1//KLF7//BRF1//TRA2B//CNOT8//FTO//…
GO:0010810	regulation of cell-substrate adhesion	Biological process	8	217	262	18866	2.65465930277553	0.0111105151292613	0.320205769046141	1.95426580491068	0.0305343511450382	NF1//DDR1//THBS1//GSK3B//NID1//CORO1C//DNM2//DOCK1//
GO:0071333	cellular response to glucose stimulus	Biological process	6	134	262	18866	3.22422239945312	0.0111135307290416	0.320205769046141	1.95414794533096	0.0229007633587786	RAB11FIP5//KLF7//GCLM//ICAM1//TRA2B//ZNF236//
GO:0033044	regulation of chromosome organization	Biological process	11	356	262	18866	2.22495497040913	0.0113249890509734	0.322764561962373	1.94596220919188	0.0419847328244275	HECW2//CTCF//SIRT6//SMG1//TERF2IP//NAT10//TADA2A//DDX11//RNF4//SPI1//MORC2//
GO:0031122	cytoplasmic microtubule organization	Biological process	4	63	262	18866	4.57191324366897	0.0114109146902323	0.322764561962373	1.94267954147147	0.0152671755725191	KPNB1//TUBGCP2//DYNC1H1//HOOK3//
GO:0009890	negative regulation of biosynthetic process	Biological process	36	1755	262	18866	1.47707966333921	0.0114720353249759	0.322764561962373	1.94035952438387	0.137404580152672	CTCF//TCFL5//PRDM5//NEDD4L//IFI16//RBPJ//MDM2//NFATC2//SIRT6//OVOL2//RBL1//BACH2//RPS14//SPI1//NR2C2//NRIP1//KLF11//KLF7//GTF2IRD1//NCOR2//IGF2BP3//RPL13A//GAPDH//CAPRIN1//ENC1//CNOT8//NAT10//GSK3B//SCMH1//TRIM24//FTO//PUM1//TMEM59//MORC2//CCAR1//BMPR2//
GO:0032879	regulation of localization	Biological process	54	2875	262	18866	1.35249120477929	0.0114802801018321	0.322764561962373	1.94004751566661	0.206106870229008	ARL6IP1//PLCG2//MIA3//BCR//ICAM1//BMPR2//THBS1//CORO1C//MCC//PTPRG//DOCK1//SETD2//PDE4D//FTO//RPH3AL//ACTB//OPHN1//ATP8A1//GNAI2//CCAR1//SPAG9//NF1//DYNC1H1//PLEKHM2//TBC1D1//NEDD4L//NALCN//ANKRD27//PKDCC//SIRT6//RANGAP1//GSK3B//MDM2//PPT1//GOLPH3L//GAPDH//DNM2//DOCK2//WDR1//PARD3//KLF7//RAB11FIP5//STARD13//GPR137B//TFRC//CHCHD10//STAC//TMEM59//HUWE1//UBL5//GNAI1//CD99L2//HECW2//TMF1//
GO:0051173	positive regulation of nitrogen compound metabolic process	Biological process	59	3196	262	18866	1.32930237224011	0.0115295778896895	0.322764561962373	1.93818659240472	0.225190839694656	THBS1//TFRC//MOB2//RPS27L//RBPJ//SPAG9//BMPR2//HUWE1//RNF111//DDX11//TAOK3//SIRT6//GSK3B//MDM2//DYRK1A//HABP4//TERF2IP//TADA2A//DNM2//ICAM1//LARP4//KRT17//NAT10//NEDD4L//HECW2//EYA3//CLN6//CTCF//NFATC2//CRLF3//GPBP1L1//RNF4//NPAS3//SPI1//TAF15//TRIM24//FANK1//DDX17//IFI16//MEIS1//PLAGL1//OVOL2//RBL1//RFX2//TMF1//NR2C2//NRIP1//KLF7//BRF1//TRA2B//CNOT8//FTO//PUM1//GNAI2//CHCHD10//FAF1//CCAR1//MYH9/…
GO:0001768	establishment of T cell polarity	Biological process	2	12	262	18866	12.001272264631	0.0115681306384021	0.322764561962373	1.93673681555293	0.00763358778625954	DOCK2//MYH9//
GO:0034333	adherens junction assembly	Biological process	2	12	262	18866	12.001272264631	0.0115681306384021	0.322764561962373	1.93673681555293	0.00763358778625954	PIP5K1C//ACTB//
GO:2000650	negative regulation of sodium ion transmembrane transporter activity	Biological process	2	12	262	18866	12.001272264631	0.0115681306384021	0.322764561962373	1.93673681555293	0.00763358778625954	NEDD4L//HECW2//
GO:0010769	regulation of cell morphogenesis involved in differentiation	Biological process	10	310	262	18866	2.32282688992859	0.011689194014215	0.323584394299387	1.93221543299952	0.0381679389312977	DNM2//GSK3B//NEDD4L//HECW2//BMPR2//TIAM2//CAPRIN1//ANKRD27//CORO1C//DOCK1//
GO:0044843	cell cycle G1/S phase transition	Biological process	10	310	262	18866	2.32282688992859	0.011689194014215	0.323584394299387	1.93221543299952	0.0381679389312977	LATS2//NASP//CRLF3//KLF11//MDM2//PLAGL1//CNOT11//CNOT8//RPS27L//RBL1//
GO:0045727	positive regulation of translation	Biological process	6	136	262	18866	3.17680736416704	0.0118943972843591	0.326702530857163	1.92465755973926	0.0229007633587786	HABP4//LARP4//KRT17//RPS27L//NAT10//THBS1//
GO:0071331	cellular response to hexose stimulus	Biological process	6	136	262	18866	3.17680736416704	0.0118943972843591	0.326702530857163	1.92465755973926	0.0229007633587786	RAB11FIP5//KLF7//GCLM//ICAM1//TRA2B//ZNF236//
GO:0007163	establishment or maintenance of cell polarity	Biological process	8	220	262	18866	2.61845940319223	0.0119951224718624	0.326924978875972	1.92099531346668	0.0305343511450382	DOCK2//MYH9//SDCCAG8//GSK3B//PARD3//WDR1//OPHN1//ACTB//
GO:0017148	negative regulation of translation	Biological process	8	220	262	18866	2.61845940319223	0.0119951224718624	0.326924978875972	1.92099531346668	0.0305343511450382	FTO//PUM1//RPL13A//IGF2BP3//GAPDH//CAPRIN1//ENC1//CNOT8//
GO:0071310	cellular response to organic substance	Biological process	52	2756	262	18866	1.35863459599597	0.0121221070456044	0.328646792879893	1.91642188522371	0.198473282442748	PARD3//LPXN//GNB1//GSK3B//AP3S1//ATP6V0B//LATS2//ICAM1//BMPR2//RNF111//THBS1//DNM2//RBPJ//DDX17//TMF1//CANX//SLIT3//PSMB5//IFI16//GCLM//RAB11FIP5//DDX11//GNAI2//IFI30//LSM14A//NCOR2//KLF7//SPI1//CYP24A1//TRIM24//PDE4D//BCR//SESN1//MDM2//PDE3A//TRA2B//ZNF236//FLNB//RPL13A//GAPDH//TUBA1B//NRIP1//LDLR//OVOL2//ACTB//KLF11//RANGAP1//GNAI1//PRDM5//ABCD4//RFX2//TFRC//
GO:0048812	neuron projection morphogenesis	Biological process	17	667	262	18866	1.83527701797956	0.0121514113814495	0.328646792879893	1.91537327600997	0.0648854961832061	PARD3//ACTB//KLF7//NFASC//OPHN1//SLIT3//TRIO//DNM2//GSK3B//NEDD4L//HECW2//BMPR2//TIAM2//CAPRIN1//ANKRD27//DDR1//TAOK3//
GO:0071326	cellular response to monosaccharide stimulus	Biological process	6	137	262	18866	3.15361898924611	0.0122989856010584	0.330163072095796	1.91013070693703	0.0229007633587786	RAB11FIP5//KLF7//GCLM//ICAM1//TRA2B//ZNF236//
GO:0048771	tissue remodeling	Biological process	7	178	262	18866	2.8317608714298	0.0123406472281869	0.330163072095796	1.90866206232394	0.0267175572519084	RBPJ//MDM2//BMPR2//NF1//GPR137B//TFRC//BCR//
GO:0051239	regulation of multicellular organismal process	Biological process	62	3402	262	18866	1.31230843105313	0.012417901080745	0.330163072095796	1.90595180400507	0.236641221374046	IFI16//TMF1//MDM2//PDE4D//BMPR2//NF1//THBS1//CORO1C//MCC//PTPRG//DOCK1//PLCG2//OVOL2//GSK3B//MOB2//ENC1//GTF2IRD1//RBPJ//PKDCC//DNM2//PARD3//EFEMP1//PCBP2//RNF216//SETD2//GNAI2//LSM14A//FTO//SH3PXD2B//NR2C2//IGF2BP3//NFATC2//KLF7//MEIS1//SPI1//DDX6//SPAG9//GPR137B//TFRC//ICAM1//LATS2//WDR1//NEDD4L//HECW2//GAPDH//HOOK3//TIAM2//CAPRIN1//ANKRD27//KRT17//PSMB5//PDE3A//BCR//LDLR//RAB11FIP5//NUP155//ST…
GO:0006281	DNA repair	Biological process	15	563	262	18866	1.91849823058045	0.012461527897791	0.330163072095796	1.90442870591932	0.0572519083969466	HUWE1//SIRT6//SETD2//EYA3//ALKBH5//FTO//TERF2IP//POLI//ATRIP//RNF111//DDX11//PDS5B//SMG1//TAOK3//TRRAP//
GO:0030182	neuron differentiation	Biological process	30	1406	262	18866	1.53643599404949	0.0124879335467192	0.330163072095796	1.90350942099384	0.114503816793893	PARD3//ACTB//KLF7//NFASC//OPHN1//SLIT3//TRIO//RBPJ//GSK3B//MOB2//ENC1//MDM2//PTPRG//TRAPPC4//STRN//DNM2//MTR//FRYL//DDX6//MEIS1//SPAG9//PPT1//TAOK3//ANKRD27//NEDD4L//HECW2//BMPR2//TIAM2//CAPRIN1//DDR1//
GO:0039694	viral RNA genome replication	Biological process	3	35	262	18866	6.17208287895311	0.0124881059993735	0.330163072095796	1.90350342362696	0.0114503816793893	MORC2//PCBP2//PI4KA//
GO:0007399	nervous system development	Biological process	47	2449	262	18866	1.38193498514739	0.0128744845950502	0.339108159539028	1.89027014807365	0.179389312977099	SDCCAG8//OVOL2//SETD2//NF1//PARD3//ACTB//KLF7//NFASC//OPHN1//SLIT3//TRIO//MEIS1//PPT1//PTPRG//BCR//BMPR2//UGP2//RBPJ//GSK3B//MOB2//ENC1//MDM2//TRAPPC4//STRN//CORO1C//COX6B1//PHLPP2//TRA2B//AMBRA1//HOOK3//DNM2//MTR//FRYL//DDX6//SPAG9//WDR1//TAOK3//ANKRD27//NEDD4L//HECW2//TIAM2//CAPRIN1//DDR1//LDLR//IGF2BP3//DYRK1A//NR2C2//
GO:0030163	protein catabolic process	Biological process	22	948	262	18866	1.67106322672078	0.0130609236772077	0.341223143220145	1.88402610838029	0.083969465648855	PPT1//HUWE1//NEDD4L//MDM2//RNF111//HECW2//USP42//UBE3B//PSMB5//ENC1//GSK3B//LDLR//FAF1//PCBP2//RNF216//RNF4//TMF1//SIRT6//OPHN1//NEMF//CLN6//TRIM24//
GO:0040011	locomotion	Biological process	40	2016	262	18866	1.42872288864655	0.0131162900227931	0.341223143220145	1.88218898892962	0.152671755725191	CORO1C//OVOL2//SDCCAG8//MIA3//BCR//ICAM1//OPHN1//DOCK2//CFAP44//NFASC//SLIT3//TRIO//KLF7//BMPR2//THBS1//MCC//PTPRG//DOCK1//PLCG2//DDR1//NFATC2//TMF1//ATP8A1//GNAI2//CCAR1//SPAG9//NF1//PIP5K1C//PDE4D//CLN6//SETD2//MYH9//STARD13//LPXN//ACTB//SLC3A2//CD99L2//PDS5B//MDM2//WDR1//
GO:0019222	regulation of metabolic process	Biological process	123	7553	262	18866	1.17263854512084	0.0131261311536552	0.341223143220145	1.88186326067454	0.469465648854962	ACTB//KLF11//CTCF//TCFL5//PRDM5//NEDD4L//IFI16//RBPJ//MDM2//NFATC2//SIRT6//OVOL2//RBL1//BACH2//RPS14//SPI1//NR2C2//NRIP1//KLF7//GTF2IRD1//NCOR2//SMG1//RPL13A//RPL18A//RPL37A//THBS1//CNOT11//CNOT8//DDX17//DYRK1A//TRA2B//TMF1//CORO1C//TERF2IP//TFRC//MOB2//PLCG2//NUP155//ZNF483//DNM2//EFEMP1//SETD2//CCAR1//GATAD1//GPBP1L1//ZNF236//TRRAP//ZNF646//ZNF652//LCORL//MEIS1//THAP4//PLAGL1//RFX2//NPAS3//TADA…
GO:0019439	aromatic compound catabolic process	Biological process	16	620	262	18866	1.85826151194287	0.0132563657370857	0.341223143220145	1.87757552243671	0.0610687022900763	SMG1//RPL13A//RPL18A//RPL37A//RPS14//CNOT11//CNOT8//PDE4D//KPNB1//IGF2BP3//ALKBH5//PSMB5//PUM1//DDX6//TAF15//FTO//
GO:0033572	transferrin transport	Biological process	3	36	262	18866	6.00063613231552	0.0134861413650683	0.341223143220145	1.87011229225338	0.0114503816793893	DNM2//ATP6V0B//TFRC//
GO:0007275	multicellular organism development	Biological process	95	5618	262	18866	1.21764421339261	0.0135283127863278	0.341223143220145	1.86875636402905	0.362595419847328	EVC//SH3PXD2B//PKDCC//SETD2//RBPJ//MEIS1//MYH9//OVOL2//SRPK2//ICAM1//NRIP1//MDM2//BMPR2//NF1//CORO1C//SDCCAG8//NASP//DDX17//GSK3B//ADAM19//THBS1//MIA3//PDS5B//ACP6//ITFG2//PLCG2//SPI1//SLIT3//SIRT6//DNM2//FLNB//RNF111//IGF2BP3//DYRK1A//MTR//OPHN1//PPT1//NR2C2//ENC1//PARD3//ACTB//KLF7//NFASC//TRIO//PTPRG//BCR//UGP2//DDR1//NCOR2//SCMH1//MOB2//TRAPPC4//STRN//COX6B1//PHLPP2//TRA2B//AMBRA1//HOOK3//IFI…
GO:0001767	establishment of lymphocyte polarity	Biological process	2	13	262	18866	11.078097475044	0.013547225796159	0.341223143220145	1.8681496306031	0.00763358778625954	DOCK2//MYH9//
GO:0010635	regulation of mitochondrial fusion	Biological process	2	13	262	18866	11.078097475044	0.013547225796159	0.341223143220145	1.8681496306031	0.00763358778625954	HUWE1//TFRC//
GO:0015801	aromatic amino acid transport	Biological process	2	13	262	18866	11.078097475044	0.013547225796159	0.341223143220145	1.8681496306031	0.00763358778625954	SLC15A4//SLC3A2//
GO:0031453	positive regulation of heterochromatin assembly	Biological process	2	13	262	18866	11.078097475044	0.013547225796159	0.341223143220145	1.8681496306031	0.00763358778625954	MORC2//SIRT6//
GO:0072683	T cell extravasation	Biological process	2	13	262	18866	11.078097475044	0.013547225796159	0.341223143220145	1.8681496306031	0.00763358778625954	CD99L2//ICAM1//
GO:1902306	negative regulation of sodium ion transmembrane transport	Biological process	2	13	262	18866	11.078097475044	0.013547225796159	0.341223143220145	1.8681496306031	0.00763358778625954	NEDD4L//HECW2//
GO:0045732	positive regulation of protein catabolic process	Biological process	8	225	262	18866	2.56027141645462	0.0135831850467291	0.341223143220145	1.86699838277781	0.0305343511450382	GSK3B//MDM2//SIRT6//FAF1//LDLR//HUWE1//NEDD4L//HECW2//
GO:0060840	artery development	Biological process	5	102	262	18866	3.5297859601856	0.0139119690477188	0.34717280004975	1.85661139725174	0.0190839694656489	DNM2//RBPJ//LDLR//NF1//BMPR2//
GO:2001020	regulation of response to DNA damage stimulus	Biological process	8	226	262	18866	2.54894278186854	0.0139183882156225	0.34717280004975	1.85641105420749	0.0305343511450382	SETD2//SIRT6//TERF2IP//DYRK1A//MDM2//EYA3//DDX11//SMG1//
GO:0030010	establishment of cell polarity	Biological process	6	141	262	18866	3.06415462075686	0.0140142946318841	0.348334175374894	1.85342875628326	0.0229007633587786	DOCK2//MYH9//OPHN1//PARD3//SDCCAG8//GSK3B//
GO:0070613	regulation of protein processing	Biological process	4	67	262	18866	4.29896319927082	0.0140679972863993	0.348442080156816	1.85176772412691	0.0152671755725191	THBS1//MDM2//TMEM59//MYH9//
GO:0007051	spindle organization	Biological process	7	183	262	18866	2.75439035581696	0.014189939247143	0.35023350050903	1.8480194639285	0.0267175572519084	MYH9//DYNC1H1//KPNB1//TUBGCP2//STARD9//GNAI1//RNF4//
GO:0051603	proteolysis involved in cellular protein catabolic process	Biological process	18	734	262	18866	1.76585477463236	0.0143804163434685	0.353698114872976	1.84222854002731	0.0687022900763359	HUWE1//NEDD4L//MDM2//RNF111//HECW2//USP42//UBE3B//PSMB5//ENC1//GSK3B//FAF1//PCBP2//RNF216//RNF4//TMF1//SIRT6//OPHN1//NEMF//
GO:0033120	positive regulation of RNA splicing	Biological process	3	37	262	18866	5.83845677738808	0.0145283495621685	0.354863735499472	1.83778371927078	0.0114503816793893	TRA2B//DYRK1A//HABP4//
GO:1905314	semi-lunar valve development	Biological process	3	37	262	18866	5.83845677738808	0.0145283495621685	0.354863735499472	1.83778371927078	0.0114503816793893	RBPJ//BMPR2//SLIT3//
GO:0034641	cellular nitrogen compound metabolic process	Biological process	115	7016	262	18866	1.18028475806662	0.0146491241593564	0.35657988772723	1.83418834009685	0.438931297709924	KLF11//CTCF//TCFL5//PRDM5//NEDD4L//IFI16//RBPJ//MDM2//NFATC2//SIRT6//OVOL2//RBL1//BACH2//RPS14//SPI1//NR2C2//NRIP1//KLF7//GTF2IRD1//NCOR2//NAT10//SMG1//RPL13A//RPL18A//RPL37A//SRPK2//CNOT11//CNOT8//TRA2B//DDX17//DYRK1A//PCBP2//CDC40//CCAR1//UBL5//FIP1L1//RCL1//NOL10//TERF2IP//CLN6//MTO1//UGP2//GAPDH//HK1//NUP155//SLC23A2//PDE4D//DCTD//POLI//DDX11//PDS5B//TAOK3//TRRAP//ATRIP//HUWE1//SETD2//EYA3//A…
GO:0002504	antigen processing and presentation of peptide or polysaccharide antigen via MHC class II	Biological process	5	104	262	18866	3.46190546095126	0.0150243274129318	0.364456107243593	1.82320496074888	0.0190839694656489	THBS1//IFI30//DYNC1H1//DNM2//CANX//
GO:0046483	heterocycle metabolic process	Biological process	106	6399	262	18866	1.19281280829901	0.0152526316441294	0.366078748231764	1.81665521796172	0.404580152671756	KLF11//CTCF//TCFL5//PRDM5//NEDD4L//IFI16//RBPJ//MDM2//NFATC2//SIRT6//OVOL2//RBL1//BACH2//RPS14//SPI1//NR2C2//NRIP1//KLF7//GTF2IRD1//NCOR2//NAT10//SMG1//RPL13A//RPL18A//RPL37A//SRPK2//CNOT11//CNOT8//TRA2B//DDX17//DYRK1A//PCBP2//CDC40//CCAR1//UBL5//FIP1L1//RCL1//NOL10//TERF2IP//MTO1//UGP2//GAPDH//HK1//NUP155//SLC23A2//PDE4D//DCTD//POLI//DDX11//PDS5B//TAOK3//TRRAP//ATRIP//HUWE1//SETD2//EYA3//ALKBH5/…
GO:0097191	extrinsic apoptotic signaling pathway	Biological process	8	230	262	18866	2.50461334218387	0.0153197879993322	0.366078748231764	1.81474724458313	0.0305343511450382	GABARAP//NF1//GSK3B//ICAM1//FAF1//THBS1//GCLM//EYA3//
GO:0006405	RNA export from nucleus	Biological process	6	144	262	18866	3.00031806615776	0.015405610858465	0.366078748231764	1.81232107649661	0.0229007633587786	SMG1//CDC40//ALKBH5//FIP1L1//NUP155//SETD2//
GO:0043603	cellular amide metabolic process	Biological process	26	1194	262	18866	1.56800542150958	0.0154791060141324	0.366078748231764	1.81025412532888	0.099236641221374	CLN6//RPL18A//IGF2BP3//LARP4//RPL13A//RPS27L//RPL37A//RPS14//LSM14A//CNOT11//GCLM//PCCB//GAPDH//CAPRIN1//ENC1//CNOT8//DYRK1A//ELOVL6//KRT17//NAT10//THBS1//HABP4//PPT1//FTO//PUM1//NEMF//
GO:1903317	regulation of protein maturation	Biological process	4	69	262	18866	4.17435557030645	0.015531653766465	0.366078748231764	1.80878229936406	0.0152671755725191	THBS1//MDM2//TMEM59//MYH9//
GO:0000462	maturation of SSU-rRNA from tricistronic rRNA transcript (SSU-rRNA, 5.8S rRNA, LSU-rRNA)	Biological process	3	38	262	18866	5.68481317798313	0.0156149573482516	0.366078748231764	1.80645919769342	0.0114503816793893	RCL1//RPS14//NOL10//
GO:0044003	modulation by symbiont of host process	Biological process	3	38	262	18866	5.68481317798313	0.0156149573482516	0.366078748231764	1.80645919769342	0.0114503816793893	KPNB1//KPNA5//GAPDH//
GO:0090224	regulation of spindle organization	Biological process	3	38	262	18866	5.68481317798313	0.0156149573482516	0.366078748231764	1.80645919769342	0.0114503816793893	DYNC1H1//GNAI1//RNF4//
GO:1903432	regulation of TORC1 signaling	Biological process	3	38	262	18866	5.68481317798313	0.0156149573482516	0.366078748231764	1.80645919769342	0.0114503816793893	SESN1//ITFG2//GPR137B//
GO:0035751	regulation of lysosomal lumen pH	Biological process	2	14	262	18866	10.2868047982552	0.0156616775699097	0.366078748231764	1.80516172118393	0.00763358778625954	CLN6//PPT1//
GO:0045799	positive regulation of chromatin assembly or disassembly	Biological process	2	14	262	18866	10.2868047982552	0.0156616775699097	0.366078748231764	1.80516172118393	0.00763358778625954	MORC2//SIRT6//
GO:0043161	proteasome-mediated ubiquitin-dependent protein catabolic process	Biological process	12	424	262	18866	2.03795189399395	0.0158274051188238	0.368731527174182	1.80059028128113	0.0458015267175573	PSMB5//GSK3B//MDM2//SIRT6//NEMF//HUWE1//FAF1//NEDD4L//PCBP2//RNF216//HECW2//RNF4//
GO:0071322	cellular response to carbohydrate stimulus	Biological process	6	145	262	18866	2.97962621742564	0.0158899148371853	0.368970094854247	1.79887843040996	0.0229007633587786	RAB11FIP5//KLF7//GCLM//ICAM1//TRA2B//ZNF236//
GO:0071156	regulation of cell cycle arrest	Biological process	5	106	262	18866	3.39658648998992	0.0161947180249331	0.374400940210387	1.79062660932603	0.0190839694656489	MDM2//PLAGL1//CNOT11//CNOT8//CRLF3//
GO:0010605	negative regulation of macromolecule metabolic process	Biological process	64	3578	262	18866	1.2880068612684	0.016229875011245	0.374400940210387	1.78968482472926	0.244274809160305	CTCF//TCFL5//PRDM5//NEDD4L//IFI16//RBPJ//MDM2//NFATC2//SIRT6//OVOL2//RBL1//BACH2//RPS14//SPI1//NR2C2//NRIP1//KLF11//KLF7//GTF2IRD1//NCOR2//SMG1//RPL13A//RPL18A//RPL37A//CNOT11//CNOT8//CORO1C//TERF2IP//NF1//TAOK3//LDLR//SLIT3//TMF1//THBS1//PARD3//GAPDH//TMEM59//PUM1//SCMH1//IGF2BP3//CAPRIN1//ENC1//DDX17//NAT10//PCBP2//RNF216//GSK3B//PDE4D//RNF4//ARL6IP1//ALKBH5//PSMB5//DDX6//LATS2//MORC2//TRIM24//…
GO:0048813	dendrite morphogenesis	Biological process	6	146	262	18866	2.95921781867615	0.0163846562582881	0.376695534216004	1.78556266546224	0.0229007633587786	NEDD4L//GSK3B//HECW2//CAPRIN1//ANKRD27//KLF7//
GO:0009743	response to carbohydrate	Biological process	8	233	262	18866	2.47236510172657	0.0164360709078523	0.376695534216004	1.78420199378991	0.0305343511450382	COL6A2//THBS1//RAB11FIP5//KLF7//GCLM//ICAM1//TRA2B//ZNF236//
GO:0051248	negative regulation of protein metabolic process	Biological process	26	1201	262	18866	1.55886633911944	0.0165509791393888	0.378101494320212	1.78117630870064	0.099236641221374	CORO1C//TERF2IP//NF1//TAOK3//THBS1//PARD3//GAPDH//MDM2//TMEM59//IGF2BP3//RPL13A//CAPRIN1//ENC1//CNOT8//GSK3B//PDE4D//RNF4//ARL6IP1//LATS2//FTO//PUM1//SPI1//OPHN1//GNAI2//LDLR//IFI16//
GO:0035601	protein deacylation	Biological process	5	107	262	18866	3.36484269101805	0.0168020421990196	0.380146204752818	1.77463792887753	0.0190839694656489	PPT1//SIRT5//SIRT6//PRDM5//DYRK1A//
GO:0051983	regulation of chromosome segregation	Biological process	5	107	262	18866	3.36484269101805	0.0168020421990196	0.380146204752818	1.77463792887753	0.0190839694656489	HECW2//DDX11//CTCF//DYNC1H1//PUM1//
GO:2001237	negative regulation of extrinsic apoptotic signaling pathway	Biological process	5	107	262	18866	3.36484269101805	0.0168020421990196	0.380146204752818	1.77463792887753	0.0190839694656489	GSK3B//ICAM1//EYA3//GCLM//THBS1//
GO:0007043	cell-cell junction assembly	Biological process	6	147	262	18866	2.93908708521577	0.0168899360885184	0.380913926034669	1.77237199379526	0.0229007633587786	NFASC//PIP5K1C//ACTB//WDR1//PARD3//STRN//
GO:0001667	ameboidal-type cell migration	Biological process	13	481	262	18866	1.94615225912936	0.0173672036132769	0.387692512858442	1.76027010401064	0.049618320610687	CORO1C//OVOL2//MIA3//BMPR2//THBS1//MCC//PTPRG//DOCK1//PLCG2//MYH9//NF1//STARD13//LPXN//
GO:1901564	organonitrogen compound metabolic process	Biological process	112	6846	262	18866	1.17803899530121	0.0175131992634973	0.387692512858442	1.75663451093726	0.427480916030534	ACTB//MTR//NF1//TAOK3//PSMB5//SRPK2//THBS1//HUWE1//NEDD4L//WSB1//MDM2//RNF111//HECW2//UBE3B//CLN6//CORO1C//TERF2IP//TFRC//MOB2//PPT1//RPL18A//GAPDH//HK1//NUP155//PDE4D//DCTD//IGF2BP3//LARP4//RPL13A//RPS27L//RPL37A//RPS14//LSM14A//CNOT11//UBL5//RPN1//RPN2//DYRK1A//LATS2//GSK3B//PHKG1//BCR//BMPR2//TRIO//NEK9//PHLPP2//PTPRG//SIRT5//SIRT6//GALNT1//GALNT7//PITRM1//PRSS57//DPP8//CFAP44//PAPPA2//TMEM59/…
GO:0032269	negative regulation of cellular protein metabolic process	Biological process	25	1149	262	18866	1.56674572645314	0.017601317066217	0.387692512858442	1.75445483370919	0.0954198473282443	CORO1C//TERF2IP//NF1//TAOK3//THBS1//PARD3//GAPDH//MDM2//TMEM59//IGF2BP3//RPL13A//CAPRIN1//ENC1//CNOT8//GSK3B//PDE4D//RNF4//ARL6IP1//LATS2//FTO//PUM1//SPI1//OPHN1//GNAI2//IFI16//
GO:0006403	RNA localization	Biological process	8	236	262	18866	2.44093673178936	0.0176099762001863	0.387692512858442	1.75424123097961	0.0305343511450382	CDC40//NUP155//SMG1//ALKBH5//FIP1L1//SETD2//IGF2BP3//RANBP17//
GO:0030029	actin filament-based process	Biological process	19	807	262	18866	1.69534701136052	0.0178029398630083	0.387692512858442	1.74950827517101	0.0725190839694656	CORO1C//MYO19//DOCK2//FLNB//PIP5K1C//NF1//OPHN1//BCR//MOB2//STARD13//WDR1//MYH9//MYO9B//ICAM1//SH3PXD2B//PDE4D//NEDD4L//NUP155//ACTB//
GO:0006139	nucleobase-containing compound metabolic process	Biological process	103	6225	262	18866	1.19145160795855	0.0178044445221667	0.387692512858442	1.74947157125797	0.393129770992366	KLF11//CTCF//TCFL5//PRDM5//NEDD4L//IFI16//RBPJ//MDM2//NFATC2//SIRT6//OVOL2//RBL1//BACH2//RPS14//SPI1//NR2C2//NRIP1//KLF7//GTF2IRD1//NCOR2//NAT10//SMG1//RPL13A//RPL18A//RPL37A//SRPK2//CNOT11//CNOT8//TRA2B//DDX17//DYRK1A//PCBP2//CDC40//CCAR1//UBL5//FIP1L1//RCL1//NOL10//TERF2IP//MTO1//UGP2//GAPDH//HK1//NUP155//PDE4D//DCTD//POLI//DDX11//PDS5B//TAOK3//TRRAP//ATRIP//HUWE1//SETD2//EYA3//ALKBH5//FTO//KPN…
GO:0051051	negative regulation of transport	Biological process	13	483	262	18866	1.93809365764228	0.0179053189901866	0.387692512858442	1.7470179374589	0.049618320610687	THBS1//ANKRD27//NF1//PKDCC//BCR//GNAI2//SIRT6//RANGAP1//ICAM1//KLF7//RAB11FIP5//NEDD4L//HECW2//
GO:0042159	lipoprotein catabolic process	Biological process	2	15	262	18866	9.60101781170483	0.0179073745099855	0.387692512858442	1.74696808357639	0.00763358778625954	PPT1//LDLR//
GO:0043518	negative regulation of DNA damage response, signal transduction by p53 class mediator	Biological process	2	15	262	18866	9.60101781170483	0.0179073745099855	0.387692512858442	1.74696808357639	0.00763358778625954	DYRK1A//MDM2//
GO:0048712	negative regulation of astrocyte differentiation	Biological process	2	15	262	18866	9.60101781170483	0.0179073745099855	0.387692512858442	1.74696808357639	0.00763358778625954	LDLR//NF1//
GO:0090148	membrane fission	Biological process	2	15	262	18866	9.60101781170483	0.0179073745099855	0.387692512858442	1.74696808357639	0.00763358778625954	DNM2//CORO1C//
GO:1902043	positive regulation of extrinsic apoptotic signaling pathway via death domain receptors	Biological process	2	15	262	18866	9.60101781170483	0.0179073745099855	0.387692512858442	1.74696808357639	0.00763358778625954	FAF1//THBS1//
GO:0046777	protein autophosphorylation	Biological process	8	237	262	18866	2.43063742068477	0.0180143446214832	0.387692512858442	1.74438153328889	0.0305343511450382	DYRK1A//DDR1//CLK1//SMG1//GSK3B//TAOK3//BCR//TRIM24//
GO:0051050	positive regulation of transport	Biological process	21	921	262	18866	1.64186786682249	0.0180552242579092	0.387692512858442	1.74339711297697	0.0801526717557252	ARL6IP1//PLCG2//RPH3AL//DYNC1H1//GNAI2//NEDD4L//GSK3B//MDM2//PPT1//GOLPH3L//GAPDH//DNM2//DOCK2//BCR//ACTB//ATP8A1//CHCHD10//STAC//HUWE1//UBL5//TMF1//
GO:0006613	cotranslational protein targeting to membrane	Biological process	5	109	262	18866	3.30310245815533	0.0180616541681428	0.387692512858442	1.74324247754419	0.0190839694656489	RPL13A//RPL18A//RPL37A//RPS14//ARL6IP1//
GO:0032268	regulation of cellular protein metabolic process	Biological process	51	2754	262	18866	1.33347469607012	0.0180692501388904	0.387692512858442	1.74305986997915	0.194656488549618	ACTB//THBS1//CORO1C//TERF2IP//TFRC//MOB2//LSM14A//CNOT11//RPS14//NF1//TAOK3//RPS27L//SPAG9//PARD3//BMPR2//GAPDH//MDM2//TMEM59//IGF2BP3//RPL13A//CAPRIN1//ENC1//CNOT8//CTCF//HUWE1//RNF111//GSK3B//PDE4D//RNF4//TADA2A//ARL6IP1//LARP4//KRT17//NAT10//LATS2//FAF1//CLN6//HABP4//ICAM1//TMF1//FTO//PUM1//GNAI2//NEMF//SPI1//DYRK1A//IFI16//SIRT6//OPHN1//MYH9//LDLR//
GO:0006909	phagocytosis	Biological process	11	382	262	18866	2.07351824467447	0.0182188045168554	0.389716791165098	1.73948012400225	0.0419847328244275	DOCK1//MYH9//PLCG2//ACTB//THBS1//DNM2//DOCK2//BCR//PIP5K1C//CORO1C//LDLR//
GO:0018209	peptidyl-serine modification	Biological process	10	333	262	18866	2.16239139903262	0.018386710575152	0.39153062774681	1.73549596009529	0.0381679389312977	CLK1//DYRK1A//SMG1//LATS2//GSK3B//SRPK2//GALNT1//PDE4D//TERF2IP//TFRC//
GO:0034249	negative regulation of cellular amide metabolic process	Biological process	8	238	262	18866	2.42042465841298	0.018425338683732	0.39153062774681	1.73458452044997	0.0305343511450382	IGF2BP3//RPL13A//GAPDH//CAPRIN1//ENC1//CNOT8//FTO//PUM1//
GO:1905039	carboxylic acid transmembrane transport	Biological process	6	150	262	18866	2.88030534351145	0.0184699956140654	0.39153062774681	1.73353320768848	0.0229007633587786	ARL6IP1//THBS1//SLC23A2//ABCD4//SLC15A4//SLC3A2//
GO:0072401	signal transduction involved in DNA integrity checkpoint	Biological process	4	73	262	18866	3.94562375823486	0.0187379850170515	0.394530727050822	1.72727711264918	0.0152671755725191	MDM2//PLAGL1//CNOT11//CNOT8//
GO:0072422	signal transduction involved in DNA damage checkpoint	Biological process	4	73	262	18866	3.94562375823486	0.0187379850170515	0.394530727050822	1.72727711264918	0.0152671755725191	MDM2//PLAGL1//CNOT11//CNOT8//
GO:0046578	regulation of Ras protein signal transduction	Biological process	7	194	262	18866	2.59821358306445	0.0189415346640871	0.394530727050822	1.72258483688799	0.0267175572519084	DNM2//NF1//MYO9B//OPHN1//BCR//ARHGEF28//STARD13//
GO:0060284	regulation of cell development	Biological process	22	983	262	18866	1.61156453604405	0.0190018938128317	0.394530727050822	1.72120311318004	0.083969465648855	NF1//GSK3B//MOB2//ENC1//MDM2//PTPRG//DNM2//DDX6//MEIS1//SPAG9//WDR1//NEDD4L//HECW2//BMPR2//HOOK3//TIAM2//CAPRIN1//ANKRD27//PDE3A//LDLR//CORO1C//DOCK1//
GO:0007030	Golgi organization	Biological process	6	151	262	18866	2.86123047368687	0.0190184117633693	0.394530727050822	1.72082575402348	0.0229007633587786	DNM2//PDE4DIP//HUWE1//PLEKHM2//GOLPH3L//RAB2A//
GO:1903825	organic acid transmembrane transport	Biological process	6	151	262	18866	2.86123047368687	0.0190184117633693	0.394530727050822	1.72082575402348	0.0229007633587786	ARL6IP1//THBS1//SLC23A2//ABCD4//SLC15A4//SLC3A2//
GO:0044770	cell cycle phase transition	Biological process	16	647	262	18866	1.78071427728683	0.0190224513239895	0.394530727050822	1.72073351852981	0.0610687022900763	LATS2//NASP//CRLF3//KLF11//SDCCAG8//DYNC1H1//DNM2//MDM2//PLAGL1//CNOT11//CNOT8//TAOK3//PSMB5//HECW2//RPS27L//RBL1//
GO:0051246	regulation of protein metabolic process	Biological process	53	2891	262	18866	1.32009843657996	0.0190586454064783	0.394530727050822	1.71990797008792	0.202290076335878	ACTB//THBS1//CORO1C//TERF2IP//TFRC//MOB2//LSM14A//CNOT11//RPS14//NF1//TAOK3//RPS27L//SPAG9//PARD3//BMPR2//GAPDH//MDM2//TMEM59//IGF2BP3//RPL13A//CAPRIN1//ENC1//CNOT8//CTCF//HUWE1//RNF111//GSK3B//PDE4D//RNF4//TADA2A//FAF1//NEDD4L//ARL6IP1//LARP4//KRT17//NAT10//HECW2//LATS2//CLN6//HABP4//ICAM1//LDLR//TMF1//FTO//PUM1//GNAI2//NEMF//SPI1//DYRK1A//IFI16//SIRT6//OPHN1//MYH9//
GO:0006734	NADH metabolic process	Biological process	3	41	262	18866	5.2688512381307	0.0191428961254414	0.395116092834769	1.71799235725148	0.0114503816793893	GAPDH//HK1//MDH1//
GO:0051049	regulation of transport	Biological process	36	1821	262	18866	1.42354465082938	0.0193374287391977	0.39772788439064	1.71360127371819	0.137404580152672	ARL6IP1//PLCG2//THBS1//SETD2//PDE4D//RPH3AL//ACTB//OPHN1//DYNC1H1//NEDD4L//NALCN//ANKRD27//GNAI2//NF1//PKDCC//BCR//SIRT6//RANGAP1//GSK3B//MDM2//PPT1//GOLPH3L//GAPDH//DNM2//DOCK2//ICAM1//WDR1//ATP8A1//KLF7//RAB11FIP5//CHCHD10//STAC//HUWE1//UBL5//HECW2//TMF1//
GO:0098732	macromolecule deacylation	Biological process	5	111	262	18866	3.24358709854893	0.0193821210129452	0.39772788439064	1.71259869922461	0.0190839694656489	PPT1//SIRT5//SIRT6//PRDM5//DYRK1A//
GO:0072395	signal transduction involved in cell cycle checkpoint	Biological process	4	74	262	18866	3.89230451825872	0.0195988290119088	0.400702837176887	1.70776987603427	0.0152671755725191	MDM2//PLAGL1//CNOT11//CNOT8//
GO:0072593	reactive oxygen species metabolic process	Biological process	9	288	262	18866	2.25023854961832	0.0196406263866274	0.400702837176887	1.70684466563676	0.0343511450381679	SH3PXD2B//GNAI2//HBG2//DNM2//ICAM1//SIRT5//BCR//THBS1//SESN1//
GO:0046822	regulation of nucleocytoplasmic transport	Biological process	5	112	262	18866	3.21462649945474	0.0200655013946718	0.404402781708482	1.697549983689	0.0190839694656489	SETD2//NF1//RANGAP1//GSK3B//MDM2//
GO:0030048	actin filament-based movement	Biological process	6	153	262	18866	2.82382876814848	0.0201484049047457	0.404402781708482	1.69575933009297	0.0229007633587786	MYO19//PDE4D//NEDD4L//NUP155//MYH9//MYO9B//
GO:0048820	hair follicle maturation	Biological process	2	16	262	18866	9.00095419847328	0.020280292495368	0.404402781708482	1.69292578562035	0.00763358778625954	RBPJ//NF1//
GO:0071391	cellular response to estrogen stimulus	Biological process	2	16	262	18866	9.00095419847328	0.020280292495368	0.404402781708482	1.69292578562035	0.00763358778625954	MDM2//TRIM24//
GO:0071732	cellular response to nitric oxide	Biological process	2	16	262	18866	9.00095419847328	0.020280292495368	0.404402781708482	1.69292578562035	0.00763358778625954	DNM2//MTR//
GO:0086103	G protein-coupled receptor signaling pathway involved in heart process	Biological process	2	16	262	18866	9.00095419847328	0.020280292495368	0.404402781708482	1.69292578562035	0.00763358778625954	PDE4D//GNAI2//
GO:1903358	regulation of Golgi organization	Biological process	2	16	262	18866	9.00095419847328	0.020280292495368	0.404402781708482	1.69292578562035	0.00763358778625954	DNM2//PDE4DIP//
GO:1904262	negative regulation of TORC1 signaling	Biological process	2	16	262	18866	9.00095419847328	0.020280292495368	0.404402781708482	1.69292578562035	0.00763358778625954	SESN1//ITFG2//
GO:0072595	maintenance of protein localization in organelle	Biological process	3	42	262	18866	5.14340239912759	0.0204086457626871	0.405815860391009	1.69018581239833	0.0114503816793893	RANGAP1//CHCHD10//HK1//
GO:0048844	artery morphogenesis	Biological process	4	75	262	18866	3.84040712468193	0.0204837285739419	0.406164719110831	1.68859098755451	0.0152671755725191	RBPJ//BMPR2//LDLR//NF1//
GO:0000209	protein polyubiquitination	Biological process	10	340	262	18866	2.11787157611136	0.0208969804015311	0.41319827634288	1.6799164645921	0.0381679389312977	RNF4//NEDD4L//RNF216//HUWE1//WSB1//MDM2//RNF111//PSMB5//HECW2//UBE3B//
GO:1901360	organic cyclic compound metabolic process	Biological process	109	6678	262	18866	1.17532675367905	0.0210151467584947	0.414374080916799	1.67746757276861	0.416030534351145	KLF11//CTCF//TCFL5//PRDM5//NEDD4L//IFI16//RBPJ//MDM2//NFATC2//SIRT6//OVOL2//RBL1//BACH2//RPS14//SPI1//NR2C2//NRIP1//KLF7//GTF2IRD1//NCOR2//NAT10//SMG1//RPL13A//RPL18A//RPL37A//SRPK2//CNOT11//CNOT8//TRA2B//DDX17//DYRK1A//PCBP2//CDC40//CCAR1//UBL5//FIP1L1//RCL1//NOL10//TERF2IP//MTO1//UGP2//GAPDH//HK1//NUP155//SLC23A2//PDE4D//DCTD//POLI//DDX11//PDS5B//TAOK3//TRRAP//ATRIP//HUWE1//SETD2//EYA3//ALKBH5/…
GO:0071495	cellular response to endogenous stimulus	Biological process	29	1406	262	18866	1.48522146091451	0.0210847032041048	0.414587520662328	1.67603250789203	0.110687022900763	PARD3//LPXN//GNB1//GSK3B//AP3S1//ATP6V0B//LATS2//BMPR2//RNF111//THBS1//DNM2//RBPJ//DDX17//TMF1//SLIT3//GCLM//GNAI2//NCOR2//SESN1//MDM2//ICAM1//PDE3A//TRIM24//OVOL2//PDE4D//ACTB//KLF11//RANGAP1//DDX11//
GO:0003279	cardiac septum development	Biological process	5	114	262	18866	3.15822954332396	0.021479179433678	0.421170910062036	1.66798231395166	0.0190839694656489	BMPR2//DNM2//MDM2//RBPJ//SLIT3//
GO:0001953	negative regulation of cell-matrix adhesion	Biological process	3	43	262	18866	5.02378838984555	0.021719396618841	0.422327778526278	1.66315224394266	0.0114503816793893	CORO1C//THBS1//NF1//
GO:0030521	androgen receptor signaling pathway	Biological process	3	43	262	18866	5.02378838984555	0.021719396618841	0.422327778526278	1.66315224394266	0.0114503816793893	NCOR2//DDX17//TMF1//
GO:0045124	regulation of bone resorption	Biological process	3	43	262	18866	5.02378838984555	0.021719396618841	0.422327778526278	1.66315224394266	0.0114503816793893	GPR137B//TFRC//NF1//
GO:0006950	response to stress	Biological process	72	4162	262	18866	1.24568707792422	0.0218550697386543	0.422327778526278	1.66044780335578	0.274809160305344	ATRIP//TRA2B//VDAC3//NF1//ALKBH5//THBS1//MYH9//IFI16//PLCG2//PSMB5//RBPJ//ICAM1//SIRT5//POLI//DDX11//PDS5B//SMG1//TAOK3//TRRAP//HUWE1//SIRT6//SETD2//EYA3//FTO//HK1//MORC2//NFATC2//MDM2//PLAGL1//CNOT11//CNOT8//RPS27L//GCLM//SLC23A2//GSK3B//GABARAP//SPAG9//DOCK1//HBG2//AMBRA1//BMPR2//PAPPA2//TERF2IP//GNB1//CANX//MTR//SESN1//ITFG2//STAC//LSM14A//MIA3//TMF1//DYRK1A//DDR1//PCBP2//SRPK2//RANGAP1//RNF21…
GO:0043484	regulation of RNA splicing	Biological process	6	156	262	18866	2.76952436876101	0.0219276628378285	0.422327778526278	1.65900765517726	0.0229007633587786	DDX17//DYRK1A//TRA2B//HABP4//SRPK2//CLK1//
GO:0030705	cytoskeleton-dependent intracellular transport	Biological process	7	200	262	18866	2.52026717557252	0.0219566986025058	0.422327778526278	1.65843295959991	0.0267175572519084	AP3S1//DYNC1H1//MYO19//DYNLRB1//RABL2B//TUBA1B//HOOK3//
GO:1901700	response to oxygen-containing compound	Biological process	34	1715	262	18866	1.42755658424766	0.0219838312238363	0.422327778526278	1.65789661881077	0.129770992366412	TRA2B//GNB1//GSK3B//GNAI2//AP3S1//ATP6V0B//COL6A2//THBS1//ICAM1//NCOR2//PLCG2//CYP24A1//NASP//RAB11FIP5//DNM2//MDM2//GNAI1//SLIT3//KLF7//TRIM24//PDE4D//BCR//SESN1//PDE3A//GCLM//ZNF236//SPI1//NRIP1//LDLR//MTR//ACTB//KLF11//RANGAP1//DDX11//
GO:0048667	cell morphogenesis involved in neuron differentiation	Biological process	15	604	262	18866	1.78826904605429	0.0220168044337258	0.422327778526278	1.65724571522394	0.0572519083969466	PARD3//ACTB//KLF7//NFASC//OPHN1//SLIT3//TRIO//DNM2//GSK3B//NEDD4L//HECW2//BMPR2//TIAM2//CAPRIN1//ANKRD27//
GO:0051225	spindle assembly	Biological process	5	115	262	18866	3.13076667772984	0.0222097161955573	0.423103328705402	1.65345699100087	0.0190839694656489	RNF4//KPNB1//DYNC1H1//TUBGCP2//STARD9//
GO:0060411	cardiac septum morphogenesis	Biological process	4	77	262	18866	3.74065629027461	0.0223263226486628	0.423103328705402	1.65118280334644	0.0152671755725191	BMPR2//RBPJ//SLIT3//MDM2//
GO:0016358	dendrite development	Biological process	8	247	262	18866	2.33223104737769	0.0224313574555662	0.423103328705402	1.64914444386584	0.0305343511450382	KLF7//NEDD4L//GSK3B//HECW2//CAPRIN1//ANKRD27//TRAPPC4//STRN//
GO:0010770	positive regulation of cell morphogenesis involved in differentiation	Biological process	6	157	262	18866	2.75188408615744	0.0225435739498404	0.423103328705402	1.64697723187231	0.0229007633587786	BMPR2//TIAM2//CAPRIN1//ANKRD27//DNM2//DOCK1//
GO:1901699	cellular response to nitrogen compound	Biological process	17	716	262	18866	1.70967845110666	0.0226037585349923	0.423103328705402	1.64581934070702	0.0648854961832061	GNB1//GSK3B//GNAI2//AP3S1//ATP6V0B//SESN1//MDM2//ICAM1//PDE3A//DNM2//MTR//PDE4D//DDX11//ACTB//GCLM//KLF11//RANGAP1//
GO:0008219	cell death	Biological process	43	2281	262	18866	1.35744333374608	0.0227549964392289	0.423103328705402	1.64292322811731	0.16412213740458	KPNB1//FAF1//DOCK1//ARL6IP1//PLAGL1//RNF216//DPP8//G2E3//CCAR1//KLF11//RPS27L//GABARAP//NF1//GCLM//GNB1//SIRT5//AMBRA1//IFI16//USP42//TRIM24//FANK1//DNM2//TIAM2//LATS2//TRIO//GSK3B//PDE3A//PPT1//TFRC//THBS1//TMF1//PLCG2//MDM2//SRPK2//GAPDH//SLIT3//KRT17//BMPR2//CHCHD10//ICAM1//SPI1//GNAI2//EYA3//
GO:0030575	nuclear body organization	Biological process	2	17	262	18866	8.47148630444544	0.0227764931163129	0.423103328705402	1.64251314318393	0.00763358778625954	HABP4//SRPK2//
GO:0035020	regulation of Rac protein signal transduction	Biological process	2	17	262	18866	8.47148630444544	0.0227764931163129	0.423103328705402	1.64251314318393	0.00763358778625954	NF1//DNM2//
GO:0042953	lipoprotein transport	Biological process	2	17	262	18866	8.47148630444544	0.0227764931163129	0.423103328705402	1.64251314318393	0.00763358778625954	ZDHHC17//MIA3//
GO:0046459	short-chain fatty acid metabolic process	Biological process	2	17	262	18866	8.47148630444544	0.0227764931163129	0.423103328705402	1.64251314318393	0.00763358778625954	PCCB//CRAT//
GO:0099558	maintenance of synapse structure	Biological process	2	17	262	18866	8.47148630444544	0.0227764931163129	0.423103328705402	1.64251314318393	0.00763358778625954	OPHN1//CHCHD10//
GO:2000136	regulation of cell proliferation involved in heart morphogenesis	Biological process	2	17	262	18866	8.47148630444544	0.0227764931163129	0.423103328705402	1.64251314318393	0.00763358778625954	BMPR2//RBPJ//
GO:0031670	cellular response to nutrient	Biological process	3	44	262	18866	4.90961138098543	0.0230751711350031	0.425294081049574	1.63685506938279	0.0114503816793893	CYP24A1//TRIM24//MDM2//
GO:0045197	establishment or maintenance of epithelial cell apical/basal polarity	Biological process	3	44	262	18866	4.90961138098543	0.0230751711350031	0.425294081049574	1.63685506938279	0.0114503816793893	OPHN1//WDR1//PARD3//
GO:0060612	adipose tissue development	Biological process	3	44	262	18866	4.90961138098543	0.0230751711350031	0.425294081049574	1.63685506938279	0.0114503816793893	KLF7//SH3PXD2B//FTO//
GO:0071417	cellular response to organonitrogen compound	Biological process	16	663	262	18866	1.73774078039906	0.0232497548306175	0.426395963735043	1.6335816223986	0.0610687022900763	GNB1//GSK3B//AP3S1//ATP6V0B//GNAI2//SESN1//MDM2//ICAM1//PDE3A//PDE4D//ACTB//GCLM//KLF11//DNM2//RANGAP1//DDX11//
GO:0050896	response to stimulus	Biological process	147	9398	262	18866	1.1263164649292	0.0232557651279206	0.426395963735043	1.63346936738155	0.561068702290076	ATRIP//NF1//TAOK3//PSMB5//SRPK2//THBS1//TRA2B//VDAC3//ALKBH5//MYH9//GNAI2//ICAM1//DNM2//IFI16//PLCG2//DOCK2//ITFG2//RBPJ//SIRT5//POLI//DDX11//PDS5B//SMG1//TRRAP//HUWE1//SIRT6//SETD2//EYA3//FTO//HK1//DPP8//MORC2//NFATC2//MDM2//PLAGL1//CNOT11//CNOT8//RPS27L//GCLM//SLC23A2//GSK3B//GABARAP//DOCK1//PHLPP2//FLNB//CORO1C//GDI2//GNB1//MCC//OPHN1//PDE3A//PDE4D//PI4KA//RANGAP1//BCR//LMBR1//STAC//STARD13//L…
GO:0010506	regulation of autophagy	Biological process	10	347	262	18866	2.07514794201113	0.0236488858142383	0.432480530991472	1.62618931565034	0.0381679389312977	SMG1//GSK3B//AMBRA1//TMEM59//SESN1//GAPDH//ATP6V0B//HUWE1//IFI16//GPR137B//
GO:0007005	mitochondrion organization	Biological process	14	556	262	18866	1.81314185292987	0.0238468824735302	0.434974530699353	1.62256838865905	0.0534351145038168	DNM2//GABARAP//AMBRA1//PITRM1//GCLM//HUWE1//TFRC//GSK3B//NDUFB2//TTC19//MYO19//CHCHD10//UBL5//SIRT5//
GO:0006259	DNA metabolic process	Biological process	21	948	262	18866	1.59510580732438	0.0239197931242089	0.435179947587089	1.62124258076235	0.0801526717557252	TERF2IP//POLI//DDX11//PDS5B//SMG1//TAOK3//TRRAP//ATRIP//HUWE1//SIRT6//SETD2//EYA3//CTCF//ALKBH5//FTO//KPNB1//NAT10//SPI1//TFRC//RNF111//BMPR2//
GO:1901991	negative regulation of mitotic cell cycle phase transition	Biological process	8	251	262	18866	2.29506401873422	0.0243955963210432	0.43963311591775	1.61268856161512	0.0305343511450382	MDM2//PLAGL1//CNOT11//CNOT8//TAOK3//PSMB5//RPS27L//RBL1//
GO:0003197	endocardial cushion development	Biological process	3	45	262	18866	4.80050890585242	0.024475961829675	0.43963311591775	1.61126023275821	0.0114503816793893	RBPJ//MDM2//BMPR2//
GO:0051293	establishment of spindle localization	Biological process	3	45	262	18866	4.80050890585242	0.024475961829675	0.43963311591775	1.61126023275821	0.0114503816793893	KPNB1//MYH9//DYNC1H1//
GO:0060412	ventricular septum morphogenesis	Biological process	3	45	262	18866	4.80050890585242	0.024475961829675	0.43963311591775	1.61126023275821	0.0114503816793893	RBPJ//SLIT3//BMPR2//
GO:0072583	clathrin-dependent endocytosis	Biological process	3	45	262	18866	4.80050890585242	0.024475961829675	0.43963311591775	1.61126023275821	0.0114503816793893	DNM2//PIP5K1C//CANX//
GO:0051336	regulation of hydrolase activity	Biological process	27	1306	262	18866	1.48867236360661	0.0249762431438315	0.441485196543038	1.60247288640248	0.103053435114504	RPS27L//GAPDH//DDX11//PPT1//GSK3B//NF1//GPR137B//ARL6IP1//MDM2//THBS1//AGAP1//DOCK1//DOCK2//GDI2//ICAM1//MYO9B//OPHN1//ANKRD27//STARD13//TBC1D1//CORO1C//TIAM2//RALGAPA2//RANGAP1//BCR//IFI16//GNAI2//
GO:0050789	regulation of biological process	Biological process	187	12364	262	18866	1.08908342614979	0.0251390239611217	0.441485196543038	1.59965158808712	0.713740458015267	ATRIP//ACTB//KLF11//CTCF//TCFL5//PRDM5//NEDD4L//IFI16//RBPJ//MDM2//NFATC2//SIRT6//OVOL2//RBL1//BACH2//RPS14//SPI1//NR2C2//NRIP1//KLF7//GTF2IRD1//NCOR2//NF1//TAOK3//PSMB5//SRPK2//SMG1//RPL13A//RPL18A//RPL37A//THBS1//CNOT11//CNOT8//DDX17//DYRK1A//TRA2B//PAPPA2//DDR1//TMF1//ICAM1//CORO1C//TERF2IP//TFRC//MOB2//BMPR2//GSK3B//GNAI2//PDE4D//DNM2//ARL6IP1//PLCG2//SIAE//MIA3//BCR//NUP155//ZNF483//EFEMP1//…
GO:0010632	regulation of epithelial cell migration	Biological process	9	301	262	18866	2.15305216707667	0.0252281190887578	0.441485196543038	1.59811512759673	0.0343511450381679	BMPR2//THBS1//CORO1C//MCC//PTPRG//DOCK1//PLCG2//NF1//STARD13//
GO:0032204	regulation of telomere maintenance	Biological process	4	80	262	18866	3.60038167938931	0.025274316528362	0.441485196543038	1.5973205798309	0.0152671755725191	TERF2IP//SIRT6//NAT10//SMG1//
GO:0071704	organic substance metabolic process	Biological process	184	12140	262	18866	1.09138423230253	0.0252754215469689	0.441485196543038	1.59730159245325	0.702290076335878	ACTB//KLF11//MTR//CTCF//TCFL5//PRDM5//NEDD4L//IFI16//RBPJ//MDM2//NFATC2//SIRT6//OVOL2//RBL1//BACH2//RPS14//SPI1//NR2C2//NRIP1//KLF7//GTF2IRD1//NCOR2//NAT10//NF1//TAOK3//PSMB5//SRPK2//SMG1//RPL13A//RPL18A//RPL37A//THBS1//HUWE1//WSB1//RNF111//HECW2//UBE3B//CNOT11//CNOT8//TRA2B//DDX17//DYRK1A//PCBP2//CDC40//CCAR1//UBL5//FIP1L1//RCL1//NOL10//TERF2IP//CLN6//TMF1//CORO1C//TFRC//MOB2//DNM2//PPT1//PLCG2/…
GO:0001675	acrosome assembly	Biological process	2	18	262	18866	8.0008481764207	0.0253921220847816	0.441485196543038	1.5953010025056	0.00763358778625954	RFX2//TMF1//
GO:0010766	negative regulation of sodium ion transport	Biological process	2	18	262	18866	8.0008481764207	0.0253921220847816	0.441485196543038	1.5953010025056	0.00763358778625954	NEDD4L//HECW2//
GO:0043011	myeloid dendritic cell differentiation	Biological process	2	18	262	18866	8.0008481764207	0.0253921220847816	0.441485196543038	1.5953010025056	0.00763358778625954	RBPJ//SPI1//
GO:0044872	lipoprotein localization	Biological process	2	18	262	18866	8.0008481764207	0.0253921220847816	0.441485196543038	1.5953010025056	0.00763358778625954	ZDHHC17//MIA3//
GO:0051895	negative regulation of focal adhesion assembly	Biological process	2	18	262	18866	8.0008481764207	0.0253921220847816	0.441485196543038	1.5953010025056	0.00763358778625954	CORO1C//THBS1//
GO:0061323	cell proliferation involved in heart morphogenesis	Biological process	2	18	262	18866	8.0008481764207	0.0253921220847816	0.441485196543038	1.5953010025056	0.00763358778625954	BMPR2//RBPJ//
GO:0150118	negative regulation of cell-substrate junction organization	Biological process	2	18	262	18866	8.0008481764207	0.0253921220847816	0.441485196543038	1.5953010025056	0.00763358778625954	CORO1C//THBS1//
GO:1990000	amyloid fibril formation	Biological process	2	18	262	18866	8.0008481764207	0.0253921220847816	0.441485196543038	1.5953010025056	0.00763358778625954	LDLR//MDM2//
GO:0006725	cellular aromatic compound metabolic process	Biological process	105	6444	262	18866	1.17330874095555	0.0254666306037103	0.44169274061816	1.59402851114217	0.400763358778626	KLF11//CTCF//TCFL5//PRDM5//NEDD4L//IFI16//RBPJ//MDM2//NFATC2//SIRT6//OVOL2//RBL1//BACH2//RPS14//SPI1//NR2C2//NRIP1//KLF7//GTF2IRD1//NCOR2//NAT10//SMG1//RPL13A//RPL18A//RPL37A//SRPK2//CNOT11//CNOT8//TRA2B//DDX17//DYRK1A//PCBP2//CDC40//CCAR1//UBL5//FIP1L1//RCL1//NOL10//TERF2IP//MTO1//UGP2//GAPDH//HK1//NUP155//SLC23A2//PDE4D//DCTD//POLI//DDX11//PDS5B//TAOK3//TRRAP//ATRIP//HUWE1//SETD2//EYA3//ALKBH5/…
GO:0005978	glycogen biosynthetic process	Biological process	3	46	262	18866	4.69615001659476	0.0259217323993535	0.447387552584441	1.58633597709396	0.0114503816793893	GSK3B//PHKG1//UGP2//
GO:0009250	glucan biosynthetic process	Biological process	3	46	262	18866	4.69615001659476	0.0259217323993535	0.447387552584441	1.58633597709396	0.0114503816793893	PHKG1//UGP2//GSK3B//
GO:0000184	nuclear-transcribed mRNA catabolic process, nonsense-mediated decay	Biological process	5	120	262	18866	3.00031806615776	0.0261038468327271	0.449431840956636	1.58329548748468	0.0190839694656489	SMG1//RPL13A//RPL18A//RPL37A//RPS14//
GO:0016070	RNA metabolic process	Biological process	87	5213	262	18866	1.20173875352722	0.0263867754301951	0.452674345763784	1.57861367906518	0.33206106870229	KLF11//CTCF//TCFL5//PRDM5//NEDD4L//IFI16//RBPJ//MDM2//NFATC2//SIRT6//OVOL2//RBL1//BACH2//RPS14//SPI1//NR2C2//NRIP1//KLF7//GTF2IRD1//NCOR2//NAT10//SMG1//RPL13A//RPL18A//RPL37A//SRPK2//CNOT11//CNOT8//TRA2B//DDX17//DYRK1A//PCBP2//CDC40//CCAR1//UBL5//FIP1L1//RCL1//NOL10//MTO1//GPBP1L1//BRF1//ZNF483//DNM2//EFEMP1//SETD2//TERF2IP//GATAD1//ZNF236//TRRAP//ZNF646//ZNF652//LCORL//MEIS1//THAP4//PLAGL1//RFX2…
GO:0061013	regulation of mRNA catabolic process	Biological process	7	208	262	18866	2.42333382266588	0.0264736343821275	0.452674345763784	1.57718643332068	0.0267175572519084	IGF2BP3//ALKBH5//PSMB5//PUM1//TAF15//CNOT8//FTO//
GO:0009267	cellular response to starvation	Biological process	6	163	262	18866	2.65058773942772	0.0264845593994111	0.452674345763784	1.577007247648	0.0229007633587786	GABARAP//SESN1//ITFG2//IFI16//AMBRA1//BMPR2//
GO:0018205	peptidyl-lysine modification	Biological process	11	405	262	18866	1.9557628875695	0.0265750115201025	0.453123203672472	1.57552653854066	0.0419847328244275	TRRAP//MDM2//RANGAP1//NUP155//SETD2//RNF4//CTCF//TADA2A//SIRT5//SPI1//PRDM5//
GO:0050767	regulation of neurogenesis	Biological process	19	845	262	18866	1.6191065540449	0.0270477652650034	0.46007271085701	1.5678686112661	0.0725190839694656	NF1//GSK3B//MOB2//ENC1//MDM2//PTPRG//DNM2//DDX6//MEIS1//SPAG9//WDR1//NEDD4L//HECW2//BMPR2//HOOK3//TIAM2//CAPRIN1//ANKRD27//LDLR//
GO:0016925	protein sumoylation	Biological process	4	82	262	18866	3.51256749208713	0.0273638144722139	0.460610521480818	1.56282336277193	0.0152671755725191	RNF4//MDM2//RANGAP1//NUP155//
GO:1903313	positive regulation of mRNA metabolic process	Biological process	4	82	262	18866	3.51256749208713	0.0273638144722139	0.460610521480818	1.56282336277193	0.0152671755725191	TRA2B//CNOT8//FTO//PUM1//
GO:0010569	regulation of double-strand break repair via homologous recombination	Biological process	3	47	262	18866	4.59623193113529	0.0274124187907829	0.460610521480818	1.56205264190875	0.0114503816793893	SETD2//SIRT6//TERF2IP//
GO:0002573	myeloid leukocyte differentiation	Biological process	7	210	262	18866	2.40025445292621	0.0276949152199421	0.460610521480818	1.55759995998354	0.0267175572519084	IFI16//MYH9//SPI1//TFRC//RBPJ//NF1//GPR137B//
GO:0003159	morphogenesis of an endothelium	Biological process	2	19	262	18866	7.5797509039775	0.0281234076722245	0.460610521480818	1.55093205763589	0.00763358778625954	RBPJ//STARD13//
GO:0007213	G protein-coupled acetylcholine receptor signaling pathway	Biological process	2	19	262	18866	7.5797509039775	0.0281234076722245	0.460610521480818	1.55093205763589	0.00763358778625954	GNAI2//GNB1//
GO:0019054	modulation by virus of host cellular process	Biological process	2	19	262	18866	7.5797509039775	0.0281234076722245	0.460610521480818	1.55093205763589	0.00763358778625954	KPNB1//KPNA5//
GO:0030011	maintenance of cell polarity	Biological process	2	19	262	18866	7.5797509039775	0.0281234076722245	0.460610521480818	1.55093205763589	0.00763358778625954	WDR1//GSK3B//
GO:0031445	regulation of heterochromatin assembly	Biological process	2	19	262	18866	7.5797509039775	0.0281234076722245	0.460610521480818	1.55093205763589	0.00763358778625954	MORC2//SIRT6//
GO:0032026	response to magnesium ion	Biological process	2	19	262	18866	7.5797509039775	0.0281234076722245	0.460610521480818	1.55093205763589	0.00763358778625954	MDM2//THBS1//
GO:0035988	chondrocyte proliferation	Biological process	2	19	262	18866	7.5797509039775	0.0281234076722245	0.460610521480818	1.55093205763589	0.00763358778625954	BMPR2//SIRT6//
GO:0061154	endothelial tube morphogenesis	Biological process	2	19	262	18866	7.5797509039775	0.0281234076722245	0.460610521480818	1.55093205763589	0.00763358778625954	RBPJ//STARD13//
GO:0070989	oxidative demethylation	Biological process	2	19	262	18866	7.5797509039775	0.0281234076722245	0.460610521480818	1.55093205763589	0.00763358778625954	FTO//ALKBH5//
GO:0097320	plasma membrane tubulation	Biological process	2	19	262	18866	7.5797509039775	0.0281234076722245	0.460610521480818	1.55093205763589	0.00763358778625954	DNM2//PLEKHM2//
GO:1902170	cellular response to reactive nitrogen species	Biological process	2	19	262	18866	7.5797509039775	0.0281234076722245	0.460610521480818	1.55093205763589	0.00763358778625954	DNM2//MTR//
GO:2000647	negative regulation of stem cell proliferation	Biological process	2	19	262	18866	7.5797509039775	0.0281234076722245	0.460610521480818	1.55093205763589	0.00763358778625954	NF1//OVOL2//
GO:0051093	negative regulation of developmental process	Biological process	23	1082	262	18866	1.53066134243908	0.0282359814814718	0.461383780735439	1.54919711160768	0.0877862595419847	BMPR2//NF1//HUWE1//TFRC//OVOL2//MDM2//PTPRG//THBS1//EFEMP1//RBPJ//TRIO//MEIS1//DDX6//GPR137B//HOOK3//BCR//LDLR//STARD13//CORO1C//KLF7//GSK3B//NFATC2//RBL1//
GO:0090304	nucleic acid metabolic process	Biological process	94	5709	262	18866	1.18562227312172	0.0284234825146416	0.463374972450012	1.5463227123257	0.358778625954198	KLF11//CTCF//TCFL5//PRDM5//NEDD4L//IFI16//RBPJ//MDM2//NFATC2//SIRT6//OVOL2//RBL1//BACH2//RPS14//SPI1//NR2C2//NRIP1//KLF7//GTF2IRD1//NCOR2//NAT10//SMG1//RPL13A//RPL18A//RPL37A//SRPK2//CNOT11//CNOT8//TRA2B//DDX17//DYRK1A//PCBP2//CDC40//CCAR1//UBL5//FIP1L1//RCL1//NOL10//TERF2IP//MTO1//POLI//DDX11//PDS5B//TAOK3//TRRAP//ATRIP//HUWE1//SETD2//EYA3//ALKBH5//FTO//KPNB1//GPBP1L1//BRF1//ZNF483//DNM2//EFEMP1…
GO:0007093	mitotic cell cycle checkpoint	Biological process	6	166	262	18866	2.60268555136577	0.0286164080617779	0.464711912369364	1.54338487990008	0.0229007633587786	MDM2//PLAGL1//CNOT11//CNOT8//TAOK3//RPS27L//
GO:1904375	regulation of protein localization to cell periphery	Biological process	5	123	262	18866	2.92713957673928	0.0286371556708703	0.464711912369364	1.54307011966689	0.0190839694656489	PKDCC//ACTB//TMEM59//STAC//GNAI1//
GO:0035088	establishment or maintenance of apical/basal cell polarity	Biological process	3	48	262	18866	4.50047709923664	0.028947930245485	0.465942376557487	1.53838248254445	0.0114503816793893	PARD3//OPHN1//WDR1//
GO:0061245	establishment or maintenance of bipolar cell polarity	Biological process	3	48	262	18866	4.50047709923664	0.028947930245485	0.465942376557487	1.53838248254445	0.0114503816793893	PARD3//OPHN1//WDR1//
GO:0031589	cell-substrate adhesion	Biological process	10	359	262	18866	2.00578366539795	0.028961771088681	0.465942376557487	1.5381748834099	0.0381679389312977	NF1//DDR1//THBS1//GSK3B//NID1//LPXN//BCR//CORO1C//DNM2//DOCK1//
GO:0009892	negative regulation of metabolic process	Biological process	66	3818	262	18866	1.24476265500102	0.0289770085435241	0.465942376557487	1.53794645116638	0.251908396946565	CTCF//TCFL5//PRDM5//NEDD4L//IFI16//RBPJ//MDM2//NFATC2//SIRT6//OVOL2//RBL1//BACH2//RPS14//SPI1//NR2C2//NRIP1//KLF11//KLF7//GTF2IRD1//NCOR2//SMG1//RPL13A//RPL18A//RPL37A//CNOT11//CNOT8//CORO1C//TERF2IP//NF1//TAOK3//LDLR//SLIT3//TMF1//THBS1//PARD3//GAPDH//TMEM59//PUM1//SCMH1//IGF2BP3//CAPRIN1//ENC1//DDX17//NAT10//PCBP2//RNF216//GSK3B//PDE4D//RNF4//ARL6IP1//ALKBH5//PSMB5//DDX6//LATS2//MORC2//TRIM24//…
GO:0034250	positive regulation of cellular amide metabolic process	Biological process	6	167	262	18866	2.58710060794442	0.0293514194592861	0.470890159007047	1.53237089106275	0.0229007633587786	LARP4//KRT17//RPS27L//NAT10//THBS1//HABP4//
GO:0010633	negative regulation of epithelial cell migration	Biological process	5	124	262	18866	2.90353361241074	0.0295149555614762	0.472440070994241	1.52995786632794	0.0190839694656489	THBS1//STARD13//CORO1C//MCC//PTPRG//
GO:0018105	peptidyl-serine phosphorylation	Biological process	9	310	262	18866	2.09054420093573	0.0297044764600837	0.474219162905253	1.52717809763843	0.0343511450381679	PDE4D//TERF2IP//TFRC//DYRK1A//CLK1//SMG1//LATS2//GSK3B//SRPK2//
GO:0045055	regulated exocytosis	Biological process	18	797	262	18866	1.62627026923482	0.0297912167980721	0.474219162905253	1.52591175801704	0.0687022900763359	HABP4//THBS1//WDR1//PIP5K1C//RPH3AL//HUWE1//ATP8A1//SLC15A4//DYNC1H1//DOCK2//NFASC//GDI2//KPNB1//BCR//GNAI2//GSK3B//RAB11FIP5//MYH9//
GO:0015931	nucleobase-containing compound transport	Biological process	8	261	262	18866	2.2071305314264	0.029827639655749	0.474219162905253	1.5253811122109	0.0305343511450382	CDC40//NUP155//SMG1//ALKBH5//FIP1L1//SETD2//IGF2BP3//RANBP17//
GO:0051716	cellular response to stimulus	Biological process	123	7748	262	18866	1.14312583005907	0.0302867638471575	0.478884917975387	1.51874712872741	0.469465648854962	ATRIP//NF1//TAOK3//PSMB5//SRPK2//THBS1//GNAI2//DNM2//PLCG2//POLI//DDX11//PDS5B//SMG1//TRRAP//HUWE1//SIRT6//SETD2//EYA3//ALKBH5//FTO//MORC2//NFATC2//MDM2//PLAGL1//CNOT11//CNOT8//RPS27L//GSK3B//GABARAP//DOCK1//PHLPP2//FLNB//CORO1C//GDI2//GNB1//MCC//OPHN1//PDE3A//PDE4D//PI4KA//RANGAP1//BCR//LMBR1//STAC//STARD13//LPXN//PTPRG//DDR1//EFEMP1//BMPR2//PARD3//TRIO//TIAM2//GNAI1//RBPJ//EVC//MYH9//SPAG9//DOC…
GO:0001952	regulation of cell-matrix adhesion	Biological process	5	125	262	18866	2.88030534351145	0.0304095773740067	0.478884917975387	1.51698961554848	0.0190839694656489	NF1//THBS1//GSK3B//CORO1C//DDR1//
GO:0032479	regulation of type I interferon production	Biological process	5	125	262	18866	2.88030534351145	0.0304095773740067	0.478884917975387	1.51698961554848	0.0190839694656489	PCBP2//RNF216//IFI16//PLCG2//SETD2//
GO:0034605	cellular response to heat	Biological process	5	125	262	18866	2.88030534351145	0.0304095773740067	0.478884917975387	1.51698961554848	0.0190839694656489	GSK3B//NUP155//NF1//STAC//THBS1//
GO:0045595	regulation of cell differentiation	Biological process	37	1947	262	18866	1.36840392539707	0.0304921173483936	0.478884917975387	1.51581241752388	0.141221374045802	NF1//OVOL2//GSK3B//MOB2//ENC1//MDM2//PTPRG//DNM2//EFEMP1//PKDCC//NFATC2//RBPJ//TRIO//SH3PXD2B//KLF7//MEIS1//SPI1//THBS1//DDX6//SPAG9//BMPR2//GPR137B//WDR1//NEDD4L//HECW2//HOOK3//TIAM2//CAPRIN1//ANKRD27//PDE3A//LDLR//FTO//CORO1C//DOCK1//PSMB5//DDX17//TCFL5//
GO:0042149	cellular response to glucose starvation	Biological process	3	49	262	18866	4.40863062782365	0.030528150317173	0.478884917975387	1.51529950855363	0.0114503816793893	SESN1//IFI16//ITFG2//
GO:0006767	water-soluble vitamin metabolic process	Biological process	4	85	262	18866	3.38859452177818	0.0306863244588946	0.479236204325967	1.51305512730017	0.0152671755725191	PCCB//MTR//ABCD4//SLC23A2//
GO:2000779	regulation of double-strand break repair	Biological process	4	85	262	18866	3.38859452177818	0.0306863244588946	0.479236204325967	1.51305512730017	0.0152671755725191	SETD2//SIRT6//TERF2IP//DDX11//
GO:0006607	NLS-bearing protein import into nucleus	Biological process	2	20	262	18866	7.20076335877863	0.0309666591742681	0.479372033138506	1.50910564580377	0.00763358778625954	KPNB1//KPNA5//
GO:0071731	response to nitric oxide	Biological process	2	20	262	18866	7.20076335877863	0.0309666591742681	0.479372033138506	1.50910564580377	0.00763358778625954	DNM2//MTR//
GO:0098884	postsynaptic neurotransmitter receptor internalization	Biological process	2	20	262	18866	7.20076335877863	0.0309666591742681	0.479372033138506	1.50910564580377	0.00763358778625954	OPHN1//DNM2//
GO:0140239	postsynaptic endocytosis	Biological process	2	20	262	18866	7.20076335877863	0.0309666591742681	0.479372033138506	1.50910564580377	0.00763358778625954	DNM2//OPHN1//
GO:0048731	system development	Biological process	84	5045	262	18866	1.19893780403846	0.03112081208175	0.480704184868869	1.50694907884105	0.320610687022901	EVC//SH3PXD2B//PKDCC//SETD2//RBPJ//MEIS1//MYH9//OVOL2//SRPK2//ICAM1//NRIP1//MDM2//BMPR2//NF1//CORO1C//SDCCAG8//DDX17//GSK3B//ADAM19//THBS1//MIA3//PDS5B//ACP6//ITFG2//PLCG2//SPI1//SLIT3//SIRT6//DNM2//FLNB//IGF2BP3//DYRK1A//MTR//OPHN1//PPT1//NR2C2//ENC1//PARD3//ACTB//KLF7//NFASC//TRIO//PTPRG//BCR//UGP2//DDR1//NCOR2//NASP//MOB2//TRAPPC4//STRN//COX6B1//PHLPP2//TRA2B//AMBRA1//HOOK3//IFI16//RPS14//WDR1…
GO:0018210	peptidyl-threonine modification	Biological process	5	126	262	18866	2.85744577729311	0.031321099730237	0.482638934448976	1.5041629976234	0.0190839694656489	PARD3//CLK1//DYRK1A//GSK3B//GALNT1//
GO:0044093	positive regulation of molecular function	Biological process	35	1826	262	18866	1.38021203481518	0.0313828121422411	0.482638934448976	1.50330814286708	0.133587786259542	THBS1//RPS27L//SPAG9//DDX11//GSK3B//TAOK3//PLCG2//DDR1//GNAI2//GCLM//PITRM1//SH3PXD2B//AGAP1//DOCK1//DOCK2//GDI2//ICAM1//MYO9B//NF1//OPHN1//ANKRD27//STARD13//AMBRA1//FANK1//TERF2IP//TFRC//TBC1D1//CORO1C//TIAM2//RALGAPA2//RANGAP1//BCR//IFI16//STAC//DNM2//
GO:0032870	cellular response to hormone stimulus	Biological process	15	633	262	18866	1.70634202814659	0.0315632509970043	0.484358671277942	1.50081827107272	0.0572519083969466	AP3S1//GSK3B//ATP6V0B//LATS2//DDX17//TMF1//GNAI2//NCOR2//GCLM//MDM2//GNB1//TRIM24//ICAM1//RANGAP1//SLIT3//
GO:0051052	regulation of DNA metabolic process	Biological process	10	365	262	18866	1.97281187911743	0.0319145682913988	0.486431430610516	1.49601102589911	0.0381679389312977	SETD2//SIRT6//TERF2IP//DDX11//SMG1//NAT10//SPI1//EYA3//TFRC//BMPR2//
GO:0019674	NAD metabolic process	Biological process	3	50	262	18866	4.32045801526718	0.0321529378626462	0.486431430610516	1.49277933878195	0.0114503816793893	GAPDH//HK1//MDH1//
GO:0046850	regulation of bone remodeling	Biological process	3	50	262	18866	4.32045801526718	0.0321529378626462	0.486431430610516	1.49277933878195	0.0114503816793893	NF1//GPR137B//TFRC//
GO:0051653	spindle localization	Biological process	3	50	262	18866	4.32045801526718	0.0321529378626462	0.486431430610516	1.49277933878195	0.0114503816793893	KPNB1//DYNC1H1//MYH9//
GO:0061014	positive regulation of mRNA catabolic process	Biological process	3	50	262	18866	4.32045801526718	0.0321529378626462	0.486431430610516	1.49277933878195	0.0114503816793893	FTO//PUM1//CNOT8//
GO:0030522	intracellular receptor signaling pathway	Biological process	8	265	262	18866	2.17381535359355	0.0322167760684204	0.486431430610516	1.49191792157504	0.0305343511450382	DDX17//TMF1//FAM120B//LSM14A//NCOR2//CYP24A1//TRIM24//PUM1//
GO:0019079	viral genome replication	Biological process	5	127	262	18866	2.83494620424355	0.032249597609537	0.486431430610516	1.4914756998519	0.0190839694656489	PCBP2//PI4KA//SRPK2//IFI16//MORC2//
GO:0032606	type I interferon production	Biological process	5	127	262	18866	2.83494620424355	0.032249597609537	0.486431430610516	1.4914756998519	0.0190839694656489	PCBP2//RNF216//IFI16//PLCG2//SETD2//
GO:0051170	import into nucleus	Biological process	6	171	262	18866	2.52658363465917	0.032415239442521	0.487887367216963	1.4892507660345	0.0229007633587786	KPNB1//RANBP17//NUP155//KPNA5//NF1//BACH2//
GO:0010467	gene expression	Biological process	111	6921	262	18866	1.15486885251326	0.0325133416905579	0.488322721263081	1.48793839183311	0.423664122137405	KLF11//CTCF//TCFL5//PRDM5//NEDD4L//IFI16//RBPJ//MDM2//NFATC2//SIRT6//OVOL2//RBL1//BACH2//RPS14//SPI1//NR2C2//NRIP1//KLF7//GTF2IRD1//NCOR2//NAT10//SMG1//RPL13A//RPL18A//RPL37A//SRPK2//CNOT11//CNOT8//TRA2B//DDX17//DYRK1A//PCBP2//CDC40//CCAR1//UBL5//FIP1L1//RCL1//NOL10//TMF1//MTO1//GPBP1L1//BRF1//ZNF483//DNM2//EFEMP1//SETD2//TERF2IP//GATAD1//ZNF236//TRRAP//ZNF646//ZNF652//LCORL//MEIS1//THAP4//PLAGL1…
GO:0000122	negative regulation of transcription by RNA polymerase II	Biological process	20	922	262	18866	1.561987713401	0.0328193850827719	0.491640729921451	1.48386956032317	0.0763358778625954	CTCF//TCFL5//PRDM5//NEDD4L//IFI16//RBPJ//MDM2//NFATC2//SIRT6//OVOL2//RBL1//BACH2//RPS14//SPI1//NR2C2//NRIP1//KLF11//KLF7//GTF2IRD1//NCOR2//
GO:0006338	chromatin remodeling	Biological process	7	218	262	18866	2.31217172070873	0.0329619835489587	0.491640729921451	1.4819866617065	0.0267175572519084	NASP//ACTB//MORC2//SIRT6//SCMH1//GATAD1//TADA2A//
GO:0006511	ubiquitin-dependent protein catabolic process	Biological process	15	637	262	18866	1.69562716454756	0.033087224347117	0.491640729921451	1.48033966382508	0.0572519083969466	RNF111//PSMB5//GSK3B//MDM2//HUWE1//FAF1//NEDD4L//PCBP2//RNF216//HECW2//RNF4//SIRT6//NEMF//USP42//UBE3B//
GO:0000910	cytokinesis	Biological process	6	172	262	18866	2.51189419492278	0.0332124549947633	0.491640729921451	1.47869902108115	0.0229007633587786	TTC19//SETD2//MYO19//KLHL21//CSPP1//MYH9//
GO:1990138	neuron projection extension	Biological process	6	172	262	18866	2.51189419492278	0.0332124549947633	0.491640729921451	1.47869902108115	0.0229007633587786	DNM2//GSK3B//BMPR2//SLIT3//NEDD4L//DDR1//
GO:0000075	cell cycle checkpoint	Biological process	7	219	262	18866	2.30161385897034	0.0336642056173941	0.491640729921451	1.47283162922968	0.0267175572519084	ATRIP//MDM2//PLAGL1//CNOT11//CNOT8//TAOK3//RPS27L//
GO:0010033	response to organic substance	Biological process	59	3385	262	18866	1.25508135352419	0.0338932702445284	0.491640729921451	1.46988652556706	0.225190839694656	ICAM1//THBS1//PARD3//LPXN//GNB1//GSK3B//GNAI2//AP3S1//ATP6V0B//COL6A2//LATS2//NCOR2//BMPR2//RNF111//DNM2//RBPJ//DDX17//TMF1//CANX//PLCG2//SLIT3//PSMB5//CYP24A1//NASP//SETD2//AFF3//IFI16//GCLM//RAB11FIP5//DDX11//MDM2//SLC3A2//GNAI1//IFI30//LSM14A//KLF7//SPI1//TRIM24//PDE4D//BCR//SESN1//PDE3A//TRA2B//ZNF236//FLNB//RPL13A//GAPDH//TUBA1B//NRIP1//LDLR//OVOL2//ACTB//MIA3//KLF11//RANGAP1//PRDM5//ABCD4//…
GO:0000028	ribosomal small subunit assembly	Biological process	2	21	262	18866	6.85786986550345	0.0339182654018624	0.491640729921451	1.46956636589828	0.00763358778625954	RPS27L//RPS14//
GO:0002693	positive regulation of cellular extravasation	Biological process	2	21	262	18866	6.85786986550345	0.0339182654018624	0.491640729921451	1.46956636589828	0.00763358778625954	CD99L2//ICAM1//
GO:0003177	pulmonary valve development	Biological process	2	21	262	18866	6.85786986550345	0.0339182654018624	0.491640729921451	1.46956636589828	0.00763358778625954	RBPJ//BMPR2//
GO:0010847	regulation of chromatin assembly	Biological process	2	21	262	18866	6.85786986550345	0.0339182654018624	0.491640729921451	1.46956636589828	0.00763358778625954	MORC2//SIRT6//
GO:0030220	platelet formation	Biological process	2	21	262	18866	6.85786986550345	0.0339182654018624	0.491640729921451	1.46956636589828	0.00763358778625954	MYH9//WDR1//
GO:0046823	negative regulation of nucleocytoplasmic transport	Biological process	2	21	262	18866	6.85786986550345	0.0339182654018624	0.491640729921451	1.46956636589828	0.00763358778625954	NF1//RANGAP1//
GO:0046827	positive regulation of protein export from nucleus	Biological process	2	21	262	18866	6.85786986550345	0.0339182654018624	0.491640729921451	1.46956636589828	0.00763358778625954	GSK3B//MDM2//
GO:0060216	definitive hemopoiesis	Biological process	2	21	262	18866	6.85786986550345	0.0339182654018624	0.491640729921451	1.46956636589828	0.00763358778625954	MEIS1//BCR//
GO:0060716	labyrinthine layer blood vessel development	Biological process	2	21	262	18866	6.85786986550345	0.0339182654018624	0.491640729921451	1.46956636589828	0.00763358778625954	RBPJ//OVOL2//
GO:0098780	response to mitochondrial depolarisation	Biological process	2	21	262	18866	6.85786986550345	0.0339182654018624	0.491640729921451	1.46956636589828	0.00763358778625954	HUWE1//AMBRA1//
GO:0000041	transition metal ion transport	Biological process	5	129	262	18866	2.7909935499142	0.0341578016137872	0.493240641444129	1.4665100881506	0.0190839694656489	TFRC//SLC30A7//DNM2//ATP6V0B//ATP13A1//
GO:0120035	regulation of plasma membrane bounded cell projection organization	Biological process	16	696	262	18866	1.6553478985698	0.0341683912262614	0.493240641444129	1.46637546890406	0.0610687022900763	DNM2//GSK3B//MOB2//ENC1//MDM2//PTPRG//NEDD4L//HECW2//BMPR2//TIAM2//CAPRIN1//ANKRD27//CORO1C//ICAM1//SDCCAG8//VDAC3//
GO:0061564	axon development	Biological process	13	530	262	18866	1.76622497479476	0.0345249022515101	0.497369969374306	1.46186754234209	0.049618320610687	PARD3//ACTB//KLF7//NFASC//OPHN1//SLIT3//TRIO//DNM2//GSK3B//MTR//BMPR2//TIAM2//DDR1//
GO:0003205	cardiac chamber development	Biological process	6	174	262	18866	2.4830218478547	0.0348448168887179	0.500956338935763	1.45786181337764	0.0229007633587786	BMPR2//RBPJ//DNM2//MDM2//OVOL2//SLIT3//
GO:0060255	regulation of macromolecule metabolic process	Biological process	112	7012	262	18866	1.15015045091729	0.0353626726307939	0.504718969870245	1.45145491942415	0.427480916030534	ACTB//KLF11//CTCF//TCFL5//PRDM5//NEDD4L//IFI16//RBPJ//MDM2//NFATC2//SIRT6//OVOL2//RBL1//BACH2//RPS14//SPI1//NR2C2//NRIP1//KLF7//GTF2IRD1//NCOR2//SMG1//RPL13A//RPL18A//RPL37A//THBS1//CNOT11//CNOT8//DDX17//DYRK1A//TRA2B//TMF1//CORO1C//TERF2IP//TFRC//MOB2//PLCG2//ZNF483//DNM2//EFEMP1//SETD2//CCAR1//GATAD1//GPBP1L1//ZNF236//TRRAP//ZNF646//ZNF652//LCORL//MEIS1//THAP4//PLAGL1//RFX2//NPAS3//TADA2A//LSM1…
GO:1901988	negative regulation of cell cycle phase transition	Biological process	8	270	262	18866	2.13355951371219	0.035383110628595	0.504718969870245	1.45120398970073	0.0305343511450382	MDM2//PLAGL1//CNOT11//CNOT8//TAOK3//PSMB5//RPS27L//RBL1//
GO:0019941	modification-dependent protein catabolic process	Biological process	15	643	262	18866	1.67980482708677	0.0354732484788025	0.504718969870245	1.45009903899297	0.0572519083969466	HUWE1//NEDD4L//MDM2//RNF111//HECW2//USP42//UBE3B//PSMB5//GSK3B//FAF1//PCBP2//RNF216//RNF4//SIRT6//NEMF//
GO:0003179	heart valve morphogenesis	Biological process	3	52	262	18866	4.15428655314152	0.0355355330819538	0.504718969870245	1.44933716515713	0.0114503816793893	SLIT3//MDM2//BMPR2//
GO:0048260	positive regulation of receptor-mediated endocytosis	Biological process	3	52	262	18866	4.15428655314152	0.0355355330819538	0.504718969870245	1.44933716515713	0.0114503816793893	PLCG2//DNM2//PPT1//
GO:2001238	positive regulation of extrinsic apoptotic signaling pathway	Biological process	3	52	262	18866	4.15428655314152	0.0355355330819538	0.504718969870245	1.44933716515713	0.0114503816793893	FAF1//THBS1//NF1//
GO:0043085	positive regulation of catalytic activity	Biological process	29	1472	262	18866	1.41862865084633	0.0356664418847004	0.505561070811446	1.44774021409637	0.110687022900763	THBS1//RPS27L//SPAG9//DDX11//TAOK3//DDR1//GNAI2//GCLM//AGAP1//DOCK1//DOCK2//GDI2//GSK3B//ICAM1//MYO9B//NF1//OPHN1//ANKRD27//STARD13//AMBRA1//TBC1D1//CORO1C//TIAM2//RALGAPA2//RANGAP1//BCR//IFI16//PITRM1//SH3PXD2B//
GO:0003206	cardiac chamber morphogenesis	Biological process	5	131	262	18866	2.74838296136589	0.0361347162211344	0.508117453794796	1.44207535160266	0.0190839694656489	BMPR2//RBPJ//OVOL2//MDM2//SLIT3//
GO:0003231	cardiac ventricle development	Biological process	5	131	262	18866	2.74838296136589	0.0361347162211344	0.508117453794796	1.44207535160266	0.0190839694656489	RBPJ//DNM2//MDM2//SLIT3//BMPR2//
GO:0006766	vitamin metabolic process	Biological process	5	131	262	18866	2.74838296136589	0.0361347162211344	0.508117453794796	1.44207535160266	0.0190839694656489	PCCB//MTR//ABCD4//SLC23A2//CYP24A1//
GO:0010508	positive regulation of autophagy	Biological process	5	131	262	18866	2.74838296136589	0.0361347162211344	0.508117453794796	1.44207535160266	0.0190839694656489	SESN1//HUWE1//GSK3B//AMBRA1//TMEM59//
GO:0032465	regulation of cytokinesis	Biological process	4	90	262	18866	3.20033927056828	0.0367306830754473	0.510176140448102	1.43497099506502	0.0152671755725191	CSPP1//SETD2//MYO19//KLHL21//
GO:0009719	response to endogenous stimulus	Biological process	32	1662	262	18866	1.38642856486712	0.0368441593317776	0.510176140448102	1.43363134826686	0.122137404580153	PARD3//LPXN//GNB1//GSK3B//AP3S1//ATP6V0B//LATS2//BMPR2//RNF111//THBS1//DNM2//RBPJ//DDX17//TMF1//ICAM1//SLIT3//GNAI1//GCLM//GNAI2//MDM2//NCOR2//SESN1//PDE3A//TRIM24//LDLR//OVOL2//PDE4D//ACTB//MIA3//KLF11//RANGAP1//DDX11//
GO:0007420	brain development	Biological process	17	760	262	18866	1.61069706709522	0.0368620619102946	0.510176140448102	1.43342037581206	0.0648854961832061	CORO1C//OPHN1//COX6B1//ACTB//NF1//PHLPP2//GSK3B//TRA2B//RBPJ//HOOK3//SETD2//MEIS1//PPT1//PTPRG//BCR//BMPR2//UGP2//
GO:0002313	mature B cell differentiation involved in immune response	Biological process	2	22	262	18866	6.54614850798057	0.0369746931984573	0.510176140448102	1.43209542092187	0.00763358778625954	ITFG2//PLCG2//
GO:0007063	regulation of sister chromatid cohesion	Biological process	2	22	262	18866	6.54614850798057	0.0369746931984573	0.510176140448102	1.43209542092187	0.00763358778625954	DDX11//CTCF//
GO:0009235	cobalamin metabolic process	Biological process	2	22	262	18866	6.54614850798057	0.0369746931984573	0.510176140448102	1.43209542092187	0.00763358778625954	MTR//ABCD4//
GO:0010499	proteasomal ubiquitin-independent protein catabolic process	Biological process	2	22	262	18866	6.54614850798057	0.0369746931984573	0.510176140448102	1.43209542092187	0.00763358778625954	PSMB5//ENC1//
GO:0034104	negative regulation of tissue remodeling	Biological process	2	22	262	18866	6.54614850798057	0.0369746931984573	0.510176140448102	1.43209542092187	0.00763358778625954	GPR137B//BCR//
GO:0036344	platelet morphogenesis	Biological process	2	22	262	18866	6.54614850798057	0.0369746931984573	0.510176140448102	1.43209542092187	0.00763358778625954	MYH9//WDR1//
GO:1903508	positive regulation of nucleic acid-templated transcription	Biological process	31	1601	262	18866	1.39427647796463	0.0371386261337729	0.510176140448102	1.43017416612013	0.118320610687023	RBPJ//CTCF//DNM2//DYRK1A//NFATC2//CRLF3//RNF111//GPBP1L1//RNF4//NPAS3//SPI1//TAF15//TRIM24//FANK1//DDX17//IFI16//MEIS1//PLAGL1//OVOL2//RBL1//RFX2//BMPR2//TMF1//NR2C2//NRIP1//KLF7//BRF1//DDX11//CHCHD10//CCAR1//TADA2A//
GO:0006282	regulation of DNA repair	Biological process	5	132	262	18866	2.72756187832524	0.0371490886576178	0.510176140448102	1.43005183589593	0.0190839694656489	SETD2//SIRT6//TERF2IP//EYA3//DDX11//
GO:0045744	negative regulation of G protein-coupled receptor signaling pathway	Biological process	3	53	262	18866	4.0759037879879	0.0372929435431677	0.510176140448102	1.42837333629268	0.0114503816793893	DNM2//GNAI2//RPH3AL//
GO:0072698	protein localization to microtubule cytoskeleton	Biological process	3	53	262	18866	4.0759037879879	0.0372929435431677	0.510176140448102	1.42837333629268	0.0114503816793893	CEP83//HOOK3//GSK3B//
GO:1900024	regulation of substrate adhesion-dependent cell spreading	Biological process	3	53	262	18866	4.0759037879879	0.0372929435431677	0.510176140448102	1.42837333629268	0.0114503816793893	CORO1C//DNM2//DOCK1//
GO:1902680	positive regulation of RNA biosynthetic process	Biological process	31	1602	262	18866	1.3934061430845	0.0374047860474759	0.510716411429656	1.42707282504485	0.118320610687023	RBPJ//CTCF//DNM2//DYRK1A//NFATC2//CRLF3//RNF111//GPBP1L1//RNF4//NPAS3//SPI1//TAF15//TRIM24//FANK1//DDX17//IFI16//MEIS1//PLAGL1//OVOL2//RBL1//RFX2//BMPR2//TMF1//NR2C2//NRIP1//KLF7//BRF1//DDX11//CHCHD10//CCAR1//TADA2A//
GO:0051235	maintenance of location	Biological process	9	324	262	18866	2.00021204410517	0.0377286193434288	0.514143482519814	1.42332908725862	0.0343511450381679	FAF1//PDE4D//FTO//NRIP1//SLC30A7//RANGAP1//PLCG2//CHCHD10//HK1//
GO:0015914	phospholipid transport	Biological process	4	91	262	18866	3.16517070715544	0.0380160194339319	0.516067463815626	1.42003335902189	0.0152671755725191	ATP8A1//OSBPL10//PITPNB//LDLR//
GO:0034103	regulation of tissue remodeling	Biological process	4	91	262	18866	3.16517070715544	0.0380160194339319	0.516067463815626	1.42003335902189	0.0152671755725191	NF1//GPR137B//TFRC//BCR//
GO:0031344	regulation of cell projection organization	Biological process	16	706	262	18866	1.63190104448241	0.0381203979958388	0.516491150580856	1.41884257376051	0.0610687022900763	DNM2//GSK3B//MOB2//ENC1//MDM2//PTPRG//NEDD4L//HECW2//BMPR2//TIAM2//CAPRIN1//ANKRD27//CORO1C//ICAM1//SDCCAG8//VDAC3//
GO:0060271	cilium assembly	Biological process	10	377	262	18866	1.91001680604208	0.0384448339584312	0.519889047725222	1.41516201045504	0.0381679389312977	CFAP44//DYNLRB1//SDCCAG8//DYNC1H1//CEP83//VDAC3//DNM2//RABL2B//TTC39C//RFX2//
GO:0030099	myeloid cell differentiation	Biological process	11	431	262	18866	1.83778183170684	0.0390221410239905	0.526686985637378	1.40868890589497	0.0419847328244275	RPS14//SPI1//MYH9//WDR1//IFI16//TFRC//MEIS1//RBPJ//THBS1//NF1//GPR137B//
GO:0003006	developmental process involved in reproduction	Biological process	21	1002	262	18866	1.50914202130091	0.0399301262816308	0.530995353851688	1.39869931631884	0.0801526717557252	ICAM1//NRIP1//PDE3A//RFX2//TMF1//ADAM19//BMPR2//TCFL5//DNM2//SCMH1//ALKBH5//NR2C2//USP42//PUM1//CFAP44//NASP//DDX6//SETD2//RBPJ//OVOL2//SLIT3//
GO:0008380	RNA splicing	Biological process	12	487	262	18866	1.77431540668056	0.0400823256770851	0.530995353851688	1.39704708755443	0.0458015267175573	SRPK2//TRA2B//DDX17//DYRK1A//PCBP2//CDC40//CCAR1//UBL5//FIP1L1//HABP4//CLK1//TAF15//
GO:0003283	atrial septum development	Biological process	2	23	262	18866	6.26153335545967	0.0401324859827774	0.530995353851688	1.39650393732167	0.00763358778625954	BMPR2//MDM2//
GO:0007035	vacuolar acidification	Biological process	2	23	262	18866	6.26153335545967	0.0401324859827774	0.530995353851688	1.39650393732167	0.00763358778625954	CLN6//PPT1//
GO:0007097	nuclear migration	Biological process	2	23	262	18866	6.26153335545967	0.0401324859827774	0.530995353851688	1.39650393732167	0.00763358778625954	HOOK3//DYNC1H1//
GO:0051457	maintenance of protein location in nucleus	Biological process	2	23	262	18866	6.26153335545967	0.0401324859827774	0.530995353851688	1.39650393732167	0.00763358778625954	RANGAP1//CHCHD10//
GO:0071305	cellular response to vitamin D	Biological process	2	23	262	18866	6.26153335545967	0.0401324859827774	0.530995353851688	1.39650393732167	0.00763358778625954	CYP24A1//TRIM24//
GO:1901984	negative regulation of protein acetylation	Biological process	2	23	262	18866	6.26153335545967	0.0401324859827774	0.530995353851688	1.39650393732167	0.00763358778625954	SPI1//GSK3B//
GO:1902001	fatty acid transmembrane transport	Biological process	2	23	262	18866	6.26153335545967	0.0401324859827774	0.530995353851688	1.39650393732167	0.00763358778625954	THBS1//ABCD4//
GO:1903077	negative regulation of protein localization to plasma membrane	Biological process	2	23	262	18866	6.26153335545967	0.0401324859827774	0.530995353851688	1.39650393732167	0.00763358778625954	PKDCC//TMEM59//
GO:0043632	modification-dependent macromolecule catabolic process	Biological process	15	654	262	18866	1.65155122907767	0.0401687942990227	0.530995353851688	1.39611120379583	0.0572519083969466	HUWE1//NEDD4L//MDM2//RNF111//HECW2//USP42//UBE3B//PSMB5//GSK3B//FAF1//PCBP2//RNF216//RNF4//SIRT6//NEMF//
GO:0003158	endothelium development	Biological process	5	135	262	18866	2.66694939214023	0.040296492486433	0.531687739180805	1.39473275435718	0.0190839694656489	BMPR2//RBPJ//ICAM1//PDE4D//STARD13//
GO:0045185	maintenance of protein location	Biological process	4	93	262	18866	3.09710251990479	0.040663364363713	0.533785790008359	1.39079669200026	0.0152671755725191	FAF1//RANGAP1//CHCHD10//HK1//
GO:2000117	negative regulation of cysteine-type endopeptidase activity	Biological process	4	93	262	18866	3.09710251990479	0.040663364363713	0.533785790008359	1.39079669200026	0.0152671755725191	ARL6IP1//MDM2//THBS1//IFI16//
GO:0034329	cell junction assembly	Biological process	11	434	262	18866	1.82507827065818	0.0406823565695562	0.533785790008359	1.39059389804251	0.0419847328244275	NFASC//PIP5K1C//ACTB//WDR1//BCR//CORO1C//THBS1//PARD3//STRN//OPHN1//FBLIM1//
GO:0035065	regulation of histone acetylation	Biological process	3	55	262	18866	3.92768910478834	0.0409388383748122	0.534172384635489	1.38786448445237	0.0114503816793893	TADA2A//SPI1//CTCF//
GO:0051452	intracellular pH reduction	Biological process	3	55	262	18866	3.92768910478834	0.0409388383748122	0.534172384635489	1.38786448445237	0.0114503816793893	CLN6//PPT1//ATP6V0B//
GO:2000649	regulation of sodium ion transmembrane transporter activity	Biological process	3	55	262	18866	3.92768910478834	0.0409388383748122	0.534172384635489	1.38786448445237	0.0114503816793893	DNM2//NEDD4L//HECW2//
GO:1902531	regulation of intracellular signal transduction	Biological process	35	1866	262	18866	1.35062549601957	0.0410511998690071	0.534486158044306	1.38667414454032	0.133587786259542	THBS1//SPAG9//AKAP7//PIP5K1C//ITFG2//TAOK3//DNM2//NF1//MYO9B//OPHN1//BCR//ARHGEF28//STARD13//ZDHHC17//TERF2IP//TFRC//DYRK1A//MDM2//GNAI1//PDE3A//PDE4D//TIAM2//GDI2//RALGAPA2//TRIO//PHLPP2//GNAI2//ICAM1//GSK3B//PUM1//TAF15//ATRIP//TRIM24//SESN1//GPR137B//
GO:0014070	response to organic cyclic compound	Biological process	20	946	262	18866	1.52236011813502	0.041114319849562	0.534486158044306	1.38600688983934	0.0763358778625954	GNB1//GSK3B//DDX17//TMF1//NCOR2//THBS1//CYP24A1//NASP//DNM2//MDM2//SLC3A2//SLIT3//TRIM24//PDE3A//NRIP1//ICAM1//PDE4D//ACTB//GCLM//GNAI1//
GO:0010629	negative regulation of gene expression	Biological process	49	2766	262	18866	1.27562329927749	0.0412480376168322	0.535238782237534	1.38459670826445	0.187022900763359	CTCF//TCFL5//PRDM5//NEDD4L//IFI16//RBPJ//MDM2//NFATC2//SIRT6//OVOL2//RBL1//BACH2//RPS14//SPI1//NR2C2//NRIP1//KLF11//KLF7//GTF2IRD1//NCOR2//SMG1//RPL13A//RPL18A//RPL37A//CNOT11//CNOT8//THBS1//TMEM59//PUM1//SCMH1//IGF2BP3//GAPDH//CAPRIN1//ENC1//DDX17//PCBP2//RNF216//ALKBH5//PSMB5//DDX6//MORC2//TRIM24//DYRK1A//TAF15//NUP155//FTO//LDLR//SLIT3//TMF1//
GO:0043412	macromolecule modification	Biological process	74	4430	262	18866	1.20283631726776	0.0414127491157779	0.536390084418855	1.38286593863109	0.282442748091603	ACTB//NAT10//NF1//TAOK3//PSMB5//SRPK2//THBS1//HUWE1//NEDD4L//WSB1//MDM2//RNF111//HECW2//UBE3B//CORO1C//TERF2IP//TFRC//MOB2//PPT1//MTO1//CTCF//ALKBH5//FTO//UBL5//RPN1//RPN2//DYRK1A//LATS2//GSK3B//PHKG1//BCR//BMPR2//TRIO//NEK9//PHLPP2//PTPRG//SIRT5//SIRT6//GALNT1//GALNT7//SPAG9//PARD3//G2E3//DCAF17//ENC1//TRIM24//KLHL21//TRRAP//PRDM5//EYA3//USP42//RANGAP1//NUP155//SETD2//TTLL11//CLK1//SMG1//EFEMP1/…
GO:0098876	vesicle-mediated transport to the plasma membrane	Biological process	4	94	262	18866	3.06415462075686	0.0420253886399512	0.542682193855149	1.3764882616266	0.0152671755725191	DNM2//PKDCC//GOLPH3L//ANKRD27//
GO:0007160	cell-matrix adhesion	Biological process	7	230	262	18866	2.19153667441089	0.0420522963647495	0.542682193855149	1.37621028354482	0.0267175572519084	NF1//DDR1//THBS1//GSK3B//BCR//CORO1C//NID1//
GO:1902017	regulation of cilium assembly	Biological process	3	56	262	18866	3.85755179934569	0.0428268021638882	0.551668606705998	1.3682843527439	0.0114503816793893	DNM2//SDCCAG8//VDAC3//
GO:0090169	regulation of spindle assembly	Biological process	2	24	262	18866	6.00063613231552	0.0433882623167752	0.556868624898393	1.36262774284953	0.00763358778625954	DYNC1H1//RNF4//
GO:1903306	negative regulation of regulated secretory pathway	Biological process	2	24	262	18866	6.00063613231552	0.0433882623167752	0.556868624898393	1.36262774284953	0.00763358778625954	BCR//GNAI2//
GO:0097659	nucleic acid-templated transcription	Biological process	63	3701	262	18866	1.22574464091611	0.0434802230588512	0.557036106302052	1.36170823659633	0.240458015267176	KLF11//CTCF//TCFL5//PRDM5//NEDD4L//IFI16//RBPJ//MDM2//NFATC2//SIRT6//OVOL2//RBL1//BACH2//RPS14//SPI1//NR2C2//NRIP1//KLF7//GTF2IRD1//NCOR2//GPBP1L1//CNOT8//BRF1//ZNF483//DNM2//EFEMP1//SETD2//TERF2IP//CCAR1//GATAD1//ZNF236//TRRAP//ZNF646//DDX17//ZNF652//LCORL//MEIS1//THAP4//PLAGL1//RFX2//NPAS3//TADA2A//PHRF1//TAF15//TRIM24//FIP1L1//GTF3C5//FAF1//SCMH1//DYRK1A//CRLF3//RNF111//RNF4//FANK1//BMPR2//TMF…
GO:0019882	antigen processing and presentation	Biological process	7	232	262	18866	2.17264411687286	0.0437106130980167	0.558973220758877	1.35941310192448	0.0267175572519084	ICAM1//CANX//PSMB5//THBS1//IFI30//DYNC1H1//DNM2//
GO:0006508	proteolysis	Biological process	34	1814	262	18866	1.34964693604451	0.0441223137382159	0.563217744444966	1.35534172158559	0.129770992366412	MYH9//ADAM19//HUWE1//NEDD4L//MDM2//RNF111//HECW2//USP42//UBE3B//RPS27L//PSMB5//ENC1//THBS1//GAPDH//TMEM59//PITRM1//TRRAP//ACTB//GSK3B//ARL6IP1//FAF1//PCBP2//RNF216//RNF4//CLN6//TMF1//IFI16//SIRT6//OPHN1//NEMF//PRSS57//DPP8//CFAP44//PAPPA2//
GO:0034654	nucleobase-containing compound biosynthetic process	Biological process	70	4175	262	18866	1.20731361704073	0.044329335409183	0.564838950637947	1.35330877964784	0.267175572519084	KLF11//CTCF//TCFL5//PRDM5//NEDD4L//IFI16//RBPJ//MDM2//NFATC2//SIRT6//OVOL2//RBL1//BACH2//RPS14//SPI1//NR2C2//NRIP1//KLF7//GTF2IRD1//NCOR2//UGP2//PDE4D//DCTD//GPBP1L1//CNOT8//BRF1//ZNF483//DNM2//EFEMP1//SETD2//TERF2IP//CCAR1//GATAD1//ZNF236//TRRAP//ZNF646//DDX17//ZNF652//LCORL//MEIS1//THAP4//PLAGL1//RFX2//NPAS3//TADA2A//PHRF1//TAF15//TRIM24//FIP1L1//GTF3C5//FAF1//POLI//NAT10//ELOVL6//SCMH1//DYRK1A…
GO:2001234	negative regulation of apoptotic signaling pathway	Biological process	7	233	262	18866	2.16331946401075	0.0445553998030216	0.56620937108328	1.35109965498188	0.0267175572519084	GSK3B//ICAM1//MDM2//GCLM//THBS1//EYA3//GNAI2//
GO:2000045	regulation of G1/S transition of mitotic cell cycle	Biological process	6	185	262	18866	2.33538271095523	0.0447439468847147	0.56620937108328	1.34926570922802	0.0229007633587786	MDM2//PLAGL1//CNOT11//CNOT8//RPS27L//RBL1//
GO:0046854	phosphatidylinositol phosphorylation	Biological process	3	57	262	18866	3.78987545198875	0.0447577318408373	0.56620937108328	1.34913193005181	0.0114503816793893	SMG1//PIP5K1C//PI4KA//
GO:0070936	protein K48-linked ubiquitination	Biological process	3	57	262	18866	3.78987545198875	0.0447577318408373	0.56620937108328	1.34913193005181	0.0114503816793893	NEDD4L//RNF216//RNF4//
GO:0051960	regulation of nervous system development	Biological process	20	957	262	18866	1.50486172597254	0.0453919112491824	0.573204832751303	1.34302153068525	0.0763358778625954	NF1//GSK3B//MOB2//ENC1//MDM2//PTPRG//DNM2//PARD3//DDX6//MEIS1//SPAG9//WDR1//NEDD4L//HECW2//BMPR2//HOOK3//TIAM2//CAPRIN1//ANKRD27//LDLR//
GO:0043488	regulation of mRNA stability	Biological process	6	186	262	18866	2.32282688992859	0.0457224033835081	0.576347224078899	1.33987094912623	0.0229007633587786	TAF15//FTO//PUM1//IGF2BP3//ALKBH5//PSMB5//
GO:0007266	Rho protein signal transduction	Biological process	5	140	262	18866	2.57170119956379	0.0458923176534241	0.577457879350304	1.33826000901538	0.0190839694656489	MYO9B//OPHN1//BCR//ARHGEF28//STARD13//
GO:0006351	transcription, DNA-templated	Biological process	62	3647	262	18866	1.22414951533939	0.0461896224649795	0.578081427597846	1.33545558748383	0.236641221374046	KLF11//CTCF//TCFL5//PRDM5//NEDD4L//IFI16//RBPJ//MDM2//NFATC2//SIRT6//OVOL2//RBL1//BACH2//RPS14//SPI1//NR2C2//NRIP1//KLF7//GTF2IRD1//NCOR2//BRF1//ZNF483//DNM2//EFEMP1//SETD2//TERF2IP//CCAR1//GATAD1//GPBP1L1//ZNF236//TRRAP//CNOT8//ZNF646//DDX17//ZNF652//LCORL//MEIS1//THAP4//PLAGL1//RFX2//NPAS3//TADA2A//PHRF1//TAF15//TRIM24//FIP1L1//GTF3C5//FAF1//SCMH1//DYRK1A//CRLF3//RNF111//RNF4//FANK1//BMPR2//TMF…
GO:0032774	RNA biosynthetic process	Biological process	63	3714	262	18866	1.22145420463935	0.0462244675899727	0.578081427597846	1.33512808231197	0.240458015267176	KLF11//CTCF//TCFL5//PRDM5//NEDD4L//IFI16//RBPJ//MDM2//NFATC2//SIRT6//OVOL2//RBL1//BACH2//RPS14//SPI1//NR2C2//NRIP1//KLF7//GTF2IRD1//NCOR2//GPBP1L1//CNOT8//BRF1//ZNF483//DNM2//EFEMP1//SETD2//TERF2IP//CCAR1//GATAD1//ZNF236//TRRAP//ZNF646//DDX17//ZNF652//LCORL//MEIS1//THAP4//PLAGL1//RFX2//NPAS3//TADA2A//PHRF1//TAF15//TRIM24//FIP1L1//GTF3C5//FAF1//SCMH1//DYRK1A//CRLF3//RNF111//RNF4//FANK1//BMPR2//TMF…
GO:0006476	protein deacetylation	Biological process	4	97	262	18866	2.96938695207366	0.0462647992779826	0.578081427597846	1.33474931769956	0.0152671755725191	PRDM5//SIRT6//DYRK1A//SIRT5//
GO:0006605	protein targeting	Biological process	11	444	262	18866	1.78397290420191	0.0465698015857669	0.578081427597846	1.33189561240848	0.0419847328244275	PARD3//ARL6IP1//RPL13A//RPL18A//RPL37A//RPS14//CRAT//PITRM1//HUWE1//UBL5//GABARAP//
GO:0045851	pH reduction	Biological process	3	58	262	18866	3.72453277178205	0.0467313213641527	0.578081427597846	1.33039193879065	0.0114503816793893	CLN6//PPT1//ATP6V0B//
GO:0000423	mitophagy	Biological process	2	25	262	18866	5.7606106870229	0.0467387144983499	0.578081427597846	1.33032323661539	0.00763358778625954	HUWE1//AMBRA1//
GO:0039529	RIG-I signaling pathway	Biological process	2	25	262	18866	5.7606106870229	0.0467387144983499	0.578081427597846	1.33032323661539	0.00763358778625954	PUM1//LSM14A//
GO:1904376	negative regulation of protein localization to cell periphery	Biological process	2	25	262	18866	5.7606106870229	0.0467387144983499	0.578081427597846	1.33032323661539	0.00763358778625954	PKDCC//TMEM59//
GO:0048870	cell motility	Biological process	34	1823	262	18866	1.34298384091318	0.0467608011274076	0.578081427597846	1.33011805691499	0.129770992366412	CORO1C//OVOL2//SDCCAG8//MIA3//BCR//ICAM1//OPHN1//CFAP44//BMPR2//THBS1//MCC//PTPRG//DOCK1//PLCG2//DDR1//NFATC2//TMF1//ATP8A1//GNAI2//CCAR1//SPAG9//NF1//PIP5K1C//PDE4D//SETD2//MYH9//STARD13//LPXN//SLC3A2//CD99L2//PDS5B//MDM2//WDR1//ACTB//
GO:0051674	localization of cell	Biological process	34	1823	262	18866	1.34298384091318	0.0467608011274076	0.578081427597846	1.33011805691499	0.129770992366412	CORO1C//OVOL2//SDCCAG8//MIA3//BCR//ICAM1//OPHN1//CFAP44//BMPR2//THBS1//MCC//PTPRG//DOCK1//PLCG2//DDR1//NFATC2//TMF1//ATP8A1//GNAI2//CCAR1//SPAG9//NF1//PIP5K1C//PDE4D//SETD2//MYH9//STARD13//LPXN//ACTB//SLC3A2//CD99L2//PDS5B//MDM2//WDR1//
GO:0060560	developmental growth involved in morphogenesis	Biological process	7	236	262	18866	2.13581964031569	0.0471526573325857	0.581906657536228	1.32649382716083	0.0267175572519084	SIRT6//DNM2//GSK3B//BMPR2//SLIT3//NEDD4L//DDR1//
GO:0048589	developmental growth	Biological process	15	670	262	18866	1.61211119972656	0.0477725455412972	0.588527746904044	1.32082161688946	0.0572519083969466	SIRT6//EVC//DNM2//GSK3B//PDE4D//PKDCC//FTO//SH3PXD2B//LATS2//BMPR2//SLIT3//MEIS1//RBPJ//NEDD4L//DDR1//
GO:0048588	developmental cell growth	Biological process	7	237	262	18866	2.12680774309917	0.0480394755455323	0.590785118250719	1.31840174250403	0.0267175572519084	SIRT6//DNM2//GSK3B//BMPR2//SLIT3//NEDD4L//DDR1//
GO:0016050	vesicle organization	Biological process	9	340	262	18866	1.90608441850022	0.048580548784348	0.596372309027611	1.3135375835476	0.0343511450381679	RFX2//TMF1//HOOK3//DNM2//ANKRD27//GOLPH3L//TRAPPC4//MIA3//CORO1C//
GO:0010659	cardiac muscle cell apoptotic process	Biological process	3	59	262	18866	3.66140509768405	0.04874724781257	0.596372309027611	1.31204989880759	0.0114503816793893	SIRT5//AMBRA1//GNB1//
GO:0043030	regulation of macrophage activation	Biological process	3	59	262	18866	3.66140509768405	0.04874724781257	0.596372309027611	1.31204989880759	0.0114503816793893	THBS1//LDLR//GPR137B//
GO:1901990	regulation of mitotic cell cycle phase transition	Biological process	11	448	262	18866	1.76804457470011	0.0490800947889165	0.599405517499934	1.30909460718661	0.0419847328244275	MDM2//PLAGL1//CNOT11//CNOT8//TAOK3//SDCCAG8//DYNC1H1//PSMB5//HECW2//RPS27L//RBL1//
GO:0019886	antigen processing and presentation of exogenous peptide antigen via MHC class II	Biological process	4	99	262	18866	2.90939933688025	0.0492186447167676	0.600059435329296	1.30787034918935	0.0152671755725191	IFI30//DYNC1H1//DNM2//CANX//
