# Supplementary material for: Differentially Expressed Circular RNAs and Their Therapeutic Mechanism in Non-segmental Vitiligo Patients Treated With Methylprednisolone
Source: Front Med (Lausanne). 2022 May 16;9:839066. doi: 10.3389/fmed.2022.839066 (PMC9149005; doi:10.3389/fmed.2022.839066)
Supplement: Supplementary file 1 [file Data_Sheet_1.ZIP › Additional files/GO Analysis Report/GO_GC_vs_control_down/CC_result(Human).xls]

## Sheet: CC
#Column "GO.ID" stands for the ID of gene ontology term
#Column "Term" stands for the name of gene ontology term
#Column "Ontology" stands for the ontology of GOID belongs to
#Column "Count" stands for the number of DE genes associated with the listed GOID
#Column "Pop.Hits" stands for the number of background population genes associated with the listed GOID
#Column "List.Total" stands for the total number of DE genes
#Column "Pop.Total" stands for the total number of background population genes
#Column "Fold.Enrichment" stands for the Fold Enrichment value of the GOID, it equals (Count/Pop.Hits)/(List.Total/Pop.Total)
#Column "Pvalue" stands for the significance testing value of the GOID
#Column "FDR" stands for the false discovery rate of the GOID, using Benjamini & Hochberg (1995) method
#Column "Enrichment.Score" stands for the Enrichment Score value of the GOID, it equals (-log10(Pvalue))
#Column "Gene.Ratio" stands for the Gene Ratio value genes associated with the GOID, it equals (Count/List.Total)
#Column "GENES" stands for the DE genes associated with the GOID
GO.ID	Term	Ontology	Count	Pop.Hits	List.Total	Pop.Total	Fold.Enrichment	Pvalue	FDR	Enrichment.Score	Gene.Ratio	GENES
GO:0005829	cytosol	Cellular component	127	5213	268	19559	1.77798	2.16235e-13	1.88341e-10	12.6651	0.473881	HBG2//RPL13A//RPL18A//RPL37A//LARP4//RPS27L//RPS14//HUWE1//IFI30//DDX17//IGF2BP3//SDCCAG8//TUBGCP2//FAF1//GABARAP//OSBPL10//CCDC124//CRAT//TTLL11//DENND5B//DCTD//DDX6//DYNC1H1//DNM2//DOCK1//DOCK2//MORC2//HABP4//PHLPP2//PDS5B//SMG1//FLNB//FAM120A//ARL6IP1//TBC1D1//NEDD4L//AHCYL2//PIP5K1C//SIRT5//GAPDH//LSM14A//WSB1//TIAM2//LATS2//GDI2//SESN1//GCLM//GNAI2//GNB1//GSK3B//HK1//IFI16//KPNB1//KPNA5//KRT…
GO:0005622	intracellular	Cellular component	251	15166	268	19559	1.20785	5.4845e-13	2.3885e-10	12.2609	0.936567	NRIP1//NCOR2//TRRAP//TADA2A//TMEM59//HUWE1//GABARAP//DNM2//ZDHHC17//PITPNB//GALNT1//RAB11FIP5//MIA3//TRAPPC4//GALNT7//GOLPH3L//RAB2A//TMF1//TERF2IP//RABL2B//HOOK3//RPN2//PSMB5//CTCF//PDS5B//RANGAP1//NAT10//RBL1//SRPK2//FANK1//TCFL5//DDX11//RBPJ//MEIS1//NASP//NFATC2//THAP4//RFX2//ACTB//BACH2//NPAS3//SPI1//NR2C2//KLF11//ENC1//KLF7//ZNF646//DDX6//MORC2//TUBGCP2//LATS2//CSPP1//LSM14A//CAPRIN1//CNOT8/…
GO:0043226	organelle	Cellular component	243	14482	268	19559	1.22459	4.81143e-12	1.39692e-09	11.3177	0.906716	NRIP1//NCOR2//TRRAP//TADA2A//TMEM59//HUWE1//GABARAP//DNM2//ZDHHC17//PITPNB//GALNT1//RAB11FIP5//MIA3//TRAPPC4//GALNT7//GOLPH3L//RAB2A//TMF1//TERF2IP//RABL2B//HOOK3//RPN2//CTCF//PDS5B//RANGAP1//NAT10//RBL1//SRPK2//FANK1//TCFL5//DDX11//RBPJ//MEIS1//NASP//NFATC2//THAP4//RFX2//ACTB//BACH2//NPAS3//SPI1//NR2C2//KLF11//ENC1//KLF7//ZNF646//DDX6//MORC2//TUBGCP2//LATS2//CSPP1//LSM14A//CAPRIN1//CNOT8//PUM1//…
GO:0005737	cytoplasm	Cellular component	211	11620	268	19559	1.32522	1.14267e-11	2.48816e-09	10.9421	0.787313	TMEM59//HUWE1//GABARAP//DNM2//ZDHHC17//PITPNB//GALNT1//RAB11FIP5//MIA3//TRAPPC4//GALNT7//GOLPH3L//RAB2A//TMF1//RPN2//DDX6//LSM14A//CAPRIN1//CNOT8//PUM1//SPAG9//PITRM1//COX6B1//CRAT//CYP24A1//SIRT5//MTO1//COQ2//GSK3B//HK1//CHCHD10//PCCB//ACP6//TTC19//AMBRA1//BCKDHA//SLIT3//VDAC3//MYO19//NDUFB2//IFI30//LDLR//SIAE//PPT1//ANKRD27//SLC15A4//GNAI1//GNB1//ITFG2//ABCD4//SLC3A2//GPR137B//TFRC//CLN6//WDFY1…
GO:0043229	intracellular organelle	Cellular component	227	13340	268	19559	1.24189	4.02614e-10	7.01353e-08	9.39511	0.847015	NRIP1//NCOR2//TRRAP//TADA2A//TMEM59//HUWE1//GABARAP//DNM2//ZDHHC17//PITPNB//GALNT1//RAB11FIP5//MIA3//TRAPPC4//GALNT7//GOLPH3L//RAB2A//TMF1//TERF2IP//RABL2B//HOOK3//RPN2//CTCF//PDS5B//RANGAP1//NAT10//RBL1//SRPK2//FANK1//TCFL5//DDX11//RBPJ//MEIS1//NASP//NFATC2//THAP4//RFX2//ACTB//BACH2//NPAS3//SPI1//NR2C2//KLF11//ENC1//KLF7//ZNF646//DDX6//MORC2//TUBGCP2//LATS2//CSPP1//LSM14A//CAPRIN1//CNOT8//PUM1//…
GO:0043228	non-membrane-bounded organelle	Cellular component	118	5784	268	19559	1.4889	3.15147e-07	4.40647e-05	6.50149	0.440299	TERF2IP//RABL2B//HOOK3//CTCF//PDS5B//RANGAP1//NAT10//RBL1//SRPK2//FANK1//TCFL5//DDX11//RBPJ//MEIS1//NASP//NFATC2//THAP4//RFX2//ACTB//BACH2//NPAS3//SPI1//NR2C2//NRIP1//KLF11//ENC1//KLF7//NCOR2//ZNF646//DDX6//MORC2//TRRAP//TUBGCP2//LATS2//CSPP1//LSM14A//CAPRIN1//CNOT8//PUM1//SESN1//FBLIM1//FLNB//MYH9//SH3PXD2B//LPXN//WDR1//SETD2//TADA2A//TRIM24//RCL1//DDX17//PRDM5//HABP4//RPL13A//IFI16//MDM2//NF1//…
GO:0043227	membrane-bounded organelle	Cellular component	219	13330	268	19559	1.19902	3.54136e-07	4.40647e-05	6.45083	0.817164	NRIP1//NCOR2//TRRAP//TADA2A//TMEM59//HUWE1//GABARAP//DNM2//ZDHHC17//PITPNB//GALNT1//RAB11FIP5//MIA3//TRAPPC4//GALNT7//GOLPH3L//RAB2A//TMF1//TERF2IP//RPN2//NAT10//CTCF//TCFL5//DDX11//RBPJ//MEIS1//NASP//NFATC2//THAP4//RFX2//ACTB//BACH2//NPAS3//SPI1//NR2C2//KLF11//ENC1//KLF7//ZNF646//SESN1//FBLIM1//SPAG9//DDX17//IGF2BP3//PRDM5//FAF1//AGAP1//CLK1//ZNF483//DDX6//DYRK1A//EYA3//ZNF652//MORC2//HABP4//SCM…
GO:0043232	intracellular non-membrane-bounded organelle	Cellular component	117	5775	268	19559	1.47858	5.51416e-07	5.92291e-05	6.25852	0.436567	TERF2IP//RABL2B//HOOK3//CTCF//PDS5B//RANGAP1//NAT10//RBL1//SRPK2//FANK1//TCFL5//DDX11//RBPJ//MEIS1//NASP//NFATC2//THAP4//RFX2//ACTB//BACH2//NPAS3//SPI1//NR2C2//NRIP1//KLF11//ENC1//KLF7//NCOR2//ZNF646//DDX6//MORC2//TRRAP//TUBGCP2//LATS2//CSPP1//LSM14A//CAPRIN1//CNOT8//PUM1//SESN1//FBLIM1//FLNB//MYH9//SH3PXD2B//LPXN//WDR1//SETD2//TADA2A//TRIM24//RCL1//DDX17//PRDM5//HABP4//RPL13A//IFI16//MDM2//NF1//…
GO:0043231	intracellular membrane-bounded organelle	Cellular component	196	11502	268	19559	1.24364	6.12011e-07	5.92291e-05	6.21324	0.731343	NRIP1//NCOR2//TRRAP//TADA2A//TMEM59//HUWE1//GABARAP//DNM2//ZDHHC17//PITPNB//GALNT1//RAB11FIP5//MIA3//TRAPPC4//GALNT7//GOLPH3L//RAB2A//TMF1//TERF2IP//RPN2//NAT10//CTCF//TCFL5//DDX11//RBPJ//MEIS1//NASP//NFATC2//THAP4//RFX2//ACTB//BACH2//NPAS3//SPI1//NR2C2//KLF11//ENC1//KLF7//ZNF646//SESN1//FBLIM1//DDX17//IGF2BP3//PRDM5//FAF1//AGAP1//CLK1//ZNF483//DDX6//DYRK1A//EYA3//ZNF652//MORC2//HABP4//SCMH1//PHL…
GO:0005856	cytoskeleton	Cellular component	57	2268	268	19559	1.83419	3.7793e-06	0.000329177	5.42259	0.212687	RABL2B//HOOK3//TUBGCP2//DDX11//LATS2//CSPP1//DDX6//FLNB//MYH9//FBLIM1//SH3PXD2B//LPXN//WDR1//SDCCAG8//DYNC1H1//DNM2//EYA3//GNAI1//GNAI2//GSK3B//TTC19//PSMB5//DYNLRB1//NEK9//PDE4DIP//CEP83//STARD9//CCDC124//KLHL21//TUBA1B//GABARAP//TTLL11//IFFO1//KRT17//MYO9B//ACTB//RCSD1//AMBRA1//CORO1C//OPHN1//MYO19//GAPDH//CCSER2//RAB11FIP5//SPAG9//EVC//FANK1//HECW2//RANGAP1//RNF4//OSBPL10//DOCK2//DYRK1A//TBCEL…
GO:0005925	focal adhesion	Cellular component	18	415	268	19559	3.16546	1.83002e-05	0.00144904	4.73754	0.0671642	DNM2//NFASC//FLNB//PIP5K1C//RPL13A//CORO1C//GDI2//ICAM1//MYH9//PCBP2//PI4KA//FBLIM1//ACTB//RPL37A//RPS14//CD99L2//KLF11//LPXN
GO:0005654	nucleoplasm	Cellular component	83	3978	268	19559	1.52274	2.30906e-05	0.00157936	4.63656	0.309701	NRIP1//NCOR2//TRRAP//TADA2A//FIP1L1//AFF3//HABP4//PRDM5//MDM2//PLAGL1//TERF2IP//SAGE1//RNF4//KLF11//RNF111//DDX17//POLI//DOCK1//DYRK1A//IFI16//CDC40//FAM193B//ALKBH5//SRPK2//FTO//LPXN//ACTB//TEX10//HUWE1//RCL1//CTCF//TUBGCP2//FAF1//CYP24A1//DDX11//EYA3//MORC2//SCMH1//PDS5B//SMG1//NEDD4L//PIP5K1C//SESN1//GNAI2//SETD2//GSK3B//BRF1//RBPJ//KPNB1//KPNA5//MCC//NASP//NFATC2//PCBP2//SIRT6//RNF216//NAT10/…
GO:0030055	cell-substrate junction	Cellular component	18	423	268	19559	3.10559	2.35725e-05	0.00157936	4.62759	0.0671642	DNM2//NFASC//FLNB//PIP5K1C//RPL13A//CORO1C//GDI2//ICAM1//MYH9//PCBP2//PI4KA//FBLIM1//ACTB//RPL37A//RPS14//CD99L2//KLF11//LPXN
GO:0005815	microtubule organizing center	Cellular component	26	784	268	19559	2.4203	3.09652e-05	0.00192648	4.50913	0.0970149	RABL2B//HOOK3//TUBGCP2//SDCCAG8//DDX11//DYNC1H1//DNM2//EYA3//GNAI1//GNAI2//GSK3B//TTC19//PSMB5//CSPP1//DYNLRB1//NEK9//PDE4DIP//CEP83//STARD9//RAB11FIP5//LATS2//SPAG9//TTLL11//EVC//FANK1//CCDC124
GO:0015630	microtubule cytoskeleton	Cellular component	35	1258	268	19559	2.03048	5.20024e-05	0.00301961	4.28398	0.130597	RABL2B//HOOK3//TUBGCP2//DDX11//LATS2//CSPP1//SDCCAG8//DYNC1H1//DNM2//EYA3//GNAI1//GNAI2//GSK3B//TTC19//PSMB5//DYNLRB1//NEK9//PDE4DIP//CEP83//STARD9//CCDC124//MYH9//KLHL21//TUBA1B//GABARAP//TTLL11//RAB11FIP5//SPAG9//EVC//FANK1//HECW2//RANGAP1//RNF4//GAPDH//CCSER2
GO:0005634	nucleus	Cellular component	142	8076	268	19559	1.28323	6.65035e-05	0.00353397	4.17716	0.529851	NRIP1//NCOR2//TRRAP//TADA2A//TERF2IP//NAT10//CTCF//TCFL5//DDX11//RBPJ//MEIS1//NASP//NFATC2//THAP4//RFX2//ACTB//BACH2//NPAS3//SPI1//NR2C2//KLF11//ENC1//KLF7//ZNF646//SESN1//FBLIM1//FAF1//KPNB1//RANGAP1//NUP155//TMEM120B//TRA2B//CCAR1//RANBP17//HUWE1//RCL1//DDX17//TUBGCP2//PRDM5//POLI//CYP24A1//DOCK1//DYRK1A//EYA3//MORC2//HABP4//SCMH1//PDS5B//SMG1//NEDD4L//PIP5K1C//GNAI2//SETD2//GSK3B//BRF1//IFI16/…
GO:0010494	cytoplasmic stress granule	Cellular component	7	74	268	19559	6.90364	6.89752e-05	0.00353397	4.16131	0.0261194	LARP4//DDX6//HABP4//LSM14A//KPNB1//CAPRIN1//PUM1
GO:0036464	cytoplasmic ribonucleoprotein granule	Cellular component	12	233	268	19559	3.7587	9.4289e-05	0.00456254	4.02554	0.0447761	DDX6//LSM14A//CAPRIN1//CNOT8//PUM1//LARP4//HABP4//KPNB1//POLI//MCC//PARD3//ACTB
GO:0035770	ribonucleoprotein granule	Cellular component	12	243	268	19559	3.60402	0.00014008	0.00642154	3.85363	0.0447761	DDX6//LSM14A//CAPRIN1//CNOT8//PUM1//LARP4//HABP4//KPNB1//POLI//MCC//PARD3//ACTB
GO:0005813	centrosome	Cellular component	20	583	268	19559	2.50365	0.000167315	0.00728658	3.77646	0.0746269	RABL2B//HOOK3//SDCCAG8//RAB11FIP5//LATS2//SPAG9//TUBGCP2//DDX11//DYNC1H1//DNM2//EYA3//GNAI1//GNAI2//GSK3B//TTC19//PSMB5//CSPP1//DYNLRB1//NEK9//PDE4DIP
GO:0005773	vacuole	Cellular component	23	801	268	19559	2.09559	0.000698841	0.0289853	3.15562	0.0858209	GABARAP//RPN2//IFI30//LDLR//SIAE//PPT1//ANKRD27//TMEM59//SLC15A4//GNAI1//GNB1//ITFG2//ABCD4//RAB2A//SLC3A2//GPR137B//SPAG9//ATP6V0B//AMBRA1//ATP8A1//DYNC1H1//GDI2//PRSS57
GO:0016604	nuclear body	Cellular component	23	810	268	19559	2.07231	0.000812313	0.0311272	3.09028	0.0858209	HABP4//RNF111//RNF4//DDX17//POLI//DOCK1//DYRK1A//IFI16//CDC40//FAM193B//ALKBH5//SRPK2//FTO//NRIP1//LPXN//PRDM5//AFF3//MDM2//PLAGL1//TERF2IP//SAGE1//KLF11//NCOR2
GO:0030054	cell junction	Cellular component	46	2093	268	19559	1.60399	0.000841512	0.0311272	3.07494	0.171642	SDCCAG8//PARD3//ACTB//WDR1//PIP5K1C//MYH9//BMPR2//CD99L2//STRN//DNM2//NFASC//FLNB//RPL13A//CORO1C//GDI2//ICAM1//PCBP2//PI4KA//FBLIM1//RPL37A//RPS14//KLF11//LPXN//TRAPPC4//PPT1//PRR12//BCR//RPL18A//ATP8A1//ZDHHC17//OPHN1//CANX//GABARAP//TIAM2//GNAI2//GNB1//CAPRIN1//MDM2//VDAC3//RNF216//AKAP7//NF1//GSK3B//IFI30//SH3PXD2B//SLC3A2
GO:0005774	vacuolar membrane	Cellular component	15	427	268	19559	2.56375	0.000857695	0.0311272	3.06667	0.0559701	GABARAP//RPN2//SLC15A4//GNAI1//GNB1//ITFG2//ABCD4//RAB2A//SLC3A2//GPR137B//SPAG9//TMEM59//ATP8A1//LDLR//ATP6V0B
GO:0032991	protein-containing complex	Cellular component	99	5501	268	19559	1.31343	0.00100108	0.0348776	2.99953	0.369403	NRIP1//NCOR2//TRRAP//TADA2A//BRF1//GTF3C5//PSMB5//TERF2IP//TUBGCP2//RBPJ//THBS1//COL6A2//KPNB1//RANGAP1//RANBP17//EYA3//MEIS1//NFATC2//RBL1//SPI1//TRA2B//NAT10//NDUFB2//ARL6IP1//HBG2//GNAI1//GNAI2//GNB1//LARP4//FIP1L1//DYNC1H1//DYNLRB1//GABARAP//PDE4D//BCKDHA//PHKG1//AFF3//MYH9//RPN1//RPN2//RPL13A//DDX6//MYO9B//MYO19//CORO1C//GCLM//RPL18A//RPL37A//RPS27L//RPS14//TRAPPC4//CNOT11//CNOT8//AP3S1//RPP…
GO:0099080	supramolecular complex	Cellular component	32	1312	268	19559	1.78003	0.00110061	0.0368111	2.95837	0.119403	RANGAP1//DDX6//LSM14A//CAPRIN1//CNOT8//PUM1//KLHL21//TUBA1B//GABARAP//TTLL11//DYNC1H1//DNM2//CSPP1//DYNLRB1//HOOK3//TUBGCP2//IFFO1//KRT17//MYO9B//ACTB//RCSD1//LARP4//HABP4//KPNB1//PDE4DIP//CORO1C//FLNB//POLI//MCC//PARD3//MYH9//RNF4
GO:0070161	anchoring junction	Cellular component	23	831	268	19559	2.01994	0.0011411	0.0368111	2.94268	0.0858209	SDCCAG8//PARD3//ACTB//WDR1//PIP5K1C//MYH9//BMPR2//CD99L2//STRN//DNM2//NFASC//FLNB//RPL13A//CORO1C//GDI2//ICAM1//PCBP2//PI4KA//FBLIM1//RPL37A//RPS14//KLF11//LPXN
GO:0031974	membrane-enclosed lumen	Cellular component	114	6574	268	19559	1.26557	0.00134017	0.0389097	2.87284	0.425373	NRIP1//NCOR2//TRRAP//TADA2A//TERF2IP//NAT10//CTCF//TCFL5//DDX11//RBPJ//MEIS1//NASP//NFATC2//THAP4//RFX2//ACTB//BACH2//NPAS3//SPI1//NR2C2//KLF11//ENC1//KLF7//ZNF646//SESN1//FBLIM1//CCAR1//HUWE1//RCL1//DDX17//TUBGCP2//PRDM5//FAF1//POLI//CYP24A1//DOCK1//DYRK1A//EYA3//MORC2//HABP4//SCMH1//PDS5B//SMG1//NEDD4L//PIP5K1C//GNAI2//SETD2//GSK3B//BRF1//IFI16//KPNB1//KPNA5//AFF3//MCC//MDM2//PCBP2//CDC40//SIRT…
GO:0043233	organelle lumen	Cellular component	114	6574	268	19559	1.26557	0.00134017	0.0389097	2.87284	0.425373	NRIP1//NCOR2//TRRAP//TADA2A//TERF2IP//NAT10//CTCF//TCFL5//DDX11//RBPJ//MEIS1//NASP//NFATC2//THAP4//RFX2//ACTB//BACH2//NPAS3//SPI1//NR2C2//KLF11//ENC1//KLF7//ZNF646//SESN1//FBLIM1//CCAR1//HUWE1//RCL1//DDX17//TUBGCP2//PRDM5//FAF1//POLI//CYP24A1//DOCK1//DYRK1A//EYA3//MORC2//HABP4//SCMH1//PDS5B//SMG1//NEDD4L//PIP5K1C//GNAI2//SETD2//GSK3B//BRF1//IFI16//KPNB1//KPNA5//AFF3//MCC//MDM2//PCBP2//CDC40//SIRT…
GO:0070013	intracellular organelle lumen	Cellular component	114	6574	268	19559	1.26557	0.00134017	0.0389097	2.87284	0.425373	NRIP1//NCOR2//TRRAP//TADA2A//TERF2IP//NAT10//CTCF//TCFL5//DDX11//RBPJ//MEIS1//NASP//NFATC2//THAP4//RFX2//ACTB//BACH2//NPAS3//SPI1//NR2C2//KLF11//ENC1//KLF7//ZNF646//SESN1//FBLIM1//CCAR1//HUWE1//RCL1//DDX17//TUBGCP2//PRDM5//FAF1//POLI//CYP24A1//DOCK1//DYRK1A//EYA3//MORC2//HABP4//SCMH1//PDS5B//SMG1//NEDD4L//PIP5K1C//GNAI2//SETD2//GSK3B//BRF1//IFI16//KPNB1//KPNA5//AFF3//MCC//MDM2//PCBP2//CDC40//SIRT…
GO:0070062	extracellular exosome	Cellular component	46	2167	268	19559	1.54921	0.00171808	0.0465303	2.76496	0.171642	CCDC180//HUWE1//ATP8A1//COL6A2//DDX11//DYNC1H1//DNM2//DOCK2//EFEMP1//FLNB//NEDD4L//GAPDH//TIAM2//GDI2//GNAI1//GNAI2//GNB1//ICAM1//KPNB1//MDH1//MYH9//NID1//PCBP2//GALNT7//PI4KA//PLCG2//SIAE//PPT1//PSMB5//PTPRG//RAB2A//ACTB//PAPPA2//BCR//RPL37A//RPS14//SLC3A2//TFRC//THBS1//UGP2//VDAC3//DDR1//CANX//SPAG9//TMEM59//WDR1
GO:0031981	nuclear lumen	Cellular component	97	5457	268	19559	1.29727	0.00178484	0.0465303	2.7484	0.36194	NRIP1//NCOR2//TRRAP//TADA2A//TERF2IP//NAT10//CTCF//TCFL5//DDX11//RBPJ//MEIS1//NASP//NFATC2//THAP4//RFX2//ACTB//BACH2//NPAS3//SPI1//NR2C2//KLF11//ENC1//KLF7//ZNF646//SESN1//FBLIM1//HUWE1//RCL1//DDX17//TUBGCP2//PRDM5//FAF1//POLI//CYP24A1//DOCK1//DYRK1A//EYA3//MORC2//HABP4//SCMH1//PDS5B//SMG1//NEDD4L//PIP5K1C//GNAI2//SETD2//GSK3B//BRF1//IFI16//KPNB1//KPNA5//AFF3//MCC//MDM2//PCBP2//CDC40//SIRT6//PLAG…
GO:0000323	lytic vacuole	Cellular component	20	706	268	19559	2.06746	0.00181634	0.0465303	2.7408	0.0746269	IFI30//GABARAP//LDLR//SIAE//PPT1//ANKRD27//TMEM59//SLC15A4//GNAI1//GNB1//ITFG2//ABCD4//RAB2A//SLC3A2//GPR137B//SPAG9//ATP8A1//DYNC1H1//GDI2//PRSS57
GO:0005764	lysosome	Cellular component	20	706	268	19559	2.06746	0.00181634	0.0465303	2.7408	0.0746269	SLC15A4//GNAI1//GNB1//ITFG2//ABCD4//RAB2A//SLC3A2//GPR137B//SPAG9//TMEM59//ATP8A1//DYNC1H1//GDI2//PRSS57//LDLR//IFI30//PPT1//GABARAP//SIAE//ANKRD27
GO:0042470	melanosome	Cellular component	6	105	268	19559	4.17036	0.00324996	0.0786309	2.48812	0.0223881	RAB2A//RPN1//SLC3A2//TFRC//CANX//ANKRD27
GO:0048770	pigment granule	Cellular component	6	105	268	19559	4.17036	0.00324996	0.0786309	2.48812	0.0223881	RAB2A//RPN1//SLC3A2//TFRC//CANX//ANKRD27
GO:0031090	organelle membrane	Cellular component	67	3571	268	19559	1.36929	0.00344374	0.0810675	2.46297	0.25	HUWE1//GABARAP//DNM2//ZDHHC17//PITPNB//GALNT1//RAB11FIP5//MIA3//TRAPPC4//GALNT7//GOLPH3L//RAB2A//TMF1//TMEM59//RPN2//TMEM120B//TRA2B//CYP24A1//HK1//AMBRA1//VDAC3//MYO19//COX6B1//CRAT//SIRT5//COQ2//NDUFB2//TTC19//SLC15A4//GNAI1//GNB1//ITFG2//ABCD4//SLC3A2//GPR137B//SPAG9//ATP6V0B//ARL6IP1//MBOAT2//NOMO1//CLN6//ATP13A1//RPN1//ELOVL6//CANX//PLEKHM2//PIP5K1C//CORO1C//LDLR//TFRC//ATP8A1//RPH3AL//AP3S1…
GO:0016607	nuclear speck	Cellular component	13	401	268	19559	2.36598	0.00372829	0.0854564	2.42849	0.0485075	DDX17//POLI//DOCK1//DYRK1A//HABP4//IFI16//CDC40//FAM193B//ALKBH5//SRPK2//FTO//NRIP1//LPXN
GO:0042995	cell projection	Cellular component	47	2321	268	19559	1.47786	0.00387232	0.0864818	2.41203	0.175373	DDX6//MYH9//PIP5K1C//TTLL11//EVC//DYNLRB1//FANK1//GABARAP//AMBRA1//DNM2//CORO1C//TIAM2//CAPRIN1//MCC//ACTB//DYNC1H1//DYRK1A//GSK3B//NF1//PPT1//BCR//CANX//NFASC//GNAI2//GNB1//TRAPPC4//RANGAP1//BMPR2//STRN//CFAP44//PARD3//SDCCAG8//RABL2B//PHLPP2//FLNB//AHCYL2//PRR12//ANKRD27//OPHN1//MOB2//CEP83//AP3S1//ZDHHC17//SH3PXD2B//TRIO//LPXN//WDR1
GO:0098805	whole membrane	Cellular component	37	1721	268	19559	1.56904	0.00408655	0.086846	2.38864	0.13806	GABARAP//RPN2//CYP24A1//RAB11FIP5//HK1//AMBRA1//VDAC3//MYO19//SLC15A4//GNAI1//GNB1//ITFG2//ABCD4//RAB2A//SLC3A2//GPR137B//SPAG9//TMEM59//ATP6V0B//BMPR2//PLEKHM2//PIP5K1C//CORO1C//LDLR//TFRC//ATP8A1//RPH3AL//ZDHHC17//PI4KA//DNM2//MDM2//TUBA1B//GNAI2//ICAM1//CLN6//PPT1//NFASC
GO:0022626	cytosolic ribosome	Cellular component	6	110	268	19559	3.9808	0.00408804	0.086846	2.38848	0.0223881	RPL13A//RPL18A//RPL37A//LARP4//RPS27L//RPS14
GO:1903561	extracellular vesicle	Cellular component	46	2289	268	19559	1.46664	0.00493407	0.101566	2.30679	0.171642	CCDC180//HUWE1//ATP8A1//COL6A2//DDX11//DYNC1H1//DNM2//DOCK2//EFEMP1//FLNB//NEDD4L//GAPDH//TIAM2//GDI2//GNAI1//GNAI2//GNB1//ICAM1//KPNB1//MDH1//MYH9//NID1//PCBP2//GALNT7//PI4KA//PLCG2//SIAE//PPT1//PSMB5//PTPRG//RAB2A//ACTB//PAPPA2//BCR//RPL37A//RPS14//SLC3A2//TFRC//THBS1//UGP2//VDAC3//DDR1//CANX//SPAG9//TMEM59//WDR1
GO:0043230	extracellular organelle	Cellular component	46	2291	268	19559	1.46536	0.00501418	0.101566	2.2998	0.171642	CCDC180//HUWE1//ATP8A1//COL6A2//DDX11//DYNC1H1//DNM2//DOCK2//EFEMP1//FLNB//NEDD4L//GAPDH//TIAM2//GDI2//GNAI1//GNAI2//GNB1//ICAM1//KPNB1//MDH1//MYH9//NID1//PCBP2//GALNT7//PI4KA//PLCG2//SIAE//PPT1//PSMB5//PTPRG//RAB2A//ACTB//PAPPA2//BCR//RPL37A//RPS14//SLC3A2//TFRC//THBS1//UGP2//VDAC3//DDR1//CANX//SPAG9//TMEM59//WDR1
GO:0005765	lysosomal membrane	Cellular component	12	375	268	19559	2.3354	0.00579408	0.112148	2.23702	0.0447761	ATP8A1//LDLR//SLC15A4//GNAI1//GNB1//ITFG2//ABCD4//RAB2A//SLC3A2//GPR137B//SPAG9//TMEM59
GO:0098852	lytic vacuole membrane	Cellular component	12	375	268	19559	2.3354	0.00579408	0.112148	2.23702	0.0447761	SLC15A4//GNAI1//GNB1//ITFG2//ABCD4//RAB2A//SLC3A2//GPR137B//SPAG9//TMEM59//ATP8A1//LDLR
GO:0002102	podosome	Cellular component	3	29	268	19559	7.54979	0.00714381	0.134145	2.14607	0.011194	SH3PXD2B//LPXN//WDR1
GO:0000932	P-body	Cellular component	5	88	268	19559	4.14667	0.0072386	0.134145	2.14035	0.0186567	DDX6//LSM14A//CAPRIN1//CNOT8//PUM1
GO:0036477	somatodendritic compartment	Cellular component	21	859	268	19559	1.78418	0.00767317	0.139151	2.11503	0.0783582	DYRK1A//NFASC//GNAI2//GNB1//GSK3B//CAPRIN1//NF1//TRAPPC4//PPT1//RANGAP1//BMPR2//STRN//CANX//FLNB//PARD3//ENC1//DNM2//OPHN1//BCR//TIAM2//LDLR
GO:0098843	postsynaptic endocytic zone	Cellular component	2	10	268	19559	14.5963	0.00782823	0.139151	2.10634	0.00746269	DNM2//RNF216
GO:0098588	bounding membrane of organelle	Cellular component	42	2121	268	19559	1.44518	0.00927144	0.161508	2.03285	0.156716	HUWE1//GABARAP//DNM2//ZDHHC17//PITPNB//GALNT1//RAB11FIP5//MIA3//TRAPPC4//GALNT7//GOLPH3L//RAB2A//TMF1//TMEM59//RPN2//CYP24A1//HK1//AMBRA1//VDAC3//MYO19//SLC15A4//GNAI1//GNB1//ITFG2//ABCD4//SLC3A2//GPR137B//SPAG9//ATP6V0B//ARL6IP1//PLEKHM2//PIP5K1C//CORO1C//LDLR//TFRC//ATP8A1//RPH3AL//PI4KA//MDM2//PHLPP2//EVC//NFASC
GO:0005938	cell cortex	Cellular component	10	305	268	19559	2.39283	0.00965296	0.164857	2.01534	0.0373134	MYH9//ACTB//WDR1//GNAI1//DYNC1H1//FLNB//CORO1C//FRYL//MYO9B//PARD3
GO:0034451	centriolar satellite	Cellular component	5	95	268	19559	3.84112	0.00991495	0.166075	2.00371	0.0186567	SDCCAG8//RAB11FIP5//LATS2//HOOK3//SPAG9
GO:0030425	dendrite	Cellular component	16	613	268	19559	1.9049	0.0107133	0.172307	1.97008	0.0597015	CANX//DNM2//OPHN1//BCR//STRN//DYRK1A//NFASC//GNAI2//GNB1//GSK3B//CAPRIN1//NF1//TRAPPC4//PPT1//RANGAP1//BMPR2
GO:0097447	dendritic tree	Cellular component	16	615	268	19559	1.8987	0.0110247	0.172307	1.95763	0.0597015	DYRK1A//NFASC//GNAI2//GNB1//GSK3B//CAPRIN1//NF1//TRAPPC4//PPT1//RANGAP1//BMPR2//STRN//CANX//DNM2//OPHN1//BCR
GO:0005834	heterotrimeric G-protein complex	Cellular component	3	34	268	19559	6.43953	0.0111272	0.172307	1.95361	0.011194	GNAI1//GNAI2//GNB1
GO:1905360	GTPase complex	Cellular component	3	34	268	19559	6.43953	0.0111272	0.172307	1.95361	0.011194	GNAI1//GNAI2//GNB1
GO:0031932	TORC2 complex	Cellular component	2	12	268	19559	12.1636	0.0112761	0.172307	1.94784	0.00746269	SMG1//SESN1
GO:0045202	synapse	Cellular component	29	1357	268	19559	1.55966	0.011635	0.174725	1.93423	0.108209	TRAPPC4//PPT1//DNM2//PRR12//BCR//RPL18A//RPS14//BMPR2//STRN//ATP8A1//MYH9//ZDHHC17//OPHN1//CANX//ACTB//RNF216//AKAP7//PIP5K1C//NF1//GSK3B//GABARAP//CORO1C//TIAM2//GDI2//GNAI2//GNB1//CAPRIN1//MDM2//VDAC3
GO:0030496	midbody	Cellular component	7	182	268	19559	2.80697	0.0129207	0.185534	1.88872	0.0261194	CCDC124//DDX11//DNM2//GNAI1//GNAI2//TTC19//NAT10
GO:0001931	uropod	Cellular component	2	13	268	19559	11.2279	0.0132068	0.185534	1.8792	0.00746269	PIP5K1C//MYH9
GO:0008250	oligosaccharyltransferase complex	Cellular component	2	13	268	19559	11.2279	0.0132068	0.185534	1.8792	0.00746269	RPN1//RPN2
GO:0031254	cell trailing edge	Cellular component	2	13	268	19559	11.2279	0.0132068	0.185534	1.8792	0.00746269	PIP5K1C//MYH9
GO:1990904	ribonucleoprotein complex	Cellular component	18	744	268	19559	1.76568	0.014443	0.199681	1.84034	0.0671642	TRA2B//NAT10//LARP4//RPL13A//DDX6//RPL18A//RPL37A//RPS27L//RPS14//RPPH1//NOL10//CDC40//LSM14A//DDX17//DYRK1A//GAPDH//NFATC2//ACTB
GO:0038201	TOR complex	Cellular component	2	15	268	19559	9.73085	0.0174615	0.237248	1.75792	0.00746269	SMG1//SESN1
GO:0099512	supramolecular fiber	Cellular component	22	989	268	19559	1.62345	0.0177051	0.237248	1.7519	0.0820896	DDX6//KLHL21//TUBA1B//GABARAP//TTLL11//DYNC1H1//DNM2//CSPP1//DYNLRB1//HOOK3//TUBGCP2//IFFO1//KRT17//MYO9B//ACTB//RCSD1//PDE4DIP//HABP4//CORO1C//FLNB//MYH9//RNF4
GO:0120025	plasma membrane bounded cell projection	Cellular component	42	2221	268	19559	1.38011	0.0191641	0.249786	1.71751	0.156716	DDX6//MYH9//PIP5K1C//TTLL11//EVC//DYNLRB1//FANK1//GABARAP//AMBRA1//DNM2//CORO1C//TIAM2//CAPRIN1//MCC//ACTB//DYNC1H1//DYRK1A//GSK3B//NF1//PPT1//BCR//CANX//NFASC//GNAI2//GNB1//TRAPPC4//RANGAP1//BMPR2//STRN//CFAP44//PARD3//SDCCAG8//RABL2B//PHLPP2//FLNB//AHCYL2//PRR12//ANKRD27//OPHN1//MOB2//CEP83//AP3S1
GO:0099081	supramolecular polymer	Cellular component	22	997	268	19559	1.61042	0.0192143	0.249786	1.71638	0.0820896	DDX6//KLHL21//TUBA1B//GABARAP//TTLL11//DYNC1H1//DNM2//CSPP1//DYNLRB1//HOOK3//TUBGCP2//IFFO1//KRT17//MYO9B//ACTB//RCSD1//PDE4DIP//HABP4//CORO1C//FLNB//MYH9//RNF4
GO:0030014	CCR4-NOT complex	Cellular component	2	16	268	19559	9.12267	0.0197777	0.253329	1.70382	0.00746269	CNOT8//CNOT11
GO:0043005	neuron projection	Cellular component	28	1367	268	19559	1.49486	0.0216848	0.272521	1.66385	0.104478	DNM2//DYRK1A//GSK3B//NF1//PPT1//ACTB//BCR//CANX//NFASC//GNAI2//GNB1//CAPRIN1//TRAPPC4//RANGAP1//BMPR2//STRN//TIAM2//PARD3//PHLPP2//OPHN1//MOB2//SDCCAG8//AP3S1//DYNC1H1//FLNB//AHCYL2//PRR12//ANKRD27
GO:0042622	photoreceptor outer segment membrane	Cellular component	2	17	268	19559	8.58604	0.0222147	0.272521	1.65336	0.00746269	PHLPP2//GNB1
GO:0099092	postsynaptic density, intracellular component	Cellular component	2	17	268	19559	8.58604	0.0222147	0.272521	1.65336	0.00746269	DNM2//BCR
GO:0015629	actin cytoskeleton	Cellular component	13	506	268	19559	1.87501	0.0228052	0.27588	1.64197	0.0485075	FLNB//MYH9//FBLIM1//SH3PXD2B//LPXN//WDR1//MYO9B//ACTB//RCSD1//MYO19//GABARAP//CORO1C//OPHN1
GO:0048471	perinuclear region of cytoplasm	Cellular component	17	728	268	19559	1.70423	0.0232853	0.277829	1.63292	0.0634328	RANGAP1//FAF1//GABARAP//SLC30A7//DDX6//DNM2//GALNT1//GAPDH//MYO9B//PDE4D//AMBRA1//CCAR1//TRA2B//TFRC//MOB2//SPAG9//LPXN
GO:0022627	cytosolic small ribosomal subunit	Cellular component	3	47	268	19559	4.65838	0.0264903	0.311798	1.57691	0.011194	LARP4//RPS27L//RPS14
GO:0005912	adherens junction	Cellular component	6	166	268	19559	2.63788	0.0270587	0.314241	1.56769	0.0223881	PIP5K1C//MYH9//PARD3//ACTB//BMPR2//CD99L2
GO:0005791	rough endoplasmic reticulum	Cellular component	4	84	268	19559	3.4753	0.0283352	0.322266	1.54767	0.0149254	ARL6IP1//RPN1//RPN2//CANX
GO:0031967	organelle envelope	Cellular component	25	1219	268	19559	1.49675	0.0288597	0.322266	1.53971	0.0932836	FAF1//KPNB1//TERF2IP//RANGAP1//NUP155//TMEM120B//TRA2B//CCAR1//RANBP17//CYP24A1//RAB11FIP5//HK1//AMBRA1//VDAC3//MYO19//COX6B1//CRAT//SIRT5//COQ2//NDUFB2//TTC19//CHCHD10//GAPDH//DNM2//STARD13
GO:0031975	envelope	Cellular component	25	1219	268	19559	1.49675	0.0288597	0.322266	1.53971	0.0932836	FAF1//KPNB1//TERF2IP//RANGAP1//NUP155//TMEM120B//TRA2B//CCAR1//RANBP17//CYP24A1//RAB11FIP5//HK1//AMBRA1//VDAC3//MYO19//COX6B1//CRAT//SIRT5//COQ2//NDUFB2//TTC19//CHCHD10//GAPDH//DNM2//STARD13
GO:0005643	nuclear pore	Cellular component	4	85	268	19559	3.43442	0.0294251	0.323906	1.53128	0.0149254	NUP155//RANGAP1//KPNB1//RANBP17
GO:0005794	Golgi apparatus	Cellular component	31	1599	268	19559	1.4149	0.0314842	0.323906	1.50191	0.115672	TMEM59//HUWE1//GABARAP//DNM2//ZDHHC17//PITPNB//GALNT1//RAB11FIP5//MIA3//TRAPPC4//GALNT7//GOLPH3L//RAB2A//TMF1//HOOK3//ATP8A1//AP3S1//SLC30A7//HABP4//NEDD4L//GDI2//LDLR//CEP83//PLAGL1//ALKBH5//PPT1//G2E3//TRRAP//ADAM19//PKDCC//PDE4DIP
GO:0120111	neuron projection cytoplasm	Cellular component	4	87	268	19559	3.35546	0.0316787	0.323906	1.49923	0.0149254	CANX//AP3S1//DYNC1H1//RANGAP1
GO:0099513	polymeric cytoskeletal fiber	Cellular component	17	757	268	19559	1.63895	0.032146	0.323906	1.49287	0.0634328	DDX6//KLHL21//TUBA1B//GABARAP//TTLL11//DYNC1H1//DNM2//CSPP1//DYNLRB1//HOOK3//TUBGCP2//IFFO1//KRT17//MYO9B//ACTB//RCSD1//RNF4
GO:0030424	axon	Cellular component	15	643	268	19559	1.70252	0.0321682	0.323906	1.49257	0.0559701	DNM2//TIAM2//NFASC//PARD3//OPHN1//ACTB//AP3S1//DYNC1H1//RANGAP1//DYRK1A//GSK3B//NF1//PPT1//BCR//CANX
GO:0009925	basal plasma membrane	Cellular component	3	51	268	19559	4.29302	0.0327011	0.323906	1.48544	0.011194	SLC3A2//BMPR2//SLC23A2
GO:0000242	pericentriolar material	Cellular component	2	21	268	19559	6.9506	0.0330972	0.323906	1.48021	0.00746269	RABL2B//HOOK3
GO:0005868	cytoplasmic dynein complex	Cellular component	2	21	268	19559	6.9506	0.0330972	0.323906	1.48021	0.00746269	DYNC1H1//DYNLRB1
GO:0035267	NuA4 histone acetyltransferase complex	Cellular component	2	21	268	19559	6.9506	0.0330972	0.323906	1.48021	0.00746269	ACTB//TRRAP
GO:0043189	H4/H2A histone acetyltransferase complex	Cellular component	2	21	268	19559	6.9506	0.0330972	0.323906	1.48021	0.00746269	ACTB//TRRAP
GO:0099091	postsynaptic specialization, intracellular component	Cellular component	2	21	268	19559	6.9506	0.0330972	0.323906	1.48021	0.00746269	DNM2//BCR
GO:0005874	microtubule	Cellular component	11	431	268	19559	1.86263	0.0360274	0.348666	1.44337	0.0410448	KLHL21//TUBA1B//TUBGCP2//DYNC1H1//RNF4//GABARAP//TTLL11//DNM2//CSPP1//DYNLRB1//HOOK3
GO:0045121	membrane raft	Cellular component	9	329	268	19559	1.99645	0.0381552	0.365199	1.41845	0.0335821	BMPR2//CORO1C//TUBA1B//GNAI1//GNAI2//HK1//ICAM1//CLN6//PPT1
GO:0098857	membrane microdomain	Cellular component	9	330	268	19559	1.9904	0.038776	0.367108	1.41144	0.0335821	BMPR2//CORO1C//TUBA1B//GNAI1//GNAI2//HK1//ICAM1//CLN6//PPT1
GO:0031982	vesicle	Cellular component	68	4073	268	19559	1.21845	0.0406102	0.380339	1.39136	0.253731	SPAG9//DNM2//TFRC//RAB11FIP5//LDLR//CLN6//WDFY1//ANKRD27//TMEM59//NEDD4L//TRAPPC4//PPT1//PLEKHM2//PIP5K1C//CORO1C//ATP6V0B//AP3S1//THBS1//ATP8A1//RPH3AL//ZDHHC17//PI4KA//MDM2//GABARAP//SLC30A7//HUWE1//GDI2//DYNC1H1//PRSS57//SLC15A4//DOCK2//KPNB1//RAB2A//RPN1//SLC3A2//CANX//FLNB//AMBRA1//CCDC180//COL6A2//DDX11//EFEMP1//GAPDH//TIAM2//GNAI1//GNAI2//GNB1//ICAM1//MDH1//MYH9//NID1//PCBP2//GALNT7//PLCG2…
GO:0016459	myosin complex	Cellular component	3	57	268	19559	3.84112	0.0433071	0.397058	1.36344	0.011194	MYH9//MYO9B//MYO19
GO:1904115	axon cytoplasm	Cellular component	3	57	268	19559	3.84112	0.0433071	0.397058	1.36344	0.011194	AP3S1//DYNC1H1//RANGAP1
GO:0045335	phagocytic vesicle	Cellular component	5	140	268	19559	2.60648	0.0437806	0.397218	1.35872	0.0186567	DNM2//ATP6V0B//FLNB//RAB11FIP5//AMBRA1
GO:0044391	ribosomal subunit	Cellular component	6	187	268	19559	2.34165	0.0442995	0.397782	1.3536	0.0223881	RPL13A//RPL18A//RPL37A//LARP4//RPS27L//RPS14
GO:0022625	cytosolic large ribosomal subunit	Cellular component	3	58	268	19559	3.7749	0.0452225	0.401926	1.34465	0.011194	RPL13A//RPL18A//RPL37A
GO:0031234	extrinsic component of cytoplasmic side of plasma membrane	Cellular component	4	99	268	19559	2.94874	0.0472831	0.413557	1.32529	0.0149254	GNAI1//GNAI2//GNB1//STAC
GO:0098589	membrane region	Cellular component	9	343	268	19559	1.91496	0.0474808	0.413557	1.32348	0.0335821	BMPR2//CORO1C//TUBA1B//GNAI1//GNAI2//HK1//ICAM1//CLN6//PPT1
GO:0005741	mitochondrial outer membrane	Cellular component	6	192	268	19559	2.28067	0.0492248	0.424503	1.30782	0.0223881	CYP24A1//RAB11FIP5//HK1//AMBRA1//VDAC3//MYO19
