# Supplementary material for: Differentially Expressed Circular RNAs and Their Therapeutic Mechanism in Non-segmental Vitiligo Patients Treated With Methylprednisolone
Source: Front Med (Lausanne). 2022 May 16;9:839066. doi: 10.3389/fmed.2022.839066 (PMC9149005; doi:10.3389/fmed.2022.839066)
Supplement: Supplementary file 1 [file Data_Sheet_1.ZIP › Additional files/GO Analysis Report/GO_GC_vs_control_down/CC_result.txt]

GO.ID	Term	Ontology	Count	Pop.Hits	List.Total	Pop.Total	Fold.Enrichment	Pvalue	FDR	Enrichment.Score	Gene.Ratio	GENES
GO:0005829	cytosol	Cellular component	127	5213	268	19559	1.777984000962	2.16235095816349e-13	1.8834076845604e-10	12.6650738169396	0.473880597014925	HBG2//RPL13A//RPL18A//RPL37A//LARP4//RPS27L//RPS14//HUWE1//IFI30//DDX17//IGF2BP3//SDCCAG8//TUBGCP2//FAF1//GABARAP//OSBPL10//CCDC124//CRAT//TTLL11//DENND5B//DCTD//DDX6//DYNC1H1//DNM2//DOCK1//DOCK2//MORC2//HABP4//PHLPP2//PDS5B//SMG1//FLNB//FAM120A//ARL6IP1//TBC1D1//NEDD4L//AHCYL2//PIP5K1C//SIRT5//GAPDH//LSM14A//WSB1//TIAM2//LATS2//GDI2//SESN1//GCLM//GNAI2//GNB1//GSK3B//HK1//IFI16//KPNB1//KPNA5//KRT…
GO:0005622	intracellular	Cellular component	251	15166	268	19559	1.20785422419749	5.4844955708862e-13	2.38849782112094e-10	12.2608633099042	0.936567164179104	NRIP1//NCOR2//TRRAP//TADA2A//TMEM59//HUWE1//GABARAP//DNM2//ZDHHC17//PITPNB//GALNT1//RAB11FIP5//MIA3//TRAPPC4//GALNT7//GOLPH3L//RAB2A//TMF1//TERF2IP//RABL2B//HOOK3//RPN2//PSMB5//CTCF//PDS5B//RANGAP1//NAT10//RBL1//SRPK2//FANK1//TCFL5//DDX11//RBPJ//MEIS1//NASP//NFATC2//THAP4//RFX2//ACTB//BACH2//NPAS3//SPI1//NR2C2//KLF11//ENC1//KLF7//ZNF646//DDX6//MORC2//TUBGCP2//LATS2//CSPP1//LSM14A//CAPRIN1//CNOT8/…
GO:0043226	organelle	Cellular component	243	14482	268	19559	1.22458682626091	4.81142938879484e-12	1.39691833254677e-09	11.3177258834086	0.906716417910448	NRIP1//NCOR2//TRRAP//TADA2A//TMEM59//HUWE1//GABARAP//DNM2//ZDHHC17//PITPNB//GALNT1//RAB11FIP5//MIA3//TRAPPC4//GALNT7//GOLPH3L//RAB2A//TMF1//TERF2IP//RABL2B//HOOK3//RPN2//CTCF//PDS5B//RANGAP1//NAT10//RBL1//SRPK2//FANK1//TCFL5//DDX11//RBPJ//MEIS1//NASP//NFATC2//THAP4//RFX2//ACTB//BACH2//NPAS3//SPI1//NR2C2//KLF11//ENC1//KLF7//ZNF646//DDX6//MORC2//TUBGCP2//LATS2//CSPP1//LSM14A//CAPRIN1//CNOT8//PUM1//…
GO:0005737	cytoplasm	Cellular component	211	11620	268	19559	1.32522060523544	1.14266650329274e-11	2.48815631091994e-09	10.9420805035622	0.787313432835821	TMEM59//HUWE1//GABARAP//DNM2//ZDHHC17//PITPNB//GALNT1//RAB11FIP5//MIA3//TRAPPC4//GALNT7//GOLPH3L//RAB2A//TMF1//RPN2//DDX6//LSM14A//CAPRIN1//CNOT8//PUM1//SPAG9//PITRM1//COX6B1//CRAT//CYP24A1//SIRT5//MTO1//COQ2//GSK3B//HK1//CHCHD10//PCCB//ACP6//TTC19//AMBRA1//BCKDHA//SLIT3//VDAC3//MYO19//NDUFB2//IFI30//LDLR//SIAE//PPT1//ANKRD27//SLC15A4//GNAI1//GNB1//ITFG2//ABCD4//SLC3A2//GPR137B//TFRC//CLN6//WDFY1…
GO:0043229	intracellular organelle	Cellular component	227	13340	268	19559	1.24188642618989	4.02613634311506e-10	7.01352950970643e-08	9.3951115220306	0.847014925373134	NRIP1//NCOR2//TRRAP//TADA2A//TMEM59//HUWE1//GABARAP//DNM2//ZDHHC17//PITPNB//GALNT1//RAB11FIP5//MIA3//TRAPPC4//GALNT7//GOLPH3L//RAB2A//TMF1//TERF2IP//RABL2B//HOOK3//RPN2//CTCF//PDS5B//RANGAP1//NAT10//RBL1//SRPK2//FANK1//TCFL5//DDX11//RBPJ//MEIS1//NASP//NFATC2//THAP4//RFX2//ACTB//BACH2//NPAS3//SPI1//NR2C2//KLF11//ENC1//KLF7//ZNF646//DDX6//MORC2//TUBGCP2//LATS2//CSPP1//LSM14A//CAPRIN1//CNOT8//PUM1//…
GO:0043228	non-membrane-bounded organelle	Cellular component	118	5784	268	19559	1.48890015689189	3.15147325941914e-07	4.40646830881626e-05	6.50148637355692	0.440298507462687	TERF2IP//RABL2B//HOOK3//CTCF//PDS5B//RANGAP1//NAT10//RBL1//SRPK2//FANK1//TCFL5//DDX11//RBPJ//MEIS1//NASP//NFATC2//THAP4//RFX2//ACTB//BACH2//NPAS3//SPI1//NR2C2//NRIP1//KLF11//ENC1//KLF7//NCOR2//ZNF646//DDX6//MORC2//TRRAP//TUBGCP2//LATS2//CSPP1//LSM14A//CAPRIN1//CNOT8//PUM1//SESN1//FBLIM1//FLNB//MYH9//SH3PXD2B//LPXN//WDR1//SETD2//TADA2A//TRIM24//RCL1//DDX17//PRDM5//HABP4//RPL13A//IFI16//MDM2//NF1//…
GO:0043227	membrane-bounded organelle	Cellular component	219	13330	268	19559	1.19901831801234	3.54136373842868e-07	4.40646830881626e-05	6.45082946395651	0.817164179104478	NRIP1//NCOR2//TRRAP//TADA2A//TMEM59//HUWE1//GABARAP//DNM2//ZDHHC17//PITPNB//GALNT1//RAB11FIP5//MIA3//TRAPPC4//GALNT7//GOLPH3L//RAB2A//TMF1//TERF2IP//RPN2//NAT10//CTCF//TCFL5//DDX11//RBPJ//MEIS1//NASP//NFATC2//THAP4//RFX2//ACTB//BACH2//NPAS3//SPI1//NR2C2//KLF11//ENC1//KLF7//ZNF646//SESN1//FBLIM1//SPAG9//DDX17//IGF2BP3//PRDM5//FAF1//AGAP1//CLK1//ZNF483//DDX6//DYRK1A//EYA3//ZNF652//MORC2//HABP4//SCM…
GO:0043232	intracellular non-membrane-bounded organelle	Cellular component	117	5775	268	19559	1.47858305873231	5.51416278600276e-07	5.92290835606212e-05	6.25852041704432	0.436567164179104	TERF2IP//RABL2B//HOOK3//CTCF//PDS5B//RANGAP1//NAT10//RBL1//SRPK2//FANK1//TCFL5//DDX11//RBPJ//MEIS1//NASP//NFATC2//THAP4//RFX2//ACTB//BACH2//NPAS3//SPI1//NR2C2//NRIP1//KLF11//ENC1//KLF7//NCOR2//ZNF646//DDX6//MORC2//TRRAP//TUBGCP2//LATS2//CSPP1//LSM14A//CAPRIN1//CNOT8//PUM1//SESN1//FBLIM1//FLNB//MYH9//SH3PXD2B//LPXN//WDR1//SETD2//TADA2A//TRIM24//RCL1//DDX17//PRDM5//HABP4//RPL13A//IFI16//MDM2//NF1//…
GO:0043231	intracellular membrane-bounded organelle	Cellular component	196	11502	268	19559	1.24363965254583	6.12011196378405e-07	5.92290835606212e-05	6.21324063262424	0.73134328358209	NRIP1//NCOR2//TRRAP//TADA2A//TMEM59//HUWE1//GABARAP//DNM2//ZDHHC17//PITPNB//GALNT1//RAB11FIP5//MIA3//TRAPPC4//GALNT7//GOLPH3L//RAB2A//TMF1//TERF2IP//RPN2//NAT10//CTCF//TCFL5//DDX11//RBPJ//MEIS1//NASP//NFATC2//THAP4//RFX2//ACTB//BACH2//NPAS3//SPI1//NR2C2//KLF11//ENC1//KLF7//ZNF646//SESN1//FBLIM1//DDX17//IGF2BP3//PRDM5//FAF1//AGAP1//CLK1//ZNF483//DDX6//DYRK1A//EYA3//ZNF652//MORC2//HABP4//SCMH1//PHL…
GO:0005856	cytoskeleton	Cellular component	57	2268	268	19559	1.83418719892601	3.779301805831e-06	0.00032917718728788	5.42258842499929	0.212686567164179	RABL2B//HOOK3//TUBGCP2//DDX11//LATS2//CSPP1//DDX6//FLNB//MYH9//FBLIM1//SH3PXD2B//LPXN//WDR1//SDCCAG8//DYNC1H1//DNM2//EYA3//GNAI1//GNAI2//GSK3B//TTC19//PSMB5//DYNLRB1//NEK9//PDE4DIP//CEP83//STARD9//CCDC124//KLHL21//TUBA1B//GABARAP//TTLL11//IFFO1//KRT17//MYO9B//ACTB//RCSD1//AMBRA1//CORO1C//OPHN1//MYO19//GAPDH//CCSER2//RAB11FIP5//SPAG9//EVC//FANK1//HECW2//RANGAP1//RNF4//OSBPL10//DOCK2//DYRK1A//TBCEL…
GO:0005925	focal adhesion	Cellular component	18	415	268	19559	3.1654558532638	1.83002226217635e-05	0.00144904490032327	4.73754362705562	0.0671641791044776	DNM2//NFASC//FLNB//PIP5K1C//RPL13A//CORO1C//GDI2//ICAM1//MYH9//PCBP2//PI4KA//FBLIM1//ACTB//RPL37A//RPS14//CD99L2//KLF11//LPXN//
GO:0005654	nucleoplasm	Cellular component	83	3978	268	19559	1.522737931759	2.30906386749841e-05	0.00157935575416229	4.63656405455856	0.309701492537313	NRIP1//NCOR2//TRRAP//TADA2A//FIP1L1//AFF3//HABP4//PRDM5//MDM2//PLAGL1//TERF2IP//SAGE1//RNF4//KLF11//RNF111//DDX17//POLI//DOCK1//DYRK1A//IFI16//CDC40//FAM193B//ALKBH5//SRPK2//FTO//LPXN//ACTB//TEX10//HUWE1//RCL1//CTCF//TUBGCP2//FAF1//CYP24A1//DDX11//EYA3//MORC2//SCMH1//PDS5B//SMG1//NEDD4L//PIP5K1C//SESN1//GNAI2//SETD2//GSK3B//BRF1//RBPJ//KPNB1//KPNA5//MCC//NASP//NFATC2//PCBP2//SIRT6//RNF216//NAT10/…
GO:0030055	cell-substrate junction	Cellular component	18	423	268	19559	3.10558907589711	2.35724739427207e-05	0.00157935575416229	4.62759483566449	0.0671641791044776	DNM2//NFASC//FLNB//PIP5K1C//RPL13A//CORO1C//GDI2//ICAM1//MYH9//PCBP2//PI4KA//FBLIM1//ACTB//RPL37A//RPS14//CD99L2//KLF11//LPXN//
GO:0005815	microtubule organizing center	Cellular component	26	784	268	19559	2.42029964971063	3.09652220619286e-05	0.00192647917256713	4.50912580117276	0.0970149253731343	RABL2B//HOOK3//TUBGCP2//SDCCAG8//DDX11//DYNC1H1//DNM2//EYA3//GNAI1//GNAI2//GSK3B//TTC19//PSMB5//CSPP1//DYNLRB1//NEK9//PDE4DIP//CEP83//STARD9//RAB11FIP5//LATS2//SPAG9//TTLL11//EVC//FANK1//CCDC124//
GO:0015630	microtubule cytoskeleton	Cellular component	35	1258	268	19559	2.03048252378805	5.20024431210456e-05	0.00301960853056205	4.28397625234474	0.130597014925373	RABL2B//HOOK3//TUBGCP2//DDX11//LATS2//CSPP1//SDCCAG8//DYNC1H1//DNM2//EYA3//GNAI1//GNAI2//GSK3B//TTC19//PSMB5//DYNLRB1//NEK9//PDE4DIP//CEP83//STARD9//CCDC124//MYH9//KLHL21//TUBA1B//GABARAP//TTLL11//RAB11FIP5//SPAG9//EVC//FANK1//HECW2//RANGAP1//RNF4//GAPDH//CCSER2//
GO:0005634	nucleus	Cellular component	142	8076	268	19559	1.28322817561524	6.65035001831741e-05	0.00353396695669602	4.17715549649788	0.529850746268657	NRIP1//NCOR2//TRRAP//TADA2A//TERF2IP//NAT10//CTCF//TCFL5//DDX11//RBPJ//MEIS1//NASP//NFATC2//THAP4//RFX2//ACTB//BACH2//NPAS3//SPI1//NR2C2//KLF11//ENC1//KLF7//ZNF646//SESN1//FBLIM1//FAF1//KPNB1//RANGAP1//NUP155//TMEM120B//TRA2B//CCAR1//RANBP17//HUWE1//RCL1//DDX17//TUBGCP2//PRDM5//POLI//CYP24A1//DOCK1//DYRK1A//EYA3//MORC2//HABP4//SCMH1//PDS5B//SMG1//NEDD4L//PIP5K1C//GNAI2//SETD2//GSK3B//BRF1//IFI16/…
GO:0010494	cytoplasmic stress granule	Cellular component	7	74	268	19559	6.90364058087939	6.89752448494056e-05	0.00353396695669602	4.16130674918068	0.0261194029850746	LARP4//DDX6//HABP4//LSM14A//KPNB1//CAPRIN1//PUM1//
GO:0036464	cytoplasmic ribonucleoprotein granule	Cellular component	12	233	268	19559	3.75869579142912	9.4288994837909e-05	0.0045625396946566	4.02553899400797	0.0447761194029851	DDX6//LSM14A//CAPRIN1//CNOT8//PUM1//LARP4//HABP4//KPNB1//POLI//MCC//PARD3//ACTB//
GO:0035770	ribonucleoprotein granule	Cellular component	12	243	268	19559	3.60401695227566	0.000140079616408142	0.00642154452060483	3.85362505618828	0.0447761194029851	DDX6//LSM14A//CAPRIN1//CNOT8//PUM1//LARP4//HABP4//KPNB1//POLI//MCC//PARD3//ACTB//
GO:0005813	centrosome	Cellular component	20	583	268	19559	2.50364814008858	0.000167315339158876	0.00728658302036905	3.77646424190263	0.0746268656716418	RABL2B//HOOK3//SDCCAG8//RAB11FIP5//LATS2//SPAG9//TUBGCP2//DDX11//DYNC1H1//DNM2//EYA3//GNAI1//GNAI2//GSK3B//TTC19//PSMB5//CSPP1//DYNLRB1//NEK9//PDE4DIP//
GO:0005773	vacuole	Cellular component	23	801	268	19559	2.09559412674455	0.000698840803318819	0.0289852542709853	3.15562174573423	0.0858208955223881	GABARAP//RPN2//IFI30//LDLR//SIAE//PPT1//ANKRD27//TMEM59//SLC15A4//GNAI1//GNB1//ITFG2//ABCD4//RAB2A//SLC3A2//GPR137B//SPAG9//ATP6V0B//AMBRA1//ATP8A1//DYNC1H1//GDI2//PRSS57//
GO:0016604	nuclear body	Cellular component	23	810	268	19559	2.0723097475585	0.000812313201766075	0.031127181988742	3.09027648852662	0.0858208955223881	HABP4//RNF111//RNF4//DDX17//POLI//DOCK1//DYRK1A//IFI16//CDC40//FAM193B//ALKBH5//SRPK2//FTO//NRIP1//LPXN//PRDM5//AFF3//MDM2//PLAGL1//TERF2IP//SAGE1//KLF11//NCOR2//
GO:0030054	cell junction	Cellular component	46	2093	268	19559	1.60398556667213	0.000841511630491722	0.031127181988742	3.07493987728356	0.171641791044776	SDCCAG8//PARD3//ACTB//WDR1//PIP5K1C//MYH9//BMPR2//CD99L2//STRN//DNM2//NFASC//FLNB//RPL13A//CORO1C//GDI2//ICAM1//PCBP2//PI4KA//FBLIM1//RPL37A//RPS14//KLF11//LPXN//TRAPPC4//PPT1//PRR12//BCR//RPL18A//ATP8A1//ZDHHC17//OPHN1//CANX//GABARAP//TIAM2//GNAI2//GNB1//CAPRIN1//MDM2//VDAC3//RNF216//AKAP7//NF1//GSK3B//IFI30//SH3PXD2B//SLC3A2//
GO:0005774	vacuolar membrane	Cellular component	15	427	268	19559	2.56374742213989	0.000857695026096221	0.031127181988742	3.06666710845474	0.0559701492537313	GABARAP//RPN2//SLC15A4//GNAI1//GNB1//ITFG2//ABCD4//RAB2A//SLC3A2//GPR137B//SPAG9//TMEM59//ATP8A1//LDLR//ATP6V0B//
GO:0032991	protein-containing complex	Cellular component	99	5501	268	19559	1.31342537449093	0.00100108019023651	0.03487763382784	2.99953113252834	0.369402985074627	NRIP1//NCOR2//TRRAP//TADA2A//BRF1//GTF3C5//PSMB5//TERF2IP//TUBGCP2//RBPJ//THBS1//COL6A2//KPNB1//RANGAP1//RANBP17//EYA3//MEIS1//NFATC2//RBL1//SPI1//TRA2B//NAT10//NDUFB2//ARL6IP1//HBG2//GNAI1//GNAI2//GNB1//LARP4//FIP1L1//DYNC1H1//DYNLRB1//GABARAP//PDE4D//BCKDHA//PHKG1//AFF3//MYH9//RPN1//RPN2//RPL13A//DDX6//MYO9B//MYO19//CORO1C//GCLM//RPL18A//RPL37A//RPS27L//RPS14//TRAPPC4//CNOT11//CNOT8//AP3S1//RPP…
GO:0099080	supramolecular complex	Cellular component	32	1312	268	19559	1.7800327630142	0.00110061238662481	0.0368111137253576	2.95836560381586	0.119402985074627	RANGAP1//DDX6//LSM14A//CAPRIN1//CNOT8//PUM1//KLHL21//TUBA1B//GABARAP//TTLL11//DYNC1H1//DNM2//CSPP1//DYNLRB1//HOOK3//TUBGCP2//IFFO1//KRT17//MYO9B//ACTB//RCSD1//LARP4//HABP4//KPNB1//PDE4DIP//CORO1C//FLNB//POLI//MCC//PARD3//MYH9//RNF4//
GO:0070161	anchoring junction	Cellular component	23	831	268	19559	2.01994090917255	0.00114110226243933	0.0368111137253576	2.94267543356337	0.0858208955223881	SDCCAG8//PARD3//ACTB//WDR1//PIP5K1C//MYH9//BMPR2//CD99L2//STRN//DNM2//NFASC//FLNB//RPL13A//CORO1C//GDI2//ICAM1//PCBP2//PI4KA//FBLIM1//RPL37A//RPS14//KLF11//LPXN//
GO:0031974	membrane-enclosed lumen	Cellular component	114	6574	268	19559	1.26557242688293	0.00134017335629029	0.0389096997776281	2.87283902043318	0.425373134328358	NRIP1//NCOR2//TRRAP//TADA2A//TERF2IP//NAT10//CTCF//TCFL5//DDX11//RBPJ//MEIS1//NASP//NFATC2//THAP4//RFX2//ACTB//BACH2//NPAS3//SPI1//NR2C2//KLF11//ENC1//KLF7//ZNF646//SESN1//FBLIM1//CCAR1//HUWE1//RCL1//DDX17//TUBGCP2//PRDM5//FAF1//POLI//CYP24A1//DOCK1//DYRK1A//EYA3//MORC2//HABP4//SCMH1//PDS5B//SMG1//NEDD4L//PIP5K1C//GNAI2//SETD2//GSK3B//BRF1//IFI16//KPNB1//KPNA5//AFF3//MCC//MDM2//PCBP2//CDC40//SIRT…
GO:0043233	organelle lumen	Cellular component	114	6574	268	19559	1.26557242688293	0.00134017335629029	0.0389096997776281	2.87283902043318	0.425373134328358	NRIP1//NCOR2//TRRAP//TADA2A//TERF2IP//NAT10//CTCF//TCFL5//DDX11//RBPJ//MEIS1//NASP//NFATC2//THAP4//RFX2//ACTB//BACH2//NPAS3//SPI1//NR2C2//KLF11//ENC1//KLF7//ZNF646//SESN1//FBLIM1//CCAR1//HUWE1//RCL1//DDX17//TUBGCP2//PRDM5//FAF1//POLI//CYP24A1//DOCK1//DYRK1A//EYA3//MORC2//HABP4//SCMH1//PDS5B//SMG1//NEDD4L//PIP5K1C//GNAI2//SETD2//GSK3B//BRF1//IFI16//KPNB1//KPNA5//AFF3//MCC//MDM2//PCBP2//CDC40//SIRT…
GO:0070013	intracellular organelle lumen	Cellular component	114	6574	268	19559	1.26557242688293	0.00134017335629029	0.0389096997776281	2.87283902043318	0.425373134328358	NRIP1//NCOR2//TRRAP//TADA2A//TERF2IP//NAT10//CTCF//TCFL5//DDX11//RBPJ//MEIS1//NASP//NFATC2//THAP4//RFX2//ACTB//BACH2//NPAS3//SPI1//NR2C2//KLF11//ENC1//KLF7//ZNF646//SESN1//FBLIM1//CCAR1//HUWE1//RCL1//DDX17//TUBGCP2//PRDM5//FAF1//POLI//CYP24A1//DOCK1//DYRK1A//EYA3//MORC2//HABP4//SCMH1//PDS5B//SMG1//NEDD4L//PIP5K1C//GNAI2//SETD2//GSK3B//BRF1//IFI16//KPNB1//KPNA5//AFF3//MCC//MDM2//PCBP2//CDC40//SIRT…
GO:0070062	extracellular exosome	Cellular component	46	2167	268	19559	1.54921171714111	0.00171807521826984	0.0465302987130735	2.76495782643933	0.171641791044776	CCDC180//HUWE1//ATP8A1//COL6A2//DDX11//DYNC1H1//DNM2//DOCK2//EFEMP1//FLNB//NEDD4L//GAPDH//TIAM2//GDI2//GNAI1//GNAI2//GNB1//ICAM1//KPNB1//MDH1//MYH9//NID1//PCBP2//GALNT7//PI4KA//PLCG2//SIAE//PPT1//PSMB5//PTPRG//RAB2A//ACTB//PAPPA2//BCR//RPL37A//RPS14//SLC3A2//TFRC//THBS1//UGP2//VDAC3//DDR1//CANX//SPAG9//TMEM59//WDR1//
GO:0031981	nuclear lumen	Cellular component	97	5457	268	19559	1.29726778422347	0.00178484123288436	0.0465302987130735	2.7484004096632	0.361940298507463	NRIP1//NCOR2//TRRAP//TADA2A//TERF2IP//NAT10//CTCF//TCFL5//DDX11//RBPJ//MEIS1//NASP//NFATC2//THAP4//RFX2//ACTB//BACH2//NPAS3//SPI1//NR2C2//KLF11//ENC1//KLF7//ZNF646//SESN1//FBLIM1//HUWE1//RCL1//DDX17//TUBGCP2//PRDM5//FAF1//POLI//CYP24A1//DOCK1//DYRK1A//EYA3//MORC2//HABP4//SCMH1//PDS5B//SMG1//NEDD4L//PIP5K1C//GNAI2//SETD2//GSK3B//BRF1//IFI16//KPNB1//KPNA5//AFF3//MCC//MDM2//PCBP2//CDC40//SIRT6//PLAG…
GO:0000323	lytic vacuole	Cellular component	20	706	268	19559	2.06746014967655	0.00181633772243915	0.0465302987130735	2.74080339735943	0.0746268656716418	IFI30//GABARAP//LDLR//SIAE//PPT1//ANKRD27//TMEM59//SLC15A4//GNAI1//GNB1//ITFG2//ABCD4//RAB2A//SLC3A2//GPR137B//SPAG9//ATP8A1//DYNC1H1//GDI2//PRSS57//
GO:0005764	lysosome	Cellular component	20	706	268	19559	2.06746014967655	0.00181633772243915	0.0465302987130735	2.74080339735943	0.0746268656716418	SLC15A4//GNAI1//GNB1//ITFG2//ABCD4//RAB2A//SLC3A2//GPR137B//SPAG9//TMEM59//ATP8A1//DYNC1H1//GDI2//PRSS57//LDLR//IFI30//PPT1//GABARAP//SIAE//ANKRD27//
GO:0042470	melanosome	Cellular component	6	105	268	19559	4.17036247334755	0.00324995666742599	0.0786308960368899	2.48812242955135	0.0223880597014925	RAB2A//RPN1//SLC3A2//TFRC//CANX//ANKRD27//
GO:0048770	pigment granule	Cellular component	6	105	268	19559	4.17036247334755	0.00324995666742599	0.0786308960368899	2.48812242955135	0.0223880597014925	RAB2A//RPN1//SLC3A2//TFRC//CANX//ANKRD27//
GO:0031090	organelle membrane	Cellular component	67	3571	268	19559	1.36929431531784	0.00344373889221799	0.0810674750032938	2.46296978461901	0.25	HUWE1//GABARAP//DNM2//ZDHHC17//PITPNB//GALNT1//RAB11FIP5//MIA3//TRAPPC4//GALNT7//GOLPH3L//RAB2A//TMF1//TMEM59//RPN2//TMEM120B//TRA2B//CYP24A1//HK1//AMBRA1//VDAC3//MYO19//COX6B1//CRAT//SIRT5//COQ2//NDUFB2//TTC19//SLC15A4//GNAI1//GNB1//ITFG2//ABCD4//SLC3A2//GPR137B//SPAG9//ATP6V0B//ARL6IP1//MBOAT2//NOMO1//CLN6//ATP13A1//RPN1//ELOVL6//CANX//PLEKHM2//PIP5K1C//CORO1C//LDLR//TFRC//ATP8A1//RPH3AL//AP3S1…
GO:0016607	nuclear speck	Cellular component	13	401	268	19559	2.36597870994156	0.00372829209517101	0.0854563793393145	2.4284900699362	0.0485074626865672	DDX17//POLI//DOCK1//DYRK1A//HABP4//IFI16//CDC40//FAM193B//ALKBH5//SRPK2//FTO//NRIP1//LPXN//
GO:0042995	cell projection	Cellular component	47	2321	268	19559	1.477864340512	0.00387231771131037	0.0864817622192649	2.41202901742554	0.175373134328358	DDX6//MYH9//PIP5K1C//TTLL11//EVC//DYNLRB1//FANK1//GABARAP//AMBRA1//DNM2//CORO1C//TIAM2//CAPRIN1//MCC//ACTB//DYNC1H1//DYRK1A//GSK3B//NF1//PPT1//BCR//CANX//NFASC//GNAI2//GNB1//TRAPPC4//RANGAP1//BMPR2//STRN//CFAP44//PARD3//SDCCAG8//RABL2B//PHLPP2//FLNB//AHCYL2//PRR12//ANKRD27//OPHN1//MOB2//CEP83//AP3S1//ZDHHC17//SH3PXD2B//TRIO//LPXN//WDR1//
GO:0098805	whole membrane	Cellular component	37	1721	268	19559	1.569035271059	0.00408655091012855	0.0868459842550125	2.38864308628386	0.138059701492537	GABARAP//RPN2//CYP24A1//RAB11FIP5//HK1//AMBRA1//VDAC3//MYO19//SLC15A4//GNAI1//GNB1//ITFG2//ABCD4//RAB2A//SLC3A2//GPR137B//SPAG9//TMEM59//ATP6V0B//BMPR2//PLEKHM2//PIP5K1C//CORO1C//LDLR//TFRC//ATP8A1//RPH3AL//ZDHHC17//PI4KA//DNM2//MDM2//TUBA1B//GNAI2//ICAM1//CLN6//PPT1//NFASC//
GO:0022626	cytosolic ribosome	Cellular component	6	110	268	19559	3.98080054274084	0.00408804288686052	0.0868459842550125	2.38848455675075	0.0223880597014925	RPL13A//RPL18A//RPL37A//LARP4//RPS27L//RPS14//
GO:1903561	extracellular vesicle	Cellular component	46	2289	268	19559	1.46664123680418	0.00493406826636068	0.101566340862239	2.30679484603018	0.171641791044776	CCDC180//HUWE1//ATP8A1//COL6A2//DDX11//DYNC1H1//DNM2//DOCK2//EFEMP1//FLNB//NEDD4L//GAPDH//TIAM2//GDI2//GNAI1//GNAI2//GNB1//ICAM1//KPNB1//MDH1//MYH9//NID1//PCBP2//GALNT7//PI4KA//PLCG2//SIAE//PPT1//PSMB5//PTPRG//RAB2A//ACTB//PAPPA2//BCR//RPL37A//RPS14//SLC3A2//TFRC//THBS1//UGP2//VDAC3//DDR1//CANX//SPAG9//TMEM59//WDR1//
GO:0043230	extracellular organelle	Cellular component	46	2291	268	19559	1.46536088653198	0.00501418215508184	0.101566340862239	2.29979989305233	0.171641791044776	CCDC180//HUWE1//ATP8A1//COL6A2//DDX11//DYNC1H1//DNM2//DOCK2//EFEMP1//FLNB//NEDD4L//GAPDH//TIAM2//GDI2//GNAI1//GNAI2//GNB1//ICAM1//KPNB1//MDH1//MYH9//NID1//PCBP2//GALNT7//PI4KA//PLCG2//SIAE//PPT1//PSMB5//PTPRG//RAB2A//ACTB//PAPPA2//BCR//RPL37A//RPS14//SLC3A2//TFRC//THBS1//UGP2//VDAC3//DDR1//CANX//SPAG9//TMEM59//WDR1//
GO:0005765	lysosomal membrane	Cellular component	12	375	268	19559	2.33540298507463	0.00579407833716359	0.112147605148211	2.23701563733939	0.0447761194029851	ATP8A1//LDLR//SLC15A4//GNAI1//GNB1//ITFG2//ABCD4//RAB2A//SLC3A2//GPR137B//SPAG9//TMEM59//
GO:0098852	lytic vacuole membrane	Cellular component	12	375	268	19559	2.33540298507463	0.00579407833716359	0.112147605148211	2.23701563733939	0.0447761194029851	SLC15A4//GNAI1//GNB1//ITFG2//ABCD4//RAB2A//SLC3A2//GPR137B//SPAG9//TMEM59//ATP8A1//LDLR//
GO:0002102	podosome	Cellular component	3	29	268	19559	7.54979413278435	0.00714380808197543	0.134145165847526	2.14607022126097	0.0111940298507463	SH3PXD2B//LPXN//WDR1//
GO:0000932	P-body	Cellular component	5	88	268	19559	4.14666723202171	0.00723860251990093	0.134145165847526	2.14034527033288	0.0186567164179104	DDX6//LSM14A//CAPRIN1//CNOT8//PUM1//
GO:0036477	somatodendritic compartment	Cellular component	21	859	268	19559	1.78417719319584	0.00767317165282287	0.139150772097706	2.11502508629817	0.0783582089552239	DYRK1A//NFASC//GNAI2//GNB1//GSK3B//CAPRIN1//NF1//TRAPPC4//PPT1//RANGAP1//BMPR2//STRN//CANX//FLNB//PARD3//ENC1//DNM2//OPHN1//BCR//TIAM2//LDLR//
GO:0098843	postsynaptic endocytic zone	Cellular component	2	10	268	19559	14.5962686567164	0.00782822942914764	0.139150772097706	2.10633645455815	0.00746268656716418	DNM2//RNF216//
GO:0098588	bounding membrane of organelle	Cellular component	42	2121	268	19559	1.44517511452638	0.00927143822520846	0.161508453883131	2.03285289100945	0.156716417910448	HUWE1//GABARAP//DNM2//ZDHHC17//PITPNB//GALNT1//RAB11FIP5//MIA3//TRAPPC4//GALNT7//GOLPH3L//RAB2A//TMF1//TMEM59//RPN2//CYP24A1//HK1//AMBRA1//VDAC3//MYO19//SLC15A4//GNAI1//GNB1//ITFG2//ABCD4//SLC3A2//GPR137B//SPAG9//ATP6V0B//ARL6IP1//PLEKHM2//PIP5K1C//CORO1C//LDLR//TFRC//ATP8A1//RPH3AL//PI4KA//MDM2//PHLPP2//EVC//NFASC//
GO:0005938	cell cortex	Cellular component	10	305	268	19559	2.39283092733056	0.00965296113340931	0.164857434258814	2.01533944244553	0.0373134328358209	MYH9//ACTB//WDR1//GNAI1//DYNC1H1//FLNB//CORO1C//FRYL//MYO9B//PARD3//
GO:0034451	centriolar satellite	Cellular component	5	95	268	19559	3.84112333071485	0.00991495335238397	0.166075468652432	2.00370932471132	0.0186567164179104	SDCCAG8//RAB11FIP5//LATS2//HOOK3//SPAG9//
GO:0030425	dendrite	Cellular component	16	613	268	19559	1.90489639891895	0.010713287391932	0.172306502566745	1.9700772446576	0.0597014925373134	CANX//DNM2//OPHN1//BCR//STRN//DYRK1A//NFASC//GNAI2//GNB1//GSK3B//CAPRIN1//NF1//TRAPPC4//PPT1//RANGAP1//BMPR2//
GO:0097447	dendritic tree	Cellular component	16	615	268	19559	1.89870161388181	0.0110247099523686	0.172306502566745	1.95763282750573	0.0597014925373134	DYRK1A//NFASC//GNAI2//GNB1//GSK3B//CAPRIN1//NF1//TRAPPC4//PPT1//RANGAP1//BMPR2//STRN//CANX//DNM2//OPHN1//BCR//
GO:0005834	heterotrimeric G-protein complex	Cellular component	3	34	268	19559	6.43953028972783	0.0111272314140186	0.172306502566745	1.95361287979695	0.0111940298507463	GNAI1//GNAI2//GNB1//
GO:1905360	GTPase complex	Cellular component	3	34	268	19559	6.43953028972783	0.0111272314140186	0.172306502566745	1.95361287979695	0.0111940298507463	GNAI1//GNAI2//GNB1//
GO:0031932	TORC2 complex	Cellular component	2	12	268	19559	12.1635572139303	0.0112760857018421	0.172306502566745	1.94784163201153	0.00746268656716418	SMG1//SESN1//
GO:0045202	synapse	Cellular component	29	1357	268	19559	1.55966024703307	0.011634980159765	0.174725305502678	1.93423435294553	0.108208955223881	TRAPPC4//PPT1//DNM2//PRR12//BCR//RPL18A//RPS14//BMPR2//STRN//ATP8A1//MYH9//ZDHHC17//OPHN1//CANX//ACTB//RNF216//AKAP7//PIP5K1C//NF1//GSK3B//GABARAP//CORO1C//TIAM2//GDI2//GNAI2//GNB1//CAPRIN1//MDM2//VDAC3//
GO:0030496	midbody	Cellular component	7	182	268	19559	2.80697474167623	0.0129206569745117	0.185534170690902	1.88871540327969	0.0261194029850746	CCDC124//DDX11//DNM2//GNAI1//GNAI2//TTC19//NAT10//
GO:0001931	uropod	Cellular component	2	13	268	19559	11.2278989667049	0.0132067951582502	0.185534170690902	1.87920255815765	0.00746268656716418	PIP5K1C//MYH9//
GO:0008250	oligosaccharyltransferase complex	Cellular component	2	13	268	19559	11.2278989667049	0.0132067951582502	0.185534170690902	1.87920255815765	0.00746268656716418	RPN1//RPN2//
GO:0031254	cell trailing edge	Cellular component	2	13	268	19559	11.2278989667049	0.0132067951582502	0.185534170690902	1.87920255815765	0.00746268656716418	PIP5K1C//MYH9//
GO:1990904	ribonucleoprotein complex	Cellular component	18	744	268	19559	1.76567766008666	0.0144430323115423	0.199680653069101	1.84034161715991	0.0671641791044776	TRA2B//NAT10//LARP4//RPL13A//DDX6//RPL18A//RPL37A//RPS27L//RPS14//RPPH1//NOL10//CDC40//LSM14A//DDX17//DYRK1A//GAPDH//NFATC2//ACTB//
GO:0038201	TOR complex	Cellular component	2	15	268	19559	9.73084577114428	0.0174615345652367	0.237248319370281	1.75791759202056	0.00746268656716418	SMG1//SESN1//
GO:0099512	supramolecular fiber	Cellular component	22	989	268	19559	1.62344747445784	0.0177050984604687	0.237248319370281	1.75190165372827	0.082089552238806	DDX6//KLHL21//TUBA1B//GABARAP//TTLL11//DYNC1H1//DNM2//CSPP1//DYNLRB1//HOOK3//TUBGCP2//IFFO1//KRT17//MYO9B//ACTB//RCSD1//PDE4DIP//HABP4//CORO1C//FLNB//MYH9//RNF4//
GO:0120025	plasma membrane bounded cell projection	Cellular component	42	2221	268	19559	1.38010644660533	0.0191640752700591	0.249785905556344	1.7175121320475	0.156716417910448	DDX6//MYH9//PIP5K1C//TTLL11//EVC//DYNLRB1//FANK1//GABARAP//AMBRA1//DNM2//CORO1C//TIAM2//CAPRIN1//MCC//ACTB//DYNC1H1//DYRK1A//GSK3B//NF1//PPT1//BCR//CANX//NFASC//GNAI2//GNB1//TRAPPC4//RANGAP1//BMPR2//STRN//CFAP44//PARD3//SDCCAG8//RABL2B//PHLPP2//FLNB//AHCYL2//PRR12//ANKRD27//OPHN1//MOB2//CEP83//AP3S1//
GO:0099081	supramolecular polymer	Cellular component	22	997	268	19559	1.61042081468285	0.0192143004274111	0.249785905556344	1.71637542311979	0.082089552238806	DDX6//KLHL21//TUBA1B//GABARAP//TTLL11//DYNC1H1//DNM2//CSPP1//DYNLRB1//HOOK3//TUBGCP2//IFFO1//KRT17//MYO9B//ACTB//RCSD1//PDE4DIP//HABP4//CORO1C//FLNB//MYH9//RNF4//
GO:0030014	CCR4-NOT complex	Cellular component	2	16	268	19559	9.12266791044776	0.0197777205127899	0.253329331862353	1.7038237645975	0.00746268656716418	CNOT8//CNOT11//
GO:0043005	neuron projection	Cellular component	28	1367	268	19559	1.49486292021968	0.0216847777920025	0.272521074771425	1.66384502378968	0.104477611940299	DNM2//DYRK1A//GSK3B//NF1//PPT1//ACTB//BCR//CANX//NFASC//GNAI2//GNB1//CAPRIN1//TRAPPC4//RANGAP1//BMPR2//STRN//TIAM2//PARD3//PHLPP2//OPHN1//MOB2//SDCCAG8//AP3S1//DYNC1H1//FLNB//AHCYL2//PRR12//ANKRD27//
GO:0042622	photoreceptor outer segment membrane	Cellular component	2	17	268	19559	8.58604038630378	0.0222146915140886	0.272521074771425	1.65335971324279	0.00746268656716418	PHLPP2//GNB1//
GO:0099092	postsynaptic density, intracellular component	Cellular component	2	17	268	19559	8.58604038630378	0.0222146915140886	0.272521074771425	1.65335971324279	0.00746268656716418	DNM2//BCR//
GO:0015629	actin cytoskeleton	Cellular component	13	506	268	19559	1.87501474839243	0.0228052142955352	0.275879745158488	1.64196584243505	0.0485074626865672	FLNB//MYH9//FBLIM1//SH3PXD2B//LPXN//WDR1//MYO9B//ACTB//RCSD1//MYO19//GABARAP//CORO1C//OPHN1//
GO:0048471	perinuclear region of cytoplasm	Cellular component	17	728	268	19559	1.70423466458914	0.0232853492224674	0.277829303736563	1.63291724434266	0.0634328358208955	RANGAP1//FAF1//GABARAP//SLC30A7//DDX6//DNM2//GALNT1//GAPDH//MYO9B//PDE4D//AMBRA1//CCAR1//TRA2B//TFRC//MOB2//SPAG9//LPXN//
GO:0022627	cytosolic small ribosomal subunit	Cellular component	3	47	268	19559	4.65838361384566	0.0264902684420059	0.311797619094421	1.57691364071027	0.0111940298507463	LARP4//RPS27L//RPS14//
GO:0005912	adherens junction	Cellular component	6	166	268	19559	2.63787987771983	0.0270586800652321	0.314241471157562	1.56769339230482	0.0223880597014925	PIP5K1C//MYH9//PARD3//ACTB//BMPR2//CD99L2//
GO:0005791	rough endoplasmic reticulum	Cellular component	4	84	268	19559	3.47530206112296	0.0283351699797049	0.322266449269928	1.54767417772775	0.0149253731343284	ARL6IP1//RPN1//RPN2//CANX//
GO:0031967	organelle envelope	Cellular component	25	1219	268	19559	1.49674617070513	0.0288596820241727	0.322266449269928	1.53970845827052	0.0932835820895522	FAF1//KPNB1//TERF2IP//RANGAP1//NUP155//TMEM120B//TRA2B//CCAR1//RANBP17//CYP24A1//RAB11FIP5//HK1//AMBRA1//VDAC3//MYO19//COX6B1//CRAT//SIRT5//COQ2//NDUFB2//TTC19//CHCHD10//GAPDH//DNM2//STARD13//
GO:0031975	envelope	Cellular component	25	1219	268	19559	1.49674617070513	0.0288596820241727	0.322266449269928	1.53970845827052	0.0932835820895522	FAF1//KPNB1//TERF2IP//RANGAP1//NUP155//TMEM120B//TRA2B//CCAR1//RANBP17//CYP24A1//RAB11FIP5//HK1//AMBRA1//VDAC3//MYO19//COX6B1//CRAT//SIRT5//COQ2//NDUFB2//TTC19//CHCHD10//GAPDH//DNM2//STARD13//
GO:0005643	nuclear pore	Cellular component	4	85	268	19559	3.43441615452151	0.029425111774264	0.323906479120753	1.53128187876987	0.0149253731343284	NUP155//RANGAP1//KPNB1//RANBP17//
GO:0005794	Golgi apparatus	Cellular component	31	1599	268	19559	1.4148978372677	0.0314842258921226	0.323906479120753	1.50190698030102	0.115671641791045	TMEM59//HUWE1//GABARAP//DNM2//ZDHHC17//PITPNB//GALNT1//RAB11FIP5//MIA3//TRAPPC4//GALNT7//GOLPH3L//RAB2A//TMF1//HOOK3//ATP8A1//AP3S1//SLC30A7//HABP4//NEDD4L//GDI2//LDLR//CEP83//PLAGL1//ALKBH5//PPT1//G2E3//TRRAP//ADAM19//PKDCC//PDE4DIP//
GO:0120111	neuron projection cytoplasm	Cellular component	4	87	268	19559	3.35546405901527	0.0316787418680254	0.323906479120753	1.49923207489265	0.0149253731343284	CANX//AP3S1//DYNC1H1//RANGAP1//
GO:0099513	polymeric cytoskeletal fiber	Cellular component	17	757	268	19559	1.63894694296023	0.0321459757738156	0.323906479120753	1.49287338692685	0.0634328358208955	DDX6//KLHL21//TUBA1B//GABARAP//TTLL11//DYNC1H1//DNM2//CSPP1//DYNLRB1//HOOK3//TUBGCP2//IFFO1//KRT17//MYO9B//ACTB//RCSD1//RNF4//
GO:0030424	axon	Cellular component	15	643	268	19559	1.70251967224531	0.03216815635551	0.323906479120753	1.49257382898217	0.0559701492537313	DNM2//TIAM2//NFASC//PARD3//OPHN1//ACTB//AP3S1//DYNC1H1//RANGAP1//DYRK1A//GSK3B//NF1//PPT1//BCR//CANX//
GO:0009925	basal plasma membrane	Cellular component	3	51	268	19559	4.29302019315189	0.0327010674961766	0.323906479120753	1.48543806996565	0.0111940298507463	SLC3A2//BMPR2//SLC23A2//
GO:0000242	pericentriolar material	Cellular component	2	21	268	19559	6.95060412224591	0.0330972177287566	0.323906479120753	1.48020851304709	0.00746268656716418	RABL2B//HOOK3//
GO:0005868	cytoplasmic dynein complex	Cellular component	2	21	268	19559	6.95060412224591	0.0330972177287566	0.323906479120753	1.48020851304709	0.00746268656716418	DYNC1H1//DYNLRB1//
GO:0035267	NuA4 histone acetyltransferase complex	Cellular component	2	21	268	19559	6.95060412224591	0.0330972177287566	0.323906479120753	1.48020851304709	0.00746268656716418	ACTB//TRRAP//
GO:0043189	H4/H2A histone acetyltransferase complex	Cellular component	2	21	268	19559	6.95060412224591	0.0330972177287566	0.323906479120753	1.48020851304709	0.00746268656716418	ACTB//TRRAP//
GO:0099091	postsynaptic specialization, intracellular component	Cellular component	2	21	268	19559	6.95060412224591	0.0330972177287566	0.323906479120753	1.48020851304709	0.00746268656716418	DNM2//BCR//
GO:0005874	microtubule	Cellular component	11	431	268	19559	1.86263289122831	0.0360274451876421	0.34866560842707	1.44336653388767	0.041044776119403	KLHL21//TUBA1B//TUBGCP2//DYNC1H1//RNF4//GABARAP//TTLL11//DNM2//CSPP1//DYNLRB1//HOOK3//
GO:0045121	membrane raft	Cellular component	9	329	268	19559	1.99645012021957	0.0381551605833311	0.365199394154741	1.41844671429384	0.0335820895522388	BMPR2//CORO1C//TUBA1B//GNAI1//GNAI2//HK1//ICAM1//CLN6//PPT1//
GO:0098857	membrane microdomain	Cellular component	9	330	268	19559	1.99040027137042	0.0387760323071944	0.367107871082243	1.41143663144214	0.0335820895522388	BMPR2//CORO1C//TUBA1B//GNAI1//GNAI2//HK1//ICAM1//CLN6//PPT1//
GO:0031982	vesicle	Cellular component	68	4073	268	19559	1.21844619280225	0.0406102273928953	0.380338796335611	1.39136457871476	0.253731343283582	SPAG9//DNM2//TFRC//RAB11FIP5//LDLR//CLN6//WDFY1//ANKRD27//TMEM59//NEDD4L//TRAPPC4//PPT1//PLEKHM2//PIP5K1C//CORO1C//ATP6V0B//AP3S1//THBS1//ATP8A1//RPH3AL//ZDHHC17//PI4KA//MDM2//GABARAP//SLC30A7//HUWE1//GDI2//DYNC1H1//PRSS57//SLC15A4//DOCK2//KPNB1//RAB2A//RPN1//SLC3A2//CANX//FLNB//AMBRA1//CCDC180//COL6A2//DDX11//EFEMP1//GAPDH//TIAM2//GNAI1//GNAI2//GNB1//ICAM1//MDH1//MYH9//NID1//PCBP2//GALNT7//PLCG2…
GO:0016459	myosin complex	Cellular component	3	57	268	19559	3.84112333071485	0.043307131215642	0.39705801356657	1.36344058418707	0.0111940298507463	MYH9//MYO9B//MYO19//
GO:1904115	axon cytoplasm	Cellular component	3	57	268	19559	3.84112333071485	0.043307131215642	0.39705801356657	1.36344058418707	0.0111940298507463	AP3S1//DYNC1H1//RANGAP1//
GO:0045335	phagocytic vesicle	Cellular component	5	140	268	19559	2.60647654584222	0.0437806082400799	0.397217810178225	1.35871820911173	0.0186567164179104	DNM2//ATP6V0B//FLNB//RAB11FIP5//AMBRA1//
GO:0044391	ribosomal subunit	Cellular component	6	187	268	19559	2.34164737808285	0.0442995208223098	0.397782295218885	1.35360097141468	0.0223880597014925	RPL13A//RPL18A//RPL37A//LARP4//RPS27L//RPS14//
GO:0022625	cytosolic large ribosomal subunit	Cellular component	3	58	268	19559	3.77489706639218	0.0452224566019843	0.401926119391105	1.34464584933901	0.0111940298507463	RPL13A//RPL18A//RPL37A//
GO:0031234	extrinsic component of cytoplasmic side of plasma membrane	Cellular component	4	99	268	19559	2.94874114277099	0.047283144221203	0.41355733356036	1.32529365157444	0.0149253731343284	GNAI1//GNAI2//GNB1//STAC//
GO:0098589	membrane region	Cellular component	9	343	268	19559	1.91496236021061	0.0474807501217405	0.41355733356036	1.32348242848831	0.0335820895522388	BMPR2//CORO1C//TUBA1B//GNAI1//GNAI2//HK1//ICAM1//CLN6//PPT1//
GO:0005741	mitochondrial outer membrane	Cellular component	6	192	268	19559	2.28066697761194	0.0492247816413764	0.424502819897414	1.30781620169377	0.0223880597014925	CYP24A1//RAB11FIP5//HK1//AMBRA1//VDAC3//MYO19//
