# Supplementary material for: Differentially Expressed Circular RNAs and Their Therapeutic Mechanism in Non-segmental Vitiligo Patients Treated With Methylprednisolone
Source: Front Med (Lausanne). 2022 May 16;9:839066. doi: 10.3389/fmed.2022.839066 (PMC9149005; doi:10.3389/fmed.2022.839066)
Supplement: Supplementary file 1 [file Data_Sheet_1.ZIP › Additional files/GO Analysis Report/GO_GC_vs_control_down/MF_result(Human).xls]

## Sheet: MF
#Column "GO.ID" stands for the ID of gene ontology term
#Column "Term" stands for the name of gene ontology term
#Column "Ontology" stands for the ontology of GOID belongs to
#Column "Count" stands for the number of DE genes associated with the listed GOID
#Column "Pop.Hits" stands for the number of background population genes associated with the listed GOID
#Column "List.Total" stands for the total number of DE genes
#Column "Pop.Total" stands for the total number of background population genes
#Column "Fold.Enrichment" stands for the Fold Enrichment value of the GOID, it equals (Count/Pop.Hits)/(List.Total/Pop.Total)
#Column "Pvalue" stands for the significance testing value of the GOID
#Column "FDR" stands for the false discovery rate of the GOID, using Benjamini & Hochberg (1995) method
#Column "Enrichment.Score" stands for the Enrichment Score value of the GOID, it equals (-log10(Pvalue))
#Column "Gene.Ratio" stands for the Gene Ratio value genes associated with the GOID, it equals (Count/List.Total)
#Column "GENES" stands for the DE genes associated with the GOID
GO.ID	Term	Ontology	Count	Pop.Hits	List.Total	Pop.Total	Fold.Enrichment	Pvalue	FDR	Enrichment.Score	Gene.Ratio	GENES
GO:1901363	heterocyclic compound binding	Molecular function	131	6213	268	18352	1.44384	2.2722e-07	0.000185436	6.64355	0.488806	NAT10//NEMF//VDAC3//AKAP7//CTCF//PRDM5//KLF11//PLAGL1//RBL1//NPAS3//NR2C2//NCOR2//TCFL5//ZNF483//ZNF652//IFI16//RBPJ//MEIS1//NFATC2//CCAR1//RFX2//ACTB//BACH2//SPI1//NRIP1//KLF7//GTF2IRD1//ZNF646//BRF1//ZCCHC2//HUWE1//DDX11//PDS5B//LCORL//THAP4//CRLF3//TERF2IP//GPBP1L1//RNF4//TADA2A//TMF1//ZNF236//TAF15//ZMYM4//GTF3C5//POLI//LSM14A//AFF3//PCBP2//DDX17//IGF2BP3//LARP4//CCDC124//DDX6//DYNC1H1//HABP4…
GO:0097159	organic cyclic compound binding	Molecular function	132	6299	268	18352	1.435	2.8463e-07	0.000185436	6.54572	0.492537	NAT10//NEMF//VDAC3//AKAP7//CTCF//PRDM5//KLF11//PLAGL1//RBL1//NPAS3//NR2C2//NCOR2//TCFL5//ZNF483//ZNF652//IFI16//RBPJ//MEIS1//NFATC2//CCAR1//RFX2//ACTB//BACH2//SPI1//NRIP1//KLF7//GTF2IRD1//ZNF646//BRF1//ZCCHC2//HUWE1//DDX11//PDS5B//LCORL//THAP4//CRLF3//TERF2IP//GPBP1L1//RNF4//TADA2A//TMF1//ZNF236//TAF15//ZMYM4//GTF3C5//POLI//LSM14A//AFF3//PCBP2//DDX17//IGF2BP3//LARP4//CCDC124//DDX6//DYNC1H1//HABP4…
GO:0005096	GTPase activator activity	Molecular function	14	275	268	18352	3.48613	5.584e-05	0.0209757	4.25305	0.0522388	AGAP1//DOCK1//DOCK2//TBC1D1//TIAM2//GDI2//MYO9B//NF1//OPHN1//RALGAPA2//RANGAP1//BCR//ANKRD27//STARD13
GO:0043167	ion binding	Molecular function	122	6281	268	18352	1.33009	7.54327e-05	0.0209757	4.12244	0.455224	ATP8A1//MORC2//GNAI1//SRPK2//OSBPL10//THBS1//CYP24A1//EFEMP1//LDLR//NID1//SUSD1//EFCAB6//SLIT3//CANX//DDX17//CLK1//TTLL11//DDX6//DDX11//DYNC1H1//DYRK1A//SMG1//PIP5K1C//LATS2//GSK3B//HK1//MYH9//MYO9B//PCCB//TAOK3//PHKG1//PI4KA//NAT10//ATP13A1//STARD9//ABCD4//ACTB//BCR//BMPR2//TRIO//DDR1//MYO19//PKDCC//NEK9//TUBA1B//RABL2B//AGAP1//DNM2//GNAI2//RAB2A//RANBP17//OPHN1//WDFY1//PARD3//FTO//PRSS57//EVA1C…
GO:0005515	protein binding	Molecular function	226	13697	268	18352	1.12988	8.04899e-05	0.0209757	4.09426	0.843284	ANKRD27//GSK3B//SPI1//RBL1//RBPJ//GNAI1//GNAI2//PLCG2//THBS1//LDLR//MDM2//TRIM24//FLNB//MYH9//MYO9B//OPHN1//MYO19//ENC1//SPAG9//DOCK1//TIAM2//BCR//ARHGEF28//TRIO//NCOR2//EFEMP1//ICAM1//PHKG1//STRN//GABARAP//DNM2//GAPDH//CCSER2//STARD9//HOOK3//RPH3AL//BRF1//IFI16//NFATC2//RNF4//KPNB1//RANGAP1//RANBP17//TTLL11//DENND5B//ADAM19//TBC1D1//RAB11FIP5//GDI2//BMPR2//PLEKHM2//ACTB//PCBP2//PDE4D//PDE4DIP//F…
GO:0017016	Ras GTPase binding	Molecular function	17	415	268	18352	2.80511	0.000136504	0.0256395	3.86485	0.0634328	DOCK1//BCR//ARHGEF28//TRIO//KPNB1//RANGAP1//RANBP17//MYO9B//DENND5B//TBC1D1//RAB11FIP5//GDI2//ANKRD27//RPH3AL//DOCK2//TIAM2//CORO1C
GO:0003676	nucleic acid binding	Molecular function	89	4303	268	18352	1.41634	0.000162296	0.0256395	3.78969	0.33209	NAT10//NEMF//CTCF//PRDM5//KLF11//PLAGL1//RBL1//NPAS3//NR2C2//NCOR2//TCFL5//ZNF483//ZNF652//IFI16//RBPJ//MEIS1//NFATC2//CCAR1//RFX2//ACTB//BACH2//SPI1//NRIP1//KLF7//GTF2IRD1//ZNF646//BRF1//HUWE1//DDX11//PDS5B//LCORL//THAP4//CRLF3//TERF2IP//GPBP1L1//RNF4//TADA2A//TMF1//ZNF236//TAF15//ZMYM4//GTF3C5//POLI//LSM14A//AFF3//PCBP2//DDX17//IGF2BP3//LARP4//CCDC124//DDX6//DYNC1H1//HABP4//SMG1//GPATCH8//FLNB/…
GO:0003723	RNA binding	Molecular function	49	1988	268	18352	1.68783	0.000168821	0.0256395	3.77257	0.182836	NAT10//NEMF//TUBA1B//LSM14A//SLC3A2//TFRC//DDX11//IGF2BP3//DDX6//RPL13A//PCBP2//TRA2B//PUM1//TAF15//MDM2//LARP4//RPS14//HUWE1//DDX17//CCDC124//DYNC1H1//HABP4//SMG1//GPATCH8//FLNB//FAM120A//R3HDM1//MTO1//GDI2//IFI16//KPNB1//CAPRIN1//MYH9//RPS27L//CDC40//ALKBH5//CCAR1//RANGAP1//RPL18A//RPL37A//RPN1//ARHGEF28//SPI1//SRPK2//NOL10//FIP1L1//CANX//ZCCHC7//CNOT8
GO:0030695	GTPase regulator activity	Molecular function	14	307	268	18352	3.12276	0.000178665	0.0256395	3.74796	0.0522388	GDI2//AGAP1//DOCK1//DOCK2//TBC1D1//TIAM2//MYO9B//NF1//OPHN1//RALGAPA2//RANGAP1//BCR//ANKRD27//STARD13
GO:0031267	small GTPase binding	Molecular function	17	428	268	18352	2.71991	0.000196773	0.0256395	3.70604	0.0634328	DOCK1//BCR//ARHGEF28//TRIO//KPNB1//RANGAP1//RANBP17//MYO9B//DENND5B//TBC1D1//RAB11FIP5//GDI2//ANKRD27//RPH3AL//DOCK2//TIAM2//CORO1C
GO:0005089	Rho guanyl-nucleotide exchange factor activity	Molecular function	6	60	268	18352	6.84776	0.000237126	0.0280887	3.62502	0.0223881	DOCK2//TIAM2//DOCK1//BCR//ARHGEF28//TRIO
GO:0005488	binding	Molecular function	256	16428	268	18352	1.0671	0.000284923	0.0309379	3.54527	0.955224	NAT10//NEMF//ANKRD27//VDAC3//AKAP7//ATP8A1//MORC2//GNAI1//SRPK2//CTCF//PRDM5//KLF11//PLAGL1//RBL1//NPAS3//NR2C2//NCOR2//TCFL5//ZNF483//ZNF652//IFI16//RBPJ//MEIS1//NFATC2//CCAR1//RFX2//ACTB//BACH2//SPI1//NRIP1//KLF7//GTF2IRD1//ZNF646//BRF1//GSK3B//LDLR//ICAM1//TFRC//GNAI2//PLCG2//OSBPL10//THBS1//MDM2//TRIM24//ZCCHC2//HUWE1//DDX11//PDS5B//LCORL//THAP4//CRLF3//TERF2IP//GPBP1L1//RNF4//TADA2A//TMF1//Z…
GO:0000166	nucleotide binding	Molecular function	50	2130	268	18352	1.60746	0.000456438	0.0404743	3.34062	0.186567	ATP8A1//DDX17//CLK1//TTLL11//DDX6//DDX11//DYNC1H1//DYRK1A//MORC2//SMG1//PIP5K1C//LATS2//GSK3B//HK1//MYH9//MYO9B//PCCB//TAOK3//PHKG1//PI4KA//NAT10//ATP13A1//STARD9//ABCD4//ACTB//BCR//BMPR2//SRPK2//TRIO//DDR1//MYO19//PKDCC//NEK9//TUBA1B//RABL2B//AGAP1//DNM2//GNAI1//GNAI2//RAB2A//RANBP17//PDE4D//UGP2//MTO1//GAPDH//MDH1//SIRT5//SIRT6//VDAC3//AKAP7
GO:1901265	nucleoside phosphate binding	Molecular function	50	2131	268	18352	1.6067	0.000461404	0.0404743	3.33592	0.186567	VDAC3//AKAP7//ATP8A1//DDX17//CLK1//TTLL11//DDX6//DDX11//DYNC1H1//DYRK1A//MORC2//SMG1//PIP5K1C//LATS2//GSK3B//HK1//MYH9//MYO9B//PCCB//TAOK3//PHKG1//PI4KA//NAT10//ATP13A1//STARD9//ABCD4//ACTB//BCR//BMPR2//SRPK2//TRIO//DDR1//MYO19//PKDCC//NEK9//TUBA1B//RABL2B//AGAP1//DNM2//GNAI1//GNAI2//RAB2A//RANBP17//PDE4D//UGP2//MTO1//GAPDH//MDH1//SIRT5//SIRT6
GO:0051020	GTPase binding	Molecular function	19	548	268	18352	2.37422	0.000465936	0.0404743	3.33167	0.0708955	DOCK1//TIAM2//BCR//ARHGEF28//TRIO//ANKRD27//KPNB1//RANGAP1//RANBP17//MYO9B//DENND5B//TBC1D1//RAB11FIP5//GDI2//RPH3AL//DOCK2//CORO1C//GNB1//AMBRA1
GO:0008092	cytoskeletal protein binding	Molecular function	28	980	268	18352	1.9565	0.000547842	0.0446149	3.26134	0.104478	FLNB//MYH9//MYO9B//OPHN1//MYO19//ENC1//GABARAP//DNM2//GAPDH//CCSER2//STARD9//HOOK3//TTLL11//PLEKHM2//ACTB//SPAG9//GNB1//FBLIM1//GSK3B//TBCEL//SETD2//TUBGCP2//RAB11FIP5//DYRK1A//CORO1C//RCSD1//WDR1//RPH3AL
GO:0060589	nucleoside-triphosphatase regulator activity	Molecular function	14	348	268	18352	2.75485	0.000631012	0.0483652	3.19996	0.0522388	GDI2//AGAP1//DOCK1//DOCK2//TBC1D1//TIAM2//MYO9B//NF1//OPHN1//RALGAPA2//RANGAP1//BCR//ANKRD27//STARD13
GO:0043168	anion binding	Molecular function	61	2829	268	18352	1.47654	0.000911912	0.0660123	3.04005	0.227612	OSBPL10//THBS1//ATP8A1//DDX17//CLK1//TTLL11//DDX6//DDX11//DYNC1H1//DYRK1A//MORC2//SMG1//PIP5K1C//LATS2//GSK3B//HK1//MYH9//MYO9B//PCCB//TAOK3//PHKG1//PI4KA//NAT10//ATP13A1//STARD9//ABCD4//ACTB//BCR//BMPR2//SRPK2//TRIO//DDR1//MYO19//PKDCC//NEK9//TUBA1B//RABL2B//AGAP1//DNM2//GNAI1//GNAI2//RAB2A//RANBP17//OPHN1//WDFY1//PARD3//PRSS57//EVA1C//SLIT3//NF1//SH3PXD2B//PDE4D//PITPNB//ZCCHC2//CLN6//PPT1//MTO…
GO:0043169	cation binding	Molecular function	85	4314	268	18352	1.34923	0.00122987	0.0801557	2.91014	0.317164	ATP8A1//MORC2//GNAI1//SRPK2//CYP24A1//EFEMP1//LDLR//NID1//SUSD1//EFCAB6//SLIT3//THBS1//CANX//FTO//PITRM1//CTCF//DCTD//SIRT5//KPNB1//MDM2//MTR//SIRT6//ZCCHC2//WDFY1//GATAD1//RNF4//PAPPA2//NR2C2//ZCCHC7//KLF7//TRIM24//ZMYM4//GALNT1//PITPNB//NF1//PRDM5//POLI//SMYD4//AGAP1//ZNF483//DDX11//EYA3//LNX2//ZNF652//PHLPP2//SMG1//GPATCH8//LATS2//GNAI2//SETD2//BRF1//HBG2//MYO9B//RPS27L//THAP4//PDE3A//PDE4D//G…
GO:0032183	SUMO binding	Molecular function	3	15	268	18352	13.6955	0.00123033	0.0801557	2.90998	0.011194	RNF111//RNF4//HABP4
GO:0097367	carbohydrate derivative binding	Molecular function	50	2240	268	18352	1.52852	0.00140227	0.0869618	2.85317	0.186567	ATP8A1//DDX17//CLK1//TTLL11//DDX6//DDX11//DYNC1H1//DYRK1A//MORC2//SMG1//PIP5K1C//LATS2//GSK3B//HK1//MYH9//MYO9B//PCCB//TAOK3//PHKG1//PI4KA//NAT10//ATP13A1//STARD9//ABCD4//ACTB//BCR//BMPR2//SRPK2//TRIO//DDR1//MYO19//PKDCC//NEK9//TUBA1B//RABL2B//AGAP1//DNM2//GNAI1//GNAI2//RAB2A//RANBP17//PRSS57//EVA1C//SLIT3//THBS1//PDE4D//UGP2//CLN6//PPT1//NID1
GO:0005088	Ras guanyl-nucleotide exchange factor activity	Molecular function	7	115	268	18352	4.1682	0.00150233	0.0869618	2.82324	0.0261194	DOCK1//BCR//ARHGEF28//TRIO//DENND5B//DOCK2//TIAM2
GO:0003824	catalytic activity	Molecular function	106	5673	268	18352	1.2795	0.00153501	0.0869618	2.81389	0.395522	MYH9//MYO9B//MYO19//CNOT8//SIAE//COQ2//DDX11//DDX17//DDX6//STARD9//DYNLRB1//BCKDHA//MBOAT2//POLI//TUBA1B//RABL2B//AGAP1//DNM2//GNAI1//GNAI2//GNB1//RAB2A//SIRT6//UGP2//ACP6//CRAT//PDE3A//PDE4D//COX6B1//DCTD//PSMB5//TMEM59//USP42//PITRM1//ADAM19//PRSS57//HK1//GCLM//GAPDH//TADA2A//PI4KA//PLCG2//MDH1//RCL1//RPPH1//RPN1//RPN2//HBG2//GALNT1//GALNT7//PCCB//DYRK1A//SMG1//GSK3B//TRIM24//PKDCC//CLK1//LATS2…
GO:0061629	RNA polymerase II-specific DNA-binding transcription factor binding	Molecular function	11	267	268	18352	2.82118	0.00196397	0.105848	2.70686	0.0410448	RBL1//RBPJ//TRIM24//STRN//NRIP1//ACTB//NCOR2//TMF1//FAF1//GSK3B//SPI1
GO:0008047	enzyme activator activity	Molecular function	17	528	268	18352	2.20477	0.00203086	0.105848	2.69232	0.0634328	AGAP1//DOCK1//DOCK2//TBC1D1//TIAM2//GDI2//MYO9B//NF1//OPHN1//RALGAPA2//RANGAP1//BCR//ANKRD27//STARD13//RPS27L//SH3PXD2B//PITRM1
GO:0036094	small molecule binding	Molecular function	54	2523	268	18352	1.46563	0.00225608	0.113064	2.64664	0.201493	VDAC3//AKAP7//ATP8A1//DDX17//CLK1//TTLL11//DDX6//DDX11//DYNC1H1//DYRK1A//MORC2//SMG1//PIP5K1C//LATS2//GSK3B//HK1//MYH9//MYO9B//PCCB//TAOK3//PHKG1//PI4KA//NAT10//ATP13A1//STARD9//ABCD4//ACTB//BCR//BMPR2//SRPK2//TRIO//DDR1//MYO19//PKDCC//NEK9//TUBA1B//RABL2B//AGAP1//DNM2//GNAI1//GNAI2//RAB2A//RANBP17//UGP2//OSBPL10//HBG2//PDE4D//MTR//MTO1//GAPDH//MDH1//SIRT5//SIRT6//SESN1
GO:0032553	ribonucleotide binding	Molecular function	43	1899	268	18352	1.55057	0.00241576	0.116583	2.61695	0.160448	ATP8A1//DDX17//CLK1//TTLL11//DDX6//DDX11//DYNC1H1//DYRK1A//MORC2//SMG1//PIP5K1C//LATS2//GSK3B//HK1//MYH9//MYO9B//PCCB//TAOK3//PHKG1//PI4KA//NAT10//ATP13A1//STARD9//ABCD4//ACTB//BCR//BMPR2//SRPK2//TRIO//DDR1//MYO19//PKDCC//NEK9//TUBA1B//RABL2B//AGAP1//DNM2//GNAI1//GNAI2//RAB2A//RANBP17//PDE4D//UGP2
GO:0046872	metal ion binding	Molecular function	82	4229	268	18352	1.32778	0.00251488	0.117032	2.59948	0.30597	ATP8A1//MORC2//GNAI1//SRPK2//CYP24A1//EFEMP1//LDLR//NID1//SUSD1//EFCAB6//SLIT3//THBS1//CANX//FTO//PITRM1//CTCF//DCTD//SIRT5//KPNB1//MDM2//MTR//SIRT6//ZCCHC2//WDFY1//GATAD1//RNF4//PAPPA2//NR2C2//ZCCHC7//KLF7//TRIM24//ZMYM4//GALNT1//PRDM5//POLI//SMYD4//AGAP1//ZNF483//DDX11//EYA3//LNX2//ZNF652//PHLPP2//SMG1//GPATCH8//LATS2//GNAI2//SETD2//BRF1//HBG2//MYO9B//RPS27L//THAP4//PDE3A//PDE4D//GALNT7//PLAGL1…
GO:0017048	Rho GTPase binding	Molecular function	8	162	268	18352	3.38161	0.00266303	0.119653	2.57462	0.0298507	DOCK1//BCR//ARHGEF28//TRIO//DOCK2//TIAM2//CORO1C//MYO9B
GO:0140096	catalytic activity, acting on a protein	Molecular function	48	2198	268	18352	1.49542	0.00276091	0.119916	2.55895	0.179104	PSMB5//TMEM59//USP42//PITRM1//ADAM19//PRSS57//SIRT6//GALNT1//GALNT7//DYRK1A//SMG1//GSK3B//TRIM24//PKDCC//CLK1//LATS2//TAOK3//BCR//BMPR2//SRPK2//TRIO//NEK9//PHKG1//DDR1//PHLPP2//EYA3//PTPRG//HUWE1//NEDD4L//MDM2//G2E3//RNF4//KLHL21//EFEMP1//CFAP44//DPP8//PAPPA2//PPT1//SETD2//ZDHHC17//SIRT5//GAPDH//PRDM5//RNF216//RNF111//HECW2//UBE3B//TTLL11
GO:0016740	transferase activity	Molecular function	49	2261	268	18352	1.48403	0.00289589	0.121721	2.53822	0.182836	COQ2//MBOAT2//POLI//SIRT6//UGP2//CRAT//HK1//TADA2A//PI4KA//RPN1//RPN2//GALNT1//GALNT7//DYRK1A//SMG1//GSK3B//TRIM24//PKDCC//CLK1//LATS2//TAOK3//BCR//BMPR2//SRPK2//TRIO//NEK9//PHKG1//DDR1//HUWE1//NEDD4L//MDM2//G2E3//RNF4//KLHL21//EFEMP1//NAT10//SMYD4//MTR//ELOVL6//SETD2//PIP5K1C//ZDHHC17//GAPDH//PRDM5//RNF216//RNF111//HECW2//UBE3B//FTO
GO:0035639	purine ribonucleoside triphosphate binding	Molecular function	41	1816	268	18352	1.54603	0.00323451	0.131705	2.49019	0.152985	ATP8A1//DDX17//CLK1//TTLL11//DDX6//DDX11//DYNC1H1//DYRK1A//MORC2//SMG1//PIP5K1C//LATS2//GSK3B//HK1//MYH9//MYO9B//PCCB//TAOK3//PHKG1//PI4KA//NAT10//ATP13A1//STARD9//ABCD4//ACTB//BCR//BMPR2//SRPK2//TRIO//DDR1//MYO19//PKDCC//NEK9//TUBA1B//RABL2B//AGAP1//DNM2//GNAI1//GNAI2//RAB2A//RANBP17
GO:0032555	purine ribonucleotide binding	Molecular function	42	1882	268	18352	1.52819	0.0035434	0.139911	2.45058	0.156716	ATP8A1//DDX17//CLK1//TTLL11//DDX6//DDX11//DYNC1H1//DYRK1A//MORC2//SMG1//PIP5K1C//LATS2//GSK3B//HK1//MYH9//MYO9B//PCCB//TAOK3//PHKG1//PI4KA//NAT10//ATP13A1//STARD9//ABCD4//ACTB//BCR//BMPR2//SRPK2//TRIO//DDR1//MYO19//PKDCC//NEK9//TUBA1B//RABL2B//AGAP1//DNM2//GNAI1//GNAI2//RAB2A//RANBP17//PDE4D
GO:0050321	tau-protein kinase activity	Molecular function	3	22	268	18352	9.33786	0.00386163	0.147991	2.41323	0.011194	DYRK1A//GSK3B//PHKG1
GO:0017076	purine nucleotide binding	Molecular function	42	1896	268	18352	1.51691	0.0040433	0.150526	2.39326	0.156716	ATP8A1//DDX17//CLK1//TTLL11//DDX6//DDX11//DYNC1H1//DYRK1A//MORC2//SMG1//PIP5K1C//LATS2//GSK3B//HK1//MYH9//MYO9B//PCCB//TAOK3//PHKG1//PI4KA//NAT10//ATP13A1//STARD9//ABCD4//ACTB//BCR//BMPR2//SRPK2//TRIO//DDR1//MYO19//PKDCC//NEK9//TUBA1B//RABL2B//AGAP1//DNM2//GNAI1//GNAI2//RAB2A//RANBP17//PDE4D
GO:0016773	phosphotransferase activity, alcohol group as acceptor	Molecular function	19	669	268	18352	1.94481	0.00453869	0.164275	2.34307	0.0708955	HK1//PI4KA//DYRK1A//SMG1//GSK3B//TRIM24//PKDCC//CLK1//LATS2//TAOK3//BCR//BMPR2//SRPK2//TRIO//NEK9//PHKG1//DDR1//EFEMP1//PIP5K1C
GO:0140297	DNA-binding transcription factor binding	Molecular function	12	347	268	18352	2.3681	0.00518108	0.182458	2.28558	0.0447761	RBL1//RBPJ//TRIM24//STRN//NRIP1//ACTB//NCOR2//TMF1//FAF1//GSK3B//SPI1//PRDM5
GO:0017111	nucleoside-triphosphatase activity	Molecular function	21	802	268	18352	1.79305	0.00724665	0.248484	2.13986	0.0783582	MYH9//MYO9B//MYO19//DDX11//DDX17//DDX6//STARD9//DYNLRB1//TUBA1B//RABL2B//AGAP1//DNM2//GNAI1//GNAI2//GNB1//RAB2A//DYNC1H1//ATP8A1//MORC2//ATP13A1//ABCD4
GO:0051287	NAD binding	Molecular function	4	55	268	18352	4.98019	0.00846355	0.276659	2.07245	0.0149254	SIRT5//SIRT6//GAPDH//MDH1
GO:0000146	microfilament motor activity	Molecular function	3	29	268	18352	7.08389	0.00850017	0.276659	2.07057	0.011194	MYO19//MYH9//MYO9B
GO:0015173	aromatic amino acid transmembrane transporter activity	Molecular function	2	10	268	18352	13.6955	0.00884946	0.276659	2.05308	0.00746269	SLC15A4//SLC3A2
GO:0004672	protein kinase activity	Molecular function	16	564	268	18352	1.94263	0.00897035	0.276659	2.04719	0.0597015	CLK1//DYRK1A//SMG1//LATS2//GSK3B//TAOK3//BCR//BMPR2//SRPK2//TRIO//NEK9//PHKG1//DDR1//PKDCC//EFEMP1//TRIM24
GO:0005524	ATP binding	Molecular function	33	1475	268	18352	1.53204	0.00933015	0.276659	2.03011	0.123134	ATP8A1//DDX17//CLK1//TTLL11//DDX6//DDX11//DYNC1H1//DYRK1A//MORC2//SMG1//PIP5K1C//LATS2//GSK3B//HK1//MYH9//MYO9B//PCCB//TAOK3//PHKG1//PI4KA//NAT10//ATP13A1//STARD9//ABCD4//ACTB//BCR//BMPR2//SRPK2//TRIO//DDR1//MYO19//PKDCC//NEK9
GO:0045505	dynein intermediate chain binding	Molecular function	3	30	268	18352	6.84776	0.00934422	0.276659	2.02946	0.011194	DYNC1H1//DYNLRB1//HOOK3
GO:0032559	adenyl ribonucleotide binding	Molecular function	34	1534	268	18352	1.51776	0.00955461	0.276659	2.01979	0.126866	ATP8A1//DDX17//CLK1//TTLL11//DDX6//DDX11//DYNC1H1//DYRK1A//MORC2//SMG1//PIP5K1C//LATS2//GSK3B//HK1//MYH9//MYO9B//PCCB//TAOK3//PHKG1//PI4KA//NAT10//ATP13A1//STARD9//ABCD4//ACTB//BCR//BMPR2//SRPK2//TRIO//DDR1//MYO19//PKDCC//NEK9//PDE4D
GO:0140142	nucleocytoplasmic carrier activity	Molecular function	3	31	268	18352	6.62687	0.0102355	0.289931	1.98989	0.011194	RANBP17//KPNB1//KPNA5
GO:0030554	adenyl nucleotide binding	Molecular function	34	1546	268	18352	1.50598	0.0106746	0.290799	1.97165	0.126866	ATP8A1//DDX17//CLK1//TTLL11//DDX6//DDX11//DYNC1H1//DYRK1A//MORC2//SMG1//PIP5K1C//LATS2//GSK3B//HK1//MYH9//MYO9B//PCCB//TAOK3//PHKG1//PI4KA//NAT10//ATP13A1//STARD9//ABCD4//ACTB//BCR//BMPR2//SRPK2//TRIO//DDR1//MYO19//PKDCC//NEK9//PDE4D
GO:0005536	glucose binding	Molecular function	2	11	268	18352	12.4505	0.0107125	0.290799	1.97011	0.00746269	HK1//UGP2
GO:0016301	kinase activity	Molecular function	19	733	268	18352	1.775	0.0114993	0.305787	1.93933	0.0708955	HK1//PI4KA//DYRK1A//SMG1//GSK3B//TRIM24//PKDCC//CLK1//LATS2//TAOK3//BCR//BMPR2//SRPK2//TRIO//NEK9//PHKG1//DDR1//EFEMP1//PIP5K1C
GO:0032182	ubiquitin-like protein binding	Molecular function	5	94	268	18352	3.64243	0.0122435	0.319036	1.91209	0.0186567	HABP4//RNF111//RNF4//FAF1//MDM2
GO:0004115	3',5'-cyclic-AMP phosphodiesterase activity	Molecular function	2	12	268	18352	11.4129	0.0127321	0.319036	1.8951	0.00746269	PDE3A//PDE4D
GO:0034452	dynactin binding	Molecular function	2	12	268	18352	11.4129	0.0127321	0.319036	1.8951	0.00746269	GSK3B//HOOK3
GO:0003774	motor activity	Molecular function	6	132	268	18352	3.11262	0.0130267	0.320259	1.88517	0.0223881	MYH9//MYO9B//MYO19//STARD9//DYNLRB1//DYNC1H1
GO:0005085	guanyl-nucleotide exchange factor activity	Molecular function	8	215	268	18352	2.548	0.013925	0.332321	1.85621	0.0298507	DOCK1//BCR//ARHGEF28//TRIO//DENND5B//DOCK2//TIAM2//ANKRD27
GO:0016462	pyrophosphatase activity	Molecular function	21	854	268	18352	1.68388	0.0140288	0.332321	1.85298	0.0783582	MYH9//MYO9B//MYO19//DDX11//DDX17//DDX6//STARD9//DYNLRB1//TUBA1B//RABL2B//AGAP1//DNM2//GNAI1//GNAI2//GNB1//RAB2A//DYNC1H1//ATP8A1//MORC2//ATP13A1//ABCD4
GO:0016817	hydrolase activity, acting on acid anhydrides	Molecular function	21	857	268	18352	1.67798	0.0145374	0.332321	1.83751	0.0783582	MYH9//MYO9B//MYO19//DDX11//DDX17//DDX6//STARD9//DYNLRB1//TUBA1B//RABL2B//AGAP1//DNM2//GNAI1//GNAI2//GNB1//RAB2A//DYNC1H1//ATP8A1//MORC2//ATP13A1//ABCD4
GO:0016818	hydrolase activity, acting on acid anhydrides, in phosphorus-containing anhydrides	Molecular function	21	857	268	18352	1.67798	0.0145374	0.332321	1.83751	0.0783582	MYH9//MYO9B//MYO19//DDX11//DDX17//DDX6//STARD9//DYNLRB1//TUBA1B//RABL2B//AGAP1//DNM2//GNAI1//GNAI2//GNB1//RAB2A//DYNC1H1//ATP8A1//MORC2//ATP13A1//ABCD4
GO:0016922	nuclear receptor binding	Molecular function	5	101	268	18352	3.38998	0.0162857	0.36271	1.78819	0.0186567	STRN//NRIP1//NCOR2//TMF1//TRIM24
GO:0005543	phospholipid binding	Molecular function	13	454	268	18352	1.96081	0.0164235	0.36271	1.78453	0.0485075	OSBPL10//THBS1//WDFY1//PARD3//NF1//SH3PXD2B//PITPNB//ZCCHC2//CLN6//PPT1//GOLPH3L//AGAP1//OPHN1
GO:0050998	nitric-oxide synthase binding	Molecular function	2	14	268	18352	9.78252	0.0172214	0.36786	1.76393	0.00746269	DNM2//ACTB
GO:0070403	NAD+ binding	Molecular function	2	14	268	18352	9.78252	0.0172214	0.36786	1.76393	0.00746269	SIRT5//SIRT6
GO:0015631	tubulin binding	Molecular function	11	365	268	18352	2.06371	0.018782	0.394725	1.72626	0.0410448	GABARAP//DNM2//GAPDH//CCSER2//STARD9//HOOK3//TBCEL//SETD2//TUBGCP2//RAB11FIP5//TTLL11
GO:0005518	collagen binding	Molecular function	4	70	268	18352	3.91301	0.0192191	0.3975	1.71627	0.0149254	THBS1//COL6A2//NID1//DDR1
GO:0035259	glucocorticoid receptor binding	Molecular function	2	15	268	18352	9.13035	0.0196815	0.400704	1.70594	0.00746269	NRIP1//NCOR2
GO:0016772	transferase activity, transferring phosphorus-containing groups	Molecular function	21	885	268	18352	1.62489	0.0200234	0.401391	1.69846	0.0783582	POLI//UGP2//HK1//PI4KA//DYRK1A//SMG1//GSK3B//TRIM24//PKDCC//CLK1//LATS2//TAOK3//BCR//BMPR2//SRPK2//TRIO//NEK9//PHKG1//DDR1//EFEMP1//PIP5K1C
GO:0019899	enzyme binding	Molecular function	45	2277	268	18352	1.35331	0.0210083	0.414755	1.67761	0.16791	GSK3B//LDLR//SPAG9//DOCK1//TIAM2//BCR//ARHGEF28//TRIO//ANKRD27//KPNB1//RANGAP1//RANBP17//MYO9B//DENND5B//TBC1D1//RAB11FIP5//GDI2//RPH3AL//FAF1//DNM2//ACTB//TFRC//NEK9//AKAP7//NFATC2//TERF2IP//PARD3//DOCK2//TUBA1B//GABARAP//MDM2//PCBP2//AMBRA1//GCLM//NRIP1//NCOR2//CORO1C//GNB1//PDE4D//STRN//PHRF1//NAT10//BMPR2//PHKG1//PDE4DIP
GO:0008536	Ran GTPase binding	Molecular function	3	41	268	18352	5.01056	0.0218246	0.424439	1.66105	0.011194	KPNB1//RANGAP1//RANBP17
GO:0034979	NAD-dependent protein deacetylase activity	Molecular function	2	16	268	18352	8.5597	0.0222792	0.426908	1.6521	0.00746269	SIRT6//SIRT5
GO:0019894	kinesin binding	Molecular function	3	43	268	18352	4.77751	0.0247368	0.461486	1.60666	0.011194	PLEKHM2//ACTB//SPAG9
GO:0030169	low-density lipoprotein particle binding	Molecular function	2	17	268	18352	8.05619	0.0250098	0.461486	1.60189	0.00746269	LDLR//THBS1
GO:0003725	double-stranded RNA binding	Molecular function	4	76	268	18352	3.60408	0.0251462	0.461486	1.59953	0.0149254	TUBA1B//LSM14A//SLC3A2//TFRC
GO:0001227	DNA-binding transcription repressor activity, RNA polymerase II-specific	Molecular function	10	335	268	18352	2.04411	0.0258672	0.46546	1.58725	0.0373134	CTCF//TCFL5//PRDM5//IFI16//NFATC2//PLAGL1//OVOL2//BACH2//SPI1//GTF2IRD1
GO:0001217	DNA-binding transcription repressor activity	Molecular function	10	336	268	18352	2.03802	0.0263313	0.46546	1.57953	0.0373134	CTCF//TCFL5//PRDM5//IFI16//NFATC2//PLAGL1//OVOL2//BACH2//SPI1//GTF2IRD1
GO:0004674	protein serine/threonine kinase activity	Molecular function	12	435	268	18352	1.88904	0.0266521	0.46546	1.57427	0.0447761	PHKG1//SRPK2//BMPR2//CLK1//DYRK1A//SMG1//LATS2//GSK3B//TAOK3//BCR//TRIO//NEK9
GO:0008134	transcription factor binding	Molecular function	16	642	268	18352	1.70661	0.0268981	0.46546	1.57028	0.0597015	GSK3B//SPI1//RBL1//RBPJ//TRIM24//BRF1//STRN//NRIP1//ACTB//NCOR2//TMF1//FAF1//PRDM5//IFI16//NFATC2//RNF4
GO:0003677	DNA binding	Molecular function	48	2498	268	18352	1.31582	0.0271488	0.46546	1.56625	0.179104	CTCF//PRDM5//KLF11//PLAGL1//RBL1//NPAS3//NR2C2//NCOR2//TCFL5//ZNF483//ZNF652//IFI16//RBPJ//MEIS1//NFATC2//CCAR1//RFX2//ACTB//BACH2//SPI1//NRIP1//KLF7//GTF2IRD1//ZNF646//BRF1//POLI//DDX11//LSM14A//AFF3//PCBP2//TRIM24//SMG1//TERF2IP//GATAD1//OVOL2//HUWE1//PDS5B//LCORL//THAP4//CRLF3//GPBP1L1//RNF4//TADA2A//TMF1//ZNF236//TAF15//ZMYM4//GTF3C5
GO:0048156	tau protein binding	Molecular function	3	45	268	18352	4.56517	0.0278481	0.465555	1.5552	0.011194	DYRK1A//GSK3B//ACTB
GO:0046965	retinoid X receptor binding	Molecular function	2	18	268	18352	7.60862	0.027869	0.465555	1.55488	0.00746269	NRIP1//NCOR2
GO:0003682	chromatin binding	Molecular function	15	596	268	18352	1.72343	0.0292803	0.480126	1.53342	0.0559701	RNF4//ACTB//CTCF//RBL1//DDX11//MORC2//SCMH1//RBPJ//MEIS1//NFATC2//SIRT6//OVOL2//TADA2A//TRIM24//NCOR2
GO:0004715	non-membrane spanning protein tyrosine kinase activity	Molecular function	3	46	268	18352	4.46593	0.0294782	0.480126	1.5305	0.011194	CLK1//DYRK1A//PKDCC
GO:0035258	steroid hormone receptor binding	Molecular function	4	81	268	18352	3.38161	0.0308401	0.484347	1.51088	0.0149254	STRN//NRIP1//NCOR2//TMF1
GO:0004653	polypeptide N-acetylgalactosaminyltransferase activity	Molecular function	2	19	268	18352	7.20817	0.0308525	0.484347	1.51071	0.00746269	GALNT1//GALNT7
GO:0030676	Rac guanyl-nucleotide exchange factor activity	Molecular function	2	19	268	18352	7.20817	0.0308525	0.484347	1.51071	0.00746269	DOCK2//TIAM2
GO:0003712	transcription coregulator activity	Molecular function	13	498	268	18352	1.78757	0.0317997	0.490188	1.49758	0.0485075	DDX17//DYRK1A//CCAR1//TADA2A//NRIP1//TRIM24//SIRT6//NCOR2//RNF4//TMF1//TAF15//TRRAP//LPXN
GO:0008270	zinc ion binding	Molecular function	19	819	268	18352	1.58861	0.0319769	0.490188	1.49516	0.0708955	PITRM1//CTCF//DCTD//MORC2//SIRT5//KPNB1//MDM2//MTR//SIRT6//ZCCHC2//WDFY1//GATAD1//RNF4//PAPPA2//NR2C2//ZCCHC7//KLF7//TRIM24//ZMYM4
GO:0031683	G-protein beta/gamma-subunit complex binding	Molecular function	2	20	268	18352	6.84776	0.033956	0.508559	1.46908	0.00746269	GNAI1//GNAI2
GO:0061608	nuclear import signal receptor activity	Molecular function	2	20	268	18352	6.84776	0.033956	0.508559	1.46908	0.00746269	KPNB1//KPNA5
GO:0016881	acid-amino acid ligase activity	Molecular function	2	21	268	18352	6.52168	0.0371755	0.55045	1.42974	0.00746269	GCLM//TTLL11
GO:0017137	Rab GTPase binding	Molecular function	6	172	268	18352	2.38875	0.0407971	0.597288	1.38937	0.0223881	DENND5B//TBC1D1//RAB11FIP5//GDI2//ANKRD27//RPH3AL
GO:0008081	phosphoric diester hydrolase activity	Molecular function	4	89	268	18352	3.07765	0.041409	0.599511	1.3829	0.0149254	PDE3A//PDE4D//PLCG2//GNB1
GO:0003713	transcription coactivator activity	Molecular function	8	267	268	18352	2.05176	0.0428666	0.613792	1.36788	0.0298507	CCAR1//RNF4//TMF1//DDX17//DYRK1A//TADA2A//NRIP1//TRIM24
GO:0004114	3',5'-cyclic-nucleotide phosphodiesterase activity	Molecular function	2	23	268	18352	5.95457	0.0439462	0.613792	1.35708	0.00746269	PDE3A//PDE4D
GO:0019829	ATPase-coupled cation transmembrane transporter activity	Molecular function	3	54	268	18352	3.80431	0.0442797	0.613792	1.3538	0.011194	ATP13A1//ATP6V0B//ATP8A1
GO:0030374	nuclear receptor transcription coactivator activity	Molecular function	3	54	268	18352	3.80431	0.0442797	0.613792	1.3538	0.011194	CCAR1//RNF4//TMF1
GO:0016887	ATPase activity	Molecular function	11	423	268	18352	1.78074	0.0470523	0.644574	1.32742	0.0410448	DDX11//DDX17//DDX6//DYNC1H1//MYH9//MYO19//ATP8A1//MORC2//MYO9B//ATP13A1//ABCD4
GO:0030898	actin-dependent ATPase activity	Molecular function	2	24	268	18352	5.70647	0.0474897	0.644574	1.3234	0.00746269	MYH9//MYO19
GO:0004713	protein tyrosine kinase activity	Molecular function	5	135	268	18352	2.53621	0.0481559	0.646877	1.31735	0.0186567	DDR1//CLK1//DYRK1A//PKDCC//EFEMP1
