# Supplementary material for: Differentially Expressed Circular RNAs and Their Therapeutic Mechanism in Non-segmental Vitiligo Patients Treated With Methylprednisolone
Source: Front Med (Lausanne). 2022 May 16;9:839066. doi: 10.3389/fmed.2022.839066 (PMC9149005; doi:10.3389/fmed.2022.839066)
Supplement: Supplementary file 1 [file Data_Sheet_1.ZIP › Additional files/GO Analysis Report/GO_GC_vs_control_down/MF_result.txt]

GO.ID	Term	Ontology	Count	Pop.Hits	List.Total	Pop.Total	Fold.Enrichment	Pvalue	FDR	Enrichment.Score	Gene.Ratio	GENES
GO:1901363	heterocyclic compound binding	Molecular function	131	6213	268	18352	1.44383826882007	2.27220481202019e-07	0.00018543648806086	6.64355252475625	0.488805970149254	NAT10//NEMF//VDAC3//AKAP7//CTCF//PRDM5//KLF11//PLAGL1//RBL1//NPAS3//NR2C2//NCOR2//TCFL5//ZNF483//ZNF652//IFI16//RBPJ//MEIS1//NFATC2//CCAR1//RFX2//ACTB//BACH2//SPI1//NRIP1//KLF7//GTF2IRD1//ZNF646//BRF1//ZCCHC2//HUWE1//DDX11//PDS5B//LCORL//THAP4//CRLF3//TERF2IP//GPBP1L1//RNF4//TADA2A//TMF1//ZNF236//TAF15//ZMYM4//GTF3C5//POLI//LSM14A//AFF3//PCBP2//DDX17//IGF2BP3//LARP4//CCDC124//DDX6//DYNC1H1//HABP4…
GO:0097159	organic cyclic compound binding	Molecular function	132	6299	268	18352	1.4349967893506	2.8463006609495e-07	0.00018543648806086	6.54571922635484	0.492537313432836	NAT10//NEMF//VDAC3//AKAP7//CTCF//PRDM5//KLF11//PLAGL1//RBL1//NPAS3//NR2C2//NCOR2//TCFL5//ZNF483//ZNF652//IFI16//RBPJ//MEIS1//NFATC2//CCAR1//RFX2//ACTB//BACH2//SPI1//NRIP1//KLF7//GTF2IRD1//ZNF646//BRF1//ZCCHC2//HUWE1//DDX11//PDS5B//LCORL//THAP4//CRLF3//TERF2IP//GPBP1L1//RNF4//TADA2A//TMF1//ZNF236//TAF15//ZMYM4//GTF3C5//POLI//LSM14A//AFF3//PCBP2//DDX17//IGF2BP3//LARP4//CCDC124//DDX6//DYNC1H1//HABP4…
GO:0005096	GTPase activator activity	Molecular function	14	275	268	18352	3.48613297150611	5.58399814790584e-05	0.0209756794428301	4.25305473443117	0.0522388059701493	AGAP1//DOCK1//DOCK2//TBC1D1//TIAM2//GDI2//MYO9B//NF1//OPHN1//RALGAPA2//RANGAP1//BCR//ANKRD27//STARD13//
GO:0043167	ion binding	Molecular function	122	6281	268	18352	1.33008575970648	7.54326516488775e-05	0.0209756794428301	4.12244062546403	0.455223880597015	ATP8A1//MORC2//GNAI1//SRPK2//OSBPL10//THBS1//CYP24A1//EFEMP1//LDLR//NID1//SUSD1//EFCAB6//SLIT3//CANX//DDX17//CLK1//TTLL11//DDX6//DDX11//DYNC1H1//DYRK1A//SMG1//PIP5K1C//LATS2//GSK3B//HK1//MYH9//MYO9B//PCCB//TAOK3//PHKG1//PI4KA//NAT10//ATP13A1//STARD9//ABCD4//ACTB//BCR//BMPR2//TRIO//DDR1//MYO19//PKDCC//NEK9//TUBA1B//RABL2B//AGAP1//DNM2//GNAI2//RAB2A//RANBP17//OPHN1//WDFY1//PARD3//FTO//PRSS57//EVA1C…
GO:0005515	protein binding	Molecular function	226	13697	268	18352	1.12987809728462	8.04899441397933e-05	0.0209756794428301	4.09425837400966	0.843283582089552	ANKRD27//GSK3B//SPI1//RBL1//RBPJ//GNAI1//GNAI2//PLCG2//THBS1//LDLR//MDM2//TRIM24//FLNB//MYH9//MYO9B//OPHN1//MYO19//ENC1//SPAG9//DOCK1//TIAM2//BCR//ARHGEF28//TRIO//NCOR2//EFEMP1//ICAM1//PHKG1//STRN//GABARAP//DNM2//GAPDH//CCSER2//STARD9//HOOK3//RPH3AL//BRF1//IFI16//NFATC2//RNF4//KPNB1//RANGAP1//RANBP17//TTLL11//DENND5B//ADAM19//TBC1D1//RAB11FIP5//GDI2//BMPR2//PLEKHM2//ACTB//PCBP2//PDE4D//PDE4DIP//F…
GO:0017016	Ras GTPase binding	Molecular function	17	415	268	18352	2.80510699514476	0.000136504325536202	0.0256394693825188	3.86485358652257	0.0634328358208955	DOCK1//BCR//ARHGEF28//TRIO//KPNB1//RANGAP1//RANBP17//MYO9B//DENND5B//TBC1D1//RAB11FIP5//GDI2//ANKRD27//RPH3AL//DOCK2//TIAM2//CORO1C//
GO:0003676	nucleic acid binding	Molecular function	89	4303	268	18352	1.41633917329458	0.000162295955286921	0.0256394693825188	3.78969230345448	0.332089552238806	NAT10//NEMF//CTCF//PRDM5//KLF11//PLAGL1//RBL1//NPAS3//NR2C2//NCOR2//TCFL5//ZNF483//ZNF652//IFI16//RBPJ//MEIS1//NFATC2//CCAR1//RFX2//ACTB//BACH2//SPI1//NRIP1//KLF7//GTF2IRD1//ZNF646//BRF1//HUWE1//DDX11//PDS5B//LCORL//THAP4//CRLF3//TERF2IP//GPBP1L1//RNF4//TADA2A//TMF1//ZNF236//TAF15//ZMYM4//GTF3C5//POLI//LSM14A//AFF3//PCBP2//DDX17//IGF2BP3//LARP4//CCDC124//DDX6//DYNC1H1//HABP4//SMG1//GPATCH8//FLNB/…
GO:0003723	RNA binding	Molecular function	49	1988	268	18352	1.68782846331722	0.000168820781038453	0.0256394693825188	3.77257409482628	0.182835820895522	NAT10//NEMF//TUBA1B//LSM14A//SLC3A2//TFRC//DDX11//IGF2BP3//DDX6//RPL13A//PCBP2//TRA2B//PUM1//TAF15//MDM2//LARP4//RPS14//HUWE1//DDX17//CCDC124//DYNC1H1//HABP4//SMG1//GPATCH8//FLNB//FAM120A//R3HDM1//MTO1//GDI2//IFI16//KPNB1//CAPRIN1//MYH9//RPS27L//CDC40//ALKBH5//CCAR1//RANGAP1//RPL18A//RPL37A//RPN1//ARHGEF28//SPI1//SRPK2//NOL10//FIP1L1//CANX//ZCCHC7//CNOT8//
GO:0030695	GTPase regulator activity	Molecular function	14	307	268	18352	3.12275754776606	0.000178665394195654	0.0256394693825188	3.74795955810025	0.0522388059701493	GDI2//AGAP1//DOCK1//DOCK2//TBC1D1//TIAM2//MYO9B//NF1//OPHN1//RALGAPA2//RANGAP1//BCR//ANKRD27//STARD13//
GO:0031267	small GTPase binding	Molecular function	17	428	268	18352	2.71990514716139	0.000196772596949492	0.0256394693825188	3.70603538264383	0.0634328358208955	DOCK1//BCR//ARHGEF28//TRIO//KPNB1//RANGAP1//RANBP17//MYO9B//DENND5B//TBC1D1//RAB11FIP5//GDI2//ANKRD27//RPH3AL//DOCK2//TIAM2//CORO1C//
GO:0005089	Rho guanyl-nucleotide exchange factor activity	Molecular function	6	60	268	18352	6.84776119402985	0.000237126479609223	0.0280887093573471	3.62501994620717	0.0223880597014925	DOCK2//TIAM2//DOCK1//BCR//ARHGEF28//TRIO//
GO:0005488	binding	Molecular function	256	16428	268	18352	1.06709694769396	0.000284922917368451	0.0309378801109243	3.54527261749842	0.955223880597015	NAT10//NEMF//ANKRD27//VDAC3//AKAP7//ATP8A1//MORC2//GNAI1//SRPK2//CTCF//PRDM5//KLF11//PLAGL1//RBL1//NPAS3//NR2C2//NCOR2//TCFL5//ZNF483//ZNF652//IFI16//RBPJ//MEIS1//NFATC2//CCAR1//RFX2//ACTB//BACH2//SPI1//NRIP1//KLF7//GTF2IRD1//ZNF646//BRF1//GSK3B//LDLR//ICAM1//TFRC//GNAI2//PLCG2//OSBPL10//THBS1//MDM2//TRIM24//ZCCHC2//HUWE1//DDX11//PDS5B//LCORL//THAP4//CRLF3//TERF2IP//GPBP1L1//RNF4//TADA2A//TMF1//Z…
GO:0000166	nucleotide binding	Molecular function	50	2130	268	18352	1.60745567934973	0.000456438067455767	0.0404742993642677	3.34061814208786	0.186567164179104	ATP8A1//DDX17//CLK1//TTLL11//DDX6//DDX11//DYNC1H1//DYRK1A//MORC2//SMG1//PIP5K1C//LATS2//GSK3B//HK1//MYH9//MYO9B//PCCB//TAOK3//PHKG1//PI4KA//NAT10//ATP13A1//STARD9//ABCD4//ACTB//BCR//BMPR2//SRPK2//TRIO//DDR1//MYO19//PKDCC//NEK9//TUBA1B//RABL2B//AGAP1//DNM2//GNAI1//GNAI2//RAB2A//RANBP17//PDE4D//UGP2//MTO1//GAPDH//MDH1//SIRT5//SIRT6//VDAC3//AKAP7//
GO:1901265	nucleoside phosphate binding	Molecular function	50	2131	268	18352	1.60670135946266	0.000461404371886281	0.0404742993642677	3.33591829478005	0.186567164179104	VDAC3//AKAP7//ATP8A1//DDX17//CLK1//TTLL11//DDX6//DDX11//DYNC1H1//DYRK1A//MORC2//SMG1//PIP5K1C//LATS2//GSK3B//HK1//MYH9//MYO9B//PCCB//TAOK3//PHKG1//PI4KA//NAT10//ATP13A1//STARD9//ABCD4//ACTB//BCR//BMPR2//SRPK2//TRIO//DDR1//MYO19//PKDCC//NEK9//TUBA1B//RABL2B//AGAP1//DNM2//GNAI1//GNAI2//RAB2A//RANBP17//PDE4D//UGP2//MTO1//GAPDH//MDH1//SIRT5//SIRT6//
GO:0051020	GTPase binding	Molecular function	19	548	268	18352	2.37422377165269	0.000465935909795868	0.0404742993642677	3.33167381707871	0.0708955223880597	DOCK1//TIAM2//BCR//ARHGEF28//TRIO//ANKRD27//KPNB1//RANGAP1//RANBP17//MYO9B//DENND5B//TBC1D1//RAB11FIP5//GDI2//RPH3AL//DOCK2//CORO1C//GNB1//AMBRA1//
GO:0008092	cytoskeletal protein binding	Molecular function	28	980	268	18352	1.95650319829424	0.000547841885900477	0.0446148735830201	3.26134476631348	0.104477611940299	FLNB//MYH9//MYO9B//OPHN1//MYO19//ENC1//GABARAP//DNM2//GAPDH//CCSER2//STARD9//HOOK3//TTLL11//PLEKHM2//ACTB//SPAG9//GNB1//FBLIM1//GSK3B//TBCEL//SETD2//TUBGCP2//RAB11FIP5//DYRK1A//CORO1C//RCSD1//WDR1//RPH3AL//
GO:0060589	nucleoside-triphosphatase regulator activity	Molecular function	14	348	268	18352	2.75484645736833	0.000631012196329663	0.0483652289304442	3.19996224654432	0.0522388059701493	GDI2//AGAP1//DOCK1//DOCK2//TBC1D1//TIAM2//MYO9B//NF1//OPHN1//RALGAPA2//RANGAP1//BCR//ANKRD27//STARD13//
GO:0043168	anion binding	Molecular function	61	2829	268	18352	1.47654094321605	0.000911912447683063	0.066012328851724	3.04004685609414	0.227611940298507	OSBPL10//THBS1//ATP8A1//DDX17//CLK1//TTLL11//DDX6//DDX11//DYNC1H1//DYRK1A//MORC2//SMG1//PIP5K1C//LATS2//GSK3B//HK1//MYH9//MYO9B//PCCB//TAOK3//PHKG1//PI4KA//NAT10//ATP13A1//STARD9//ABCD4//ACTB//BCR//BMPR2//SRPK2//TRIO//DDR1//MYO19//PKDCC//NEK9//TUBA1B//RABL2B//AGAP1//DNM2//GNAI1//GNAI2//RAB2A//RANBP17//OPHN1//WDFY1//PARD3//PRSS57//EVA1C//SLIT3//NF1//SH3PXD2B//PDE4D//PITPNB//ZCCHC2//CLN6//PPT1//MTO…
GO:0043169	cation binding	Molecular function	85	4314	268	18352	1.34923435672818	0.00122986883493397	0.080155685927021	2.91014120344019	0.317164179104478	ATP8A1//MORC2//GNAI1//SRPK2//CYP24A1//EFEMP1//LDLR//NID1//SUSD1//EFCAB6//SLIT3//THBS1//CANX//FTO//PITRM1//CTCF//DCTD//SIRT5//KPNB1//MDM2//MTR//SIRT6//ZCCHC2//WDFY1//GATAD1//RNF4//PAPPA2//NR2C2//ZCCHC7//KLF7//TRIM24//ZMYM4//GALNT1//PITPNB//NF1//PRDM5//POLI//SMYD4//AGAP1//ZNF483//DDX11//EYA3//LNX2//ZNF652//PHLPP2//SMG1//GPATCH8//LATS2//GNAI2//SETD2//BRF1//HBG2//MYO9B//RPS27L//THAP4//PDE3A//PDE4D//G…
GO:0032183	SUMO binding	Molecular function	3	15	268	18352	13.6955223880597	0.00123032518690746	0.080155685927021	2.90998008513456	0.0111940298507463	RNF111//RNF4//HABP4//
GO:0097367	carbohydrate derivative binding	Molecular function	50	2240	268	18352	1.52851812366738	0.00140227184246836	0.0869618054212138	2.85316778648364	0.186567164179104	ATP8A1//DDX17//CLK1//TTLL11//DDX6//DDX11//DYNC1H1//DYRK1A//MORC2//SMG1//PIP5K1C//LATS2//GSK3B//HK1//MYH9//MYO9B//PCCB//TAOK3//PHKG1//PI4KA//NAT10//ATP13A1//STARD9//ABCD4//ACTB//BCR//BMPR2//SRPK2//TRIO//DDR1//MYO19//PKDCC//NEK9//TUBA1B//RABL2B//AGAP1//DNM2//GNAI1//GNAI2//RAB2A//RANBP17//PRSS57//EVA1C//SLIT3//THBS1//PDE4D//UGP2//CLN6//PPT1//NID1//
GO:0005088	Ras guanyl-nucleotide exchange factor activity	Molecular function	7	115	268	18352	4.16820246593121	0.00150232659388417	0.0869618054212138	2.82323564489285	0.0261194029850746	DOCK1//BCR//ARHGEF28//TRIO//DENND5B//DOCK2//TIAM2//
GO:0003824	catalytic activity	Molecular function	106	5673	268	18352	1.27950411875051	0.00153501268203217	0.0869618054212138	2.8138880320996	0.395522388059701	MYH9//MYO9B//MYO19//CNOT8//SIAE//COQ2//DDX11//DDX17//DDX6//STARD9//DYNLRB1//BCKDHA//MBOAT2//POLI//TUBA1B//RABL2B//AGAP1//DNM2//GNAI1//GNAI2//GNB1//RAB2A//SIRT6//UGP2//ACP6//CRAT//PDE3A//PDE4D//COX6B1//DCTD//PSMB5//TMEM59//USP42//PITRM1//ADAM19//PRSS57//HK1//GCLM//GAPDH//TADA2A//PI4KA//PLCG2//MDH1//RCL1//RPPH1//RPN1//RPN2//HBG2//GALNT1//GALNT7//PCCB//DYRK1A//SMG1//GSK3B//TRIM24//PKDCC//CLK1//LATS2…
GO:0061629	RNA polymerase II-specific DNA-binding transcription factor binding	Molecular function	11	267	268	18352	2.82117502375762	0.00196397472116606	0.105848491791962	2.70686410643132	0.041044776119403	RBL1//RBPJ//TRIM24//STRN//NRIP1//ACTB//NCOR2//TMF1//FAF1//GSK3B//SPI1//
GO:0008047	enzyme activator activity	Molecular function	17	528	268	18352	2.20477159656264	0.00203086131603917	0.105848491791962	2.69231973279183	0.0634328358208955	AGAP1//DOCK1//DOCK2//TBC1D1//TIAM2//GDI2//MYO9B//NF1//OPHN1//RALGAPA2//RANGAP1//BCR//ANKRD27//STARD13//RPS27L//SH3PXD2B//PITRM1//
GO:0036094	small molecule binding	Molecular function	54	2523	268	18352	1.46563259800877	0.00225608306362007	0.113064470457575	2.64664491470299	0.201492537313433	VDAC3//AKAP7//ATP8A1//DDX17//CLK1//TTLL11//DDX6//DDX11//DYNC1H1//DYRK1A//MORC2//SMG1//PIP5K1C//LATS2//GSK3B//HK1//MYH9//MYO9B//PCCB//TAOK3//PHKG1//PI4KA//NAT10//ATP13A1//STARD9//ABCD4//ACTB//BCR//BMPR2//SRPK2//TRIO//DDR1//MYO19//PKDCC//NEK9//TUBA1B//RABL2B//AGAP1//DNM2//GNAI1//GNAI2//RAB2A//RANBP17//UGP2//OSBPL10//HBG2//PDE4D//MTR//MTO1//GAPDH//MDH1//SIRT5//SIRT6//SESN1//
GO:0032553	ribonucleotide binding	Molecular function	43	1899	268	18352	1.55057257158127	0.00241576132891826	0.116582852280759	2.61694597512291	0.16044776119403	ATP8A1//DDX17//CLK1//TTLL11//DDX6//DDX11//DYNC1H1//DYRK1A//MORC2//SMG1//PIP5K1C//LATS2//GSK3B//HK1//MYH9//MYO9B//PCCB//TAOK3//PHKG1//PI4KA//NAT10//ATP13A1//STARD9//ABCD4//ACTB//BCR//BMPR2//SRPK2//TRIO//DDR1//MYO19//PKDCC//NEK9//TUBA1B//RABL2B//AGAP1//DNM2//GNAI1//GNAI2//RAB2A//RANBP17//PDE4D//UGP2//
GO:0046872	metal ion binding	Molecular function	82	4229	268	18352	1.32777587588188	0.00251487846220569	0.1170316655805	2.59948299846842	0.305970149253731	ATP8A1//MORC2//GNAI1//SRPK2//CYP24A1//EFEMP1//LDLR//NID1//SUSD1//EFCAB6//SLIT3//THBS1//CANX//FTO//PITRM1//CTCF//DCTD//SIRT5//KPNB1//MDM2//MTR//SIRT6//ZCCHC2//WDFY1//GATAD1//RNF4//PAPPA2//NR2C2//ZCCHC7//KLF7//TRIM24//ZMYM4//GALNT1//PRDM5//POLI//SMYD4//AGAP1//ZNF483//DDX11//EYA3//LNX2//ZNF652//PHLPP2//SMG1//GPATCH8//LATS2//GNAI2//SETD2//BRF1//HBG2//MYO9B//RPS27L//THAP4//PDE3A//PDE4D//GALNT7//PLAGL1…
GO:0017048	Rho GTPase binding	Molecular function	8	162	268	18352	3.38161046618758	0.00266303018761374	0.1196527011883	2.57462391045187	0.0298507462686567	DOCK1//BCR//ARHGEF28//TRIO//DOCK2//TIAM2//CORO1C//MYO9B//
GO:0140096	catalytic activity, acting on a protein	Molecular function	48	2198	268	18352	1.49541645729496	0.00276091292560226	0.119915651401991	2.55894729003831	0.17910447761194	PSMB5//TMEM59//USP42//PITRM1//ADAM19//PRSS57//SIRT6//GALNT1//GALNT7//DYRK1A//SMG1//GSK3B//TRIM24//PKDCC//CLK1//LATS2//TAOK3//BCR//BMPR2//SRPK2//TRIO//NEK9//PHKG1//DDR1//PHLPP2//EYA3//PTPRG//HUWE1//NEDD4L//MDM2//G2E3//RNF4//KLHL21//EFEMP1//CFAP44//DPP8//PAPPA2//PPT1//SETD2//ZDHHC17//SIRT5//GAPDH//PRDM5//RNF216//RNF111//HECW2//UBE3B//TTLL11//
GO:0016740	transferase activity	Molecular function	49	2261	268	18352	1.48403493369068	0.00289589000150914	0.121720795869884	2.53821793855392	0.182835820895522	COQ2//MBOAT2//POLI//SIRT6//UGP2//CRAT//HK1//TADA2A//PI4KA//RPN1//RPN2//GALNT1//GALNT7//DYRK1A//SMG1//GSK3B//TRIM24//PKDCC//CLK1//LATS2//TAOK3//BCR//BMPR2//SRPK2//TRIO//NEK9//PHKG1//DDR1//HUWE1//NEDD4L//MDM2//G2E3//RNF4//KLHL21//EFEMP1//NAT10//SMYD4//MTR//ELOVL6//SETD2//PIP5K1C//ZDHHC17//GAPDH//PRDM5//RNF216//RNF111//HECW2//UBE3B//FTO//
GO:0035639	purine ribonucleoside triphosphate binding	Molecular function	41	1816	268	18352	1.54602537970938	0.00323451139980591	0.131705261060847	2.49019131388071	0.152985074626866	ATP8A1//DDX17//CLK1//TTLL11//DDX6//DDX11//DYNC1H1//DYRK1A//MORC2//SMG1//PIP5K1C//LATS2//GSK3B//HK1//MYH9//MYO9B//PCCB//TAOK3//PHKG1//PI4KA//NAT10//ATP13A1//STARD9//ABCD4//ACTB//BCR//BMPR2//SRPK2//TRIO//DDR1//MYO19//PKDCC//NEK9//TUBA1B//RABL2B//AGAP1//DNM2//GNAI1//GNAI2//RAB2A//RANBP17//
GO:0032555	purine ribonucleotide binding	Molecular function	42	1882	268	18352	1.52819325265278	0.00354340114801259	0.139910657450315	2.45057967845813	0.156716417910448	ATP8A1//DDX17//CLK1//TTLL11//DDX6//DDX11//DYNC1H1//DYRK1A//MORC2//SMG1//PIP5K1C//LATS2//GSK3B//HK1//MYH9//MYO9B//PCCB//TAOK3//PHKG1//PI4KA//NAT10//ATP13A1//STARD9//ABCD4//ACTB//BCR//BMPR2//SRPK2//TRIO//DDR1//MYO19//PKDCC//NEK9//TUBA1B//RABL2B//AGAP1//DNM2//GNAI1//GNAI2//RAB2A//RANBP17//PDE4D//
GO:0050321	tau-protein kinase activity	Molecular function	3	22	268	18352	9.33785617367707	0.00386162756306491	0.147991197490399	2.41322961432292	0.0111940298507463	DYRK1A//GSK3B//PHKG1//
GO:0017076	purine nucleotide binding	Molecular function	42	1896	268	18352	1.51690912525978	0.00404330294553273	0.150526392515118	2.39326371781938	0.156716417910448	ATP8A1//DDX17//CLK1//TTLL11//DDX6//DDX11//DYNC1H1//DYRK1A//MORC2//SMG1//PIP5K1C//LATS2//GSK3B//HK1//MYH9//MYO9B//PCCB//TAOK3//PHKG1//PI4KA//NAT10//ATP13A1//STARD9//ABCD4//ACTB//BCR//BMPR2//SRPK2//TRIO//DDR1//MYO19//PKDCC//NEK9//TUBA1B//RABL2B//AGAP1//DNM2//GNAI1//GNAI2//RAB2A//RANBP17//PDE4D//
GO:0016773	phosphotransferase activity, alcohol group as acceptor	Molecular function	19	669	268	18352	1.94480512237021	0.00453868517431686	0.164275188392635	2.34306994102866	0.0708955223880597	HK1//PI4KA//DYRK1A//SMG1//GSK3B//TRIM24//PKDCC//CLK1//LATS2//TAOK3//BCR//BMPR2//SRPK2//TRIO//NEK9//PHKG1//DDR1//EFEMP1//PIP5K1C//
GO:0140297	DNA-binding transcription factor binding	Molecular function	12	347	268	18352	2.36810185384318	0.00518107864030081	0.182457985630053	2.28557981578285	0.0447761194029851	RBL1//RBPJ//TRIM24//STRN//NRIP1//ACTB//NCOR2//TMF1//FAF1//GSK3B//SPI1//PRDM5//
GO:0017111	nucleoside-triphosphatase activity	Molecular function	21	802	268	18352	1.79305467674098	0.00724664666902055	0.248483700256152	2.1398629134348	0.0783582089552239	MYH9//MYO9B//MYO19//DDX11//DDX17//DDX6//STARD9//DYNLRB1//TUBA1B//RABL2B//AGAP1//DNM2//GNAI1//GNAI2//GNB1//RAB2A//DYNC1H1//ATP8A1//MORC2//ATP13A1//ABCD4//
GO:0051287	NAD binding	Molecular function	4	55	268	18352	4.98018995929444	0.00846354990931959	0.276659023150773	2.07244744042897	0.0149253731343284	SIRT5//SIRT6//GAPDH//MDH1//
GO:0000146	microfilament motor activity	Molecular function	3	29	268	18352	7.08389089037571	0.00850016599435464	0.276659023150773	2.0705725931412	0.0111940298507463	MYO19//MYH9//MYO9B//
GO:0015173	aromatic amino acid transmembrane transporter activity	Molecular function	2	10	268	18352	13.6955223880597	0.00884945841645505	0.276659023150773	2.05308330714875	0.00746268656716418	SLC15A4//SLC3A2//
GO:0004672	protein kinase activity	Molecular function	16	564	268	18352	1.94262728908648	0.00897034879462016	0.276659023150773	2.04719066992873	0.0597014925373134	CLK1//DYRK1A//SMG1//LATS2//GSK3B//TAOK3//BCR//BMPR2//SRPK2//TRIO//NEK9//PHKG1//DDR1//PKDCC//EFEMP1//TRIM24//
GO:0005524	ATP binding	Molecular function	33	1475	268	18352	1.53204148747786	0.00933014549309347	0.276659023150773	2.03011158386819	0.123134328358209	ATP8A1//DDX17//CLK1//TTLL11//DDX6//DDX11//DYNC1H1//DYRK1A//MORC2//SMG1//PIP5K1C//LATS2//GSK3B//HK1//MYH9//MYO9B//PCCB//TAOK3//PHKG1//PI4KA//NAT10//ATP13A1//STARD9//ABCD4//ACTB//BCR//BMPR2//SRPK2//TRIO//DDR1//MYO19//PKDCC//NEK9//
GO:0045505	dynein intermediate chain binding	Molecular function	3	30	268	18352	6.84776119402985	0.0093442181853766	0.276659023150773	2.02945702943557	0.0111940298507463	DYNC1H1//DYNLRB1//HOOK3//
GO:0032559	adenyl ribonucleotide binding	Molecular function	34	1534	268	18352	1.51775671836385	0.00955460939507658	0.276659023150773	2.01978706277227	0.126865671641791	ATP8A1//DDX17//CLK1//TTLL11//DDX6//DDX11//DYNC1H1//DYRK1A//MORC2//SMG1//PIP5K1C//LATS2//GSK3B//HK1//MYH9//MYO9B//PCCB//TAOK3//PHKG1//PI4KA//NAT10//ATP13A1//STARD9//ABCD4//ACTB//BCR//BMPR2//SRPK2//TRIO//DDR1//MYO19//PKDCC//NEK9//PDE4D//
GO:0140142	nucleocytoplasmic carrier activity	Molecular function	3	31	268	18352	6.62686567164179	0.0102354798855935	0.289931093281051	1.98989179083445	0.0111940298507463	RANBP17//KPNB1//KPNA5//
GO:0030554	adenyl nucleotide binding	Molecular function	34	1546	268	18352	1.50597594176594	0.01067464016995	0.290799006255205	1.97164675563212	0.126865671641791	ATP8A1//DDX17//CLK1//TTLL11//DDX6//DDX11//DYNC1H1//DYRK1A//MORC2//SMG1//PIP5K1C//LATS2//GSK3B//HK1//MYH9//MYO9B//PCCB//TAOK3//PHKG1//PI4KA//NAT10//ATP13A1//STARD9//ABCD4//ACTB//BCR//BMPR2//SRPK2//TRIO//DDR1//MYO19//PKDCC//NEK9//PDE4D//
GO:0005536	glucose binding	Molecular function	2	11	268	18352	12.4504748982361	0.01071247298561	0.290799006255205	1.97011026025804	0.00746268656716418	HK1//UGP2//
GO:0016301	kinase activity	Molecular function	19	733	268	18352	1.77499949094907	0.0114992761245988	0.305786873272495	1.93932949747135	0.0708955223880597	HK1//PI4KA//DYRK1A//SMG1//GSK3B//TRIM24//PKDCC//CLK1//LATS2//TAOK3//BCR//BMPR2//SRPK2//TRIO//NEK9//PHKG1//DDR1//EFEMP1//PIP5K1C//
GO:0032182	ubiquitin-like protein binding	Molecular function	5	94	268	18352	3.64242616703715	0.0122435466145754	0.319036235570356	1.91209276094613	0.0186567164179104	HABP4//RNF111//RNF4//FAF1//MDM2//
GO:0004115	3',5'-cyclic-AMP phosphodiesterase activity	Molecular function	2	12	268	18352	11.4129353233831	0.0127320677280572	0.319036235570356	1.89510105982143	0.00746268656716418	PDE3A//PDE4D//
GO:0034452	dynactin binding	Molecular function	2	12	268	18352	11.4129353233831	0.0127320677280572	0.319036235570356	1.89510105982143	0.00746268656716418	GSK3B//HOOK3//
GO:0003774	motor activity	Molecular function	6	132	268	18352	3.11261872455902	0.0130266675040006	0.320259391654958	1.88516667175715	0.0223880597014925	MYH9//MYO9B//MYO19//STARD9//DYNLRB1//DYNC1H1//
GO:0005085	guanyl-nucleotide exchange factor activity	Molecular function	8	215	268	18352	2.54800416522041	0.0139249552660981	0.332320783593362	1.85620619132249	0.0298507462686567	DOCK1//BCR//ARHGEF28//TRIO//DENND5B//DOCK2//TIAM2//ANKRD27//
GO:0016462	pyrophosphatase activity	Molecular function	21	854	268	18352	1.68387570344996	0.0140287875942602	0.332320783593362	1.85297986025279	0.0783582089552239	MYH9//MYO9B//MYO19//DDX11//DDX17//DDX6//STARD9//DYNLRB1//TUBA1B//RABL2B//AGAP1//DNM2//GNAI1//GNAI2//GNB1//RAB2A//DYNC1H1//ATP8A1//MORC2//ATP13A1//ABCD4//
GO:0016817	hydrolase activity, acting on acid anhydrides	Molecular function	21	857	268	18352	1.67798115606332	0.0145374402646367	0.332320783593362	1.83751205680636	0.0783582089552239	MYH9//MYO9B//MYO19//DDX11//DDX17//DDX6//STARD9//DYNLRB1//TUBA1B//RABL2B//AGAP1//DNM2//GNAI1//GNAI2//GNB1//RAB2A//DYNC1H1//ATP8A1//MORC2//ATP13A1//ABCD4//
GO:0016818	hydrolase activity, acting on acid anhydrides, in phosphorus-containing anhydrides	Molecular function	21	857	268	18352	1.67798115606332	0.0145374402646367	0.332320783593362	1.83751205680636	0.0783582089552239	MYH9//MYO9B//MYO19//DDX11//DDX17//DDX6//STARD9//DYNLRB1//TUBA1B//RABL2B//AGAP1//DNM2//GNAI1//GNAI2//GNB1//RAB2A//DYNC1H1//ATP8A1//MORC2//ATP13A1//ABCD4//
GO:0016922	nuclear receptor binding	Molecular function	5	101	268	18352	3.38998078912369	0.0162856503747445	0.36270967226065	1.78819489300806	0.0186567164179104	STRN//NRIP1//NCOR2//TMF1//TRIM24//
GO:0005543	phospholipid binding	Molecular function	13	454	268	18352	1.96081267670458	0.0164235384983717	0.36270967226065	1.78453326714614	0.0485074626865672	OSBPL10//THBS1//WDFY1//PARD3//NF1//SH3PXD2B//PITPNB//ZCCHC2//CLN6//PPT1//GOLPH3L//AGAP1//OPHN1//
GO:0050998	nitric-oxide synthase binding	Molecular function	2	14	268	18352	9.78251599147122	0.017221366040834	0.367859671331257	1.76393240221651	0.00746268656716418	DNM2//ACTB//
GO:0070403	NAD+ binding	Molecular function	2	14	268	18352	9.78251599147122	0.017221366040834	0.367859671331257	1.76393240221651	0.00746268656716418	SIRT5//SIRT6//
GO:0015631	tubulin binding	Molecular function	11	365	268	18352	2.0637088529953	0.0187819979553051	0.394724892512299	1.72625821106825	0.041044776119403	GABARAP//DNM2//GAPDH//CCSER2//STARD9//HOOK3//TBCEL//SETD2//TUBGCP2//RAB11FIP5//TTLL11//
GO:0005518	collagen binding	Molecular function	4	70	268	18352	3.91300639658849	0.0192190948080654	0.397499691030305	1.71626707083604	0.0149253731343284	THBS1//COL6A2//NID1//DDR1//
GO:0035259	glucocorticoid receptor binding	Molecular function	2	15	268	18352	9.13034825870647	0.0196815261722073	0.400703571912283	1.70594122793368	0.00746268656716418	NRIP1//NCOR2//
GO:0016772	transferase activity, transferring phosphorus-containing groups	Molecular function	21	885	268	18352	1.62489248671895	0.0200233652672208	0.401391460664442	1.69846293014537	0.0783582089552239	POLI//UGP2//HK1//PI4KA//DYRK1A//SMG1//GSK3B//TRIM24//PKDCC//CLK1//LATS2//TAOK3//BCR//BMPR2//SRPK2//TRIO//NEK9//PHKG1//DDR1//EFEMP1//PIP5K1C//
GO:0019899	enzyme binding	Molecular function	45	2277	268	18352	1.35331248893871	0.0210082988571454	0.414754748649401	1.67760911308028	0.167910447761194	GSK3B//LDLR//SPAG9//DOCK1//TIAM2//BCR//ARHGEF28//TRIO//ANKRD27//KPNB1//RANGAP1//RANBP17//MYO9B//DENND5B//TBC1D1//RAB11FIP5//GDI2//RPH3AL//FAF1//DNM2//ACTB//TFRC//NEK9//AKAP7//NFATC2//TERF2IP//PARD3//DOCK2//TUBA1B//GABARAP//MDM2//PCBP2//AMBRA1//GCLM//NRIP1//NCOR2//CORO1C//GNB1//PDE4D//STRN//PHRF1//NAT10//BMPR2//PHKG1//PDE4DIP//
GO:0008536	Ran GTPase binding	Molecular function	3	41	268	18352	5.01055697124135	0.0218245932114802	0.424439476933712	1.66105384236035	0.0111940298507463	KPNB1//RANGAP1//RANBP17//
GO:0034979	NAD-dependent protein deacetylase activity	Molecular function	2	16	268	18352	8.55970149253731	0.0222791753670854	0.42690831622518	1.65210088801143	0.00746268656716418	SIRT6//SIRT5//
GO:0019894	kinesin binding	Molecular function	3	43	268	18352	4.77750780978827	0.0247368471018293	0.461486495189205	1.60665565529448	0.0111940298507463	PLEKHM2//ACTB//SPAG9//
GO:0030169	low-density lipoprotein particle binding	Molecular function	2	17	268	18352	8.05618964003512	0.0250098048581527	0.461486495189205	1.60188969688837	0.00746268656716418	LDLR//THBS1//
GO:0003725	double-stranded RNA binding	Molecular function	4	76	268	18352	3.60408483896308	0.025146232661883	0.461486495189205	1.599527070517	0.0149253731343284	TUBA1B//LSM14A//SLC3A2//TFRC//
GO:0001227	DNA-binding transcription repressor activity, RNA polymerase II-specific	Molecular function	10	335	268	18352	2.04410781911339	0.0258672350948982	0.465459756962413	1.58724998980689	0.0373134328358209	CTCF//TCFL5//PRDM5//IFI16//NFATC2//PLAGL1//OVOL2//BACH2//SPI1//GTF2IRD1//
GO:0001217	DNA-binding transcription repressor activity	Molecular function	10	336	268	18352	2.03802416488984	0.0263313482037459	0.465459756962413	1.57952690380858	0.0373134328358209	CTCF//TCFL5//PRDM5//IFI16//NFATC2//PLAGL1//OVOL2//BACH2//SPI1//GTF2IRD1//
GO:0004674	protein serine/threonine kinase activity	Molecular function	12	435	268	18352	1.88903757076686	0.0266520781058981	0.465459756962413	1.57426892266974	0.0447761194029851	PHKG1//SRPK2//BMPR2//CLK1//DYRK1A//SMG1//LATS2//GSK3B//TAOK3//BCR//TRIO//NEK9//
GO:0008134	transcription factor binding	Molecular function	16	642	268	18352	1.70660715116009	0.026898115086437	0.465459756962413	1.57027815257161	0.0597014925373134	GSK3B//SPI1//RBL1//RBPJ//TRIM24//BRF1//STRN//NRIP1//ACTB//NCOR2//TMF1//FAF1//PRDM5//IFI16//NFATC2//RNF4//
GO:0003677	DNA binding	Molecular function	48	2498	268	18352	1.31582280749973	0.0271488423093963	0.465459756962413	1.56624868502028	0.17910447761194	CTCF//PRDM5//KLF11//PLAGL1//RBL1//NPAS3//NR2C2//NCOR2//TCFL5//ZNF483//ZNF652//IFI16//RBPJ//MEIS1//NFATC2//CCAR1//RFX2//ACTB//BACH2//SPI1//NRIP1//KLF7//GTF2IRD1//ZNF646//BRF1//POLI//DDX11//LSM14A//AFF3//PCBP2//TRIM24//SMG1//TERF2IP//GATAD1//OVOL2//HUWE1//PDS5B//LCORL//THAP4//CRLF3//GPBP1L1//RNF4//TADA2A//TMF1//ZNF236//TAF15//ZMYM4//GTF3C5//
GO:0048156	tau protein binding	Molecular function	3	45	268	18352	4.56517412935323	0.0278481221467735	0.465555341280994	1.55520408482742	0.0111940298507463	DYRK1A//GSK3B//ACTB//
GO:0046965	retinoid X receptor binding	Molecular function	2	18	268	18352	7.60862354892206	0.0278690073828991	0.465555341280994	1.55487849938166	0.00746268656716418	NRIP1//NCOR2//
GO:0003682	chromatin binding	Molecular function	15	596	268	18352	1.72342983071221	0.0292803024577611	0.48012568462199	1.53342444144362	0.0559701492537313	RNF4//ACTB//CTCF//RBL1//DDX11//MORC2//SCMH1//RBPJ//MEIS1//NFATC2//SIRT6//OVOL2//TADA2A//TRIM24//NCOR2//
GO:0004715	non-membrane spanning protein tyrosine kinase activity	Molecular function	3	46	268	18352	4.46593121349773	0.029478169431895	0.48012568462199	1.53049948927672	0.0111940298507463	CLK1//DYRK1A//PKDCC//
GO:0035258	steroid hormone receptor binding	Molecular function	4	81	268	18352	3.38161046618758	0.0308401258419805	0.484346688963476	1.51088385849507	0.0149253731343284	STRN//NRIP1//NCOR2//TMF1//
GO:0004653	polypeptide N-acetylgalactosaminyltransferase activity	Molecular function	2	19	268	18352	7.20816967792616	0.0308524751987479	0.484346688963476	1.51070998812876	0.00746268656716418	GALNT1//GALNT7//
GO:0030676	Rac guanyl-nucleotide exchange factor activity	Molecular function	2	19	268	18352	7.20816967792616	0.0308524751987479	0.484346688963476	1.51070998812876	0.00746268656716418	DOCK2//TIAM2//
GO:0003712	transcription coregulator activity	Molecular function	13	498	268	18352	1.78756818318048	0.0317997462734137	0.490187591305576	1.4975763451884	0.0485074626865672	DDX17//DYRK1A//CCAR1//TADA2A//NRIP1//TRIM24//SIRT6//NCOR2//RNF4//TMF1//TAF15//TRRAP//LPXN//
GO:0008270	zinc ion binding	Molecular function	19	819	268	18352	1.58861370801669	0.0319769341987521	0.490187591305576	1.49516317674956	0.0708955223880597	PITRM1//CTCF//DCTD//MORC2//SIRT5//KPNB1//MDM2//MTR//SIRT6//ZCCHC2//WDFY1//GATAD1//RNF4//PAPPA2//NR2C2//ZCCHC7//KLF7//TRIM24//ZMYM4//
GO:0031683	G-protein beta/gamma-subunit complex binding	Molecular function	2	20	268	18352	6.84776119402985	0.0339559981341646	0.508559374354212	1.46908349895401	0.00746268656716418	GNAI1//GNAI2//
GO:0061608	nuclear import signal receptor activity	Molecular function	2	20	268	18352	6.84776119402985	0.0339559981341646	0.508559374354212	1.46908349895401	0.00746268656716418	KPNB1//KPNA5//
GO:0016881	acid-amino acid ligase activity	Molecular function	2	21	268	18352	6.52167732764748	0.0371754616751247	0.550450301848721	1.42974362935035	0.00746268656716418	GCLM//TTLL11//
GO:0017137	Rab GTPase binding	Molecular function	6	172	268	18352	2.38875390489413	0.0407970915774527	0.597287756465403	1.38937079663771	0.0223880597014925	DENND5B//TBC1D1//RAB11FIP5//GDI2//ANKRD27//RPH3AL//
GO:0008081	phosphoric diester hydrolase activity	Molecular function	4	89	268	18352	3.07764548046285	0.0414090371511759	0.599510837866469	1.38290486765731	0.0149253731343284	PDE3A//PDE4D//PLCG2//GNB1//
GO:0003713	transcription coactivator activity	Molecular function	8	267	268	18352	2.0517636536419	0.0428665990382333	0.61379157360716	1.36788097129503	0.0298507462686567	CCAR1//RNF4//TMF1//DDX17//DYRK1A//TADA2A//NRIP1//TRIM24//
GO:0004114	3',5'-cyclic-nucleotide phosphodiesterase activity	Molecular function	2	23	268	18352	5.9545749513303	0.0439462195665752	0.61379157360716	1.35707847876977	0.00746268656716418	PDE3A//PDE4D//
GO:0019829	ATPase-coupled cation transmembrane transporter activity	Molecular function	3	54	268	18352	3.80431177446103	0.0442796683952978	0.61379157360716	1.35379564015627	0.0111940298507463	ATP13A1//ATP6V0B//ATP8A1//
GO:0030374	nuclear receptor transcription coactivator activity	Molecular function	3	54	268	18352	3.80431177446103	0.0442796683952978	0.61379157360716	1.35379564015627	0.0111940298507463	CCAR1//RNF4//TMF1//
GO:0016887	ATPase activity	Molecular function	11	423	268	18352	1.78074168166261	0.0470522916018745	0.644574370919511	1.32741922014718	0.041044776119403	DDX11//DDX17//DDX6//DYNC1H1//MYH9//MYO19//ATP8A1//MORC2//MYO9B//ATP13A1//ABCD4//
GO:0030898	actin-dependent ATPase activity	Molecular function	2	24	268	18352	5.70646766169154	0.0474897464376616	0.644574370919511	1.32340014924338	0.00746268656716418	MYH9//MYO19//
GO:0004713	protein tyrosine kinase activity	Molecular function	5	135	268	18352	2.53620784964069	0.0481558679126529	0.64687727721842	1.3173507854488	0.0186567164179104	DDR1//CLK1//DYRK1A//PKDCC//EFEMP1//
