# Supplementary material for: Differentially Expressed Circular RNAs and Their Therapeutic Mechanism in Non-segmental Vitiligo Patients Treated With Methylprednisolone
Source: Front Med (Lausanne). 2022 May 16;9:839066. doi: 10.3389/fmed.2022.839066 (PMC9149005; doi:10.3389/fmed.2022.839066)
Supplement: Supplementary file 1 [file Data_Sheet_1.ZIP › Additional files/GO Analysis Report/GO_GC_vs_control_up/BP_result(Human).xls]

## Sheet: BP
#Column "GO.ID" stands for the ID of gene ontology term
#Column "Term" stands for the name of gene ontology term
#Column "Ontology" stands for the ontology of GOID belongs to
#Column "Count" stands for the number of DE genes associated with the listed GOID
#Column "Pop.Hits" stands for the number of background population genes associated with the listed GOID
#Column "List.Total" stands for the total number of DE genes
#Column "Pop.Total" stands for the total number of background population genes
#Column "Fold.Enrichment" stands for the Fold Enrichment value of the GOID, it equals (Count/Pop.Hits)/(List.Total/Pop.Total)
#Column "Pvalue" stands for the significance testing value of the GOID
#Column "FDR" stands for the false discovery rate of the GOID, using Benjamini & Hochberg (1995) method
#Column "Enrichment.Score" stands for the Enrichment Score value of the GOID, it equals (-log10(Pvalue))
#Column "Gene.Ratio" stands for the Gene Ratio value genes associated with the GOID, it equals (Count/List.Total)
#Column "GENES" stands for the DE genes associated with the GOID
GO.ID	Term	Ontology	Count	Pop.Hits	List.Total	Pop.Total	Fold.Enrichment	Pvalue	FDR	Enrichment.Score	Gene.Ratio	GENES
GO:0071702	organic substance transport	Biological process	13	2800	36	18866	2.43312	0.00132816	1	2.87675	0.361111	SLC38A2//RPL36//RPL7A//M6PR//SEC24A//ARL1//SLC37A3//MYH9//SLC10A7//TM7SF3//SOAT1//VAMP3//ATP8A2
GO:0097502	mannosylation	Biological process	2	37	36	18866	28.3273	0.00226083	1	2.64573	0.0555556	DPY19L1//PIGB
GO:0006509	membrane protein ectodomain proteolysis	Biological process	2	42	36	18866	24.955	0.00290534	1	2.5368	0.0555556	MYH9//PSEN2
GO:0003009	skeletal muscle contraction	Biological process	2	43	36	18866	24.3747	0.00304341	1	2.51664	0.0555556	ATP8A2//MYH14
GO:0050856	regulation of T cell receptor signaling pathway	Biological process	2	43	36	18866	24.3747	0.00304341	1	2.51664	0.0555556	DUSP3//CD226
GO:0050879	multicellular organismal movement	Biological process	2	55	36	18866	19.0566	0.00493363	1	2.30683	0.0555556	MYH14//ATP8A2
GO:0050881	musculoskeletal movement	Biological process	2	55	36	18866	19.0566	0.00493363	1	2.30683	0.0555556	MYH14//ATP8A2
GO:0048193	Golgi vesicle transport	Biological process	4	374	36	18866	5.60487	0.00542577	1	2.26554	0.111111	SEC24A//VAMP3//ARL1//SLC10A7
GO:0019538	protein metabolic process	Biological process	19	5894	36	18866	1.68935	0.00579855	1	2.23668	0.527778	DUSP3//ANKIB1//RPL36//RPL7A//TRIO//STT3A//PIGB//MYH9//PSEN2//ANAPC7//MYCBP2//FBXO24//STAMBPL1//DPY19L1//TPX2//SOAT1//RCAN1//SEC24A//GRN
GO:0033619	membrane protein proteolysis	Biological process	2	61	36	18866	17.1821	0.0060364	1	2.21922	0.0555556	MYH9//PSEN2
GO:0000956	nuclear-transcribed mRNA catabolic process	Biological process	3	210	36	18866	7.48651	0.00740811	1	2.13029	0.0833333	RPL36//RPL7A//XRN2
GO:0050854	regulation of antigen receptor-mediated signaling pathway	Biological process	2	69	36	18866	15.19	0.00766491	1	2.11549	0.0555556	DUSP3//CD226
GO:0042982	amyloid precursor protein metabolic process	Biological process	2	71	36	18866	14.7621	0.0080997	1	2.09153	0.0555556	SOAT1//PSEN2
GO:1901137	carbohydrate derivative biosynthetic process	Biological process	5	674	36	18866	3.88765	0.00863907	1	2.06353	0.138889	STT3A//PIGB//DPY19L1//SLC10A7//SOAT1
GO:0015031	protein transport	Biological process	9	1985	36	18866	2.37607	0.010525	1	1.97778	0.25	RPL36//RPL7A//M6PR//SEC24A//ARL1//TM7SF3//SLC10A7//VAMP3//MYH9
GO:0071705	nitrogen compound transport	Biological process	10	2370	36	18866	2.2112	0.0111247	1	1.95371	0.277778	SLC38A2//RPL36//RPL7A//M6PR//SEC24A//ARL1//MYH9//TM7SF3//SLC10A7//VAMP3
GO:0033036	macromolecule localization	Biological process	12	3173	36	18866	1.98193	0.0118658	1	1.9257	0.333333	RPL36//RPL7A//M6PR//SEC24A//ARL1//SOAT1//MYH9//SLC10A7//TM7SF3//MYCBP2//VAMP3//ATP8A2
GO:0015833	peptide transport	Biological process	9	2026	36	18866	2.32799	0.0119635	1	1.92214	0.25	RPL36//RPL7A//M6PR//SEC24A//ARL1//MYH9//TM7SF3//SLC10A7//VAMP3
GO:0044267	cellular protein metabolic process	Biological process	17	5350	36	18866	1.66522	0.0123772	1	1.90738	0.472222	DUSP3//ANKIB1//RPL36//RPL7A//TRIO//STT3A//PIGB//ANAPC7//PSEN2//MYCBP2//FBXO24//STAMBPL1//DPY19L1//TPX2//RCAN1//MYH9//GRN
GO:0000902	cell morphogenesis	Biological process	6	1041	36	18866	3.02049	0.0130781	1	1.88346	0.166667	ATP8A2//TRIO//MYH9//MYH14//MYCBP2//VAMP3
GO:0042886	amide transport	Biological process	9	2061	36	18866	2.28845	0.0133064	1	1.87594	0.25	RPL36//RPL7A//M6PR//SEC24A//ARL1//MYH9//TM7SF3//SLC10A7//VAMP3
GO:0042147	retrograde transport, endosome to Golgi	Biological process	2	92	36	18866	11.3925	0.0133068	1	1.87593	0.0555556	ARL1//VAMP3
GO:0000904	cell morphogenesis involved in differentiation	Biological process	5	753	36	18866	3.47978	0.0135145	1	1.8692	0.138889	ATP8A2//TRIO//MYCBP2//MYH9//VAMP3
GO:0070085	glycosylation	Biological process	3	265	36	18866	5.9327	0.0139024	1	1.85691	0.0833333	STT3A//DPY19L1//PIGB
GO:0045184	establishment of protein localization	Biological process	9	2080	36	18866	2.26755	0.0140817	1	1.85134	0.25	RPL36//RPL7A//M6PR//SEC24A//ARL1//MYH9//TM7SF3//SLC10A7//VAMP3
GO:1901564	organonitrogen compound metabolic process	Biological process	20	6846	36	18866	1.53098	0.0141525	1	1.84917	0.555556	DUSP3//ANKIB1//RPL36//RPL7A//TRIO//STT3A//PIGB//MYH9//PSEN2//ANAPC7//MYCBP2//FBXO24//STAMBPL1//DPY19L1//SLC10A7//TPX2//SOAT1//RCAN1//SEC24A//GRN
GO:0044260	cellular macromolecule metabolic process	Biological process	23	8408	36	18866	1.43355	0.0152741	1	1.81604	0.638889	RPL36//RPL7A//DUSP3//ANKIB1//XRN2//VAMP3//ANXA4//TRIO//STT3A//PIGB//ANAPC7//PSEN2//MYCBP2//FBXO24//STAMBPL1//DPY19L1//TPX2//SOAT1//RCAN1//SEC24A//L3MBTL4//MYH9//GRN
GO:0002474	antigen processing and presentation of peptide antigen via MHC class I	Biological process	2	99	36	18866	10.587	0.0152929	1	1.81551	0.0555556	VAMP3//SEC24A
GO:0042632	cholesterol homeostasis	Biological process	2	101	36	18866	10.3773	0.0158824	1	1.79908	0.0555556	SEC24A//SOAT1
GO:0055092	sterol homeostasis	Biological process	2	102	36	18866	10.2756	0.0161808	1	1.791	0.0555556	SEC24A//SOAT1
GO:0006614	SRP-dependent cotranslational protein targeting to membrane	Biological process	2	105	36	18866	9.98201	0.0170905	1	1.76725	0.0555556	RPL36//RPL7A
GO:0032940	secretion by cell	Biological process	7	1436	36	18866	2.55459	0.0172669	1	1.76279	0.194444	VAMP3//SLC38A2//TM7SF3//M6PR//GRN//MYH9//SEC24A
GO:0050905	neuromuscular process	Biological process	2	107	36	18866	9.79543	0.0177088	1	1.75181	0.0555556	ATP8A2//MYCBP2
GO:0061564	axon development	Biological process	4	530	36	18866	3.95514	0.0178193	1	1.74911	0.111111	ATP8A2//TRIO//MYCBP2//GRN
GO:0006613	cotranslational protein targeting to membrane	Biological process	2	109	36	18866	9.6157	0.0183366	1	1.73668	0.0555556	RPL36//RPL7A
GO:0007041	lysosomal transport	Biological process	2	110	36	18866	9.52828	0.018654	1	1.72923	0.0555556	M6PR//GRN
GO:0007220	Notch receptor processing	Biological process	1	10	36	18866	52.4056	0.0189234	1	1.723	0.0277778	PSEN2
GO:0030202	heparin metabolic process	Biological process	1	10	36	18866	52.4056	0.0189234	1	1.723	0.0277778	SLC10A7
GO:0045713	low-density lipoprotein particle receptor biosynthetic process	Biological process	1	10	36	18866	52.4056	0.0189234	1	1.723	0.0277778	SEC24A
GO:1900426	positive regulation of defense response to bacterium	Biological process	1	10	36	18866	52.4056	0.0189234	1	1.723	0.0277778	GRN
GO:1901566	organonitrogen compound biosynthetic process	Biological process	8	1829	36	18866	2.29221	0.0197592	1	1.70423	0.222222	RPL36//RPL7A//STT3A//PIGB//DPY19L1//SLC10A7//SOAT1//SEC24A
GO:0140352	export from cell	Biological process	7	1489	36	18866	2.46366	0.0206892	1	1.68426	0.194444	VAMP3//SLC38A2//TM7SF3//M6PR//GRN//MYH9//SEC24A
GO:0048680	positive regulation of axon regeneration	Biological process	1	11	36	18866	47.6414	0.0207965	1	1.68201	0.0277778	GRN
GO:0060368	regulation of Fc receptor mediated stimulatory signaling pathway	Biological process	1	11	36	18866	47.6414	0.0207965	1	1.68201	0.0277778	CD226
GO:1905245	regulation of aspartic-type peptidase activity	Biological process	1	11	36	18866	47.6414	0.0207965	1	1.68201	0.0277778	GRN
GO:2001138	regulation of phospholipid transport	Biological process	1	11	36	18866	47.6414	0.0207965	1	1.68201	0.0277778	ATP8A2
GO:2001140	positive regulation of phospholipid transport	Biological process	1	11	36	18866	47.6414	0.0207965	1	1.68201	0.0277778	ATP8A2
GO:0000184	nuclear-transcribed mRNA catabolic process, nonsense-mediated decay	Biological process	2	120	36	18866	8.73426	0.0219546	1	1.65847	0.0555556	RPL36//RPL7A
GO:0045047	protein targeting to ER	Biological process	2	120	36	18866	8.73426	0.0219546	1	1.65847	0.0555556	RPL36//RPL7A
GO:0001768	establishment of T cell polarity	Biological process	1	12	36	18866	43.6713	0.0226661	1	1.64462	0.0277778	MYH9
GO:0001778	plasma membrane repair	Biological process	1	12	36	18866	43.6713	0.0226661	1	1.64462	0.0277778	MYH9
GO:0036444	calcium import into the mitochondrion	Biological process	1	12	36	18866	43.6713	0.0226661	1	1.64462	0.0277778	PSEN2
GO:0044090	positive regulation of vacuole organization	Biological process	1	12	36	18866	43.6713	0.0226661	1	1.64462	0.0277778	GRN
GO:0070572	positive regulation of neuron projection regeneration	Biological process	1	12	36	18866	43.6713	0.0226661	1	1.64462	0.0277778	GRN
GO:1903332	regulation of protein folding	Biological process	1	12	36	18866	43.6713	0.0226661	1	1.64462	0.0277778	GRN
GO:0006810	transport	Biological process	16	5224	36	18866	1.60507	0.0229387	1	1.63943	0.444444	SLC38A2//RPL36//RPL7A//M6PR//SLC10A7//PSEN2//SEC24A//ARL1//VAMP3//MYH9//GRN//SLC37A3//TM7SF3//SOAT1//UNC79//ATP8A2
GO:0072599	establishment of protein localization to endoplasmic reticulum	Biological process	2	124	36	18866	8.45251	0.023338	1	1.63194	0.0555556	RPL36//RPL7A
GO:0000212	meiotic spindle organization	Biological process	1	13	36	18866	40.312	0.0245322	1	1.61026	0.0277778	MYH9
GO:0001767	establishment of lymphocyte polarity	Biological process	1	13	36	18866	40.312	0.0245322	1	1.61026	0.0277778	MYH9
GO:0002679	respiratory burst involved in defense response	Biological process	1	13	36	18866	40.312	0.0245322	1	1.61026	0.0277778	GRN
GO:0002836	positive regulation of response to tumor cell	Biological process	1	13	36	18866	40.312	0.0245322	1	1.61026	0.0277778	CD226
GO:0002839	positive regulation of immune response to tumor cell	Biological process	1	13	36	18866	40.312	0.0245322	1	1.61026	0.0277778	CD226
GO:0015697	quaternary ammonium group transport	Biological process	1	13	36	18866	40.312	0.0245322	1	1.61026	0.0277778	SLC38A2
GO:0034379	very-low-density lipoprotein particle assembly	Biological process	1	13	36	18866	40.312	0.0245322	1	1.61026	0.0277778	SOAT1
GO:0045842	positive regulation of mitotic metaphase/anaphase transition	Biological process	1	13	36	18866	40.312	0.0245322	1	1.61026	0.0277778	ANAPC7
GO:1901970	positive regulation of mitotic sister chromatid separation	Biological process	1	13	36	18866	40.312	0.0245322	1	1.61026	0.0277778	ANAPC7
GO:1902563	regulation of neutrophil activation	Biological process	1	13	36	18866	40.312	0.0245322	1	1.61026	0.0277778	GRN
GO:0001921	positive regulation of receptor recycling	Biological process	1	14	36	18866	37.4325	0.0263949	1	1.57848	0.0277778	VAMP3
GO:0035751	regulation of lysosomal lumen pH	Biological process	1	14	36	18866	37.4325	0.0263949	1	1.57848	0.0277778	GRN
GO:1902101	positive regulation of metaphase/anaphase transition of cell cycle	Biological process	1	14	36	18866	37.4325	0.0263949	1	1.57848	0.0277778	ANAPC7
GO:0009101	glycoprotein biosynthetic process	Biological process	3	342	36	18866	4.59698	0.0271216	1	1.56668	0.0833333	STT3A//DPY19L1//SOAT1
GO:0090150	establishment of protein localization to membrane	Biological process	3	342	36	18866	4.59698	0.0271216	1	1.56668	0.0833333	RPL36//RPL7A//VAMP3
GO:0046903	secretion	Biological process	7	1575	36	18866	2.32914	0.0272278	1	1.56499	0.194444	VAMP3//SLC38A2//TM7SF3//M6PR//GRN//MYH9//SEC24A
GO:0002281	macrophage activation involved in immune response	Biological process	1	15	36	18866	34.937	0.0282541	1	1.54892	0.0277778	GRN
GO:0009404	toxin metabolic process	Biological process	1	15	36	18866	34.937	0.0282541	1	1.54892	0.0277778	ARL1
GO:0032328	alanine transport	Biological process	1	15	36	18866	34.937	0.0282541	1	1.54892	0.0277778	SLC38A2
GO:0050862	positive regulation of T cell receptor signaling pathway	Biological process	1	15	36	18866	34.937	0.0282541	1	1.54892	0.0277778	CD226
GO:0070885	negative regulation of calcineurin-NFAT signaling cascade	Biological process	1	15	36	18866	34.937	0.0282541	1	1.54892	0.0277778	RCAN1
GO:0090110	COPII-coated vesicle cargo loading	Biological process	1	15	36	18866	34.937	0.0282541	1	1.54892	0.0277778	SEC24A
GO:0090594	inflammatory response to wounding	Biological process	1	15	36	18866	34.937	0.0282541	1	1.54892	0.0277778	GRN
GO:0106057	negative regulation of calcineurin-mediated signaling	Biological process	1	15	36	18866	34.937	0.0282541	1	1.54892	0.0277778	RCAN1
GO:1905820	positive regulation of chromosome separation	Biological process	1	15	36	18866	34.937	0.0282541	1	1.54892	0.0277778	ANAPC7
GO:0051234	establishment of localization	Biological process	16	5352	36	18866	1.56668	0.0286398	1	1.54303	0.444444	SLC38A2//RPL36//RPL7A//M6PR//SLC10A7//PSEN2//SEC24A//ARL1//VAMP3//MYH9//GRN//SLC37A3//TM7SF3//SOAT1//UNC79//ATP8A2
GO:0002834	regulation of response to tumor cell	Biological process	1	16	36	18866	32.7535	0.0301098	1	1.52129	0.0277778	CD226
GO:0002837	regulation of immune response to tumor cell	Biological process	1	16	36	18866	32.7535	0.0301098	1	1.52129	0.0277778	CD226
GO:0050884	neuromuscular process controlling posture	Biological process	1	16	36	18866	32.7535	0.0301098	1	1.52129	0.0277778	ATP8A2
GO:0051014	actin filament severing	Biological process	1	16	36	18866	32.7535	0.0301098	1	1.52129	0.0277778	MYH9
GO:1903729	regulation of plasma membrane organization	Biological process	1	16	36	18866	32.7535	0.0301098	1	1.52129	0.0277778	MYH9
GO:0008104	protein localization	Biological process	10	2788	36	18866	1.87968	0.0319289	1	1.49582	0.277778	RPL36//RPL7A//M6PR//SEC24A//ARL1//MYH9//TM7SF3//MYCBP2//SLC10A7//VAMP3
GO:0016254	preassembly of GPI anchor in ER membrane	Biological process	1	17	36	18866	30.8268	0.0319621	1	1.49536	0.0277778	PIGB
GO:0060263	regulation of respiratory burst	Biological process	1	17	36	18866	30.8268	0.0319621	1	1.49536	0.0277778	GRN
GO:0061024	membrane organization	Biological process	5	944	36	18866	2.77572	0.0323084	1	1.49068	0.138889	MYH9//VAMP3//ATP8A2//SEC24A//M6PR
GO:0045862	positive regulation of proteolysis	Biological process	3	370	36	18866	4.2491	0.0331484	1	1.47954	0.0833333	ANKIB1//MYH9//GRN
GO:0007034	vacuolar transport	Biological process	2	150	36	18866	6.98741	0.0331626	1	1.47935	0.0555556	M6PR//GRN
GO:0035264	multicellular organism growth	Biological process	2	150	36	18866	6.98741	0.0331626	1	1.47935	0.0555556	ATP8A2//UNC79
GO:0060041	retina development in camera-type eye	Biological process	2	150	36	18866	6.98741	0.0331626	1	1.47935	0.0555556	ATP8A2//XRN2
GO:0031293	membrane protein intracellular domain proteolysis	Biological process	1	18	36	18866	29.1142	0.033811	1	1.47094	0.0277778	PSEN2
GO:0034433	steroid esterification	Biological process	1	18	36	18866	29.1142	0.033811	1	1.47094	0.0277778	SOAT1
GO:0034434	sterol esterification	Biological process	1	18	36	18866	29.1142	0.033811	1	1.47094	0.0277778	SOAT1
GO:0034435	cholesterol esterification	Biological process	1	18	36	18866	29.1142	0.033811	1	1.47094	0.0277778	SOAT1
GO:0042983	amyloid precursor protein biosynthetic process	Biological process	1	18	36	18866	29.1142	0.033811	1	1.47094	0.0277778	SOAT1
GO:0042984	regulation of amyloid precursor protein biosynthetic process	Biological process	1	18	36	18866	29.1142	0.033811	1	1.47094	0.0277778	SOAT1
GO:0043031	negative regulation of macrophage activation	Biological process	1	18	36	18866	29.1142	0.033811	1	1.47094	0.0277778	GRN
GO:0070972	protein localization to endoplasmic reticulum	Biological process	2	152	36	18866	6.89547	0.0339754	1	1.46884	0.0555556	RPL36//RPL7A
GO:0051640	organelle localization	Biological process	4	649	36	18866	3.22993	0.0342237	1	1.46567	0.111111	VAMP3//MYH9//SEC24A//PSEN2
GO:0030048	actin filament-based movement	Biological process	2	153	36	18866	6.8504	0.0343848	1	1.46363	0.0555556	MYH9//MYH14
GO:0006402	mRNA catabolic process	Biological process	3	376	36	18866	4.18129	0.0345241	1	1.46188	0.0833333	RPL36//RPL7A//XRN2
GO:0008360	regulation of cell shape	Biological process	2	156	36	18866	6.71866	0.0356245	1	1.44825	0.0555556	MYH9//MYH14
GO:0050908	detection of light stimulus involved in visual perception	Biological process	1	19	36	18866	27.5819	0.0356565	1	1.44786	0.0277778	ATP8A2
GO:0050962	detection of light stimulus involved in sensory perception	Biological process	1	19	36	18866	27.5819	0.0356565	1	1.44786	0.0277778	ATP8A2
GO:0071625	vocalization behavior	Biological process	1	19	36	18866	27.5819	0.0356565	1	1.44786	0.0277778	MYH14
GO:0150079	negative regulation of neuroinflammatory response	Biological process	1	19	36	18866	27.5819	0.0356565	1	1.44786	0.0277778	GRN
GO:0150146	cell junction disassembly	Biological process	1	19	36	18866	27.5819	0.0356565	1	1.44786	0.0277778	DUSP3
GO:1900424	regulation of defense response to bacterium	Biological process	1	19	36	18866	27.5819	0.0356565	1	1.44786	0.0277778	GRN
GO:0002418	immune response to tumor cell	Biological process	1	20	36	18866	26.2028	0.0374985	1	1.42599	0.0277778	CD226
GO:0010878	cholesterol storage	Biological process	1	20	36	18866	26.2028	0.0374985	1	1.42599	0.0277778	SOAT1
GO:0035493	SNARE complex assembly	Biological process	1	20	36	18866	26.2028	0.0374985	1	1.42599	0.0277778	VAMP3
GO:0071243	cellular response to arsenic-containing substance	Biological process	1	20	36	18866	26.2028	0.0374985	1	1.42599	0.0277778	SLC38A2
GO:0006869	lipid transport	Biological process	3	393	36	18866	4.00042	0.0385825	1	1.41361	0.0833333	SLC10A7//SOAT1//ATP8A2
GO:0055088	lipid homeostasis	Biological process	2	163	36	18866	6.43013	0.0385839	1	1.41359	0.0555556	SEC24A//SOAT1
GO:0043170	macromolecule metabolic process	Biological process	26	10650	36	18866	1.27938	0.0386573	1	1.41277	0.722222	RPL36//RPL7A//DUSP3//ANKIB1//XRN2//CD226//VAMP3//ANXA4//TRIO//STT3A//PIGB//MYH9//PSEN2//ANAPC7//SLC38A2//MYCBP2//FBXO24//STAMBPL1//DPY19L1//SLC10A7//TPX2//SOAT1//RCAN1//SEC24A//L3MBTL4//GRN
GO:0030220	platelet formation	Biological process	1	21	36	18866	24.955	0.0393371	1	1.4052	0.0277778	MYH9
GO:1903978	regulation of microglial cell activation	Biological process	1	21	36	18866	24.955	0.0393371	1	1.4052	0.0277778	GRN
GO:0016482	cytosolic transport	Biological process	2	165	36	18866	6.35219	0.0394463	1	1.40399	0.0555556	ARL1//VAMP3
GO:0045931	positive regulation of mitotic cell cycle	Biological process	2	168	36	18866	6.23876	0.0407538	1	1.38983	0.0555556	ANAPC7//DUSP3
GO:0006622	protein targeting to lysosome	Biological process	1	22	36	18866	23.8207	0.0411722	1	1.3854	0.0277778	M6PR
GO:0010560	positive regulation of glycoprotein biosynthetic process	Biological process	1	22	36	18866	23.8207	0.0411722	1	1.3854	0.0277778	SOAT1
GO:0033005	positive regulation of mast cell activation	Biological process	1	22	36	18866	23.8207	0.0411722	1	1.3854	0.0277778	CD226
GO:0036344	platelet morphogenesis	Biological process	1	22	36	18866	23.8207	0.0411722	1	1.3854	0.0277778	MYH9
GO:0062033	positive regulation of mitotic sister chromatid segregation	Biological process	1	22	36	18866	23.8207	0.0411722	1	1.3854	0.0277778	ANAPC7
GO:0140056	organelle localization by membrane tethering	Biological process	2	171	36	18866	6.1293	0.0420776	1	1.37595	0.0555556	VAMP3//PSEN2
GO:0050714	positive regulation of protein secretion	Biological process	2	172	36	18866	6.09367	0.0425225	1	1.37138	0.0555556	TM7SF3//SEC24A
GO:0021543	pallium development	Biological process	2	173	36	18866	6.05845	0.0429691	1	1.36684	0.0555556	XRN2//SLC38A2
GO:0001919	regulation of receptor recycling	Biological process	1	23	36	18866	22.785	0.043004	1	1.36649	0.0277778	VAMP3
GO:0007035	vacuolar acidification	Biological process	1	23	36	18866	22.785	0.043004	1	1.36649	0.0277778	GRN
GO:0032799	low-density lipoprotein receptor particle metabolic process	Biological process	1	23	36	18866	22.785	0.043004	1	1.36649	0.0277778	SEC24A
GO:0050860	negative regulation of T cell receptor signaling pathway	Biological process	1	23	36	18866	22.785	0.043004	1	1.36649	0.0277778	DUSP3
GO:0070584	mitochondrion morphogenesis	Biological process	1	23	36	18866	22.785	0.043004	1	1.36649	0.0277778	MYH14
GO:0006401	RNA catabolic process	Biological process	3	415	36	18866	3.78835	0.0441833	1	1.35474	0.0833333	RPL36//RPL7A//XRN2
GO:0009100	glycoprotein metabolic process	Biological process	3	415	36	18866	3.78835	0.0441833	1	1.35474	0.0833333	STT3A//DPY19L1//SOAT1
GO:0032990	cell part morphogenesis	Biological process	4	705	36	18866	2.97336	0.0442465	1	1.35412	0.111111	ATP8A2//TRIO//MYCBP2//MYH14
GO:0002478	antigen processing and presentation of exogenous peptide antigen	Biological process	2	177	36	18866	5.92153	0.0447735	1	1.34898	0.0555556	VAMP3//SEC24A
GO:0010869	regulation of receptor biosynthetic process	Biological process	1	24	36	18866	21.8356	0.0448324	1	1.34841	0.0277778	SEC24A
GO:0035268	protein mannosylation	Biological process	1	24	36	18866	21.8356	0.0448324	1	1.34841	0.0277778	DPY19L1
GO:0045954	positive regulation of natural killer cell mediated cytotoxicity	Biological process	1	24	36	18866	21.8356	0.0448324	1	1.34841	0.0277778	CD226
GO:0006941	striated muscle contraction	Biological process	2	178	36	18866	5.88826	0.045229	1	1.34458	0.0555556	MYH14//ATP8A2
GO:0019083	viral transcription	Biological process	2	178	36	18866	5.88826	0.045229	1	1.34458	0.0555556	RPL36//RPL7A
GO:0022406	membrane docking	Biological process	2	180	36	18866	5.82284	0.0461452	1	1.33587	0.0555556	VAMP3//PSEN2
GO:0007417	central nervous system development	Biological process	5	1042	36	18866	2.51466	0.0463525	1	1.33393	0.138889	GRN//XRN2//MYCBP2//SLC38A2//TRIO
GO:0006851	mitochondrial calcium ion transmembrane transport	Biological process	1	25	36	18866	20.9622	0.0466573	1	1.33108	0.0277778	PSEN2
GO:0010842	retina layer formation	Biological process	1	25	36	18866	20.9622	0.0466573	1	1.33108	0.0277778	ATP8A2
GO:0010954	positive regulation of protein processing	Biological process	1	25	36	18866	20.9622	0.0466573	1	1.33108	0.0277778	MYH9
GO:0050857	positive regulation of antigen receptor-mediated signaling pathway	Biological process	1	25	36	18866	20.9622	0.0466573	1	1.33108	0.0277778	CD226
GO:0007051	spindle organization	Biological process	2	183	36	18866	5.72738	0.0475323	1	1.32301	0.0555556	MYH9//TPX2
GO:1903034	regulation of response to wounding	Biological process	2	183	36	18866	5.72738	0.0475323	1	1.32301	0.0555556	GRN//MYH9
GO:0002695	negative regulation of leukocyte activation	Biological process	2	184	36	18866	5.69626	0.0479981	1	1.31878	0.0555556	DUSP3//GRN
GO:0019884	antigen processing and presentation of exogenous antigen	Biological process	2	185	36	18866	5.66547	0.0484656	1	1.31457	0.0555556	VAMP3//SEC24A
GO:0000188	inactivation of MAPK activity	Biological process	1	26	36	18866	20.156	0.0484789	1	1.31445	0.0277778	DUSP3
GO:0002347	response to tumor cell	Biological process	1	26	36	18866	20.156	0.0484789	1	1.31445	0.0277778	CD226
GO:0021952	central nervous system projection neuron axonogenesis	Biological process	1	26	36	18866	20.156	0.0484789	1	1.31445	0.0277778	MYCBP2
GO:1903020	positive regulation of glycoprotein metabolic process	Biological process	1	26	36	18866	20.156	0.0484789	1	1.31445	0.0277778	SOAT1
