# Supplementary material for: Differentially Expressed Circular RNAs and Their Therapeutic Mechanism in Non-segmental Vitiligo Patients Treated With Methylprednisolone
Source: Front Med (Lausanne). 2022 May 16;9:839066. doi: 10.3389/fmed.2022.839066 (PMC9149005; doi:10.3389/fmed.2022.839066)
Supplement: Supplementary file 1 [file Data_Sheet_1.ZIP › Additional files/GO Analysis Report/GO_GC_vs_control_up/BP_result.txt]

GO.ID	Term	Ontology	Count	Pop.Hits	List.Total	Pop.Total	Fold.Enrichment	Pvalue	FDR	Enrichment.Score	Gene.Ratio	GENES
GO:0071702	organic substance transport	Biological process	13	2800	36	18866	2.43311507936508	0.00132816433839672	1	2.87674818487525	0.361111111111111	SLC38A2//RPL36//RPL7A//M6PR//SEC24A//ARL1//SLC37A3//MYH9//SLC10A7//TM7SF3//SOAT1//VAMP3//ATP8A2//
GO:0097502	mannosylation	Biological process	2	37	36	18866	28.3273273273273	0.00226082696142276	1	2.64573267629908	0.0555555555555556	DPY19L1//PIGB//
GO:0006509	membrane protein ectodomain proteolysis	Biological process	2	42	36	18866	24.9550264550265	0.00290533538522023	1	2.53680372642579	0.0555555555555556	MYH9//PSEN2//
GO:0003009	skeletal muscle contraction	Biological process	2	43	36	18866	24.374677002584	0.00304341414657721	1	2.51663894500139	0.0555555555555556	ATP8A2//MYH14//
GO:0050856	regulation of T cell receptor signaling pathway	Biological process	2	43	36	18866	24.374677002584	0.00304341414657721	1	2.51663894500139	0.0555555555555556	DUSP3//CD226//
GO:0050879	multicellular organismal movement	Biological process	2	55	36	18866	19.0565656565657	0.00493362989858389	1	2.30683343267996	0.0555555555555556	MYH14//ATP8A2//
GO:0050881	musculoskeletal movement	Biological process	2	55	36	18866	19.0565656565657	0.00493362989858389	1	2.30683343267996	0.0555555555555556	MYH14//ATP8A2//
GO:0048193	Golgi vesicle transport	Biological process	4	374	36	18866	5.60487225193108	0.00542577191647478	1	2.26553846665595	0.111111111111111	SEC24A//VAMP3//ARL1//SLC10A7//
GO:0019538	protein metabolic process	Biological process	19	5894	36	18866	1.68935452248991	0.00579854699162995	1	2.2366808189497	0.527777777777778	DUSP3//ANKIB1//RPL36//RPL7A//TRIO//STT3A//PIGB//MYH9//PSEN2//ANAPC7//MYCBP2//FBXO24//STAMBPL1//DPY19L1//TPX2//SOAT1//RCAN1//SEC24A//GRN//
GO:0033619	membrane protein proteolysis	Biological process	2	61	36	18866	17.1821493624772	0.00603639729837775	1	2.21922218393707	0.0555555555555556	MYH9//PSEN2//
GO:0000956	nuclear-transcribed mRNA catabolic process	Biological process	3	210	36	18866	7.48650793650794	0.00740810976176161	1	2.13029259158338	0.0833333333333333	RPL36//RPL7A//XRN2//
GO:0050854	regulation of antigen receptor-mediated signaling pathway	Biological process	2	69	36	18866	15.1900161030596	0.00766490706533609	1	2.11549310646602	0.0555555555555556	DUSP3//CD226//
GO:0042982	amyloid precursor protein metabolic process	Biological process	2	71	36	18866	14.7621283255086	0.00809969969538731	1	2.09153108273294	0.0555555555555556	SOAT1//PSEN2//
GO:1901137	carbohydrate derivative biosynthetic process	Biological process	5	674	36	18866	3.88765248928454	0.00863907163812225	1	2.06353292466267	0.138888888888889	STT3A//PIGB//DPY19L1//SLC10A7//SOAT1//
GO:0015031	protein transport	Biological process	9	1985	36	18866	2.37607052896725	0.0105250021324709	1	1.97777780749987	0.25	RPL36//RPL7A//M6PR//SEC24A//ARL1//TM7SF3//SLC10A7//VAMP3//MYH9//
GO:0071705	nitrogen compound transport	Biological process	10	2370	36	18866	2.21120487576184	0.0111246889956265	1	1.95371212141411	0.277777777777778	SLC38A2//RPL36//RPL7A//M6PR//SEC24A//ARL1//MYH9//TM7SF3//SLC10A7//VAMP3//
GO:0033036	macromolecule localization	Biological process	12	3173	36	18866	1.98193087509192	0.011865769576192	1	1.92570408957011	0.333333333333333	RPL36//RPL7A//M6PR//SEC24A//ARL1//SOAT1//MYH9//SLC10A7//TM7SF3//MYCBP2//VAMP3//ATP8A2//
GO:0015833	peptide transport	Biological process	9	2026	36	18866	2.32798617966436	0.0119635188709633	1	1.92214106102749	0.25	RPL36//RPL7A//M6PR//SEC24A//ARL1//MYH9//TM7SF3//SLC10A7//VAMP3//
GO:0044267	cellular protein metabolic process	Biological process	17	5350	36	18866	1.66522326064382	0.0123772361676562	1	1.90737632229014	0.472222222222222	DUSP3//ANKIB1//RPL36//RPL7A//TRIO//STT3A//PIGB//ANAPC7//PSEN2//MYCBP2//FBXO24//STAMBPL1//DPY19L1//TPX2//RCAN1//MYH9//GRN//
GO:0000902	cell morphogenesis	Biological process	6	1041	36	18866	3.02049311559398	0.0130780626593773	1	1.8834565861844	0.166666666666667	ATP8A2//TRIO//MYH9//MYH14//MYCBP2//VAMP3//
GO:0042886	amide transport	Biological process	9	2061	36	18866	2.28845220766618	0.013306372531114	1	1.8759403220186	0.25	RPL36//RPL7A//M6PR//SEC24A//ARL1//MYH9//TM7SF3//SLC10A7//VAMP3//
GO:0042147	retrograde transport, endosome to Golgi	Biological process	2	92	36	18866	11.3925120772947	0.0133068262897723	1	1.87592551245867	0.0555555555555556	ARL1//VAMP3//
GO:0000904	cell morphogenesis involved in differentiation	Biological process	5	753	36	18866	3.47978456544194	0.0135145414001851	1	1.86919868697955	0.138888888888889	ATP8A2//TRIO//MYCBP2//MYH9//VAMP3//
GO:0070085	glycosylation	Biological process	3	265	36	18866	5.93270440251572	0.0139024066406899	1	1.85691001267396	0.0833333333333333	STT3A//DPY19L1//PIGB//
GO:0045184	establishment of protein localization	Biological process	9	2080	36	18866	2.26754807692308	0.0140817335709577	1	1.85134387687315	0.25	RPL36//RPL7A//M6PR//SEC24A//ARL1//MYH9//TM7SF3//SLC10A7//VAMP3//
GO:1901564	organonitrogen compound metabolic process	Biological process	20	6846	36	18866	1.53098321809978	0.0141524944478572	1	1.84916700682072	0.555555555555556	DUSP3//ANKIB1//RPL36//RPL7A//TRIO//STT3A//PIGB//MYH9//PSEN2//ANAPC7//MYCBP2//FBXO24//STAMBPL1//DPY19L1//SLC10A7//TPX2//SOAT1//RCAN1//SEC24A//GRN//
GO:0044260	cellular macromolecule metabolic process	Biological process	23	8408	36	18866	1.43354873665292	0.0152740870297424	1	1.81604473917344	0.638888888888889	RPL36//RPL7A//DUSP3//ANKIB1//XRN2//VAMP3//ANXA4//TRIO//STT3A//PIGB//ANAPC7//PSEN2//MYCBP2//FBXO24//STAMBPL1//DPY19L1//TPX2//SOAT1//RCAN1//SEC24A//L3MBTL4//MYH9//GRN//
GO:0002474	antigen processing and presentation of peptide antigen via MHC class I	Biological process	2	99	36	18866	10.5869809203143	0.0152929070109508	1	1.81550995220614	0.0555555555555556	VAMP3//SEC24A//
GO:0042632	cholesterol homeostasis	Biological process	2	101	36	18866	10.3773377337734	0.0158824470370447	1	1.79908258422551	0.0555555555555556	SEC24A//SOAT1//
GO:0055092	sterol homeostasis	Biological process	2	102	36	18866	10.2755991285403	0.0161808492280823	1	1.79099868881822	0.0555555555555556	SEC24A//SOAT1//
GO:0006614	SRP-dependent cotranslational protein targeting to membrane	Biological process	2	105	36	18866	9.98201058201058	0.0170904674279407	1	1.76724605906983	0.0555555555555556	RPL36//RPL7A//
GO:0032940	secretion by cell	Biological process	7	1436	36	18866	2.55458836273599	0.0172668563294104	1	1.76278672456725	0.194444444444444	VAMP3//SLC38A2//TM7SF3//M6PR//GRN//MYH9//SEC24A//
GO:0050905	neuromuscular process	Biological process	2	107	36	18866	9.79543094496365	0.0177087922108983	1	1.75181105789684	0.0555555555555556	ATP8A2//MYCBP2//
GO:0061564	axon development	Biological process	4	530	36	18866	3.95513626834382	0.017819333448796	1	1.74910854524437	0.111111111111111	ATP8A2//TRIO//MYCBP2//GRN//
GO:0006613	cotranslational protein targeting to membrane	Biological process	2	109	36	18866	9.61569826707441	0.0183365570377109	1	1.73668220628287	0.0555555555555556	RPL36//RPL7A//
GO:0007041	lysosomal transport	Biological process	2	110	36	18866	9.52828282828283	0.018653955471864	1	1.7292290642595	0.0555555555555556	M6PR//GRN//
GO:0007220	Notch receptor processing	Biological process	1	10	36	18866	52.4055555555556	0.0189233984814678	1	1.72300086533343	0.0277777777777778	PSEN2//
GO:0030202	heparin metabolic process	Biological process	1	10	36	18866	52.4055555555556	0.0189233984814678	1	1.72300086533343	0.0277777777777778	SLC10A7//
GO:0045713	low-density lipoprotein particle receptor biosynthetic process	Biological process	1	10	36	18866	52.4055555555556	0.0189233984814678	1	1.72300086533343	0.0277777777777778	SEC24A//
GO:1900426	positive regulation of defense response to bacterium	Biological process	1	10	36	18866	52.4055555555556	0.0189233984814678	1	1.72300086533343	0.0277777777777778	GRN//
GO:1901566	organonitrogen compound biosynthetic process	Biological process	8	1829	36	18866	2.29220581981654	0.0197591611576159	1	1.70423149660828	0.222222222222222	RPL36//RPL7A//STT3A//PIGB//DPY19L1//SLC10A7//SOAT1//SEC24A//
GO:0140352	export from cell	Biological process	7	1489	36	18866	2.46365942840087	0.0206891537319149	1	1.68425727333021	0.194444444444444	VAMP3//SLC38A2//TM7SF3//M6PR//GRN//MYH9//SEC24A//
GO:0048680	positive regulation of axon regeneration	Biological process	1	11	36	18866	47.6414141414141	0.0207964764224238	1	1.68201024195688	0.0277777777777778	GRN//
GO:0060368	regulation of Fc receptor mediated stimulatory signaling pathway	Biological process	1	11	36	18866	47.6414141414141	0.0207964764224238	1	1.68201024195688	0.0277777777777778	CD226//
GO:1905245	regulation of aspartic-type peptidase activity	Biological process	1	11	36	18866	47.6414141414141	0.0207964764224238	1	1.68201024195688	0.0277777777777778	GRN//
GO:2001138	regulation of phospholipid transport	Biological process	1	11	36	18866	47.6414141414141	0.0207964764224238	1	1.68201024195688	0.0277777777777778	ATP8A2//
GO:2001140	positive regulation of phospholipid transport	Biological process	1	11	36	18866	47.6414141414141	0.0207964764224238	1	1.68201024195688	0.0277777777777778	ATP8A2//
GO:0000184	nuclear-transcribed mRNA catabolic process, nonsense-mediated decay	Biological process	2	120	36	18866	8.73425925925926	0.0219545963442981	1	1.65847454339473	0.0555555555555556	RPL36//RPL7A//
GO:0045047	protein targeting to ER	Biological process	2	120	36	18866	8.73425925925926	0.0219545963442981	1	1.65847454339473	0.0555555555555556	RPL36//RPL7A//
GO:0001768	establishment of T cell polarity	Biological process	1	12	36	18866	43.6712962962963	0.0226660774220941	1	1.64462363211604	0.0277777777777778	MYH9//
GO:0001778	plasma membrane repair	Biological process	1	12	36	18866	43.6712962962963	0.0226660774220941	1	1.64462363211604	0.0277777777777778	MYH9//
GO:0036444	calcium import into the mitochondrion	Biological process	1	12	36	18866	43.6712962962963	0.0226660774220941	1	1.64462363211604	0.0277777777777778	PSEN2//
GO:0044090	positive regulation of vacuole organization	Biological process	1	12	36	18866	43.6712962962963	0.0226660774220941	1	1.64462363211604	0.0277777777777778	GRN//
GO:0070572	positive regulation of neuron projection regeneration	Biological process	1	12	36	18866	43.6712962962963	0.0226660774220941	1	1.64462363211604	0.0277777777777778	GRN//
GO:1903332	regulation of protein folding	Biological process	1	12	36	18866	43.6712962962963	0.0226660774220941	1	1.64462363211604	0.0277777777777778	GRN//
GO:0006810	transport	Biological process	16	5224	36	18866	1.60507061425898	0.022938697461102	1	1.63943124648342	0.444444444444444	SLC38A2//RPL36//RPL7A//M6PR//SLC10A7//PSEN2//SEC24A//ARL1//VAMP3//MYH9//GRN//SLC37A3//TM7SF3//SOAT1//UNC79//ATP8A2//
GO:0072599	establishment of protein localization to endoplasmic reticulum	Biological process	2	124	36	18866	8.45250896057348	0.023338017759922	1	1.63193603400129	0.0555555555555556	RPL36//RPL7A//
GO:0000212	meiotic spindle organization	Biological process	1	13	36	18866	40.3119658119658	0.024532207750556	1	1.61026336615404	0.0277777777777778	MYH9//
GO:0001767	establishment of lymphocyte polarity	Biological process	1	13	36	18866	40.3119658119658	0.024532207750556	1	1.61026336615404	0.0277777777777778	MYH9//
GO:0002679	respiratory burst involved in defense response	Biological process	1	13	36	18866	40.3119658119658	0.024532207750556	1	1.61026336615404	0.0277777777777778	GRN//
GO:0002836	positive regulation of response to tumor cell	Biological process	1	13	36	18866	40.3119658119658	0.024532207750556	1	1.61026336615404	0.0277777777777778	CD226//
GO:0002839	positive regulation of immune response to tumor cell	Biological process	1	13	36	18866	40.3119658119658	0.024532207750556	1	1.61026336615404	0.0277777777777778	CD226//
GO:0015697	quaternary ammonium group transport	Biological process	1	13	36	18866	40.3119658119658	0.024532207750556	1	1.61026336615404	0.0277777777777778	SLC38A2//
GO:0034379	very-low-density lipoprotein particle assembly	Biological process	1	13	36	18866	40.3119658119658	0.024532207750556	1	1.61026336615404	0.0277777777777778	SOAT1//
GO:0045842	positive regulation of mitotic metaphase/anaphase transition	Biological process	1	13	36	18866	40.3119658119658	0.024532207750556	1	1.61026336615404	0.0277777777777778	ANAPC7//
GO:1901970	positive regulation of mitotic sister chromatid separation	Biological process	1	13	36	18866	40.3119658119658	0.024532207750556	1	1.61026336615404	0.0277777777777778	ANAPC7//
GO:1902563	regulation of neutrophil activation	Biological process	1	13	36	18866	40.3119658119658	0.024532207750556	1	1.61026336615404	0.0277777777777778	GRN//
GO:0001921	positive regulation of receptor recycling	Biological process	1	14	36	18866	37.4325396825397	0.0263948736669072	1	1.57848041231036	0.0277777777777778	VAMP3//
GO:0035751	regulation of lysosomal lumen pH	Biological process	1	14	36	18866	37.4325396825397	0.0263948736669072	1	1.57848041231036	0.0277777777777778	GRN//
GO:1902101	positive regulation of metaphase/anaphase transition of cell cycle	Biological process	1	14	36	18866	37.4325396825397	0.0263948736669072	1	1.57848041231036	0.0277777777777778	ANAPC7//
GO:0009101	glycoprotein biosynthetic process	Biological process	3	342	36	18866	4.59697855750487	0.0271216381890402	1	1.56668408195197	0.0833333333333333	STT3A//DPY19L1//SOAT1//
GO:0090150	establishment of protein localization to membrane	Biological process	3	342	36	18866	4.59697855750487	0.0271216381890402	1	1.56668408195197	0.0833333333333333	RPL36//RPL7A//VAMP3//
GO:0046903	secretion	Biological process	7	1575	36	18866	2.32913580246914	0.0272277979564642	1	1.56498748073228	0.194444444444444	VAMP3//SLC38A2//TM7SF3//M6PR//GRN//MYH9//SEC24A//
GO:0002281	macrophage activation involved in immune response	Biological process	1	15	36	18866	34.937037037037	0.0282540814192942	1	1.54891880767299	0.0277777777777778	GRN//
GO:0009404	toxin metabolic process	Biological process	1	15	36	18866	34.937037037037	0.0282540814192942	1	1.54891880767299	0.0277777777777778	ARL1//
GO:0032328	alanine transport	Biological process	1	15	36	18866	34.937037037037	0.0282540814192942	1	1.54891880767299	0.0277777777777778	SLC38A2//
GO:0050862	positive regulation of T cell receptor signaling pathway	Biological process	1	15	36	18866	34.937037037037	0.0282540814192942	1	1.54891880767299	0.0277777777777778	CD226//
GO:0070885	negative regulation of calcineurin-NFAT signaling cascade	Biological process	1	15	36	18866	34.937037037037	0.0282540814192942	1	1.54891880767299	0.0277777777777778	RCAN1//
GO:0090110	COPII-coated vesicle cargo loading	Biological process	1	15	36	18866	34.937037037037	0.0282540814192942	1	1.54891880767299	0.0277777777777778	SEC24A//
GO:0090594	inflammatory response to wounding	Biological process	1	15	36	18866	34.937037037037	0.0282540814192942	1	1.54891880767299	0.0277777777777778	GRN//
GO:0106057	negative regulation of calcineurin-mediated signaling	Biological process	1	15	36	18866	34.937037037037	0.0282540814192942	1	1.54891880767299	0.0277777777777778	RCAN1//
GO:1905820	positive regulation of chromosome separation	Biological process	1	15	36	18866	34.937037037037	0.0282540814192942	1	1.54891880767299	0.0277777777777778	ANAPC7//
GO:0051234	establishment of localization	Biological process	16	5352	36	18866	1.56668327520345	0.0286398129813935	1	1.54302982230741	0.444444444444444	SLC38A2//RPL36//RPL7A//M6PR//SLC10A7//PSEN2//SEC24A//ARL1//VAMP3//MYH9//GRN//SLC37A3//TM7SF3//SOAT1//UNC79//ATP8A2//
GO:0002834	regulation of response to tumor cell	Biological process	1	16	36	18866	32.7534722222222	0.0301098372449218	1	1.52129159200711	0.0277777777777778	CD226//
GO:0002837	regulation of immune response to tumor cell	Biological process	1	16	36	18866	32.7534722222222	0.0301098372449218	1	1.52129159200711	0.0277777777777778	CD226//
GO:0050884	neuromuscular process controlling posture	Biological process	1	16	36	18866	32.7534722222222	0.0301098372449218	1	1.52129159200711	0.0277777777777778	ATP8A2//
GO:0051014	actin filament severing	Biological process	1	16	36	18866	32.7534722222222	0.0301098372449218	1	1.52129159200711	0.0277777777777778	MYH9//
GO:1903729	regulation of plasma membrane organization	Biological process	1	16	36	18866	32.7534722222222	0.0301098372449218	1	1.52129159200711	0.0277777777777778	MYH9//
GO:0008104	protein localization	Biological process	10	2788	36	18866	1.87968276741591	0.0319288972421775	1	1.49581608083129	0.277777777777778	RPL36//RPL7A//M6PR//SEC24A//ARL1//MYH9//TM7SF3//MYCBP2//SLC10A7//VAMP3//
GO:0016254	preassembly of GPI anchor in ER membrane	Biological process	1	17	36	18866	30.8267973856209	0.0319621473700773	1	1.49536405039539	0.0277777777777778	PIGB//
GO:0060263	regulation of respiratory burst	Biological process	1	17	36	18866	30.8267973856209	0.0319621473700773	1	1.49536405039539	0.0277777777777778	GRN//
GO:0061024	membrane organization	Biological process	5	944	36	18866	2.77571798493409	0.0323084335815654	1	1.49068409748757	0.138888888888889	MYH9//VAMP3//ATP8A2//SEC24A//M6PR//
GO:0045862	positive regulation of proteolysis	Biological process	3	370	36	18866	4.2490990990991	0.0331483950632714	1	1.4795374938667	0.0833333333333333	ANKIB1//MYH9//GRN//
GO:0007034	vacuolar transport	Biological process	2	150	36	18866	6.98740740740741	0.033162580978934	1	1.47935167651474	0.0555555555555556	M6PR//GRN//
GO:0035264	multicellular organism growth	Biological process	2	150	36	18866	6.98740740740741	0.033162580978934	1	1.47935167651474	0.0555555555555556	ATP8A2//UNC79//
GO:0060041	retina development in camera-type eye	Biological process	2	150	36	18866	6.98740740740741	0.033162580978934	1	1.47935167651474	0.0555555555555556	ATP8A2//XRN2//
GO:0031293	membrane protein intracellular domain proteolysis	Biological process	1	18	36	18866	29.1141975308642	0.0338110180101473	1	1.47094175293924	0.0277777777777778	PSEN2//
GO:0034433	steroid esterification	Biological process	1	18	36	18866	29.1141975308642	0.0338110180101473	1	1.47094175293924	0.0277777777777778	SOAT1//
GO:0034434	sterol esterification	Biological process	1	18	36	18866	29.1141975308642	0.0338110180101473	1	1.47094175293924	0.0277777777777778	SOAT1//
GO:0034435	cholesterol esterification	Biological process	1	18	36	18866	29.1141975308642	0.0338110180101473	1	1.47094175293924	0.0277777777777778	SOAT1//
GO:0042983	amyloid precursor protein biosynthetic process	Biological process	1	18	36	18866	29.1141975308642	0.0338110180101473	1	1.47094175293924	0.0277777777777778	SOAT1//
GO:0042984	regulation of amyloid precursor protein biosynthetic process	Biological process	1	18	36	18866	29.1141975308642	0.0338110180101473	1	1.47094175293924	0.0277777777777778	SOAT1//
GO:0043031	negative regulation of macrophage activation	Biological process	1	18	36	18866	29.1141975308642	0.0338110180101473	1	1.47094175293924	0.0277777777777778	GRN//
GO:0070972	protein localization to endoplasmic reticulum	Biological process	2	152	36	18866	6.89546783625731	0.0339754245010607	1	1.46883510833155	0.0555555555555556	RPL36//RPL7A//
GO:0051640	organelle localization	Biological process	4	649	36	18866	3.22992638246876	0.0342236520485411	1	1.46567364821688	0.111111111111111	VAMP3//MYH9//SEC24A//PSEN2//
GO:0030048	actin filament-based movement	Biological process	2	153	36	18866	6.85039941902687	0.03438477993988	1	1.46363375076653	0.0555555555555556	MYH9//MYH14//
GO:0006402	mRNA catabolic process	Biological process	3	376	36	18866	4.18129432624113	0.0345241496237723	1	1.46187700987465	0.0833333333333333	RPL36//RPL7A//XRN2//
GO:0008360	regulation of cell shape	Biological process	2	156	36	18866	6.71866096866097	0.0356244792649587	1	1.44825147516611	0.0555555555555556	MYH9//MYH14//
GO:0050908	detection of light stimulus involved in visual perception	Biological process	1	19	36	18866	27.5818713450292	0.0356564553696355	1	1.44786183249892	0.0277777777777778	ATP8A2//
GO:0050962	detection of light stimulus involved in sensory perception	Biological process	1	19	36	18866	27.5818713450292	0.0356564553696355	1	1.44786183249892	0.0277777777777778	ATP8A2//
GO:0071625	vocalization behavior	Biological process	1	19	36	18866	27.5818713450292	0.0356564553696355	1	1.44786183249892	0.0277777777777778	MYH14//
GO:0150079	negative regulation of neuroinflammatory response	Biological process	1	19	36	18866	27.5818713450292	0.0356564553696355	1	1.44786183249892	0.0277777777777778	GRN//
GO:0150146	cell junction disassembly	Biological process	1	19	36	18866	27.5818713450292	0.0356564553696355	1	1.44786183249892	0.0277777777777778	DUSP3//
GO:1900424	regulation of defense response to bacterium	Biological process	1	19	36	18866	27.5818713450292	0.0356564553696355	1	1.44786183249892	0.0277777777777778	GRN//
GO:0002418	immune response to tumor cell	Biological process	1	20	36	18866	26.2027777777778	0.0374984656421824	1	1.42598650231938	0.0277777777777778	CD226//
GO:0010878	cholesterol storage	Biological process	1	20	36	18866	26.2027777777778	0.0374984656421824	1	1.42598650231938	0.0277777777777778	SOAT1//
GO:0035493	SNARE complex assembly	Biological process	1	20	36	18866	26.2027777777778	0.0374984656421824	1	1.42598650231938	0.0277777777777778	VAMP3//
GO:0071243	cellular response to arsenic-containing substance	Biological process	1	20	36	18866	26.2027777777778	0.0374984656421824	1	1.42598650231938	0.0277777777777778	SLC38A2//
GO:0006869	lipid transport	Biological process	3	393	36	18866	4.00042408821035	0.0385825177429129	1	1.41360943542266	0.0833333333333333	SLC10A7//SOAT1//ATP8A2//
GO:0055088	lipid homeostasis	Biological process	2	163	36	18866	6.43012951601909	0.0385838924149497	1	1.41359396204561	0.0555555555555556	SEC24A//SOAT1//
GO:0043170	macromolecule metabolic process	Biological process	26	10650	36	18866	1.27938445487741	0.0386573092177397	1	1.41276837877506	0.722222222222222	RPL36//RPL7A//DUSP3//ANKIB1//XRN2//CD226//VAMP3//ANXA4//TRIO//STT3A//PIGB//MYH9//PSEN2//ANAPC7//SLC38A2//MYCBP2//FBXO24//STAMBPL1//DPY19L1//SLC10A7//TPX2//SOAT1//RCAN1//SEC24A//L3MBTL4//GRN//
GO:0030220	platelet formation	Biological process	1	21	36	18866	24.9550264550265	0.0393370550105832	1	1.40519815688562	0.0277777777777778	MYH9//
GO:1903978	regulation of microglial cell activation	Biological process	1	21	36	18866	24.9550264550265	0.0393370550105832	1	1.40519815688562	0.0277777777777778	GRN//
GO:0016482	cytosolic transport	Biological process	2	165	36	18866	6.35218855218855	0.0394463117728627	1	1.40399359705721	0.0555555555555556	ARL1//VAMP3//
GO:0045931	positive regulation of mitotic cell cycle	Biological process	2	168	36	18866	6.23875661375661	0.040753754362873	1	1.38983237651975	0.0555555555555556	ANAPC7//DUSP3//
GO:0006622	protein targeting to lysosome	Biological process	1	22	36	18866	23.8207070707071	0.0411722296468059	1	1.38539561352026	0.0277777777777778	M6PR//
GO:0010560	positive regulation of glycoprotein biosynthetic process	Biological process	1	22	36	18866	23.8207070707071	0.0411722296468059	1	1.38539561352026	0.0277777777777778	SOAT1//
GO:0033005	positive regulation of mast cell activation	Biological process	1	22	36	18866	23.8207070707071	0.0411722296468059	1	1.38539561352026	0.0277777777777778	CD226//
GO:0036344	platelet morphogenesis	Biological process	1	22	36	18866	23.8207070707071	0.0411722296468059	1	1.38539561352026	0.0277777777777778	MYH9//
GO:0062033	positive regulation of mitotic sister chromatid segregation	Biological process	1	22	36	18866	23.8207070707071	0.0411722296468059	1	1.38539561352026	0.0277777777777778	ANAPC7//
GO:0140056	organelle localization by membrane tethering	Biological process	2	171	36	18866	6.12930474333983	0.0420775776353707	1	1.37594927003951	0.0555555555555556	VAMP3//PSEN2//
GO:0050714	positive regulation of protein secretion	Biological process	2	172	36	18866	6.09366925064599	0.0425224544214236	1	1.3713816756888	0.0555555555555556	TM7SF3//SEC24A//
GO:0021543	pallium development	Biological process	2	173	36	18866	6.05844572896596	0.0429691189678781	1	1.36684355093121	0.0555555555555556	XRN2//SLC38A2//
GO:0001919	regulation of receptor recycling	Biological process	1	23	36	18866	22.7850241545894	0.0430039957120102	1	1.36649119011677	0.0277777777777778	VAMP3//
GO:0007035	vacuolar acidification	Biological process	1	23	36	18866	22.7850241545894	0.0430039957120102	1	1.36649119011677	0.0277777777777778	GRN//
GO:0032799	low-density lipoprotein receptor particle metabolic process	Biological process	1	23	36	18866	22.7850241545894	0.0430039957120102	1	1.36649119011677	0.0277777777777778	SEC24A//
GO:0050860	negative regulation of T cell receptor signaling pathway	Biological process	1	23	36	18866	22.7850241545894	0.0430039957120102	1	1.36649119011677	0.0277777777777778	DUSP3//
GO:0070584	mitochondrion morphogenesis	Biological process	1	23	36	18866	22.7850241545894	0.0430039957120102	1	1.36649119011677	0.0277777777777778	MYH14//
GO:0006401	RNA catabolic process	Biological process	3	415	36	18866	3.78835341365462	0.0441833333734431	1	1.3547415222563	0.0833333333333333	RPL36//RPL7A//XRN2//
GO:0009100	glycoprotein metabolic process	Biological process	3	415	36	18866	3.78835341365462	0.0441833333734431	1	1.3547415222563	0.0833333333333333	STT3A//DPY19L1//SOAT1//
GO:0032990	cell part morphogenesis	Biological process	4	705	36	18866	2.97336485421592	0.0442465302845387	1	1.35412078004774	0.111111111111111	ATP8A2//TRIO//MYCBP2//MYH14//
GO:0002478	antigen processing and presentation of exogenous peptide antigen	Biological process	2	177	36	18866	5.92153170119272	0.0447734947288378	1	1.3489790060808	0.0555555555555556	VAMP3//SEC24A//
GO:0010869	regulation of receptor biosynthetic process	Biological process	1	24	36	18866	21.8356481481481	0.0448323593565668	1	1.34840840526592	0.0277777777777778	SEC24A//
GO:0035268	protein mannosylation	Biological process	1	24	36	18866	21.8356481481481	0.0448323593565668	1	1.34840840526592	0.0277777777777778	DPY19L1//
GO:0045954	positive regulation of natural killer cell mediated cytotoxicity	Biological process	1	24	36	18866	21.8356481481481	0.0448323593565668	1	1.34840840526592	0.0277777777777778	CD226//
GO:0006941	striated muscle contraction	Biological process	2	178	36	18866	5.88826466916355	0.045228978252589	1	1.34458322309367	0.0555555555555556	MYH14//ATP8A2//
GO:0019083	viral transcription	Biological process	2	178	36	18866	5.88826466916355	0.045228978252589	1	1.34458322309367	0.0555555555555556	RPL36//RPL7A//
GO:0022406	membrane docking	Biological process	2	180	36	18866	5.82283950617284	0.0461451573796984	1	1.33587386849777	0.0555555555555556	VAMP3//PSEN2//
GO:0007417	central nervous system development	Biological process	5	1042	36	18866	2.51466197483472	0.0463525059284492	1	1.33392678187593	0.138888888888889	GRN//XRN2//MYCBP2//SLC38A2//TRIO//
GO:0006851	mitochondrial calcium ion transmembrane transport	Biological process	1	25	36	18866	20.9622222222222	0.0466573267200719	1	1.33108014818223	0.0277777777777778	PSEN2//
GO:0010842	retina layer formation	Biological process	1	25	36	18866	20.9622222222222	0.0466573267200719	1	1.33108014818223	0.0277777777777778	ATP8A2//
GO:0010954	positive regulation of protein processing	Biological process	1	25	36	18866	20.9622222222222	0.0466573267200719	1	1.33108014818223	0.0277777777777778	MYH9//
GO:0050857	positive regulation of antigen receptor-mediated signaling pathway	Biological process	1	25	36	18866	20.9622222222222	0.0466573267200719	1	1.33108014818223	0.0277777777777778	CD226//
GO:0007051	spindle organization	Biological process	2	183	36	18866	5.72738312082574	0.0475323383470725	1	1.32301082012034	0.0555555555555556	MYH9//TPX2//
GO:1903034	regulation of response to wounding	Biological process	2	183	36	18866	5.72738312082574	0.0475323383470725	1	1.32301082012034	0.0555555555555556	GRN//MYH9//
GO:0002695	negative regulation of leukocyte activation	Biological process	2	184	36	18866	5.69625603864734	0.0479981439859754	1	1.31877555579594	0.0555555555555556	DUSP3//GRN//
GO:0019884	antigen processing and presentation of exogenous antigen	Biological process	2	185	36	18866	5.66546546546546	0.0484656426431042	1	1.31456602424508	0.0555555555555556	VAMP3//SEC24A//
GO:0000188	inactivation of MAPK activity	Biological process	1	26	36	18866	20.1559829059829	0.0484789039313706	1	1.31444720777615	0.0277777777777778	DUSP3//
GO:0002347	response to tumor cell	Biological process	1	26	36	18866	20.1559829059829	0.0484789039313706	1	1.31444720777615	0.0277777777777778	CD226//
GO:0021952	central nervous system projection neuron axonogenesis	Biological process	1	26	36	18866	20.1559829059829	0.0484789039313706	1	1.31444720777615	0.0277777777777778	MYCBP2//
GO:1903020	positive regulation of glycoprotein metabolic process	Biological process	1	26	36	18866	20.1559829059829	0.0484789039313706	1	1.31444720777615	0.0277777777777778	SOAT1//
