# Supplementary material for: Differentially Expressed Circular RNAs and Their Therapeutic Mechanism in Non-segmental Vitiligo Patients Treated With Methylprednisolone
Source: Front Med (Lausanne). 2022 May 16;9:839066. doi: 10.3389/fmed.2022.839066 (PMC9149005; doi:10.3389/fmed.2022.839066)
Supplement: Supplementary file 1 [file Data_Sheet_1.ZIP › Additional files/GO Analysis Report/GO_GC_vs_control_up/CC_result(Human).xls]

## Sheet: CC
#Column "GO.ID" stands for the ID of gene ontology term
#Column "Term" stands for the name of gene ontology term
#Column "Ontology" stands for the ontology of GOID belongs to
#Column "Count" stands for the number of DE genes associated with the listed GOID
#Column "Pop.Hits" stands for the number of background population genes associated with the listed GOID
#Column "List.Total" stands for the total number of DE genes
#Column "Pop.Total" stands for the total number of background population genes
#Column "Fold.Enrichment" stands for the Fold Enrichment value of the GOID, it equals (Count/Pop.Hits)/(List.Total/Pop.Total)
#Column "Pvalue" stands for the significance testing value of the GOID
#Column "FDR" stands for the false discovery rate of the GOID, using Benjamini & Hochberg (1995) method
#Column "Enrichment.Score" stands for the Enrichment Score value of the GOID, it equals (-log10(Pvalue))
#Column "Gene.Ratio" stands for the Gene Ratio value genes associated with the GOID, it equals (Count/List.Total)
#Column "GENES" stands for the DE genes associated with the GOID
GO.ID	Term	Ontology	Count	Pop.Hits	List.Total	Pop.Total	Fold.Enrichment	Pvalue	FDR	Enrichment.Score	Gene.Ratio	GENES
GO:0016020	membrane	Cellular component	33	9562	43	19559	1.5698	0.00017438	0.0841532	3.7585	0.767442	SEC24A//PSEN2//SLC10A7//DUSP3//MYH9//DPY19L1//GRN//M6PR//STT3A//TXNDC11//SOAT1//PIGB//CD226//ANXA4//ATP8A2//TM7SF3//SLC38A2//ENOX1//UNC79//VAMP3//TMEM71//FOCAD//TMEM181//TMEM164//RNFT2//SLC37A3//ARL1//XRN2//MYCBP2//RPL36//STAMBPL1//RPL7A//MYH14
GO:0005802	trans-Golgi network	Cellular component	5	245	43	19559	9.28287	0.000193234	0.0841532	3.71392	0.116279	ARL1//M6PR//VAMP3//GRN//SLC10A7
GO:0016460	myosin II complex	Cellular component	2	20	43	19559	45.486	0.000874741	0.177575	3.05812	0.0465116	MYH9//MYH14
GO:0032982	myosin filament	Cellular component	2	22	43	19559	41.351	0.00106054	0.177575	2.97447	0.0465116	MYH9//MYH14
GO:0032588	trans-Golgi network membrane	Cellular component	3	94	43	19559	14.5168	0.00115418	0.177575	2.93773	0.0697674	ARL1//M6PR//VAMP3
GO:0098791	Golgi apparatus subcompartment	Cellular component	5	368	43	19559	6.18017	0.0012276	0.177575	2.91094	0.116279	SLC10A7//GRN//ARL1//M6PR//VAMP3
GO:0031984	organelle subcompartment	Cellular component	5	392	43	19559	5.80179	0.00162228	0.177575	2.78987	0.116279	SLC10A7//GRN//ARL1//M6PR//VAMP3
GO:0005903	brush border	Cellular component	3	106	43	19559	12.8734	0.001631	0.177575	2.78755	0.0697674	MYH9//SLC38A2//MYH14
GO:0042788	polysomal ribosome	Cellular component	2	32	43	19559	28.4288	0.00224565	0.214426	2.64866	0.0465116	RPL36//RPL7A
GO:0005789	endoplasmic reticulum membrane	Cellular component	8	1102	43	19559	3.30207	0.00246184	0.214426	2.60874	0.186047	STT3A//SLC37A3//SEC24A//TXNDC11//PSEN2//SOAT1//SLC10A7//PIGB
GO:0042175	nuclear outer membrane-endoplasmic reticulum membrane network	Cellular component	8	1124	43	19559	3.23744	0.00278336	0.220392	2.55543	0.186047	SEC24A//STT3A//TXNDC11//PSEN2//SOAT1//SLC10A7//PIGB//SLC37A3
GO:0001772	immunological synapse	Cellular component	2	39	43	19559	23.3262	0.00332236	0.241148	2.47855	0.0465116	DUSP3//MYH9
GO:0098862	cluster of actin-based cell projections	Cellular component	3	159	43	19559	8.58227	0.00512669	0.340276	2.29016	0.0697674	MYH9//SLC38A2//MYH14
GO:0016021	integral component of membrane	Cellular component	20	5345	43	19559	1.702	0.00546942	0.340276	2.26206	0.465116	CD226//M6PR//SLC38A2//PSEN2//SLC37A3//VAMP3//TMEM71//DPY19L1//STT3A//TXNDC11//ATP8A2//TM7SF3//FOCAD//UNC79//TMEM181//SOAT1//SLC10A7//TMEM164//RNFT2//PIGB
GO:0000139	Golgi membrane	Cellular component	6	766	43	19559	3.56288	0.00626607	0.344297	2.203	0.139535	ARL1//M6PR//VAMP3//SEC24A//PSEN2//SLC10A7
GO:0016459	myosin complex	Cellular component	2	57	43	19559	15.96	0.00697906	0.344297	2.1562	0.0465116	MYH9//MYH14
GO:0022625	cytosolic large ribosomal subunit	Cellular component	2	58	43	19559	15.6848	0.00721829	0.344297	2.14157	0.0465116	RPL36//RPL7A
GO:0030662	coated vesicle membrane	Cellular component	3	183	43	19559	7.45673	0.00755544	0.344297	2.12174	0.0697674	SEC24A//M6PR//VAMP3
GO:0005637	nuclear inner membrane	Cellular component	2	60	43	19559	15.162	0.00770778	0.344297	2.11307	0.0465116	DPY19L1//PSEN2
GO:0031224	intrinsic component of membrane	Cellular component	20	5511	43	19559	1.65074	0.00790578	0.344297	2.10206	0.465116	CD226//M6PR//SLC38A2//PSEN2//TMEM71//DPY19L1//STT3A//TXNDC11//ATP8A2//TM7SF3//FOCAD//UNC79//TMEM181//SOAT1//SLC10A7//TMEM164//RNFT2//VAMP3//PIGB//SLC37A3
GO:0001725	stress fiber	Cellular component	2	68	43	19559	13.3782	0.00981052	0.38208	2.00831	0.0465116	MYH9//MYH14
GO:0097517	contractile actin filament bundle	Cellular component	2	68	43	19559	13.3782	0.00981052	0.38208	2.00831	0.0465116	MYH9//MYH14
GO:0005844	polysome	Cellular component	2	69	43	19559	13.1844	0.0100894	0.38208	1.99614	0.0465116	RPL36//RPL7A
GO:0005783	endoplasmic reticulum	Cellular component	8	1430	43	19559	2.54467	0.0116458	0.384095	1.93383	0.186047	STT3A//SEC24A//GRN//PSEN2//PHTF2//SOAT1//SLC10A7//PIGB
GO:0031594	neuromuscular junction	Cellular component	2	76	43	19559	11.97	0.0121387	0.384095	1.91583	0.0465116	MYH9//PSEN2
GO:0032432	actin filament bundle	Cellular component	2	76	43	19559	11.97	0.0121387	0.384095	1.91583	0.0465116	MYH9//MYH14
GO:0030133	transport vesicle	Cellular component	4	410	43	19559	4.43766	0.0123296	0.384095	1.90905	0.0930233	PSEN2//SEC24A//VAMP3//M6PR
GO:0030424	axon	Cellular component	5	643	43	19559	3.53702	0.0129784	0.384095	1.88678	0.116279	PSEN2//MYH14//TPX2//MYCBP2//SLC38A2
GO:0042641	actomyosin	Cellular component	2	79	43	19559	11.5155	0.0130682	0.384095	1.88379	0.0465116	MYH9//MYH14
GO:0012505	endomembrane system	Cellular component	17	4576	43	19559	1.68982	0.0132295	0.384095	1.87846	0.395349	SEC24A//PSEN2//SLC10A7//DPY19L1//GRN//M6PR//ATP8A2//STAMBPL1//PHTF2//SOAT1//PIGB//STT3A//TXNDC11//ARL1//VAMP3//SLC37A3//ANXA4
GO:0031090	organelle membrane	Cellular component	14	3571	43	19559	1.78327	0.0173749	0.488178	1.76008	0.325581	SEC24A//PSEN2//SLC10A7//DPY19L1//GRN//M6PR//STT3A//TXNDC11//SOAT1//PIGB//ANXA4//SLC37A3//VAMP3//ARL1
GO:0005768	endosome	Cellular component	6	976	43	19559	2.79627	0.0191276	0.520629	1.71834	0.139535	PSEN2//GRN//M6PR//VAMP3//ATP8A2//STAMBPL1
GO:0005794	Golgi apparatus	Cellular component	8	1599	43	19559	2.27572	0.021618	0.536142	1.66518	0.186047	SEC24A//PSEN2//SLC10A7//GRN//ARL1//M6PR//VAMP3//ATP8A2
GO:0005797	Golgi medial cisterna	Cellular component	1	10	43	19559	45.486	0.0217735	0.536142	1.66207	0.0232558	SLC10A7
GO:0070938	contractile ring	Cellular component	1	10	43	19559	45.486	0.0217735	0.536142	1.66207	0.0232558	MYH9
GO:0035253	ciliary rootlet	Cellular component	1	11	43	19559	41.351	0.0239252	0.536142	1.62114	0.0232558	PSEN2
GO:0022626	cytosolic ribosome	Cellular component	2	110	43	19559	8.27019	0.0243627	0.536142	1.61327	0.0465116	RPL36//RPL7A
GO:0000151	ubiquitin ligase complex	Cellular component	3	287	43	19559	4.75464	0.0250553	0.536142	1.6011	0.0697674	ANAPC7//FBXO24//ANKIB1
GO:0015934	large ribosomal subunit	Cellular component	2	116	43	19559	7.84242	0.0268828	0.536142	1.57053	0.0465116	RPL36//RPL7A
GO:0030135	coated vesicle	Cellular component	3	298	43	19559	4.57913	0.0275984	0.536142	1.55912	0.0697674	SEC24A//VAMP3//M6PR
GO:0030665	clathrin-coated vesicle membrane	Cellular component	2	118	43	19559	7.7095	0.0277454	0.536142	1.55681	0.0465116	M6PR//VAMP3
GO:0001931	uropod	Cellular component	1	13	43	19559	34.9893	0.0282148	0.536142	1.54952	0.0232558	MYH9
GO:0008250	oligosaccharyltransferase complex	Cellular component	1	13	43	19559	34.9893	0.0282148	0.536142	1.54952	0.0232558	STT3A
GO:0031254	cell trailing edge	Cellular component	1	13	43	19559	34.9893	0.0282148	0.536142	1.54952	0.0232558	MYH9
GO:0043005	neuron projection	Cellular component	7	1367	43	19559	2.32921	0.0282571	0.536142	1.54887	0.162791	ATP8A2//MYCBP2//SLC38A2//PSEN2//MYH14//TPX2//VAMP3
GO:0031965	nuclear membrane	Cellular component	3	301	43	19559	4.53349	0.0283152	0.536142	1.54798	0.0697674	DPY19L1//PSEN2//ANXA4
GO:0030127	COPII vesicle coat	Cellular component	1	15	43	19559	30.324	0.0324859	0.602026	1.48831	0.0232558	SEC24A
GO:0005680	anaphase-promoting complex	Cellular component	1	22	43	19559	20.6755	0.047291	0.838585	1.32522	0.0232558	ANAPC7
GO:0009986	cell surface	Cellular component	5	912	43	19559	2.49375	0.0485954	0.838585	1.3134	0.116279	CD226//ENOX1//ANXA4//PSEN2//VAMP3
GO:0005765	lysosomal membrane	Cellular component	3	375	43	19559	3.63888	0.049102	0.838585	1.3089	0.0697674	GRN//M6PR//PSEN2
GO:0098852	lytic vacuole membrane	Cellular component	3	375	43	19559	3.63888	0.049102	0.838585	1.3089	0.0697674	GRN//M6PR//PSEN2
