# Supplementary material for: Differentially Expressed Circular RNAs and Their Therapeutic Mechanism in Non-segmental Vitiligo Patients Treated With Methylprednisolone
Source: Front Med (Lausanne). 2022 May 16;9:839066. doi: 10.3389/fmed.2022.839066 (PMC9149005; doi:10.3389/fmed.2022.839066)
Supplement: Supplementary file 1 [file Data_Sheet_1.ZIP › Additional files/GO Analysis Report/GO_GC_vs_control_up/CC_result.txt]

GO.ID	Term	Ontology	Count	Pop.Hits	List.Total	Pop.Total	Fold.Enrichment	Pvalue	FDR	Enrichment.Score	Gene.Ratio	GENES
GO:0016020	membrane	Cellular component	33	9562	43	19559	1.56979662715302	0.000174379878083584	0.0841532117745142	3.75850363030619	0.767441860465116	SEC24A//PSEN2//SLC10A7//DUSP3//MYH9//DPY19L1//GRN//M6PR//STT3A//TXNDC11//SOAT1//PIGB//CD226//ANXA4//ATP8A2//TM7SF3//SLC38A2//ENOX1//UNC79//VAMP3//TMEM71//FOCAD//TMEM181//TMEM164//RNFT2//SLC37A3//ARL1//XRN2//MYCBP2//RPL36//STAMBPL1//RPL7A//MYH14//
GO:0005802	trans-Golgi network	Cellular component	5	245	43	19559	9.2828666350261	0.000193233551721043	0.0841532117745142	3.71391746351989	0.116279069767442	ARL1//M6PR//VAMP3//GRN//SLC10A7//
GO:0016460	myosin II complex	Cellular component	2	20	43	19559	45.4860465116279	0.000874741464236616	0.177574678927049	3.05812028668789	0.0465116279069767	MYH9//MYH14//
GO:0032982	myosin filament	Cellular component	2	22	43	19559	41.3509513742072	0.00106053833207053	0.177574678927049	2.97447362973501	0.0465116279069767	MYH9//MYH14//
GO:0032588	trans-Golgi network membrane	Cellular component	3	94	43	19559	14.5168233547749	0.00115418231210155	0.177574678927049	2.93772558555981	0.0697674418604651	ARL1//M6PR//VAMP3//
GO:0098791	Golgi apparatus subcompartment	Cellular component	5	368	43	19559	6.18016936299292	0.00122759833470497	0.177574678927049	2.91094370938076	0.116279069767442	SLC10A7//GRN//ARL1//M6PR//VAMP3//
GO:0031984	organelle subcompartment	Cellular component	5	392	43	19559	5.80179164689132	0.00162228110979992	0.177574678927049	2.78987388880743	0.116279069767442	SLC10A7//GRN//ARL1//M6PR//VAMP3//
GO:0005903	brush border	Cellular component	3	106	43	19559	12.8734093900834	0.00163099590288908	0.177574678927049	2.7875471299192	0.0697674418604651	MYH9//SLC38A2//MYH14//
GO:0042788	polysomal ribosome	Cellular component	2	32	43	19559	28.4287790697674	0.0022456522319367	0.214425897722661	2.64865749894056	0.0465116279069767	RPL36//RPL7A//
GO:0005789	endoplasmic reticulum membrane	Cellular component	8	1102	43	19559	3.30207234204195	0.00246183579474926	0.214425897722661	2.60874091802231	0.186046511627907	STT3A//SLC37A3//SEC24A//TXNDC11//PSEN2//SOAT1//SLC10A7//PIGB//
GO:0042175	nuclear outer membrane-endoplasmic reticulum membrane network	Cellular component	8	1124	43	19559	3.23744103285608	0.00278336337300245	0.220391772535012	2.55543009205326	0.186046511627907	SEC24A//STT3A//TXNDC11//PSEN2//SOAT1//SLC10A7//PIGB//SLC37A3//
GO:0001772	immunological synapse	Cellular component	2	39	43	19559	23.3261776982707	0.00332235898250412	0.241147889480091	2.47855344361925	0.0465116279069767	DUSP3//MYH9//
GO:0098862	cluster of actin-based cell projections	Cellular component	3	159	43	19559	8.58227292672225	0.00512669269781661	0.340276192444321	2.29016271408727	0.0697674418604651	MYH9//SLC38A2//MYH14//
GO:0016021	integral component of membrane	Cellular component	20	5345	43	19559	1.70200361128636	0.00546942215180309	0.340276192444321	2.26205855475243	0.465116279069767	CD226//M6PR//SLC38A2//PSEN2//SLC37A3//VAMP3//TMEM71//DPY19L1//STT3A//TXNDC11//ATP8A2//TM7SF3//FOCAD//UNC79//TMEM181//SOAT1//SLC10A7//TMEM164//RNFT2//PIGB//
GO:0000139	Golgi membrane	Cellular component	6	766	43	19559	3.56287570587164	0.00626606653083724	0.344296875503266	2.20300499824747	0.13953488372093	ARL1//M6PR//VAMP3//SEC24A//PSEN2//SLC10A7//
GO:0016459	myosin complex	Cellular component	2	57	43	19559	15.9600163198694	0.00697905839091278	0.344296875503266	2.15620316809548	0.0465116279069767	MYH9//MYH14//
GO:0022625	cytosolic large ribosomal subunit	Cellular component	2	58	43	19559	15.6848436246993	0.00721828509563191	0.344296875503266	2.14156596890791	0.0465116279069767	RPL36//RPL7A//
GO:0030662	coated vesicle membrane	Cellular component	3	183	43	19559	7.45672893633244	0.00755543752288232	0.344296875503266	2.12174038132208	0.0697674418604651	SEC24A//M6PR//VAMP3//
GO:0005637	nuclear inner membrane	Cellular component	2	60	43	19559	15.162015503876	0.00770777744149909	0.344296875503266	2.1130708338874	0.0465116279069767	DPY19L1//PSEN2//
GO:0031224	intrinsic component of membrane	Cellular component	20	5511	43	19559	1.65073658180468	0.00790578359364561	0.344296875503266	2.10205507784681	0.465116279069767	CD226//M6PR//SLC38A2//PSEN2//TMEM71//DPY19L1//STT3A//TXNDC11//ATP8A2//TM7SF3//FOCAD//UNC79//TMEM181//SOAT1//SLC10A7//TMEM164//RNFT2//VAMP3//PIGB//SLC37A3//
GO:0001725	stress fiber	Cellular component	2	68	43	19559	13.3782489740082	0.0098105180590898	0.382080370146759	2.00830805844437	0.0465116279069767	MYH9//MYH14//
GO:0097517	contractile actin filament bundle	Cellular component	2	68	43	19559	13.3782489740082	0.0098105180590898	0.382080370146759	2.00830805844437	0.0465116279069767	MYH9//MYH14//
GO:0005844	polysome	Cellular component	2	69	43	19559	13.1843613077182	0.0100893783161601	0.382080370146759	1.99613559314656	0.0465116279069767	RPL36//RPL7A//
GO:0005783	endoplasmic reticulum	Cellular component	8	1430	43	19559	2.54467393072044	0.0116458499024262	0.384095400078345	1.93382881159774	0.186046511627907	STT3A//SEC24A//GRN//PSEN2//PHTF2//SOAT1//SLC10A7//PIGB//
GO:0031594	neuromuscular junction	Cellular component	2	76	43	19559	11.9700122399021	0.0121386646902183	0.384095400078345	1.91582908505363	0.0465116279069767	MYH9//PSEN2//
GO:0032432	actin filament bundle	Cellular component	2	76	43	19559	11.9700122399021	0.0121386646902183	0.384095400078345	1.91582908505363	0.0465116279069767	MYH9//MYH14//
GO:0030133	transport vesicle	Cellular component	4	410	43	19559	4.43766307430516	0.0123296136217737	0.384095400078345	1.9090505328577	0.0930232558139535	PSEN2//SEC24A//VAMP3//M6PR//
GO:0030424	axon	Cellular component	5	643	43	19559	3.53701761365691	0.0129784066062195	0.384095400078345	1.88677862376093	0.116279069767442	PSEN2//MYH14//TPX2//MYCBP2//SLC38A2//
GO:0042641	actomyosin	Cellular component	2	79	43	19559	11.5154548130704	0.0130681652141594	0.384095400078345	1.88378538359787	0.0465116279069767	MYH9//MYH14//
GO:0012505	endomembrane system	Cellular component	17	4576	43	19559	1.68982253211904	0.0132294626892656	0.384095400078345	1.87845779419691	0.395348837209302	SEC24A//PSEN2//SLC10A7//DPY19L1//GRN//M6PR//ATP8A2//STAMBPL1//PHTF2//SOAT1//PIGB//STT3A//TXNDC11//ARL1//VAMP3//SLC37A3//ANXA4//
GO:0031090	organelle membrane	Cellular component	14	3571	43	19559	1.78326701529765	0.0173748836870319	0.488178183593703	1.76007809403277	0.325581395348837	SEC24A//PSEN2//SLC10A7//DPY19L1//GRN//M6PR//STT3A//TXNDC11//SOAT1//PIGB//ANXA4//SLC37A3//VAMP3//ARL1//
GO:0005768	endosome	Cellular component	6	976	43	19559	2.79627335112467	0.0191275874573579	0.52062902110496	1.71833980362822	0.13953488372093	PSEN2//GRN//M6PR//VAMP3//ATP8A2//STAMBPL1//
GO:0005794	Golgi apparatus	Cellular component	8	1599	43	19559	2.27572465348983	0.0216180443264363	0.536142042764332	1.66518359699943	0.186046511627907	SEC24A//PSEN2//SLC10A7//GRN//ARL1//M6PR//VAMP3//ATP8A2//
GO:0005797	Golgi medial cisterna	Cellular component	1	10	43	19559	45.4860465116279	0.0217734963220328	0.536142042764332	1.66207182766784	0.0232558139534884	SLC10A7//
GO:0070938	contractile ring	Cellular component	1	10	43	19559	45.4860465116279	0.0217734963220328	0.536142042764332	1.66207182766784	0.0232558139534884	MYH9//
GO:0035253	ciliary rootlet	Cellular component	1	11	43	19559	41.3509513742072	0.0239252043203014	0.536142042764332	1.62114434467753	0.0232558139534884	PSEN2//
GO:0022626	cytosolic ribosome	Cellular component	2	110	43	19559	8.27019027484144	0.0243627087662299	0.536142042764332	1.61327442635013	0.0465116279069767	RPL36//RPL7A//
GO:0000151	ubiquitin ligase complex	Cellular component	3	287	43	19559	4.7546390081841	0.0250553013473874	0.536142042764332	1.6011003695042	0.0697674418604651	ANAPC7//FBXO24//ANKIB1//
GO:0015934	large ribosomal subunit	Cellular component	2	116	43	19559	7.84242181234964	0.0268828036508851	0.536142042764332	1.57052543998528	0.0465116279069767	RPL36//RPL7A//
GO:0030135	coated vesicle	Cellular component	3	298	43	19559	4.57913219915717	0.0275984113053724	0.536142042764332	1.55911591725248	0.0697674418604651	SEC24A//VAMP3//M6PR//
GO:0030665	clathrin-coated vesicle membrane	Cellular component	2	118	43	19559	7.70949940875049	0.0277454273933271	0.536142042764332	1.55680858088283	0.0465116279069767	M6PR//VAMP3//
GO:0001931	uropod	Cellular component	1	13	43	19559	34.9892665474061	0.0282147608093546	0.536142042764332	1.54952362710997	0.0232558139534884	MYH9//
GO:0008250	oligosaccharyltransferase complex	Cellular component	1	13	43	19559	34.9892665474061	0.0282147608093546	0.536142042764332	1.54952362710997	0.0232558139534884	STT3A//
GO:0031254	cell trailing edge	Cellular component	1	13	43	19559	34.9892665474061	0.0282147608093546	0.536142042764332	1.54952362710997	0.0232558139534884	MYH9//
GO:0043005	neuron projection	Cellular component	7	1367	43	19559	2.32920501522601	0.0282571469921409	0.536142042764332	1.54887168920079	0.162790697674419	ATP8A2//MYCBP2//SLC38A2//PSEN2//MYH14//TPX2//VAMP3//
GO:0031965	nuclear membrane	Cellular component	3	301	43	19559	4.53349300780345	0.0283151939921461	0.536142042764332	1.54798045860288	0.0697674418604651	DPY19L1//PSEN2//ANXA4//
GO:0030127	COPII vesicle coat	Cellular component	1	15	43	19559	30.3240310077519	0.0324859025020816	0.602025980410916	1.48830506344596	0.0232558139534884	SEC24A//
GO:0005680	anaphase-promoting complex	Cellular component	1	22	43	19559	20.6754756871036	0.0472909933361243	0.838585376883073	1.32522156363594	0.0232558139534884	ANAPC7//
GO:0009986	cell surface	Cellular component	5	912	43	19559	2.4937525499796	0.0485954448603214	0.838585376883073	1.31340443783115	0.116279069767442	CD226//ENOX1//ANXA4//PSEN2//VAMP3//
GO:0005765	lysosomal membrane	Cellular component	3	375	43	19559	3.63888372093023	0.049102014031041	0.838585376883073	1.30890069393347	0.0697674418604651	GRN//M6PR//PSEN2//
GO:0098852	lytic vacuole membrane	Cellular component	3	375	43	19559	3.63888372093023	0.049102014031041	0.838585376883073	1.30890069393347	0.0697674418604651	GRN//M6PR//PSEN2//
