# Supplementary material for: Differentially Expressed Circular RNAs and Their Therapeutic Mechanism in Non-segmental Vitiligo Patients Treated With Methylprednisolone
Source: Front Med (Lausanne). 2022 May 16;9:839066. doi: 10.3389/fmed.2022.839066 (PMC9149005; doi:10.3389/fmed.2022.839066)
Supplement: Supplementary file 1 [file Data_Sheet_1.ZIP › Additional files/GO Analysis Report/GO_GC_vs_control_up/MF_result(Human).xls]

## Sheet: MF
#Column "GO.ID" stands for the ID of gene ontology term
#Column "Term" stands for the name of gene ontology term
#Column "Ontology" stands for the ontology of GOID belongs to
#Column "Count" stands for the number of DE genes associated with the listed GOID
#Column "Pop.Hits" stands for the number of background population genes associated with the listed GOID
#Column "List.Total" stands for the total number of DE genes
#Column "Pop.Total" stands for the total number of background population genes
#Column "Fold.Enrichment" stands for the Fold Enrichment value of the GOID, it equals (Count/Pop.Hits)/(List.Total/Pop.Total)
#Column "Pvalue" stands for the significance testing value of the GOID
#Column "FDR" stands for the false discovery rate of the GOID, using Benjamini & Hochberg (1995) method
#Column "Enrichment.Score" stands for the Enrichment Score value of the GOID, it equals (-log10(Pvalue))
#Column "Gene.Ratio" stands for the Gene Ratio value genes associated with the GOID, it equals (Count/List.Total)
#Column "GENES" stands for the DE genes associated with the GOID
GO.ID	Term	Ontology	Count	Pop.Hits	List.Total	Pop.Total	Fold.Enrichment	Pvalue	FDR	Enrichment.Score	Gene.Ratio	GENES
GO:0030898	actin-dependent ATPase activity	Molecular function	2	24	40	18352	38.2333	0.00124025	0.786971	2.90649	0.05	MYH9//MYH14
GO:0000030	mannosyltransferase activity	Molecular function	2	28	40	18352	32.7714	0.00168927	0.786971	2.7723	0.05	PIGB//DPY19L1
GO:0000146	microfilament motor activity	Molecular function	2	29	40	18352	31.6414	0.00181191	0.786971	2.74186	0.05	MYH9//MYH14
GO:0005089	Rho guanyl-nucleotide exchange factor activity	Molecular function	2	60	40	18352	15.2933	0.00756986	1	2.12091	0.05	PLEKHG1//TRIO
GO:0016758	transferase activity, transferring hexosyl groups	Molecular function	3	201	40	18352	6.84776	0.00949494	1	2.02251	0.075	PIGB//DPY19L1//STT3A
GO:0005085	guanyl-nucleotide exchange factor activity	Molecular function	3	215	40	18352	6.40186	0.011391	1	1.94344	0.075	PLEKHG1//TRIO//MYCBP2
GO:0016757	transferase activity, transferring glycosyl groups	Molecular function	3	275	40	18352	5.00509	0.0218648	1	1.66025	0.075	PIGB//DPY19L1//STT3A
GO:0015643	toxic substance binding	Molecular function	1	11	40	18352	41.7091	0.0237224	1	1.62484	0.025	TMEM181
GO:0140326	ATPase-coupled intramembrane lipid transporter activity	Molecular function	1	11	40	18352	41.7091	0.0237224	1	1.62484	0.025	ATP8A2
GO:0061578	Lys63-specific deubiquitinase activity	Molecular function	1	12	40	18352	38.2333	0.0258516	1	1.58751	0.025	STAMBPL1
GO:0000149	SNARE binding	Molecular function	2	115	40	18352	7.97913	0.0260057	1	1.58493	0.05	VAMP3//SEC24A
GO:0005088	Ras guanyl-nucleotide exchange factor activity	Molecular function	2	115	40	18352	7.97913	0.0260057	1	1.58493	0.05	PLEKHG1//TRIO
GO:0004859	phospholipase inhibitor activity	Molecular function	1	13	40	18352	35.2923	0.0279762	1	1.55321	0.025	ANXA4
GO:0033549	MAP kinase phosphatase activity	Molecular function	1	14	40	18352	32.7714	0.0300963	1	1.52149	0.025	DUSP3
GO:0005283	amino acid:sodium symporter activity	Molecular function	1	15	40	18352	30.5867	0.0322119	1	1.49198	0.025	SLC38A2
GO:0003774	motor activity	Molecular function	2	132	40	18352	6.95152	0.0335181	1	1.47472	0.05	MYH9//MYH14
GO:0005319	lipid transporter activity	Molecular function	2	134	40	18352	6.84776	0.0344518	1	1.46279	0.05	SLC10A7//ATP8A2
GO:0070122	isopeptidase activity	Molecular function	1	17	40	18352	26.9882	0.0364297	1	1.43854	0.025	STAMBPL1
GO:0055102	lipase inhibitor activity	Molecular function	1	18	40	18352	25.4889	0.0385318	1	1.41418	0.025	ANXA4
GO:0015293	symporter activity	Molecular function	2	143	40	18352	6.41678	0.0387776	1	1.41142	0.05	SLC38A2//SLC10A7
GO:0005178	integrin binding	Molecular function	2	144	40	18352	6.37222	0.0392706	1	1.40593	0.05	CD226//MYH9
GO:0005416	amino acid:cation symporter activity	Molecular function	1	19	40	18352	24.1474	0.0406295	1	1.39116	0.025	SLC38A2
GO:0008409	5'-3' exonuclease activity	Molecular function	1	19	40	18352	24.1474	0.0406295	1	1.39116	0.025	XRN2
GO:0015125	bile acid transmembrane transporter activity	Molecular function	1	19	40	18352	24.1474	0.0406295	1	1.39116	0.025	SLC10A7
GO:0043495	protein-membrane adaptor activity	Molecular function	1	21	40	18352	21.8476	0.0448115	1	1.34861	0.025	MYH9
GO:0140303	intramembrane lipid transporter activity	Molecular function	1	21	40	18352	21.8476	0.0448115	1	1.34861	0.025	ATP8A2
GO:0000062	fatty-acyl-CoA binding	Molecular function	1	22	40	18352	20.8545	0.0468958	1	1.32887	0.025	SOAT1
GO:0017048	Rho GTPase binding	Molecular function	2	162	40	18352	5.6642	0.0485438	1	1.31387	0.05	PLEKHG1//TRIO
GO:0046943	carboxylic acid transmembrane transporter activity	Molecular function	2	162	40	18352	5.6642	0.0485438	1	1.31387	0.05	SLC38A2//SLC10A7
GO:0005342	organic acid transmembrane transporter activity	Molecular function	2	163	40	18352	5.62945	0.0490805	1	1.30909	0.05	SLC38A2//SLC10A7
