# Supplementary material for: Differentially Expressed Circular RNAs and Their Therapeutic Mechanism in Non-segmental Vitiligo Patients Treated With Methylprednisolone
Source: Front Med (Lausanne). 2022 May 16;9:839066. doi: 10.3389/fmed.2022.839066 (PMC9149005; doi:10.3389/fmed.2022.839066)
Supplement: Supplementary file 1 [file Data_Sheet_1.ZIP › Additional files/GO Analysis Report/GO_GC_vs_control_up/MF_result.txt]

GO.ID	Term	Ontology	Count	Pop.Hits	List.Total	Pop.Total	Fold.Enrichment	Pvalue	FDR	Enrichment.Score	Gene.Ratio	GENES
GO:0030898	actin-dependent ATPase activity	Molecular function	2	24	40	18352	38.2333333333333	0.00124025002543734	0.786971497956073	2.90649075538446	0.05	MYH9//MYH14//
GO:0000030	mannosyltransferase activity	Molecular function	2	28	40	18352	32.7714285714286	0.00168927174827771	0.786971497956073	2.77230048110732	0.05	PIGB//DPY19L1//
GO:0000146	microfilament motor activity	Molecular function	2	29	40	18352	31.6413793103448	0.00181190674893954	0.786971497956073	2.74186415735629	0.05	MYH9//MYH14//
GO:0005089	Rho guanyl-nucleotide exchange factor activity	Molecular function	2	60	40	18352	15.2933333333333	0.00756986264528685	1	2.1209120006763	0.05	PLEKHG1//TRIO//
GO:0016758	transferase activity, transferring hexosyl groups	Molecular function	3	201	40	18352	6.84776119402985	0.00949493805450252	1	2.02250786427878	0.075	PIGB//DPY19L1//STT3A//
GO:0005085	guanyl-nucleotide exchange factor activity	Molecular function	3	215	40	18352	6.40186046511628	0.011390975726044	1	1.94343907361296	0.075	PLEKHG1//TRIO//MYCBP2//
GO:0016757	transferase activity, transferring glycosyl groups	Molecular function	3	275	40	18352	5.00509090909091	0.0218648015135204	1	1.66025446078307	0.075	PIGB//DPY19L1//STT3A//
GO:0015643	toxic substance binding	Molecular function	1	11	40	18352	41.7090909090909	0.0237223973040468	1	1.62484142478036	0.025	TMEM181//
GO:0140326	ATPase-coupled intramembrane lipid transporter activity	Molecular function	1	11	40	18352	41.7090909090909	0.0237223973040468	1	1.62484142478036	0.025	ATP8A2//
GO:0061578	Lys63-specific deubiquitinase activity	Molecular function	1	12	40	18352	38.2333333333333	0.0258515671479943	1	1.58751312440383	0.025	STAMBPL1//
GO:0000149	SNARE binding	Molecular function	2	115	40	18352	7.97913043478261	0.0260056756281669	1	1.58493185876002	0.05	VAMP3//SEC24A//
GO:0005088	Ras guanyl-nucleotide exchange factor activity	Molecular function	2	115	40	18352	7.97913043478261	0.0260056756281669	1	1.58493185876002	0.05	PLEKHG1//TRIO//
GO:0004859	phospholipase inhibitor activity	Molecular function	1	13	40	18352	35.2923076923077	0.027976209313429	1	1.55321113136627	0.025	ANXA4//
GO:0033549	MAP kinase phosphatase activity	Molecular function	1	14	40	18352	32.7714285714286	0.0300963331820949	1	1.52148641390081	0.025	DUSP3//
GO:0005283	amino acid:sodium symporter activity	Molecular function	1	15	40	18352	30.5866666666667	0.0322119481168055	1	1.49198300908921	0.025	SLC38A2//
GO:0003774	motor activity	Molecular function	2	132	40	18352	6.95151515151515	0.0335181216049319	1	1.47472032773481	0.05	MYH9//MYH14//
GO:0005319	lipid transporter activity	Molecular function	2	134	40	18352	6.84776119402985	0.0344518368221716	1	1.46278761844525	0.05	SLC10A7//ATP8A2//
GO:0070122	isopeptidase activity	Molecular function	1	17	40	18352	26.9882352941176	0.0364296885411907	1	1.43854454178088	0.025	STAMBPL1//
GO:0055102	lipase inhibitor activity	Molecular function	1	18	40	18352	25.4888888888889	0.0385318326621799	1	1.41418033445588	0.025	ANXA4//
GO:0015293	symporter activity	Molecular function	2	143	40	18352	6.41678321678322	0.0387776323150656	1	1.4114187116032	0.05	SLC38A2//SLC10A7//
GO:0005178	integrin binding	Molecular function	2	144	40	18352	6.37222222222222	0.039270558919222	1	1.40593291757841	0.05	CD226//MYH9//
GO:0005416	amino acid:cation symporter activity	Molecular function	1	19	40	18352	24.1473684210526	0.0406295051119191	1	1.39115846756952	0.025	SLC38A2//
GO:0008409	5'-3' exonuclease activity	Molecular function	1	19	40	18352	24.1473684210526	0.0406295051119191	1	1.39115846756952	0.025	XRN2//
GO:0015125	bile acid transmembrane transporter activity	Molecular function	1	19	40	18352	24.1473684210526	0.0406295051119191	1	1.39115846756952	0.025	SLC10A7//
GO:0043495	protein-membrane adaptor activity	Molecular function	1	21	40	18352	21.8476190476191	0.0448114720538296	1	1.34861078930823	0.025	MYH9//
GO:0140303	intramembrane lipid transporter activity	Molecular function	1	21	40	18352	21.8476190476191	0.0448114720538296	1	1.34861078930823	0.025	ATP8A2//
GO:0000062	fatty-acyl-CoA binding	Molecular function	1	22	40	18352	20.8545454545455	0.0468957850273636	1	1.32886618972882	0.025	SOAT1//
GO:0017048	Rho GTPase binding	Molecular function	2	162	40	18352	5.6641975308642	0.048543802224839	1	1.31386621027446	0.05	PLEKHG1//TRIO//
GO:0046943	carboxylic acid transmembrane transporter activity	Molecular function	2	162	40	18352	5.6641975308642	0.048543802224839	1	1.31386621027446	0.05	SLC38A2//SLC10A7//
GO:0005342	organic acid transmembrane transporter activity	Molecular function	2	163	40	18352	5.62944785276074	0.0490804800721116	1	1.30909119794892	0.05	SLC38A2//SLC10A7//
