# Supplementary material for: Differentially Expressed Circular RNAs and Their Therapeutic Mechanism in Non-segmental Vitiligo Patients Treated With Methylprednisolone
Source: Front Med (Lausanne). 2022 May 16;9:839066. doi: 10.3389/fmed.2022.839066 (PMC9149005; doi:10.3389/fmed.2022.839066)
Supplement: Supplementary file 1 [file Data_Sheet_1.ZIP › Additional files/Matrix.xls]

## Sheet: Matrix
ID_REF	1	2	3	4	1A	2A	3A	4A
ASCRP3000001	6.74945	6.69858	6.59354	6.36877	6.332	6.55074	6.61514	6.41886
ASCRP3000002	11.1441	10.8641	10.9214	10.5577	10.4922	10.4339	10.4846	10.3435
ASCRP3000003	9.17323	9.30908	9.47902	10.1777	9.52544	9.52182	8.98325	9.69464
ASCRP3000004	7.4729	6.78077	6.92943	6.84109	6.5426	6.55074	6.41886	6.49924
ASCRP3000005	7.61088	7.49604	7.39428	7.41393	7.11671	7.2009	7.17409	7.19877
ASCRP3000006	6.4868	6.16316	6.18853	6.60742	6.50904	6.48924	6.42667	6.67505
ASCRP3000007	8.82105	7.96989	8.06045	8.80972	8.37572	8.40551	7.9552	8.62771
ASCRP3000008	6.25738	6.80624	6.89741	6.75651	6.78077	6.7123	6.90345	6.70675
ASCRP3000009	6.85085	6.2829	6.36877	6.513	6.332	6.3057	6.23379	6.33582
ASCRP3000010	8.18151	7.14203	7.14867	6.84109	7.1209	6.92613	6.7123	6.80543
ASCRP3000011	7.16411	7.03245	6.96365	6.96654	7.00897	6.96437	7.11671	6.84615
ASCRP3000012	7.58412	6.79094	6.90458	6.75651	6.48902	6.53782	6.57582	6.57582
ASCRP3000013	6.80543	7.42288	7.18463	7.16004	7.10502	7.09323	7.36017	7.12925
ASCRP3000014	6.65523	6.52326	6.54025	6.332	6.2486	6.3057	6.58471	6.25855
ASCRP3000015	11.4963	11.4002	11.3358	11.8803	11.4186	11.6108	11.005	11.5853
ASCRP3000016	8.35476	7.76523	8.12579	8.0492	7.45966	7.44215	7.43281	7.63149
ASCRP3000017	7.2182	6.68122	6.52955	6.52857	6.36549	6.49625	6.44527	6.50756
ASCRP3000018	11.0155	10.4777	10.6253	8.76067	10.2169	10.2866	10.803	9.91106
ASCRP3000019	6.72504	6.58658	6.6588	6.69423	6.64005	6.6821	6.83048	6.60047
ASCRP3000020	6.4783	6.22246	6.23619	6.12274	6.28521	6.26326	6.30342	6.25855
ASCRP3000021	6.70675	6.36549	6.30684	6.25738	6.34805	6.23139	6.44067	6.22899
ASCRP3000022	7.18401	6.72845	6.78159	6.91538	6.71831	6.75359	6.81383	6.91538
ASCRP3000023	8.59063	8.40295	8.3884	9.56426	8.97153	9.00665	8.32022	9.28866
ASCRP3000024	7.11671	7.06301	7.11251	7.47036	7.00163	6.94082	6.63648	7.17783
ASCRP3000025	11.938	11.9929	12.146	12.9087	12.4123	12.2624	11.7529	12.5806
ASCRP3000026	8.15036	8.3563	8.3114	7.23173	8.3988	8.34153	8.95961	8.03634
ASCRP3000027	9.54452	8.34599	8.61564	8.50112	7.482	7.61111	6.98328	7.69858
ASCRP3000028	9.20643	7.25575	7.42235	7.07704	7.38893	7.40944	7.01589	7.15089
ASCRP3000029	7.35441	8.49215	8.3232	8.13139	8.37572	8.31168	8.80604	8.35547
ASCRP3000030	8.09299	8.2	8.03617	7.75356	7.98299	7.95611	8.3051	7.87335
ASCRP3000031	9.5827	9.59271	9.30277	8.63428	9.12829	9.18044	9.40917	8.88642
ASCRP3000032	7.59698	7.11185	6.89741	6.78849	6.87085	6.80664	6.83601	6.88118
ASCRP3000033	7.59115	7.14203	7.25252	7.23173	6.88686	6.89817	6.81943	6.92943
ASCRP3000034	6.44527	6.22246	6.22366	6.27826	6.17372	6.3057	6.21347	6.25855
ASCRP3000035	7.58412	7.39187	7.56521	7.70227	7.29994	7.31569	7.14806	7.35441
ASCRP3000036	6.332	6.66453	6.6065	6.99142	6.84188	6.7697	6.91687	6.70675
ASCRP3000037	6.63603	6.56877	6.89741	7.01348	6.76105	6.67682	6.58	6.94956
ASCRP3000038	7.76523	6.68122	6.68122	6.63603	6.46166	6.52522	6.46363	6.51497
ASCRP3000039	6.96582	7.22183	7.12861	7.26864	7.323	7.32945	7.4767	7.2889
ASCRP3000040	9.9404	9.76547	9.91309	9.64236	9.8782	9.79632	9.65025	9.78674
ASCRP3000041	7.02593	6.81463	6.7461	6.75651	6.95931	6.92134	6.91986	6.82297
ASCRP3000042	6.63603	6.37685	6.41358	6.87739	6.58846	6.57582	6.43652	6.64005
ASCRP3000043	6.62836	6.36549	6.39931	6.31414	6.35405	6.37902	6.36549	6.37468
ASCRP3000044	7.66142	7.03245	7.45761	6.66453	7.19048	7.10859	7.12796	7.18925
ASCRP3000045	8.00111	6.83285	6.68122	6.84109	6.69211	6.68774	6.81383	6.76105
ASCRP3000046	7.13504	6.67113	6.56074	6.40934	6.36549	6.40251	6.708	6.42667
ASCRP3000047	6.79699	6.74442	6.80427	6.46217	6.71831	6.82615	6.72296	6.77502
ASCRP3000048	7.51574	8.19412	8.0652	8.03237	7.97151	8.05347	8.14548	7.97852
ASCRP3000049	6.76105	6.56074	6.50514	6.40934	6.42036	6.42036	6.36221	6.46217
ASCRP3000050	6.99213	6.29377	6.10396	6.21711	6.14054	6.10844	6.20249	6.22004
ASCRP3000051	8.94477	8.70154	9.32057	8.01218	9.22966	9.18221	9.6621	8.65646
ASCRP3000052	6.0502	5.92434	5.91778	5.97263	5.91628	5.80445	5.9088	5.88333
ASCRP3000053	8.22128	8.73134	8.45964	8.38555	8.66234	8.76548	8.89346	8.58382
ASCRP3000054	6.28521	6.34028	6.2955	6.21711	6.26326	6.31414	6.28752	6.23858
ASCRP3000055	7.67825	7.65874	7.69184	7.69358	7.68769	7.73292	7.64461	7.64484
ASCRP3000056	9.31042	10.4723	10.2551	9.82374	10.3895	10.2555	11.2847	10.234
ASCRP3000057	7.38677	7.14203	6.97334	6.72467	7.12925	7.03176	7.12925	6.91538
ASCRP3000058	6.55074	6.11496	6.23619	6.17194	6.14054	6.14054	6.24266	6.22004
ASCRP3000059	8.67721	8.44647	8.4102	9.44419	8.83074	9.05844	8.17337	9.28733
ASCRP3000060	8.09299	7.73948	7.70054	7.61111	7.55147	8.12368	6.98629	7.40653
ASCRP3000061	11.1767	11.6923	11.4428	10.7069	11.4028	11.4518	11.9304	11.1461
ASCRP3000062	7.91289	7.37054	7.51905	7.68199	7.15533	7.14742	6.80704	7.13504
ASCRP3000063	6.40828	6.21103	5.95845	6.07828	6.00925	6.06913	6.07961	6.07103
ASCRP3000064	15.3617	15.094	15.1849	14.9979	14.968	14.8978	15.0131	14.9505
ASCRP3000065	9.03719	8.59827	8.53232	8.67133	8.36085	8.454	8.28006	8.36583
ASCRP3000066	7.46706	6.64005	6.54881	6.332	6.47729	6.53782	6.51595	6.44881
ASCRP3000067	6.92134	6.43443	6.33806	6.36877	6.49625	6.47222	6.49525	6.31915
ASCRP3000068	7.32413	7.4289	7.35138	7.97709	7.9365	7.88601	7.72292	7.91176
ASCRP3000069	14.0752	13.7835	13.6823	14.2646	14.1487	14.1656	14.0825	14.2739
ASCRP3000070	7.96809	7.85435	7.67626	7.61985	7.81428	7.86059	7.98887	7.74958
ASCRP3000071	6.83127	6.35405	6.33806	6.332	6.22125	6.3057	6.17069	6.26844
ASCRP3000072	7.81358	7.57659	7.46426	6.63603	6.85778	7.20974	7.64112	7.16004
ASCRP3000073	10.9761	10.3624	10.5837	10.5845	9.91216	10.0979	9.44266	9.97587
ASCRP3000074	6.89405	6.65035	6.58189	6.54454	6.50024	6.40828	6.40509	6.53053
ASCRP3000075	6.22004	6.76105	6.66986	6.72467	6.75484	6.70675	6.65701	6.77502
ASCRP3000076	6.88648	6.36549	6.30684	6.27826	6.29999	6.332	6.30342	6.27942
ASCRP3000077	9.22538	8.56818	8.89327	8.74747	8.12221	8.26566	7.96701	8.40309
ASCRP3000078	8.67133	8.08932	8.0652	7.73016	8.18619	8.20968	8.1552	7.93852
ASCRP3000079	8.18589	8.00023	7.79154	9.06297	8.65038	8.78077	8.06434	8.92092
ASCRP3000080	7.3314	6.45602	6.33806	6.66453	6.47729	6.58846	6.48924	6.58846
ASCRP3000081	9.18368	9.23528	9.2623	9.17809	8.93614	8.88165	9.1313	8.99285
ASCRP3000082	10.9924	9.50879	11.4297	9.90057	9.06331	8.93816	8.9488	8.85471
ASCRP3000083	7.05661	7.47036	7.21096	7.01348	7.37163	7.54847	7.79581	7.35441
ASCRP3000084	10.0693	10.495	10.4635	10.9607	10.6538	10.5894	10.6228	10.7282
ASCRP3000085	6.08891	6.31301	6.17346	6.21711	6.08759	6.14054	6.06913	6.14054
ASCRP3000086	9.1631	9.77934	9.54731	8.31937	9.48332	9.44331	10.1117	9.12123
ASCRP3000087	6.43443	6.43443	6.45499	6.36877	6.48902	6.3935	6.47323	6.31915
ASCRP3000088	6.81463	7.19662	7.16285	7.50747	7.40068	7.41552	7.60418	7.49853
ASCRP3000089	6.12015	6.15126	6.18853	6.14437	6.20738	6.23139	6.12974	6.19706
ASCRP3000090	6.50564	6.2829	6.30684	6.21711	6.36877	6.33806	6.332	6.29999
ASCRP3000091	7.25929	8.00394	8.00938	8.12221	7.82397	7.80956	7.93797	7.9572
ASCRP3000092	9.48588	6.99213	8.3114	7.24156	7.56045	7.25223	6.76805	7.23323
ASCRP3000093	6.38812	6.54357	6.63914	6.40934	6.67638	6.64676	6.69597	6.61882
ASCRP3000094	9.15665	7.65427	7.92465	7.41393	7.83806	8.00464	7.18032	7.51463
ASCRP3000095	6.29607	6.2829	6.22366	6.332	6.14999	6.16442	6.36221	6.31915
ASCRP3000096	6.59074	6.30228	6.45499	6.44733	6.48902	6.58283	6.42142	6.49924
ASCRP3000097	9.15396	9.72511	9.37014	8.25653	9.41189	9.33997	10.0144	9.08431
ASCRP3000098	6.70675	6.23139	6.32478	6.52857	6.25324	6.24969	6.15938	6.30684
ASCRP3000099	8.60613	8.38447	8.44453	8.52171	8.32362	8.36542	8.285	8.3574
ASCRP3000100	6.34473	6.18668	6.22366	6.12274	6.26844	6.23139	6.36877	6.17923
ASCRP3000101	6.95608	6.36549	6.30684	6.39242	6.37902	6.36056	6.3935	6.40251
ASCRP3000102	8.28921	6.61698	6.52955	6.81703	6.47729	6.51201	6.30114	6.55074
ASCRP3000103	9.41119	9.88813	10.0458	10.0786	9.56581	9.59236	9.21411	9.73745
ASCRP3000104	6.40828	6.63422	6.52955	6.94262	6.71831	6.79175	6.65125	6.67505
ASCRP3000105	6.79699	7.30634	7.31286	7.13947	7.15533	7.1433	7.4729	7.12155
ASCRP3000106	13.7	13.4607	13.4262	14.1854	14.0129	13.981	13.5437	14.2839
ASCRP3000107	6.74189	7.23949	7.09749	7.81298	7.45658	7.55471	7.21096	7.68769
ASCRP3000108	6.57582	6.332	6.39931	6.36877	6.332	6.38705	6.50564	6.36659
ASCRP3000109	10.9154	10.77	10.6343	11.9153	11.3286	11.4134	10.6185	11.6861
ASCRP3000110	8.59974	7.92	8.59589	7.65561	7.80855	7.69858	7.97115	7.63149
ASCRP3000111	7.64439	7.70681	7.50226	7.09749	7.02284	7.50697	7.36836	7.40653
ASCRP3000112	7.71478	8.5222	9.04744	7.75356	9.02739	8.88461	9.68277	8.54504
ASCRP3000113	7.55806	7.71392	7.46426	7.27794	7.58436	7.45864	8.15409	7.38462
ASCRP3000114	6.55074	6.66453	6.52955	6.81703	6.66053	6.58846	6.51003	6.64005
ASCRP3000115	7.83113	7.76523	7.70054	8.2112	7.95865	7.91345	7.80553	8.01376
ASCRP3000116	7.98335	7.50326	7.51905	7.11671	7.43281	7.3431	7.35454	7.25929
ASCRP3000117	12.5667	12.606	12.4083	12.8288	12.8253	12.9785	12.7483	13.0613
ASCRP3000118	8.37117	7.76937	7.57305	7.03589	7.57848	7.55471	7.95248	7.45966
ASCRP3000119	6.06239	6.13926	6.15686	6.25738	6.25324	6.08891	6.0395	6.17923
ASCRP3000120	6.86819	7.32357	7.45146	7.23173	7.51093	7.43437	7.4494	7.40095
ASCRP3000121	6.72504	6.42247	7.08235	6.48032	6.62967	6.42036	6.25147	6.3935
ASCRP3000122	11.3974	11.435	11.3454	11.6901	11.6436	11.5907	11.6154	11.7278
ASCRP3000123	6.55074	6.47729	6.52955	6.44733	6.5517	6.51201	6.45704	6.50756
ASCRP3000124	7.67825	8.40295	8.18151	8.60567	8.56628	8.54208	8.64606	8.59793
ASCRP3000125	8.93614	9.20589	9.12683	8.41113	9.19502	9.01829	9.57109	8.98574
ASCRP3000126	9.55624	9.58326	9.54278	9.80484	9.65119	9.57427	9.53463	9.75948
ASCRP3000127	6.15126	6.32253	6.38489	6.69423	6.67638	6.58846	6.59354	6.61422
ASCRP3000128	6.92943	7.45966	7.33977	7.12796	7.29236	7.22304	7.4825	7.21624
ASCRP3000129	8.97608	7.81539	8.00023	8.0492	7.88582	7.86428	7.99297	7.89647
ASCRP3000130	6.59074	7.15469	7.09749	6.65125	7.08068	7.07738	7.55087	6.98082
ASCRP3000131	7.20029	7.25575	7.24691	7.38246	7.20608	7.19324	7.15501	7.22304
ASCRP3000132	9.2157	9.37391	9.20238	8.71038	9.06696	8.97393	9.27388	9.13194
ASCRP3000133	10.1548	10.2116	10.1723	10.5283	10.4256	10.5192	10.2313	10.3649
ASCRP3000134	8.43011	7.92	8.00483	8.40444	7.82617	7.82617	7.35798	7.96029
ASCRP3000135	13.4696	13.5646	14.2065	12.8339	12.0917	12.1917	11.4224	11.9487
ASCRP3000136	6.86819	6.55074	6.39931	6.21711	6.20738	6.32253	6.64225	6.26844
ASCRP3000137	6.02376	6.03813	6.04963	5.8212	6.08759	6.01065	6.30342	5.99006
ASCRP3000138	6.37902	6.43443	6.50514	6.57582	6.5426	6.53053	6.67726	6.68122
ASCRP3000139	14.6345	14.485	14.5431	14.968	14.6638	14.7111	14.1532	14.7807
ASCRP3000140	7.46706	7.5853	7.71649	7.31456	7.63399	7.62488	7.73313	7.44319
ASCRP3000141	6.53248	6.25738	6.28058	6.17194	6.19706	6.23139	6.22125	6.27942
ASCRP3000142	9.20238	8.74705	9.16843	8.7739	8.04133	8.06621	7.53323	8.06045
ASCRP3000143	8.26258	7.53128	7.57305	7.57352	7.20182	7.27794	7.18834	7.32945
ASCRP3000144	6.53248	6.21103	6.17346	6.332	6.12274	6.15686	6.21347	6.17923
ASCRP3000145	7.12508	7.53687	7.77772	7.45761	7.31569	7.25929	7.58201	7.26513
ASCRP3000146	7.12508	6.40934	6.45499	6.99142	6.31463	6.3057	6.32253	6.35294
ASCRP3000147	7.81358	6.74442	6.6588	6.87739	6.74862	6.78159	6.65125	6.6672
ASCRP3000148	7.0737	6.79094	6.54881	6.25738	6.52857	6.47729	7.00897	6.46217
ASCRP3000149	6.94008	7.16004	7.06937	6.74105	7.12925	7.14742	7.34475	7.00265
ASCRP3000150	9.35692	9.65946	9.63844	9.28711	9.32611	9.22643	9.49612	9.25836
ASCRP3000151	7.78091	7.95064	8.23937	8.13583	7.73419	7.67825	7.66008	7.74201
ASCRP3000152	7.0737	6.93091	6.99213	6.86476	6.74273	6.64005	7.00335	6.65523
ASCRP3000153	6.32253	6.2829	6.36877	6.42712	6.18296	6.21589	6.23379	6.17923
ASCRP3000154	6.35405	6.53248	6.57162	6.69423	6.63603	6.55074	6.70032	6.58846
ASCRP3000155	6.76887	7.23502	7.16942	7.03589	6.94008	6.93386	7.16474	6.98082
ASCRP3000156	6.65523	6.42247	6.42712	6.60742	6.57582	6.57582	6.42142	6.53734
ASCRP3000157	5.93825	6.06374	6.01345	6.03125	6.15686	5.98122	6.12274	5.95264
ASCRP3000158	6.19162	6.38812	6.39931	6.21711	6.28521	6.332	6.48579	6.30684
ASCRP3000159	6.63603	6.47729	6.76105	6.40934	6.78077	6.77584	6.74862	6.53053
ASCRP3000160	6.32253	6.01065	6.08626	6.12274	6.02987	6.06913	6.09871	6.08626
ASCRP3000161	8.60951	8.06654	8.64022	7.66697	7.12508	7.25457	7.03964	7.12155
ASCRP3000162	8.04064	8.26935	8.53612	8.88604	8.15092	8.17212	8.08531	8.36583
ASCRP3000163	6.29607	6.32253	6.57162	6.39242	6.31463	6.12145	6.32591	6.17923
ASCRP3000164	8.37572	8.53132	8.39933	9.69583	9.2262	9.23364	8.70852	9.66909
ASCRP3000165	6.2656	6.21103	6.08626	6.17194	6.18296	6.2932	6.27826	6.2086
ASCRP3000166	6.76887	6.91687	6.96365	7.20151	7.09028	6.98328	6.94628	7.12925
ASCRP3000167	8.50074	7.32357	7.81959	8.89604	7.17721	7.20608	6.94298	7.26513
ASCRP3000168	8.63589	8.19614	8.57177	8.01218	8.62979	8.56854	8.57487	8.23861
ASCRP3000169	7.28285	7.20852	7.15533	7.04679	6.94008	7.13504	6.89968	6.82297
ASCRP3000170	7.13504	7.76523	7.81197	7.64529	7.94616	7.9213	8.18822	7.88352
ASCRP3000171	8.77349	7.32357	6.99213	6.88991	7.00476	7.03176	7.07504	7.05932
ASCRP3000172	6.51497	6.2829	6.39931	6.29607	6.33806	6.37902	6.48579	6.30684
ASCRP3000173	8.76434	9.4364	9.30277	10.0823	9.74266	9.65653	9.58898	9.9279
ASCRP3000174	6.28521	6.25738	6.35405	6.17194	6.37902	6.27826	6.33582	6.09288
ASCRP3000175	11.1767	11.4545	11.5728	11.3974	11.2247	11.5296	11.3296	11.3648
ASCRP3000176	7.25223	6.83285	6.68122	6.72467	6.58846	6.64005	6.7123	6.61882
ASCRP3000177	5.97335	5.98407	6.22366	6.17194	6.12274	6.07961	6.08626	6.05699
ASCRP3000178	6.73269	6.21103	6.22366	6.29607	6.21468	6.23139	6.21711	6.22004
ASCRP3000179	8.06654	8.46949	8.91311	7.67704	8.81306	8.68054	9.2918	8.33462
ASCRP3000180	6.58283	6.40934	6.39931	6.63603	6.66453	6.6821	6.32253	6.40251
ASCRP3000181	6.81463	6.99881	6.91389	6.88991	7.02593	7.08631	6.95244	6.91538
ASCRP3000182	6.32253	6.55074	6.54881	6.44733	6.59448	6.61198	6.61514	6.59448
ASCRP3000183	7.92149	7.61088	7.74223	7.87297	7.55147	7.61847	7.5645	7.53638
ASCRP3000184	7.70832	6.97724	7.05963	7.26864	6.67638	6.83601	6.3935	6.92943
ASCRP3000185	7.34475	7.77926	7.76232	8.16677	8.04716	8.06146	8.16614	8.18948
ASCRP3000186	9.42848	7.80391	7.56521	7.31456	7.23143	7.8345	7.61801	7.48149
ASCRP3000187	6.4712	6.68122	6.7461	6.66453	6.62967	6.57582	6.61514	6.64005
ASCRP3000188	6.10974	6.08759	6.18853	6.21711	6.18296	6.18668	6.15126	6.16944
ASCRP3000189	7.65091	6.60047	6.45499	6.66453	6.54785	6.55074	6.40509	6.62856
ASCRP3000190	9.54452	9.57541	9.4605	10.41	9.96193	10.0866	9.45731	10.2757
ASCRP3000191	11.2247	11.4992	11.3574	10.9929	11.1308	11.0924	11.5256	11.1135
ASCRP3000192	7.82458	7.26659	7.32638	6.95535	7.38246	7.33699	7.37136	7.18925
ASCRP3000193	8.04852	6.87585	6.76105	6.81703	6.92134	6.87008	7.09683	6.85241
ASCRP3000194	7.04032	6.76105	6.61606	6.60742	6.5354	6.51201	6.69423	6.56074
ASCRP3000195	7.26689	7.52616	7.55902	8.49645	7.75961	7.81238	7.4105	7.95611
ASCRP3000196	6.38812	6.42247	6.59354	6.14437	6.64005	6.43443	6.48924	6.52424
ASCRP3000197	7.40653	6.55074	6.57162	6.63603	6.23619	6.32253	6.27826	6.29999
ASCRP3000198	7.28285	7.10502	7.18463	7.48351	7.05325	7.12314	6.99284	7.16851
ASCRP3000199	15.3305	15.2751	15.2896	15.3903	15.094	15.0131	15.0348	15.1094
ASCRP3000200	6.69298	6.18668	6.18853	6.25738	6.12274	6.14054	6.12522	6.18791
ASCRP3000201	9.44838	9.2969	9.17218	9.48458	9.2969	9.40596	9.20138	9.66531
ASCRP3000202	7.58412	6.60047	6.57162	6.69423	6.64005	6.57582	6.332	6.50756
ASCRP3000203	6.06913	6.25738	6.18853	6.14437	6.25324	6.3057	6.30114	6.33582
ASCRP3000204	6.69298	6.74442	6.78159	6.57582	6.78486	6.70675	6.708	6.62856
ASCRP3000205	8.54208	8.5333	8.9025	9.27963	8.55615	8.3953	8.1388	8.60682
ASCRP3000206	7.2182	6.2829	6.2086	6.25738	6.21468	6.17194	6.23738	6.19706
ASCRP3000207	8.08531	7.90291	7.98335	7.2843	7.96302	8.02579	8.21196	7.74958
ASCRP3000208	7.95119	7.17193	6.80427	6.88991	7.01278	7.01658	7.26571	6.98716
ASCRP3000209	7.60418	7.38462	7.54558	7.4302	7.1713	7.50053	7.09323	7.20302
ASCRP3000210	12.7426	11.506	12.0418	11.9284	11.6041	11.5808	10.9895	11.5296
ASCRP3000211	6.86819	6.32253	6.36877	6.25738	6.23619	6.2562	6.20249	6.17923
ASCRP3000212	6.55074	6.69858	6.6065	6.44733	6.7259	6.67682	6.7779	6.6672
ASCRP3000213	8.9147	8.37861	8.22598	7.84003	7.97816	8.01639	8.13139	7.85035
ASCRP3000214	6.65523	7.40627	7.28142	6.90081	7.482	7.38246	7.94569	7.23742
ASCRP3000215	6.76105	6.89405	6.71659	7.10567	7.20182	7.25929	7.24334	7.18154
ASCRP3000216	6.64225	6.332	6.36877	6.29607	6.25324	6.22366	6.29656	6.23858
ASCRP3000217	10.7069	10.4284	10.9945	11.0271	10.156	9.66243	9.74747	10.1199
ASCRP3000218	7.43281	7.73165	7.67207	7.7479	7.83529	7.83747	8.19148	7.79072
ASCRP3000219	6.19162	6.15126	6.08626	6.12274	6.18296	6.24969	6.31414	6.29999
ASCRP3000220	7.48149	6.94008	6.82297	6.60742	6.82218	6.87008	7.01278	6.75484
ASCRP3000221	6.89405	6.49625	6.38489	6.46217	6.42667	6.36659	6.47323	6.38327
ASCRP3000222	6.4712	6.67113	6.65035	6.48032	6.71831	6.6821	6.85006	6.65523
ASCRP3000223	6.70675	6.513	6.4783	6.36877	6.52032	6.43443	6.60921	6.49924
ASCRP3000224	10.1148	9.63744	9.58465	9.23708	9.4364	9.44709	9.5684	9.28248
ASCRP3000225	6.51497	6.55074	6.61606	6.44733	6.62967	6.65701	6.81142	6.56074
ASCRP3000226	6.53248	6.36549	6.41358	6.94262	6.74862	6.80104	6.25147	7.00265
ASCRP3000227	6.24147	5.98407	5.93972	6.03125	5.84032	5.98122	6.04554	5.92583
ASCRP3000228	6.79699	6.52326	6.52955	6.60742	6.65701	6.53782	6.71659	6.56074
ASCRP3000229	6.55074	6.66453	6.7461	6.77502	6.70032	6.55074	6.7978	6.63603
ASCRP3000230	8.71417	8.34599	8.3232	7.90253	8.08649	8.03031	8.42288	8.02056
ASCRP3000231	10.1804	9.76134	9.97816	10.1826	9.6644	9.65991	9.17506	9.76087
ASCRP3000232	8.04064	7.32357	7.28775	6.96654	7.2889	7.17409	7.4494	7.13504
ASCRP3000233	9.41526	7.85435	7.60927	7.37598	7.44836	7.4724	7.67759	7.34863
ASCRP3000234	7.55806	6.94774	6.97334	6.75651	6.80704	6.84109	6.76105	6.72296
ASCRP3000235	6.88648	6.75401	6.75484	6.86476	6.58283	6.55074	6.53053	6.65523
ASCRP3000236	9.38994	9.88374	9.96346	9.23246	9.38265	9.34368	9.79692	9.29208
ASCRP3000237	6.99213	6.48579	6.45499	6.63603	6.45602	6.40251	6.37902	6.44171
ASCRP3000238	6.95608	6.23139	6.18853	6.48032	6.26844	6.2932	6.27826	6.33582
ASCRP3000239	8.09299	8.61066	8.59589	8.82529	8.52281	8.44402	8.58488	8.53403
ASCRP3000240	8.3076	7.65001	7.74223	7.85786	7.65113	7.63376	7.56854	7.59489
ASCRP3000241	9.37616	7.83094	7.70994	7.33894	7.19508	7.80492	7.16004	7.35825
ASCRP3000242	6.76887	6.44733	6.52955	6.39242	6.44881	6.56265	6.43443	6.45602
ASCRP3000243	7.04032	6.57582	6.59354	6.48032	6.41358	6.32253	6.31915	6.36659
ASCRP3000244	6.32253	5.98407	5.93972	5.97263	6.02987	5.93605	6.14054	5.95264
ASCRP3000245	7.05661	6.85393	6.89741	6.77502	6.73815	6.74862	6.83048	6.68122
ASCRP3000246	6.76105	6.52326	6.4783	6.54454	6.59448	6.48924	6.40509	6.53053
ASCRP3000247	8.04064	8.20768	7.93299	8.03237	8.09299	8.13261	8.22309	8.06654
ASCRP3000248	7.54364	7.44061	7.27359	7.68867	7.60927	7.54196	7.66142	7.76419
ASCRP3000249	6.10974	6.38812	6.30684	6.29607	6.34805	6.36659	6.66453	6.29999
ASCRP3000250	8.73285	9.60375	9.57356	9.25305	9.37446	9.37549	9.71384	9.41894
ASCRP3000251	10.101	9.66505	10.0078	7.89856	9.93785	9.60013	9.89162	9.1872
ASCRP3000252	7.04032	7.04815	6.96365	6.82889	7.00476	7.07738	7.05661	6.89253
ASCRP3000253	7.60418	6.84654	6.81343	6.84109	6.88118	6.89405	6.80503	6.73646
ASCRP3000254	7.44991	7.23502	7.46426	6.96654	7.18154	7.00827	7.40334	7.08135
ASCRP3000255	7.02593	7.19662	7.18463	6.86476	7.09552	7.04679	7.19877	6.99213
ASCRP3000256	7.04032	6.69123	6.77254	6.60742	6.70675	6.6821	6.81142	6.64005
ASCRP3000257	6.30342	6.21103	6.36877	6.57582	6.44881	6.37902	6.32591	6.4788
ASCRP3000258	7.79886	6.86166	6.91389	6.82889	6.78077	6.74273	6.68736	6.74862
ASCRP3000259	12.2269	12.4472	12.3272	11.1294	12.0418	12.022	12.6019	11.716
ASCRP3000260	6.55074	6.84654	6.84458	6.60742	6.84615	6.83601	7.11671	6.86931
ASCRP3000261	6.51497	6.13926	6.12015	6.05292	6.02987	6.06913	6.04554	6.02041
ASCRP3000262	7.44991	7.89932	7.79764	7.82617	7.83252	7.84514	8.17337	7.86205
ASCRP3000263	6.70032	6.32253	6.2955	6.40934	6.22125	6.23977	6.24266	6.29999
ASCRP3000264	6.59074	6.13926	6.08626	6.05292	6.12274	6.12145	6.0395	6.09288
ASCRP3000265	8.02198	8.18511	7.78235	7.75753	7.91963	7.9641	8.07462	7.85474
ASCRP3000266	6.92134	6.81463	6.92943	7.07704	7.00163	6.92134	6.90345	7.02388
ASCRP3000267	11.1199	9.85647	10.301	10.1713	9.58927	9.98977	9.33969	9.53378
ASCRP3000268	6.37095	6.27136	6.22366	6.332	6.23619	6.20197	6.26326	6.33582
ASCRP3000269	8.00868	8.3168	7.97709	8.74468	8.62703	8.80241	8.75984	8.78316
ASCRP3000270	7.39695	7.56854	7.42235	7.34807	7.43281	7.42785	7.61111	7.43814
ASCRP3000271	11.6565	11.5166	11.4224	12.1917	11.8192	11.9284	11.3912	11.9668
ASCRP3000272	12.8729	12.9945	12.8146	11.515	12.5395	12.5463	13.3307	12.1579
ASCRP3000273	11.9591	11.7831	11.9914	11.8703	11.5986	11.4763	11.4084	11.4842
ASCRP3000274	10.8345	10.5049	10.5492	11.029	10.5696	10.5334	10.2907	10.5867
ASCRP3000275	6.83127	6.61698	6.57162	6.55841	6.57162	6.51595	6.58471	6.51497
ASCRP3000276	7.08068	6.91205	6.78159	6.55841	6.64005	6.6632	6.78077	6.74862
ASCRP3000277	6.84188	6.38812	6.22366	6.55841	6.41358	6.36056	6.28752	6.41886
ASCRP3000278	6.37095	7.29751	7.22425	7.05797	7.42576	7.32188	7.90687	7.12155
ASCRP3000279	9.46601	8.45997	8.78524	8.7423	8.01674	8.15156	7.59395	8.51514
ASCRP3000280	6.08891	6.37685	6.15686	6.17194	6.42667	6.28521	6.58	6.27942
ASCRP3000281	11.865	11.5677	11.6817	11.2551	11.1782	11.3955	11.1536	11.0246
ASCRP3000282	6.57582	6.87585	6.63914	6.86476	6.76354	6.87008	6.90609	6.76105
ASCRP3000283	6.59074	6.332	6.2955	6.36877	6.43443	6.35184	6.59954	6.36659
ASCRP3000284	6.45087	6.63422	6.6065	6.513	6.78077	6.80104	6.80503	6.72296
ASCRP3000285	6.92134	6.76105	6.70637	6.52857	6.7259	6.79175	6.91389	6.74273
ASCRP3000286	6.88648	6.65035	6.6588	6.63603	6.66053	6.69901	6.73269	6.72296
ASCRP3000287	6.4783	6.71659	6.59354	6.74105	6.64005	6.74273	6.78568	6.65523
ASCRP3000288	7.95119	8.04425	8.02805	8.32729	8.18948	8.12368	8.2605	8.34975
ASCRP3000289	6.67378	6.90044	6.80427	6.86476	6.5517	6.61198	6.80104	6.59448
ASCRP3000290	7.0737	7.52616	7.39428	7.24156	7.6203	7.55471	7.79581	7.58295
ASCRP3000291	6.28521	6.513	6.45499	6.87739	6.5426	6.60047	6.3935	6.7978
ASCRP3000292	8.13487	7.17193	7.02593	6.69423	6.71831	6.89405	6.95535	6.85933
ASCRP3000293	6.30342	6.21103	6.22366	6.332	6.22125	6.21589	6.19706	6.31915
ASCRP3000294	6.27826	6.81463	6.84458	6.42712	6.99496	6.91205	7.20974	6.81142
ASCRP3000295	7.41552	7.72292	7.71649	8.29484	7.85201	7.87181	7.78357	7.99598
ASCRP3000296	7.00983	7.01278	7.11251	7.10567	6.74862	6.86166	6.7978	6.84615
ASCRP3000297	8.60951	8.42471	8.54817	8.82791	8.3884	8.34153	8.2246	8.41461
ASCRP3000298	8.70068	8.52825	8.78183	8.25653	7.93077	7.98218	7.96029	7.89267
ASCRP3000299	7.40653	7.43489	7.30577	7.99315	7.63035	7.4724	7.29351	7.61065
ASCRP3000300	6.30342	6.86166	7.01798	6.67858	6.67638	6.62967	6.93828	6.58846
ASCRP3000301	8.72079	8.41835	8.36583	8.63428	8.35783	8.4623	8.34892	8.29838
ASCRP3000302	9.45929	10.3895	10.0979	9.55379	10.0809	9.98561	10.6463	9.8529
ASCRP3000303	8.16833	9.01527	9.01527	8.65016	8.70263	8.58488	9.27247	8.5079
ASCRP3000304	7.43281	7.47036	7.77082	6.92943	7.87181	7.48803	7.4729	7.23742
ASCRP3000305	7.71478	8.2109	8.3838	9.00404	8.16188	8.28434	7.60418	8.36072
ASCRP3000306	8.46745	8.54063	8.56795	7.70227	8.3314	8.3168	8.68454	7.90876
ASCRP3000307	7.20029	6.89405	7.06937	7.08697	6.59448	6.63603	6.56877	6.64005
ASCRP3000308	7.32413	7.23949	7.31286	7.64529	7.44267	7.48803	7.43281	7.58295
ASCRP3000309	7.12508	7.84082	7.47036	6.99142	7.4044	7.18186	7.24156	7.33977
ASCRP3000310	11.1414	10.4879	10.9804	9.6155	8.39219	8.66323	8.06654	8.53661
ASCRP3000311	6.14054	6.82297	6.70637	6.54454	6.87662	6.87624	7.18032	6.72296
ASCRP3000312	6.30342	6.23139	6.22366	6.25738	6.18915	6.21589	6.332	6.19706
ASCRP3000313	7.39695	7.44681	7.28142	8.93423	8.35121	8.41648	7.76937	8.59032
ASCRP3000314	6.10974	6.13926	6.04963	6.09871	5.98692	6.06913	6.19706	6.04429
ASCRP3000315	6.08891	5.96916	6.10396	5.98905	5.88485	6.07961	6.05699	5.93972
ASCRP3000316	8.1434	8.07981	8.14364	8.16967	7.89988	7.84514	7.83054	7.94881
ASCRP3000317	8.72908	9.14811	9.29532	9.40996	8.9648	9.02459	8.69135	9.22737
ASCRP3000318	7.66142	7.52616	7.72292	8.41113	7.78275	7.78869	7.36836	8.04116
ASCRP3000319	6.61652	6.38812	6.28058	6.36877	6.34805	6.3935	6.44881	6.23858
ASCRP3000320	11.3057	12.0883	11.8849	10.7831	11.4775	11.4286	12.1733	11.2065
ASCRP3000321	6.94008	6.61698	6.50514	6.46217	6.43443	6.42036	6.66453	6.3935
ASCRP3000322	6.36549	6.18668	6.23619	6.17194	6.18915	6.2932	6.17746	6.22899
ASCRP3000323	8.93614	9.50471	9.17218	9.32456	9.50982	9.58064	9.82048	9.60965
ASCRP3000324	6.87624	6.22246	6.28058	6.03125	6.17372	6.15686	6.27428	6.14054
ASCRP3000325	6.56877	7.26133	7.1433	6.70675	7.25929	7.2009	7.85035	6.98471
ASCRP3000326	6.17069	6.63422	6.59354	6.39242	6.63603	6.65125	6.75938	6.50756
ASCRP3000327	7.73652	7.14742	7.18463	7.61111	7.06937	7.06937	6.81142	7.18154
ASCRP3000328	7.54895	7.63761	7.50747	8.54624	8.27244	8.29935	7.99297	8.6059
ASCRP3000329	8.7979	8.47551	8.41835	7.92725	8.4623	8.49571	8.60659	8.23861
ASCRP3000330	6.0395	6.35405	6.18853	6.09871	6.3057	6.28521	6.39931	6.22004
ASCRP3000331	10.0053	9.93785	10.0396	10.7548	10.3496	10.3144	9.89493	10.4852
ASCRP3000332	6.91355	7.41552	7.53395	7.35523	7.10012	7.09323	7.07504	7.08631
ASCRP3000333	6.45087	6.54357	6.45499	6.86476	6.51349	6.6632	6.49525	6.70675
ASCRP3000334	7.46706	7.05661	7.04253	6.96654	6.99496	7.05325	6.91986	6.98082
ASCRP3000335	6.67378	6.76105	6.87085	6.55841	6.5517	6.72002	6.7461	6.57582
ASCRP3000336	7.36836	6.94774	6.88118	6.91538	6.77543	6.731	6.96365	6.74862
ASCRP3000337	7.67118	7.79072	7.78644	7.09749	7.86603	7.83192	8.06264	7.67207
ASCRP3000338	7.26689	6.65701	6.76105	6.85241	6.66053	6.57582	6.53928	6.61422
ASCRP3000339	7.43281	6.38812	6.50514	6.48032	6.22125	6.28521	6.37577	6.29999
ASCRP3000340	7.23502	8.23126	8.26877	8.4732	8.16927	8.25488	8.22885	8.31608
ASCRP3000341	7.54364	6.76887	6.96365	6.70675	6.99496	6.98328	6.7123	6.94008
ASCRP3000342	6.92134	6.45602	6.54881	6.48032	6.81783	6.37902	6.66453	6.61422
ASCRP3000343	7.62122	7.2791	7.16942	7.43646	7.273	7.19785	7.10144	7.17783
ASCRP3000344	6.33806	6.54357	6.36877	6.39242	6.49625	6.3935	6.54785	6.46217
ASCRP3000345	6.08891	6.18668	6.2086	6.25738	6.14054	6.12145	6.10582	6.04429
ASCRP3000346	9.45365	9.50471	9.23246	8.08649	9.23611	9.31962	9.96049	9.00413
ASCRP3000347	6.84188	6.2829	6.38489	6.72467	6.41358	6.42036	6.30342	6.60047
ASCRP3000348	6.77748	6.98471	7.08929	7.68199	7.02593	7.26864	7.03964	8.10629
ASCRP3000349	6.41886	6.15126	6.12015	6.17194	6.04963	6.04827	6.11105	6.09288
ASCRP3000350	9.19333	9.27481	9.18855	9.17286	9.15878	9.10781	9.28277	9.08721
ASCRP3000351	7.53019	6.56074	6.59354	6.63603	6.61514	6.48924	6.56877	6.61422
ASCRP3000352	6.67378	6.72296	6.63914	7.4302	7.15216	7.08631	7.06937	7.34863
ASCRP3000353	6.49725	6.18668	6.22366	6.29607	6.17372	6.21589	6.19285	6.29999
ASCRP3000354	6.2656	6.18668	6.15686	6.07828	6.14054	6.12145	6.31414	6.12974
ASCRP3000355	7.99439	7.55902	8.18783	7.17846	7.75836	7.44707	7.64529	7.31173
ASCRP3000356	6.20249	6.09871	6.10396	6.17194	6.11496	6.14054	6.08626	6.2086
ASCRP3000357	6.79699	6.78077	6.86243	6.63603	6.78849	6.85241	6.74862	6.67505
ASCRP3000358	13.5271	13.5615	13.3501	14.0574	14.1212	14.2065	13.8186	14.3887
ASCRP3000359	6.89405	7.67913	7.60927	7.83232	7.94165	8.04047	8.27406	8.04818
ASCRP3000360	6.32253	6.25738	6.18853	6.21711	6.22125	6.23139	6.45087	6.22899
ASCRP3000361	6.22899	6.07237	6.08626	6.17194	6.09739	6.14054	6.04554	6.07103
ASCRP3000362	11.5655	12.0779	11.6639	11.9914	12.2392	12.2947	12.3134	12.4123
ASCRP3000363	7.14522	6.34028	6.18853	6.332	6.15686	6.14054	6.17319	6.14054
ASCRP3000364	6.92134	6.45602	6.36877	6.25738	6.18915	6.35184	6.40934	6.33582
ASCRP3000365	6.332	6.03813	6.06913	6.19409	6.00925	6.10844	6.03263	6.09288
ASCRP3000366	6.19162	6.35405	6.50514	6.332	6.44371	6.40828	6.70378	6.41886
ASCRP3000367	6.94008	7.00581	7.24691	6.69423	7.4044	7.18525	7.48703	7.05155
ASCRP3000368	7.18401	7.91158	7.07637	7.13947	7.04474	7.0883	7.30577	7.17318
ASCRP3000369	6.76887	6.69123	6.59354	6.72467	6.64005	6.65125	6.58471	6.68755
ASCRP3000370	6.28521	6.07237	6.12015	6.27826	6.05699	6.12145	6.15126	6.09288
ASCRP3000371	6.60788	6.42247	6.30684	6.21711	6.31463	6.2932	6.26844	6.33582
ASCRP3000372	9.62123	9.27211	9.22876	8.69573	9.08431	9.14076	9.19548	8.83216
ASCRP3000373	8.25341	8.63254	8.4967	7.78357	8.61205	8.41928	8.79053	8.24581
ASCRP3000374	10.8238	10.5184	10.3707	11.3482	11.008	11.1396	10.4314	11.3296
ASCRP3000375	6.53248	6.2829	6.50514	6.29607	6.18915	6.18668	6.31915	6.17923
ASCRP3000376	7.79886	8.54865	8.28457	7.67704	8.44505	8.47796	9.1054	8.23425
ASCRP3000377	6.85085	7.07571	7.25252	7.12796	6.76929	6.81623	6.74273	6.76105
ASCRP3000378	5.97335	6.16316	6.01345	6.39242	6.14054	6.17746	6.18668	6.25147
ASCRP3000379	6.70675	6.55074	6.4783	6.82889	6.43443	6.46261	6.24266	6.45602
ASCRP3000380	6.87624	6.84654	6.77254	6.44733	6.73269	6.89817	7.03176	6.69423
ASCRP3000381	8.26258	7.53687	7.37027	7.14962	7.00163	7.51315	7.20852	7.30036
ASCRP3000382	7.96302	8.19614	8.15792	7.76999	8.08299	8.12091	8.34417	7.94386
ASCRP3000383	8.92578	8.82698	8.54817	8.15567	8.45467	8.41928	8.79053	8.31979
ASCRP3000384	8.67354	7.73948	8.1506	7.41393	7.00163	7.19324	7.36017	7.36182
ASCRP3000385	6.30342	5.95409	6.01345	6.03125	6.06913	5.98122	5.99884	5.92583
ASCRP3000386	6.56877	6.76887	6.81343	7.50053	7.16004	7.18186	6.91687	7.54847
ASCRP3000387	7.31626	7.1209	8.0492	7.67207	7.64484	7.74706	7.14011	7.40095
ASCRP3000388	7.43281	7.8637	7.72782	7.21096	7.69271	7.68528	8.02267	7.55567
ASCRP3000389	6.22899	6.03813	6.01345	6.01065	6.04963	6.03813	6.05699	6.09288
ASCRP3000390	7.48828	7.70119	7.70994	7.73652	7.67096	7.71478	7.69227	7.75419
ASCRP3000391	6.42667	6.40934	6.52955	6.60742	6.29377	6.35184	6.34805	6.40828
ASCRP3000392	8.24522	8.84501	8.74747	9.20066	8.97321	8.96318	8.636	8.98158
ASCRP3000393	6.53248	6.37685	6.12015	6.17194	6.04087	6.10844	6.02041	6.10844
ASCRP3000394	6.46114	6.61198	6.71659	6.63603	6.85778	6.67113	6.62836	6.61422
ASCRP3000395	7.56474	6.74442	6.73354	6.54454	6.54785	6.62967	6.89968	6.60788
ASCRP3000396	6.21103	6.18668	6.17346	6.12274	6.16442	6.15686	6.20249	6.19706
ASCRP3000397	6.46114	6.86166	6.71659	6.36877	6.67025	6.78159	6.88118	6.81783
ASCRP3000398	11.9073	9.61664	11.5228	9.6837	10.4339	9.80794	9.13992	9.69034
ASCRP3000399	6.80543	6.32253	6.18853	6.40934	6.18915	6.15686	6.07961	6.22004
ASCRP3000400	6.39931	6.47729	6.44171	6.332	6.3935	6.40828	6.54357	6.35294
ASCRP3000401	6.32253	6.15126	6.12015	6.09871	6.04963	6.12974	6.08626	6.10844
ASCRP3000402	6.37902	6.25738	6.2955	6.332	6.12274	6.12145	6.08626	6.07103
ASCRP3000403	9.77249	10.0687	9.95517	9.75145	9.8505	9.8468	10.0679	9.76791
ASCRP3000404	6.29607	6.23139	6.15686	6.07828	6.22125	6.23977	6.16568	6.19706
ASCRP3000405	6.94008	6.53248	6.58189	6.77502	6.66453	6.61514	6.44881	6.63603
ASCRP3000406	7.60418	7.37787	7.53395	8.13583	7.54847	7.49554	7.08962	8.04818
ASCRP3000407	8.23982	8.41247	8.23246	8.19614	8.19614	8.18822	8.34131	8.18341
ASCRP3000408	6.42667	6.15126	6.30684	6.29607	6.19706	6.18668	6.22899	6.19706
ASCRP3000409	7.12508	6.78077	7.02593	7.34807	6.94847	6.88763	6.74021	6.94008
ASCRP3000410	6.56877	6.15126	6.22366	6.23858	6.17372	6.16442	6.15126	6.22004
ASCRP3000411	8.37117	8.06654	7.96392	7.25193	7.76419	7.72377	8.56552	7.64799
ASCRP3000412	6.22899	6.55074	6.62967	6.54454	6.68604	6.69423	6.66097	6.61882
ASCRP3000413	5.98692	6.38812	6.50514	6.35184	6.34805	6.3935	6.53053	6.42667
ASCRP3000414	6.4783	6.03813	5.99742	6.07828	5.98692	6.04827	5.95409	5.99006
ASCRP3000415	6.53248	6.72845	6.65035	6.67858	6.69211	6.6821	6.78568	6.72296
ASCRP3000416	6.72504	7.52616	7.26571	7.41393	7.42235	7.47569	7.64461	7.46528
ASCRP3000417	6.65523	7.70681	7.59698	7.5595	7.7094	7.67207	7.9254	7.62534
ASCRP3000418	9.5667	9.18523	9.29435	8.72837	8.76744	8.5753	8.80261	8.58382
ASCRP3000419	7.36182	7.01937	6.78159	6.31414	7.23801	7.42052	7.16004	6.69423
ASCRP3000420	6.2656	6.06374	5.98122	6.09871	6.15686	6.15686	6.12274	6.09288
ASCRP3000421	8.29455	8.17636	8.36266	7.69358	7.50697	7.54509	7.54533	7.51463
ASCRP3000422	11.9719	12.1917	12.2689	11.3828	11.7349	11.6598	12.1551	11.3738
ASCRP3000423	11.0988	11.4612	11.5345	10.7743	11.0306	11.0155	11.416	10.769
ASCRP3000424	8.15616	7.89932	7.97995	7.2843	7.9803	7.95046	7.84828	7.72889
ASCRP3000425	7.18401	6.66453	6.73354	6.72467	6.69211	6.72002	6.62157	6.67505
ASCRP3000426	6.65523	6.12716	6.04963	6.17194	6.12274	6.06913	6.12974	6.11885
ASCRP3000427	7.91289	7.68528	7.57305	8.54148	8.26375	8.28079	7.70465	8.3884
ASCRP3000428	6.42667	6.16316	6.04963	6.17194	6.14054	6.00083	6.07371	6.11885
ASCRP3000429	5.93825	6.11496	6.26326	6.63603	6.36549	6.42036	6.14054	6.44881
ASCRP3000430	6.72504	6.67113	6.59354	6.62111	6.73269	6.6821	6.86819	6.6672
ASCRP3000431	7.46706	7.35963	7.15533	6.60742	7.4134	7.36482	7.19877	7.01798
ASCRP3000432	7.16411	7.06301	7.08235	7.05797	7.05963	6.97867	7.04679	7.00897
ASCRP3000433	13.3872	13.4146	13.3461	14.1487	13.9088	13.918	13.582	14.0752
ASCRP3000434	6.61652	6.94008	6.91389	7.05797	6.94335	6.94082	6.99	6.96654
ASCRP3000435	6.83127	7.05661	7.03452	7.26864	7.05325	7.06937	7.20241	7.14742
ASCRP3000436	7.80593	7.69271	7.93299	7.94662	7.39508	7.52958	7.2663	7.63149
ASCRP3000437	7.43281	7.22814	7.45146	7.55087	7.05019	7.10859	7.10144	7.19447
ASCRP3000438	13.5343	13.015	13.3307	13.0502	12.7606	12.7666	12.5292	12.645
ASCRP3000439	13.2967	13.3415	13.4864	13.2762	13.3719	13.3774	13.2633	13.2277
ASCRP3000440	11.2666	11.1079	11.1519	11.4828	11.1016	11.2247	10.6436	11.393
ASCRP3000441	8.13487	7.81177	8.00938	8.07042	7.63194	7.66586	7.48703	7.70227
ASCRP3000442	6.0395	6.71659	6.63914	6.513	6.85241	6.79175	7.28516	6.79175
ASCRP3000443	10.1108	10.1207	9.94562	9.26531	9.89649	9.8782	10.2041	9.59589
ASCRP3000444	7.60418	7.71907	7.61893	7.76273	8.03893	7.96637	8.20644	8.24131
ASCRP3000445	9.82404	8.85163	9.31283	8.64081	8.583	8.4272	8.38366	8.5222
ASCRP3000446	7.59115	8.06401	7.96392	7.48351	7.63761	7.55471	8.04288	7.45966
ASCRP3000447	8.2167	7.67913	7.98745	7.49554	7.45658	7.4375	8.0211	7.36891
ASCRP3000448	7.26689	7.43489	7.44215	7.38246	7.49429	7.40759	7.33615	7.37787
ASCRP3000449	7.36182	7.72292	7.90461	8.48862	8.2174	8.0415	7.8023	8.27934
ASCRP3000450	6.25147	6.36549	6.58189	6.513	6.34805	6.53053	6.19706	6.31915
ASCRP3000451	9.01812	9.33627	9.04519	8.55375	9.06243	9.02459	9.50034	8.8424
ASCRP3000452	6.46114	7.166	7.08235	7.29351	7.35633	7.42288	7.4494	7.46528
ASCRP3000453	6.08891	6.01065	6.08626	6.03125	6.02987	5.91554	6.06644	5.95264
ASCRP3000454	10.5332	10.8704	10.5527	9.40799	10.4149	10.2831	10.8753	10.1395
ASCRP3000455	6.06239	6.16316	6.18853	6.40934	6.27826	6.20197	6.2486	6.22899
ASCRP3000456	6.60047	7.25575	7.36482	7.32945	7.30322	7.30036	7.38516	7.27184
ASCRP3000457	6.0502	6.07237	6.12015	5.94473	6.00925	6.12974	6.15938	6.07103
ASCRP3000458	6.44527	7.00581	7.05291	7.01348	6.99	7.01278	7.31456	7.05932
ASCRP3000459	6.49725	6.18668	6.15686	6.48032	6.3935	6.29999	6.18296	6.35294
ASCRP3000460	6.57582	7.24572	7.22425	7.59698	7.40068	7.32188	7.44604	7.45966
ASCRP3000461	8.19148	8.04047	8.24821	7.65561	8.00394	7.77659	8.20768	7.77453
ASCRP3000462	6.36549	6.36549	6.38489	6.19409	6.31463	6.29999	6.26844	6.2086
ASCRP3000463	7.72292	6.78077	6.7461	6.513	6.81783	6.77584	7.02284	6.64005
ASCRP3000464	7.51574	6.95463	6.68122	7.26864	6.91501	6.89405	6.61514	6.99425
ASCRP3000465	6.19162	6.513	6.4783	6.54454	6.56592	6.58846	6.63648	6.57582
ASCRP3000466	7.64439	7.08631	7.03452	6.62111	6.71831	6.97867	6.97724	6.84615
ASCRP3000467	7.40653	6.44733	6.4783	6.60742	6.34805	6.24969	6.2086	6.44881
ASCRP3000468	6.38812	6.76887	6.92943	7.30036	6.69423	6.69423	6.35405	6.71659
ASCRP3000469	8.65939	8.65061	8.52739	8.2112	8.44355	8.50239	8.757	8.34051
ASCRP3000470	9.06269	9.64943	9.46678	9.46601	9.86099	9.79914	10.153	9.84523
ASCRP3000471	7.54895	6.90044	7.14867	7.10567	6.63603	6.60047	6.36549	6.67505
ASCRP3000472	6.37095	6.50564	6.33806	6.19409	6.50024	6.56877	6.68122	6.36659
ASCRP3000473	8.73746	9.1512	9.05397	9.5612	9.29052	9.29532	9.16706	9.52756
ASCRP3000474	11.6743	11.6271	11.5121	11.2581	11.552	11.6252	11.8132	11.4364
ASCRP3000475	7.44991	7.77412	8.01865	7.47036	7.72377	7.74223	7.8818	7.55567
ASCRP3000476	7.18401	8.2109	7.81197	7.32945	7.3442	7.49104	7.13504	7.72078
ASCRP3000477	6.2656	6.23139	6.25147	6.29607	6.22899	6.26326	6.22899	6.23858
ASCRP3000478	9.94319	9.95036	9.51863	8.47665	9.53348	9.37014	9.83034	9.24811
ASCRP3000479	6.56877	6.43443	6.33806	6.35184	6.44881	6.332	6.37359	6.31915
ASCRP3000480	6.90345	7.67207	7.44215	7.87297	7.60093	7.68867	7.66919	7.76937
ASCRP3000481	10.0499	10.3072	10.133	10.312	10.3849	10.3742	10.4169	10.4076
ASCRP3000482	6.51497	6.60047	6.52955	6.05292	6.47729	6.45602	6.82615	6.30684
ASCRP3000483	6.67378	6.37685	6.28058	6.72467	6.50024	6.73646	6.4783	6.65523
ASCRP3000484	8.02805	8.16739	8.12221	8.75596	8.34682	8.41261	8.18948	8.71954
ASCRP3000485	8.2356	8.6863	8.67655	8.83394	8.63841	8.6212	8.56135	8.65038
ASCRP3000486	7.64439	8.88063	8.68115	8.13583	8.82728	8.78836	9.29865	8.59974
ASCRP3000487	6.35405	6.71659	6.80427	6.72467	6.75484	6.75359	6.7978	6.73646
ASCRP3000488	6.97366	7.81177	7.89969	7.47036	7.62305	7.61847	8.03306	7.55806
ASCRP3000489	6.79699	6.32253	6.36877	6.27826	6.31463	6.24969	6.31414	6.22004
ASCRP3000490	8.11619	8.43878	8.25859	7.69685	8.17384	8.17573	8.54938	8.06941
ASCRP3000491	10.0053	10.2502	10.6444	10.4193	10.6135	10.41	10.4899	10.3193
ASCRP3000492	7.23502	6.69858	6.38489	6.55841	6.5426	6.49625	6.36549	6.70675
ASCRP3000493	6.10974	6.30228	6.28058	6.17194	6.32253	6.22366	6.16568	6.25855
ASCRP3000494	9.43359	9.83817	9.72511	9.58213	9.74762	9.72853	10.2866	9.71384
ASCRP3000495	6.55978	6.89405	6.91389	7.44371	7.03176	7.00335	6.96798	7.32441
ASCRP3000496	6.49725	6.56877	6.33806	6.42712	6.25324	6.17746	6.17746	6.15812
ASCRP3000497	6.42667	6.15126	6.18853	6.14437	6.02987	6.04827	6.19706	6.15812
ASCRP3000498	6.14054	6.16316	6.18853	5.94473	6.31463	6.27826	6.45704	6.22004
ASCRP3000499	6.19162	6.39931	6.44171	6.57582	6.46166	6.3935	6.332	6.45602
ASCRP3000500	7.87181	8.59117	8.54392	7.99315	8.34544	8.28434	8.79584	7.99934
ASCRP3000501	6.4783	6.37685	6.52955	6.36877	6.36877	6.2932	6.37902	6.34473
ASCRP3000502	6.28521	6.64005	6.61606	6.40934	6.67638	6.69423	7.00335	6.72296
ASCRP3000503	7.46706	7.01937	6.91389	6.72467	6.90571	6.85778	7.27706	6.77502
ASCRP3000504	6.49725	6.94774	6.87085	6.44733	6.76105	6.7697	6.99496	6.82297
ASCRP3000505	6.50564	6.55074	6.45499	6.31414	6.5426	6.64005	6.68736	6.62856
ASCRP3000506	6.60788	6.56877	6.62967	6.63603	6.34805	6.34473	6.26326	6.41886
ASCRP3000507	7.96302	7.9254	7.9411	9.41374	8.91205	9.15428	8.06434	9.15056
ASCRP3000508	6.25738	6.09871	5.98122	6.14437	6.15686	6.14054	6.1367	6.04429
ASCRP3000509	7.44991	7.61503	7.79154	8.03237	7.50697	7.52958	7.50697	7.60418
ASCRP3000510	6.35405	6.13926	6.12015	5.97263	6.14054	6.14999	6.26326	6.07103
ASCRP3000511	6.96582	7.2791	7.25929	7.11671	7.24572	7.17846	7.23815	7.33308
ASCRP3000512	6.22004	6.332	6.39931	6.75651	6.42667	6.51201	6.25147	6.58283
ASCRP3000513	10.8207	10.136	10.9346	8.96354	10.6372	10.5058	10.7895	9.88455
ASCRP3000514	7.2182	6.81463	6.98082	6.29607	6.87662	6.74273	6.90609	6.5455
ASCRP3000515	13.3774	13.3048	13.1499	14.0948	13.8321	13.845	13.2113	14.0129
ASCRP3000516	6.37095	6.91687	6.7461	6.78849	6.88686	6.82022	6.92613	6.83443
ASCRP3000517	9.96152	9.90128	9.70241	10.3707	10.2504	10.3144	10.1155	10.5331
ASCRP3000518	6.70675	7.4113	7.70054	7.59698	7.08631	7.19324	6.97366	7.12155
ASCRP3000519	6.79699	6.83285	7.33168	6.60742	7.64484	7.10859	6.86166	6.76887
ASCRP3000520	6.65523	6.49625	6.50514	6.29607	6.3935	6.51201	6.58846	6.33582
ASCRP3000521	9.87085	10.0973	9.92473	9.82374	9.95571	9.95517	10.2473	9.98784
ASCRP3000522	7.98993	7.70681	7.66097	7.99315	7.64484	7.72377	7.63035	7.69467
ASCRP3000523	6.74189	6.34028	6.36877	6.60742	6.26844	6.23139	6.20249	6.30684
ASCRP3000524	6.55978	6.47729	6.56074	7.11671	6.78849	6.83601	6.45704	7.0539
ASCRP3000525	8.26877	7.84514	7.97007	8.21458	7.67207	7.74075	7.25369	7.77206
ASCRP3000526	8.59566	7.13054	7.12861	6.88991	6.65701	6.88763	6.70032	6.78486
ASCRP3000527	6.36549	6.513	6.50514	7.07704	6.76929	6.88763	6.67726	7.05932
ASCRP3000528	6.44527	6.34028	6.2955	6.21711	6.35405	6.37902	6.52424	6.22004
ASCRP3000529	7.25223	7.48778	7.35963	7.07704	7.38246	7.54196	7.47087	7.22814
ASCRP3000530	7.87181	8.06401	7.8722	7.39749	7.37678	9.80424	7.54196	7.59954
ASCRP3000531	8.37572	7.92	7.70054	7.90253	7.72377	7.70249	8.04081	7.70811
ASCRP3000532	7.31116	6.97724	6.88991	6.63603	6.81222	6.83127	7.07704	6.79175
ASCRP3000533	7.53019	6.49625	6.28058	6.36877	6.50904	6.40828	6.52857	6.44881
ASCRP3000534	6.70675	7.20852	7.28142	7.06937	6.97118	6.96437	7.07504	6.91538
ASCRP3000535	6.25147	6.09871	5.98122	5.9103	6.00925	5.98122	6.25502	6.04429
ASCRP3000536	8.58382	7.41552	7.52616	6.99142	7.00897	7.42968	7.30122	7.2889
ASCRP3000537	7.6299	8.23126	8.23937	8.40444	8.15092	8.13583	8.20968	8.1715
ASCRP3000538	8.52959	8.81913	8.60636	9.06444	8.96246	9.013	9.06834	8.97393
ASCRP3000539	8.22598	8.83768	8.75596	8.1823	8.51388	8.47639	8.8527	8.34627
ASCRP3000540	7.48149	6.83285	6.83404	7.09749	6.56592	6.61198	6.64005	6.6672
ASCRP3000541	6.94008	6.24623	6.30684	6.29607	6.17372	6.17194	6.19706	6.28752
ASCRP3000542	7.59115	7.21489	7.16942	7.10567	7.166	7.31851	6.91986	7.08631
ASCRP3000543	7.66142	8.14596	8.06045	7.95155	8.16457	8.08833	8.40269	8.16044
ASCRP3000544	11.0256	11.6821	11.3343	11.9411	11.7549	11.699	11.938	11.9786
ASCRP3000545	6.78568	7.04815	7.03452	7.21096	7.08068	7.1433	7.02731	7.01418
ASCRP3000546	6.61652	6.29377	6.25147	6.67858	6.33806	6.48924	6.15126	6.27942
ASCRP3000547	6.90345	7.83094	7.72292	8.09977	8.03478	8.14596	8.18011	8.22189
ASCRP3000548	9.14688	7.59395	8.51514	7.53784	8.08649	7.68155	7.43463	7.58881
ASCRP3000549	6.20249	6.08759	6.10396	6.23858	6.22125	6.14054	6.11626	6.14054
ASCRP3000550	7.02593	6.513	6.68122	6.75651	6.3935	6.47729	6.2086	6.3935
ASCRP3000551	7.36182	7.25575	7.16942	7.03589	7.30322	7.28343	7.46094	7.30322
ASCRP3000552	8.52959	8.39152	8.61315	8.91461	8.45076	8.46873	8.24626	8.57082
ASCRP3000553	8.46192	7.53128	7.43437	7.04679	6.9801	7.3035	7.50697	7.19447
ASCRP3000554	11.4531	11.4382	11.2492	11.7011	11.4473	11.5213	11.0596	11.6654
ASCRP3000555	6.85085	8.28108	7.99119	7.05797	8.13615	7.98218	9.01952	7.72739
ASCRP3000556	7.95119	7.09979	7.00022	7.06937	6.96654	7.02492	6.92943	7.03176
ASCRP3000557	6.69298	6.95463	6.80427	6.63603	6.95931	6.96437	7.02523	6.81783
ASCRP3000558	8.37572	8.71417	8.83489	8.61205	8.61472	8.5793	8.66379	8.6167
ASCRP3000559	8.45905	7.24572	7.32638	7.48351	7.20608	7.22934	7.04679	7.22814
ASCRP3000560	7.15533	7.166	7.33168	7.39749	7.02284	7.07738	7.03452	7.14742
ASCRP3000561	8.00111	7.11185	7.01798	6.99142	6.84615	6.82022	7.02284	6.85933
ASCRP3000562	8.29898	7.76232	7.65046	7.17846	7.70021	7.62122	7.68615	7.48778
ASCRP3000563	6.96582	7.22814	7.07637	7.21096	7.26571	7.16159	7.39908	7.1638
ASCRP3000564	7.05661	7.34807	7.23263	6.85241	7.30322	7.28775	7.54533	7.21096
ASCRP3000565	7.17409	6.49625	6.52955	6.59074	6.58846	6.56265	6.37359	6.46217
ASCRP3000566	8.00868	7.98335	8.20829	8.3503	7.79185	7.71263	7.4767	7.84848
ASCRP3000567	9.72853	8.92293	9.06	8.56854	8.29558	8.32066	8.05381	8.27008
ASCRP3000568	6.332	6.16316	6.18853	6.12274	6.25324	6.23139	6.2932	6.17923
ASCRP3000569	6.55074	6.37685	6.38489	6.84109	6.56592	6.61198	6.56265	6.69423
ASCRP3000570	5.95409	6.11496	6.04963	6.19409	6.02987	6.04827	6.15938	6.11885
ASCRP3000571	6.62836	6.36549	6.26326	6.332	6.2486	6.32253	6.39242	6.22004
ASCRP3000572	9.3353	8.39946	8.69736	9.55624	8.5926	8.56605	8.06264	8.77349
ASCRP3000573	6.84188	6.25738	6.23619	6.513	6.14054	6.28521	6.19285	6.25855
ASCRP3000574	7.18401	6.68122	6.81343	6.44733	6.7259	6.63603	6.513	6.53734
ASCRP3000575	11.976	12.4623	12.396	13.4146	13.0403	13.0311	12.4731	13.3501
ASCRP3000576	6.72504	7.25575	7.22425	7.48351	7.36537	7.48803	7.26571	7.53007
ASCRP3000577	9.57501	9.15428	9.04986	9.05689	8.6218	8.67776	8.4071	8.67166
ASCRP3000578	6.97366	7.25193	7.28775	8.48061	8.00209	7.95046	7.43698	8.32729
ASCRP3000579	9.75218	9.29208	9.20035	9.96784	9.34279	9.51607	8.83509	9.53963
ASCRP3000580	6.20249	5.9418	6.04963	5.97263	6.13028	5.95554	6.2086	5.95264
ASCRP3000581	6.15126	6.13926	6.22366	6.12274	6.17372	6.14054	6.09156	6.09288
ASCRP3000582	7.48149	6.72845	6.69423	6.42712	7.08631	7.11251	6.99	6.82297
ASCRP3000583	7.75147	7.29092	7.52616	7.95702	7.32945	7.25223	6.92613	7.42235
ASCRP3000584	11.4907	10.8937	11.1825	10.6372	10.5668	10.5668	10.6053	10.3969
ASCRP3000585	6.72504	6.68122	6.91389	6.92943	6.56592	6.52522	6.56265	6.4788
ASCRP3000586	7.08068	6.82297	6.84458	6.86476	6.69423	6.78159	6.8403	6.82297
ASCRP3000587	9.86731	8.73317	8.88025	8.66256	8.42209	8.48182	8.55591	8.52703
ASCRP3000588	8.09299	8.01359	7.44707	7.33894	7.46731	7.82617	7.37841	7.32945
ASCRP3000589	6.44527	6.17497	6.2086	6.07828	6.14054	6.19285	6.25855	6.17923
ASCRP3000590	8.35975	7.56854	7.66097	7.03589	7.57305	7.38246	7.64112	7.83529
ASCRP3000591	6.4868	6.55074	6.46567	6.21711	6.59448	6.53782	6.78077	6.38327
ASCRP3000592	8.63589	8.73852	8.6212	8.49645	8.74171	8.78483	9.12414	8.74129
ASCRP3000593	10.4305	10.3813	10.3487	10.9994	10.5545	10.4441	10.3719	10.6931
ASCRP3000594	7.20029	6.80624	6.77254	7.41393	6.9346	6.97867	6.76805	7.14011
ASCRP3000595	8.52171	8.08932	8.1026	8.19164	7.86892	7.89743	7.79154	7.91663
ASCRP3000596	7.96302	7.12508	7.01798	7.05797	6.74273	6.6632	6.65394	6.73646
ASCRP3000597	6.55978	6.34028	6.35405	6.40934	6.31463	6.36659	6.3935	6.29999
ASCRP3000598	7.59115	6.71659	7.01798	6.69423	7.13661	6.96974	6.64496	6.72296
ASCRP3000599	6.69298	6.24623	6.2086	6.07828	6.20738	6.21589	6.24266	6.29999
ASCRP3000600	7.53784	7.15469	6.9539	7.02523	6.9346	6.94554	7.11381	6.98082
ASCRP3000601	6.10974	5.98407	6.18853	5.97263	6.10713	6.12145	6.30114	6.11885
ASCRP3000602	6.60047	7.44681	7.50747	7.21096	7.67096	7.65046	8.03703	7.56807
ASCRP3000603	7.02593	6.8407	6.96365	6.46217	6.69423	6.65125	6.72845	6.96076
ASCRP3000604	7.00983	6.99213	6.84458	6.91538	7.00897	6.99881	7.00722	6.96076
ASCRP3000605	14.7807	14.4929	14.4289	13.9088	14.1854	14.2005	14.4415	13.9519
ASCRP3000606	6.31414	6.08759	6.22366	6.03125	6.21468	6.14999	6.14054	6.17923
ASCRP3000607	12.0626	12.0824	12.1516	12.4421	11.976	11.9411	11.8402	12.1096
ASCRP3000608	9.94319	10.2461	10.3707	10.0904	9.56931	9.59521	9.85647	9.61709
ASCRP3000609	6.94847	6.23139	6.23619	6.29607	6.21468	6.23139	6.22366	6.33582
ASCRP3000610	6.12845	6.65035	6.62967	7.12796	6.9801	7.01658	7.07704	7.23323
ASCRP3000611	6.91355	6.13926	6.33806	6.25738	6.332	6.22366	6.11105	6.31915
ASCRP3000612	8.13487	6.83285	6.83404	6.60742	6.62967	6.74273	6.61514	6.55074
ASCRP3000613	6.38812	6.40934	6.36877	6.40934	6.37902	6.3935	6.38705	6.49924
ASCRP3000614	11.4248	10.9197	11.0689	11.3574	10.8583	10.8479	10.6087	11.008
ASCRP3000615	7.08896	6.32253	6.42712	6.48032	6.29377	6.26326	6.23379	6.40251
ASCRP3000616	9.15665	8.96991	8.95558	8.8172	8.75888	8.80882	8.77246	8.71538
ASCRP3000617	6.67378	7.22814	7.32019	7.56617	7.23143	7.25929	7.15659	7.36427
ASCRP3000618	6.37095	6.94008	6.98082	7.52347	7.26162	7.21428	7.03727	7.2889
ASCRP3000619	7.05661	6.64005	6.45499	6.36877	6.48902	6.42036	6.65125	6.38327
ASCRP3000620	9.10781	8.00886	7.73313	7.14962	7.12925	7.61847	7.85474	7.33977
ASCRP3000621	6.60788	6.25738	6.39931	6.42712	6.27826	6.36659	6.3935	6.25855
ASCRP3000622	6.33806	6.68122	6.54881	6.40934	6.58283	6.52522	6.81943	6.56877
ASCRP3000623	8.27992	8.3394	8.08266	7.79581	8.27654	8.19583	8.86009	8.04631
ASCRP3000624	7.00983	6.56877	6.54025	6.513	6.52857	6.53782	6.64225	6.41886
ASCRP3000625	7.50697	6.63422	6.52955	6.60742	6.52857	6.56265	6.70675	6.51497
ASCRP3000626	6.57582	7.1209	7.00022	6.85241	7.08068	6.99881	7.14011	6.98471
ASCRP3000627	10.9956	11.4775	11.2262	11.2087	11.6817	11.6654	12.0169	11.5684
ASCRP3000628	7.95793	7.37787	7.43437	7.2843	7.16004	7.16159	7.21549	7.14011
ASCRP3000629	6.32253	7.06301	6.9539	7.34807	7.13375	7.15533	7.23055	7.18154
ASCRP3000630	7.44991	7.39695	7.21096	7.73016	7.7094	7.65046	7.87854	7.66119
ASCRP3000631	6.63603	6.24623	6.04963	6.12274	6.12274	6.14054	6.12274	6.03125
ASCRP3000632	7.24275	6.34028	6.42712	6.46217	6.28521	6.24969	6.27826	6.30684
ASCRP3000633	7.48149	8.04425	7.87854	7.68199	8.00394	8.07981	8.26818	7.84376
ASCRP3000634	6.40828	6.34028	6.25147	6.36877	6.25324	6.2562	6.25147	6.29999
ASCRP3000635	11.5345	11.5113	11.5365	11.8303	11.5221	11.5933	11.106	11.5345
ASCRP3000636	6.10974	6.01065	5.93972	6.12274	6.17372	6.14054	6.22899	6.19706
ASCRP3000637	7.25223	6.91687	7.11251	6.96654	6.66453	6.67113	6.55266	6.77502
ASCRP3000638	6.50564	6.52326	6.45499	6.62111	6.3935	6.29999	6.58846	6.45602
ASCRP3000639	8.97204	9.20238	8.93423	9.75005	9.51641	9.59236	9.25899	9.68304
ASCRP3000640	12.6812	12.8757	12.8729	11.8669	12.606	12.6504	13.3197	12.2766
ASCRP3000641	8.50527	7.11185	6.98082	7.05797	6.88686	6.94554	6.88686	6.9346
ASCRP3000642	11.824	11.8192	11.6392	12.4731	12.0355	11.9901	12.013	12.3112
ASCRP3000643	10.1508	10.358	10.2381	10.9689	10.8782	10.8606	10.6786	11.1387
ASCRP3000644	7.29178	7.25575	7.16942	8.14146	7.71478	7.81539	7.522	8.05313
ASCRP3000645	6.10974	6.513	6.4783	6.52857	6.51349	6.42036	6.55266	6.50756
ASCRP3000646	7.98335	7.166	7.01798	6.86476	6.94847	6.89817	7.03452	6.86931
ASCRP3000647	9.96954	10.011	9.77934	10.3343	10.0863	10.2006	9.86659	10.2561
ASCRP3000648	8.05381	8.51178	8.43123	8.05424	8.60455	8.47051	9.21069	8.44453
ASCRP3000649	8.58629	8.3953	8.25488	9.11483	8.8178	8.9243	8.40577	9.11619
ASCRP3000650	6.85085	6.68122	6.59354	6.55841	6.40616	6.37902	6.45087	6.41886
ASCRP3000651	7.83113	7.82099	7.79764	8.98194	8.48874	8.51834	7.87989	8.99524
ASCRP3000652	6.36549	6.87585	7.07637	6.84109	6.84615	6.87008	7.13504	6.83443
ASCRP3000653	6.15938	6.36549	6.4783	6.332	6.50024	6.2932	6.33806	6.41886
ASCRP3000654	6.2656	6.03813	6.08626	6.07828	6.15686	6.02376	6.07961	6.02041
ASCRP3000655	7.08068	7.80391	7.66097	7.56617	7.86892	7.85474	8.04081	7.79072
ASCRP3000656	7.70832	7.20852	7.31286	7.63965	7.28401	7.28775	7.14011	7.42235
ASCRP3000657	8.75752	8.67999	8.42419	9.6155	9.46639	9.40174	9.05142	9.84895
ASCRP3000658	8.02805	7.74748	7.66097	7.16004	7.25252	7.482	7.64687	7.27794
ASCRP3000659	6.71745	6.79094	6.76105	6.84109	6.68604	6.64005	6.95244	6.68122
ASCRP3000660	7.08896	6.42247	6.39931	6.513	6.36549	6.31414	6.65701	6.40251
ASCRP3000661	12.8088	12.1487	12.6404	11.3685	10.5223	10.7179	10.1904	10.4269
ASCRP3000662	7.87181	6.95463	6.84458	7.38246	7.07704	7.17846	6.95858	7.25339
ASCRP3000663	7.02593	6.69858	6.4783	6.54454	6.51349	6.48924	6.40616	6.5455
ASCRP3000664	8.12124	8.17337	7.83865	7.36537	7.55147	7.95046	6.95244	7.14011
ASCRP3000665	9.61471	9.97186	9.79989	10.4076	10.1448	10.2535	9.8529	10.3374
ASCRP3000666	6.90345	6.62745	6.57162	6.60742	6.55978	6.65701	6.52424	6.46217
ASCRP3000667	6.61652	6.21103	6.18853	6.21711	6.42667	6.46261	6.31414	6.56074
ASCRP3000668	8.28921	7.41552	7.4825	7.36537	7.26923	7.27794	7.28171	7.18925
ASCRP3000669	7.59115	7.8921	7.76543	7.42235	7.88887	7.89932	8.11635	7.72889
ASCRP3000670	6.76887	7.6324	7.49554	7.41393	7.54244	7.54196	8.06045	7.55567
ASCRP3000671	8.85734	9.8986	9.71384	9.4522	9.74067	9.53208	10.1284	9.76246
ASCRP3000672	6.45087	6.07237	6.04963	6.07828	6.02987	6.07961	6.23379	6.07103
ASCRP3000673	7.78091	6.99881	7.15533	6.96654	6.63603	6.6632	6.40934	6.56074
ASCRP3000674	6.99213	6.72845	6.73354	6.63603	6.74862	6.67113	6.56877	6.62856
ASCRP3000675	7.11055	7.04815	6.94628	7.43646	7.1713	7.20608	7.12508	7.43814
ASCRP3000676	8.68881	8.2934	8.15792	8.8172	8.43366	8.65117	8.13391	8.69135
ASCRP3000677	8.4	8.07462	7.84376	7.81298	7.99615	8.13098	8.27406	7.81197
ASCRP3000678	7.36836	6.91205	6.97334	6.69423	7.20974	7.17846	7.1433	6.84615
ASCRP3000679	6.33806	6.11496	6.17346	6.17194	6.23619	6.26961	6.25147	6.25855
ASCRP3000680	7.93981	6.7982	6.78159	6.92943	6.8273	6.86665	6.71831	6.83443
ASCRP3000681	6.74189	6.53248	6.59354	6.29607	6.65035	6.55074	6.64005	6.60047
ASCRP3000682	7.25929	7.19662	7.04253	7.58295	7.10502	7.20974	7.18463	7.46528
ASCRP3000683	6.76105	6.13926	6.13926	6.12274	6.20738	6.2932	6.21347	6.12974
ASCRP3000684	12.7876	12.4913	12.3851	13.2244	12.9122	12.8146	12.2912	13.0955
ASCRP3000685	8.09299	8.39946	8.37983	8.6664	8.29369	8.40364	8.33545	8.46628
ASCRP3000686	7.66142	7.33615	6.98082	7.25193	7.24275	7.3035	7.97601	7.32131
ASCRP3000687	6.35405	6.06374	6.04963	6.07828	6.02987	5.95554	6.22899	5.98122
ASCRP3000688	6.51497	6.332	6.42712	6.40934	6.60047	6.58846	6.47323	6.56074
ASCRP3000689	8.61495	7.68528	7.8027	8.34572	7.75	7.82397	7.39749	7.92186
ASCRP3000690	7.49903	7.69271	7.73313	7.61111	7.50697	7.50896	7.54364	7.47087
ASCRP3000691	8.59063	8.19614	7.95847	7.55087	7.74201	8.07629	7.47846	7.4463
ASCRP3000692	6.0502	6.07237	6.17346	5.94473	6.06913	6.12145	6.20249	5.95264
ASCRP3000693	7.23502	8.0211	8.12579	7.48351	7.91719	7.8695	8.37269	7.69271
ASCRP3000694	7.0737	6.91687	6.72504	6.65125	6.92943	7.02492	7.12508	6.94956
ASCRP3000695	7.31626	6.50564	6.4783	6.50024	6.36549	6.31414	6.43443	6.38327
ASCRP3000696	9.03334	8.42471	8.70549	7.80694	7.05661	7.18525	7.03964	7.05155
ASCRP3000697	9.09942	8.58488	8.59827	7.96302	8.61617	8.6533	9.00498	8.45063
ASCRP3000698	8.51514	8.3051	8.30339	7.74159	8.38127	8.30567	8.55886	8.00728
ASCRP3000699	6.58283	6.84654	6.71659	7.27794	6.91687	6.99881	6.89405	7.17783
ASCRP3000700	7.11055	7.24572	7.04253	6.55841	6.9346	6.94554	7.45428	6.85933
ASCRP3000701	7.25929	6.85393	6.98082	7.19447	6.81783	6.81142	6.66453	6.85241
ASCRP3000702	7.58412	6.74442	6.82297	6.84109	6.65035	6.62967	6.46363	6.70032
ASCRP3000703	6.56877	6.21103	6.30684	6.44733	6.08759	6.14054	6.15938	6.15812
ASCRP3000704	8.65939	7.54799	7.91888	7.69358	7.64484	7.50425	7.40812	7.50574
ASCRP3000705	13.582	12.946	13.2244	12.9669	12.7526	12.9669	12.7876	12.6504
ASCRP3000706	7.17409	7.43489	7.29722	8.34167	7.90253	7.98834	7.51266	8.4012
ASCRP3000707	6.78568	6.72845	6.89741	6.77502	6.50904	6.53053	6.68385	6.48924
ASCRP3000708	6.99213	6.38812	6.58189	6.44733	6.3935	6.31414	6.36877	6.38327
ASCRP3000709	7.22814	6.99213	6.88118	7.98263	7.4362	7.64168	7.14806	7.84376
ASCRP3000710	8.38771	7.68812	7.89059	6.88991	7.91719	7.66919	7.69402	7.61065
ASCRP3000711	6.37902	6.07237	6.2086	6.17194	6.10713	6.07961	6.17746	6.05699
ASCRP3000712	9.00642	8.37861	8.46975	9.05443	8.57177	8.6212	8.23643	8.76413
ASCRP3000713	6.95608	6.86166	6.86243	6.95535	6.78077	6.87008	6.91687	6.86931
ASCRP3000714	9.54452	9.08963	8.87571	8.80113	8.86009	8.92312	9.20917	8.89503
ASCRP3000715	6.4783	6.13926	6.13926	6.12274	6.10713	5.96916	6.12015	6.03125
ASCRP3000716	7.38677	7.08631	7.00022	7.03589	7.1433	7.08202	7.25752	7.11671
ASCRP3000717	9.36459	8.96991	9.18562	9.79632	9.04154	9.00987	8.67166	9.05689
ASCRP3000718	5.95409	6.03813	5.98122	5.97263	6.02987	6.04827	6.19285	5.99006
ASCRP3000719	7.44991	7.11185	7.08235	6.87739	7.19048	7.13054	7.19355	7.05932
ASCRP3000720	7.79886	7.59395	7.63058	7.97223	7.57352	7.54196	7.4825	7.71392
ASCRP3000721	6.27826	6.25738	6.33806	6.44733	6.37902	6.26326	6.26844	6.36221
ASCRP3000722	7.26689	7.13054	7.1209	7.35523	7.19048	7.18925	7.1433	7.282
ASCRP3000723	6.83127	6.74442	6.61606	6.44733	6.56592	6.53782	6.65701	6.56074
ASCRP3000724	8.56735	8.3563	8.41648	7.80694	8.41554	8.48749	8.54087	8.19984
ASCRP3000725	8.82853	8.08332	7.83865	7.17846	7.93999	7.88333	8.08266	7.64799
ASCRP3000726	7.25223	6.80624	6.6588	6.70675	6.81783	6.88118	6.7978	6.69423
ASCRP3000727	6.12015	6.25738	6.28058	6.48032	6.26326	6.23139	6.2086	6.23858
ASCRP3000728	7.57305	7.96302	8.35311	8.61205	8.1095	8.14995	7.66586	8.50214
ASCRP3000729	6.76105	6.60047	6.6588	6.75651	6.41358	6.44067	6.42667	6.49924
ASCRP3000730	7.36836	7.17721	7.09749	6.63603	6.85778	7.10341	7.12925	6.94481
ASCRP3000731	9.32313	8.11146	8.54817	7.66142	8.20659	7.99633	7.94955	7.80472
ASCRP3000732	8.59063	8.43878	8.35311	8.57882	8.30897	8.35297	8.40066	8.35421
ASCRP3000733	6.74189	6.49625	6.4783	6.75651	6.67638	6.68774	6.58471	6.68122
ASCRP3000734	8.00111	6.93091	6.90458	7.17846	6.75484	6.80104	6.68385	6.82297
ASCRP3000735	6.71745	6.50564	6.42712	6.21711	6.3935	6.38705	6.44881	6.29999
ASCRP3000736	7.68659	7.70681	7.72292	7.36537	7.64484	7.63784	7.91495	7.48778
ASCRP3000737	6.76105	6.40934	6.39931	6.63603	6.49625	6.61198	6.37902	6.49924
ASCRP3000738	6.41886	6.42247	6.30684	6.332	6.46166	6.43443	6.51792	6.35294
ASCRP3000739	10.3187	9.92831	9.90128	9.01183	9.6556	9.66998	10.0638	9.31395
ASCRP3000740	6.88648	6.40934	6.45499	6.48032	6.38705	6.33806	6.37359	6.4788
ASCRP3000741	11.9922	11.5256	11.4769	10.758	11.1281	11.1703	11.5033	10.9625
ASCRP3000742	7.18401	6.64005	6.45499	6.57582	6.54785	6.53782	6.54357	6.5455
ASCRP3000743	7.44991	7.45966	7.19262	6.94262	7.18154	7.23263	7.41605	7.18154
ASCRP3000744	7.09881	7.07571	7.16942	7.2843	6.88118	6.86166	6.88118	6.92943
ASCRP3000745	6.36549	6.57582	6.70637	6.54454	6.76929	6.76105	6.95535	6.56074
ASCRP3000746	6.49725	7.31766	7.31286	7.7479	7.65113	7.67538	7.61698	7.77453
ASCRP3000747	6.55074	6.62745	6.61606	6.332	6.47018	6.57582	6.7259	6.42667
ASCRP3000748	6.40828	6.30228	6.17346	6.35184	6.12274	6.2086	6.332	6.16944
ASCRP3000749	8.99601	8.08932	8.45559	7.26864	8.3884	8.08332	8.11341	7.71885
ASCRP3000750	6.19162	6.23139	6.28058	6.21711	6.26844	6.32253	6.15938	6.28752
ASCRP3000751	6.83127	6.38812	6.51595	6.48032	6.28521	6.38705	6.34805	6.35294
ASCRP3000752	6.40828	6.47729	6.62967	6.36877	6.80704	6.58846	6.66453	6.55074
ASCRP3000753	6.36549	7.15469	7.23263	8.01691	7.50226	7.58107	7.30122	7.94386
ASCRP3000754	8.04852	7.166	6.98082	6.88991	6.70675	6.87624	7.05661	6.82297
ASCRP3000755	6.44527	6.55074	6.63914	6.48032	6.332	6.42036	6.61882	6.30684
ASCRP3000756	6.55074	6.17497	6.28058	6.14437	6.31463	6.32253	6.31414	6.25147
ASCRP3000757	6.80543	6.84654	6.78159	6.69423	6.83759	6.88458	7.12508	6.88118
ASCRP3000758	7.32413	8.23801	8.27735	8.39004	8.11243	8.18619	8.23861	8.34051
ASCRP3000759	7.96302	7.20151	7.33977	6.65125	7.40812	7.28775	7.18032	7.18463
ASCRP3000760	9.75681	9.31487	9.61165	9.75619	9.32832	9.40326	8.97286	9.54543
ASCRP3000761	6.38812	6.99213	6.94628	7.17846	7.04474	7.05325	7.14806	7.18463
ASCRP3000762	6.34473	6.80624	6.80427	6.84109	7.01589	6.90571	7.18186	6.98716
ASCRP3000763	9.3473	9.51936	9.55088	9.62638	9.58927	9.55706	9.58184	9.64997
ASCRP3000764	6.25147	5.98407	6.12015	6.31414	6.14999	6.11496	6.02041	6.16944
ASCRP3000765	6.77748	6.60047	6.41358	6.65125	6.50904	6.47729	6.56877	6.53053
ASCRP3000766	6.2656	6.62745	6.50514	7.21096	6.90571	6.97867	6.78568	7.06937
ASCRP3000767	7.08896	6.90044	7.01798	6.85241	7.05325	6.96974	7.12925	6.95535
ASCRP3000768	7.40653	8.26404	8.11032	8.95961	8.67911	8.67082	8.59063	8.83637
ASCRP3000769	6.92134	6.91687	6.88991	7.11671	6.85241	6.85241	6.82218	6.97262
ASCRP3000770	9.18902	9.44266	9.38345	9.97168	9.75218	9.77105	9.49952	9.83669
ASCRP3000771	6.10974	6.29377	6.22366	6.17194	6.31463	6.26326	6.34805	6.25855
ASCRP3000772	9.27481	9.78285	9.49432	8.60121	9.03308	8.89308	9.59567	8.85899
ASCRP3000773	5.98692	5.98407	6.12015	5.8212	6.10713	5.98834	6.05699	5.96916
ASCRP3000774	8.38771	8.06654	8.3321	8.12221	7.3442	7.44707	7.12925	7.5475
ASCRP3000775	6.70675	6.69858	6.59354	6.35184	6.60047	6.7259	6.74862	6.53053
ASCRP3000776	5.89005	6.01065	6.04963	5.98905	6.00925	6.01065	5.95917	5.96916
ASCRP3000777	7.46706	7.11185	7.03452	6.94262	6.99	6.97867	7.06368	6.98716
ASCRP3000778	8.16833	8.04047	8.27735	8.63428	7.92651	7.93244	7.55087	8.07127
ASCRP3000779	6.69298	6.88118	6.88118	7.10567	6.91501	6.91687	6.81703	7.07704
ASCRP3000780	6.18296	6.513	6.4783	6.48032	6.52032	6.61198	6.59354	6.38327
ASCRP3000781	6.65523	7.55902	7.39428	6.90081	7.64484	7.54847	7.85318	7.3314
ASCRP3000782	6.63603	7.40627	7.08929	6.80427	7.323	7.28343	7.78091	7.1638
ASCRP3000783	6.76105	7.24572	7.03452	7.16004	7.01278	7.00827	7.22814	7.26513
ASCRP3000784	7.00983	7.18525	7.40121	7.75356	7.26162	7.08631	6.99284	7.32441
ASCRP3000785	6.92943	6.9719	7.03452	6.94262	6.8273	6.83601	6.94628	6.82889
ASCRP3000786	6.40828	6.25738	6.25147	6.36877	6.20738	6.2086	6.33582	6.26844
ASCRP3000787	6.84188	7.47619	7.33977	6.86476	7.38893	7.36891	7.75544	7.25339
ASCRP3000788	6.20249	6.12716	6.18853	6.17194	6.20738	6.14054	6.27428	6.08626
ASCRP3000789	7.34475	7.17193	7.58553	7.18679	7.66231	7.47036	6.94847	7.47087
ASCRP3000790	7.14522	7.18186	7.09749	6.96654	6.9801	7.02731	7.06368	6.97262
ASCRP3000791	9.60196	10.3789	10.1218	10.7495	10.9419	11.0567	10.9753	11.0256
ASCRP3000792	7.32413	7.01278	7.00022	6.66453	7.25252	7.04337	6.97366	6.73646
ASCRP3000793	8.68881	7.75753	7.84887	8.24821	7.40068	7.39187	7.22694	7.50152
ASCRP3000794	6.12845	5.93531	6.04963	6.12274	5.96916	6.03813	6.02711	6.11885
ASCRP3000795	7.39695	6.39931	6.30684	6.332	6.36549	6.44067	6.49924	6.3935
ASCRP3000796	6.61652	6.60047	6.52955	6.54454	6.60047	6.60047	6.56877	6.58283
ASCRP3000797	10.2502	10.025	9.92748	10.9895	10.6057	10.6135	10.1551	10.9409
ASCRP3000798	6.18296	6.16316	6.01345	6.07828	6.12274	6.14999	6.22366	6.11885
ASCRP3000799	7.14522	6.23139	6.18853	6.23858	6.10713	6.18668	6.12522	6.28752
ASCRP3000800	7.61549	7.11606	7.17783	7.52347	6.92134	6.99881	6.67726	7.04203
ASCRP3000801	12.6095	12.6262	12.7739	13.2967	12.8497	12.9045	12.2358	12.9169
ASCRP3000802	6.95608	7.01937	7.33977	7.12796	6.7978	6.76105	6.7978	6.86931
ASCRP3000803	6.0395	6.21103	6.2955	6.39242	6.36877	6.37902	6.29656	6.33582
ASCRP3000804	7.08896	7.9254	7.7479	7.96302	7.99083	8.04682	8.27186	8.1148
ASCRP3000805	8.78244	8.73532	8.72423	8.90297	8.66234	8.68684	8.59566	8.78067
ASCRP3000806	11.5205	11.086	11.0028	10.5254	10.8399	10.8628	11.0818	10.7633
ASCRP3000807	7.23502	7.01937	6.91389	6.94262	6.85778	6.87624	6.83048	6.86592
ASCRP3000808	8.11146	8.32729	8.27735	8.68356	8.48686	8.56036	8.30897	8.50049
ASCRP3000809	10.0295	9.24073	9.35051	9.60196	9.40563	9.41894	9.00413	9.48332
ASCRP3000810	7.11055	7.61088	7.60927	7.79581	7.67207	7.77433	7.59954	7.94184
ASCRP3000811	8.3076	7.07571	7.06937	7.16662	6.76929	6.7865	6.72296	6.82297
ASCRP3000812	7.02593	7.55902	7.49554	7.48351	7.53687	7.55997	7.60927	7.59954
ASCRP3000813	7.52273	7.23502	7.16285	7.82617	7.29994	7.41552	7.16882	7.63149
ASCRP3000814	6.52522	6.49625	6.61606	6.25738	6.5426	6.41358	6.61882	6.50756
ASCRP3000815	6.44527	6.53248	6.65035	6.86476	6.43443	6.44067	6.26844	6.41886
ASCRP3000816	6.50564	6.98471	6.80427	6.69423	6.9346	6.88763	7.05661	6.84615
ASCRP3000817	8.26258	8.5713	8.49178	7.95155	8.54051	8.51178	8.9587	8.4012
ASCRP3000818	6.60047	6.30228	6.39931	6.65125	6.38705	6.46261	6.35405	6.49924
ASCRP3000819	11.5256	11.185	11.1361	11.4373	11.1767	11.2087	10.9545	11.254
ASCRP3000820	7.60418	7.04032	6.84458	6.42712	7.17409	7.29722	7.01589	6.72296
ASCRP3000821	7.2182	7.07571	6.88118	6.46217	7.166	7.35001	7.20059	6.91538
ASCRP3000822	7.52273	7.00581	6.6588	6.332	7.1209	7.35441	7.03727	6.75484
ASCRP3000823	11.2031	11.1002	11.1135	11.2165	10.5793	10.6475	10.0204	10.765
ASCRP3000824	6.46114	6.35405	6.23619	6.25738	6.25324	6.28521	6.53053	6.36659
ASCRP3000825	7.16411	6.76105	6.78159	6.59074	6.78077	6.7123	6.76354	6.70675
ASCRP3000826	6.65523	6.87585	6.81343	6.81703	6.84188	6.82615	6.94008	6.85933
ASCRP3000827	6.73269	7.482	7.31286	6.86476	7.32019	7.25929	7.68396	7.17318
ASCRP3000828	9.78015	10.1907	10.1189	10.745	10.4203	10.473	10.1749	10.5928
ASCRP3000829	6.08891	6.23139	6.15686	6.21711	6.21468	6.23139	6.17746	6.29999
ASCRP3000830	10.3545	10.1038	10.1043	9.99101	10.0784	9.9941	9.93198	9.87572
ASCRP3000831	6.332	6.83285	6.90458	6.69423	6.60047	6.65125	6.65394	6.49924
ASCRP3000832	13.6843	12.7171	12.6143	13.5401	13.1499	13.3155	12.4623	13.4765
ASCRP3000833	9.6465	8.08932	8.45964	7.71478	9.36191	7.57801	7.37678	9.99101
ASCRP3000834	8.43839	8.42471	8.62737	8.89604	8.18026	8.32519	7.89572	8.34975
ASCRP3000835	8.00111	6.97724	6.82297	6.72467	6.80104	6.70675	6.81703	6.70675
ASCRP3000836	6.46114	6.01065	6.04963	5.98905	6.00925	6.06913	6.09871	6.02041
ASCRP3000837	6.60788	6.30228	6.25147	6.332	6.34805	6.31414	6.51003	6.38327
ASCRP3000838	6.2656	6.38812	6.41358	6.72467	6.5517	6.44881	6.51003	6.64005
ASCRP3000839	6.82218	6.74442	6.79293	6.54454	6.61514	6.51595	6.72296	6.59448
ASCRP3000840	6.34473	6.9719	7.01798	7.78357	7.40812	7.47569	7.04679	7.51463
ASCRP3000841	6.50564	7.06301	7.12861	7.03589	7.05019	7.10012	7.23815	7.11671
ASCRP3000842	7.4729	7.92	7.81959	7.67207	7.9365	7.95046	8.16457	7.79703
ASCRP3000843	9.29916	10.0153	9.71953	9.43986	9.75218	9.74026	10.1141	9.7513
ASCRP3000844	7.20974	7.22814	7.53395	7.71478	7.18525	7.18925	6.75938	7.18925
ASCRP3000845	10.1723	10.3754	10.4066	9.63927	9.8986	9.85647	10.2931	9.67507
ASCRP3000846	7.0737	7.15469	7.12861	6.94262	7.02593	7.39187	7.38731	7.05155
ASCRP3000847	6.42667	6.50564	6.63914	6.44733	6.63603	6.53782	6.58846	6.49924
ASCRP3000848	10.3825	10.5984	10.5545	9.50514	10.3712	10.301	10.9461	9.97043
ASCRP3000849	7.00983	6.35405	6.44171	6.46217	6.23619	6.33806	6.58471	6.36659
ASCRP3000850	6.91355	6.88686	7.16942	6.99142	6.77543	6.78159	6.58471	6.72887
ASCRP3000851	6.28521	6.34028	6.32478	6.29607	6.51349	6.56265	6.60047	6.47222
ASCRP3000852	9.62123	9.13162	9.41894	9.5664	8.77781	8.80046	8.24954	9.00987
ASCRP3000853	8.58102	8.66279	8.59589	7.96302	8.57345	8.55034	8.95573	8.37187
ASCRP3000854	5.97335	6.34028	6.39931	6.12274	6.43443	6.3935	6.76354	6.25855
ASCRP3000855	6.17069	6.16316	6.18853	5.98905	6.08759	6.12145	6.27428	6.12974
ASCRP3000856	11.8586	12.2098	12.1597	12.2689	12.0994	12.0488	12.2947	12.0883
ASCRP3000857	8.35476	8.30223	8.30339	8.7423	8.50214	8.53354	8.47185	8.70776
ASCRP3000858	5.93825	6.08759	6.04963	6.21711	6.18915	6.08891	6.31915	5.95264
ASCRP3000859	7.67825	7.66253	7.59698	7.31456	7.56045	7.52371	7.81539	7.36427
ASCRP3000860	8.20537	8.15235	8.00023	8.86048	8.6692	8.64808	8.29861	8.91311
ASCRP3000861	6.4712	6.23139	6.23619	6.21711	6.29999	6.21589	6.42142	6.22004
ASCRP3000862	7.49903	7.42288	7.33977	8.6392	8.11554	8.28921	7.65046	8.67955
ASCRP3000863	7.53019	8.47551	8.28108	8.07042	8.41983	8.35297	8.92789	8.28093
ASCRP3000864	6.28521	6.13926	6.28058	6.21711	6.14054	6.23139	6.28406	6.25855
ASCRP3000865	6.55978	6.12716	6.12015	6.12274	6.06913	6.05699	6.16568	6.09288
ASCRP3000866	8.26258	8.71538	8.81226	9.33942	8.84997	8.77122	8.54087	9.02739
ASCRP3000867	10.7763	11.1294	11.245	10.5492	10.5711	10.5302	10.9711	10.3404
ASCRP3000868	6.71745	6.89405	6.88118	6.513	7.00163	6.91687	7.23502	6.88118
ASCRP3000869	7.97619	7.62944	7.89969	7.76273	7.18154	7.19324	7.04679	7.18925
ASCRP3000870	12.8553	12.927	12.8659	12.144	12.6095	12.618	13.1248	12.4156
ASCRP3000871	6.51497	6.513	6.4783	6.50024	6.48902	6.56265	6.49924	6.50756
ASCRP3000872	7.0657	6.79094	6.84458	6.78849	6.68122	6.82022	6.74862	6.65523
ASCRP3000873	8.20914	8.15235	8.01865	8.33545	8.20659	8.18465	8.0211	8.28921
ASCRP3000874	7.45864	6.36549	6.23619	6.332	6.20738	6.2932	6.21347	6.33582
ASCRP3000875	7.31116	6.45602	6.28058	6.39242	6.40616	6.32253	6.34805	6.35294
ASCRP3000876	7.85679	7.57659	7.45761	7.11671	7.40812	7.40494	7.60927	7.33308
ASCRP3000877	6.78568	6.94008	7.1433	7.38246	6.98471	6.93935	6.77172	7.03727
ASCRP3000878	10.8095	10.5643	10.4557	10.5984	10.76	10.7106	10.8399	10.803
ASCRP3000879	6.22899	6.24623	6.36877	6.14437	6.34805	6.32253	6.23738	6.15812
ASCRP3000880	7.82458	8.12579	8.18783	8.27406	8.05415	7.95756	8.10045	8.0322
ASCRP3000881	7.79886	6.84654	6.41358	6.91538	6.5354	6.57582	6.42667	6.62856
ASCRP3000882	6.33806	7.04032	6.98082	6.72467	7.02284	7.06937	7.23055	6.99425
ASCRP3000883	6.37095	6.01065	6.04963	6.01065	6.02987	6.05699	6.02711	6.05699
ASCRP3000884	6.51497	6.60047	6.54881	6.513	6.5517	6.55074	6.62967	6.5455
ASCRP3000885	9.9941	9.70338	10.4805	9.31395	9.33669	9.32024	9.71703	9.19748
ASCRP3000886	9.69154	9.21654	9.22989	10.1826	9.61699	9.81403	8.96282	9.96049
ASCRP3000887	6.51497	6.30228	5.98122	6.36877	6.34805	6.26961	6.21347	6.33582
ASCRP3000888	12.7119	12.8729	12.6907	12.2291	12.6907	12.636	13.2244	12.4945
ASCRP3000889	9.1349	9.22966	9.05836	8.41501	9.0542	9.0568	9.48636	8.87001
ASCRP3000890	8.50527	8.05687	8.08266	9.0926	8.64606	8.743	8.07763	8.7981
ASCRP3000891	10.527	10.1755	10.0098	9.24401	9.81403	9.7565	10.3202	9.58326
ASCRP3000892	6.99213	6.75401	6.97334	6.88991	7.10859	6.97366	7.09323	7.01798
ASCRP3000893	8.9502	7.85435	8.33729	7.95702	8.00006	7.82617	8.03306	7.73355
ASCRP3000894	7.25223	7.04815	7.02593	7.41393	7.14742	7.18186	7.17193	7.24928
ASCRP3000895	6.49725	6.86166	7.05291	6.52857	7.24275	7.07738	7.42077	6.95535
ASCRP3000896	6.77748	6.81463	6.80427	7.14962	6.95931	7.01658	6.82615	7.0737
ASCRP3000897	6.22899	6.06374	6.17346	6.17194	6.11496	6.12145	6.10582	6.09288
ASCRP3000898	6.59074	6.68122	6.68122	6.95535	6.52857	6.53782	6.31414	6.62856
ASCRP3000899	10.0675	9.78102	9.97043	9.17155	9.29916	9.28026	9.42367	9.14843
ASCRP3000900	10.4243	10.4007	10.6308	10.319	10.3446	10.2752	10.6372	10.2412
ASCRP3000901	7.55806	7.28401	7.13504	7.66142	7.43281	7.482	7.35221	7.58295
ASCRP3000902	6.52522	6.72845	6.89741	6.66453	6.76105	6.72002	6.90609	6.72887
ASCRP3000903	8.90692	7.69271	7.9411	8.07042	7.38246	7.3342	7.38246	7.50697
ASCRP3000904	6.91355	8.00886	7.79154	7.33894	7.80452	7.81539	8.22705	7.76937
ASCRP3000905	6.4868	6.58658	6.4783	6.46217	6.43443	6.47729	7.3261	6.44881
ASCRP3000906	6.33806	5.9418	6.01345	6.12274	6.06913	6.00083	6.02041	6.02041
ASCRP3000907	9.07695	9.2969	9.27265	8.68982	9.38742	8.80382	9.63844	9.06761
ASCRP3000908	9.99039	10.2381	10.026	9.96111	10.1399	10.149	10.234	10.134
ASCRP3000909	7.95119	7.8818	7.91008	7.57352	8.24176	8.02388	8.15981	7.90253
ASCRP3000910	8.59063	8.88779	8.57965	8.11146	8.56218	8.4914	8.71331	8.3884
ASCRP3000911	7.73652	7.6203	7.42235	7.01348	7.66786	7.482	8.35504	7.48326
ASCRP3000912	7.46706	8.18026	7.9411	7.56617	8.01183	7.90499	8.65994	7.91663
ASCRP3000913	8.3031	7.93188	7.77082	8.13139	7.90433	7.97151	7.88983	7.97133
ASCRP3000914	8.15616	9.0914	8.99524	8.76916	8.95239	8.83489	9.26355	8.85377
ASCRP3000915	11.2527	11.7586	11.6298	11.1374	11.3814	11.3343	11.808	11.3713
ASCRP3000916	6.56877	7.19662	7.12861	6.85241	7.20608	7.14742	7.52958	7.15533
ASCRP3000917	6.86088	6.38812	6.22366	6.21711	6.26844	6.35184	6.36877	6.2086
ASCRP3000918	6.60788	5.93531	5.98122	5.94473	5.98692	5.98122	6.0395	5.99006
ASCRP3000919	9.14688	9.92063	9.48828	11.017	10.8567	11.0008	10.3742	11.1792
ASCRP3000920	6.87624	6.86166	6.84458	6.54454	6.92134	6.95535	6.88991	6.69423
ASCRP3000921	6.86819	6.91205	6.9539	7.52347	7.22754	7.22934	7.18032	7.31569
ASCRP3000922	9.74434	9.41374	9.20643	9.01183	9.44076	9.48612	9.63064	9.17338
ASCRP3000923	6.55978	6.25738	6.52955	6.31414	6.29999	6.23139	6.17746	6.22004
ASCRP3000924	7.89628	8.33012	8.23643	8.12221	7.83806	7.82159	8.15156	7.85962
ASCRP3000925	6.63603	6.60047	6.50514	7.08697	6.87662	6.89817	6.76105	7.08631
ASCRP3000926	8.63589	9.3551	9.19748	10.5801	10.1892	10.2629	9.55706	10.6339
ASCRP3000927	6.70675	6.69123	6.57162	6.44733	6.47018	6.51595	6.60921	6.49924
ASCRP3000928	6.61652	6.21103	6.17346	6.25738	6.18915	6.24969	6.11105	6.25855
ASCRP3000929	7.6299	7.72739	7.83054	8.17745	7.53079	7.57305	7.4767	7.73355
ASCRP3000930	6.46114	7.51315	7.31286	7.38246	7.77659	7.74958	8.16833	7.59489
ASCRP3000931	6.0502	6.03813	6.18853	6.21711	6.02987	6.06913	6.06913	6.07103
ASCRP3000932	6.09871	6.38812	6.25147	6.25738	6.22125	6.40828	6.46793	6.27942
ASCRP3000933	6.18296	6.43443	6.28058	6.29607	6.35405	6.2562	6.34084	6.29999
ASCRP3000934	7.00983	6.69858	6.68122	6.69423	6.62157	6.60047	6.44881	6.62856
ASCRP3000935	6.35405	6.95463	6.93935	6.66453	7.05963	7.10012	7.30122	6.94956
ASCRP3000936	6.55074	6.99213	7.03452	7.47036	6.98471	7.11541	6.98629	7.24334
ASCRP3000937	7.35441	7.24572	7.28775	7.68199	7.04474	6.98716	6.73646	7.01418
ASCRP3000938	6.83127	6.96329	6.98082	6.48032	6.87662	6.82022	7.08631	6.77502
ASCRP3000939	8.01639	7.7954	7.96392	7.32945	8.02544	7.92744	7.89229	7.64484
ASCRP3000940	6.38812	6.43443	6.30684	6.21711	6.43443	6.33806	6.46793	6.42667
ASCRP3000941	9.6714	10.322	10.1404	10.6092	10.5611	10.5773	10.5049	10.6958
ASCRP3000942	6.15126	6.65035	6.63914	6.21711	6.7259	6.62967	7.07504	6.57582
ASCRP3000943	6.85085	7.26659	7.43437	7.71478	7.51093	7.48803	7.36182	7.67207
ASCRP3000944	8.15616	8.60074	8.41366	7.93797	8.14194	8.09116	8.40269	8.03893
ASCRP3000945	6.27826	6.36549	6.45499	6.60742	6.34805	6.27826	6.2086	6.35294
ASCRP3000946	7.05661	7.30236	7.15533	6.60742	7.20608	7.10012	7.31569	7.01418
ASCRP3000947	6.28521	6.15126	6.08626	6.03125	6.08759	6.12145	6.31915	6.15812
ASCRP3000948	7.3314	6.80624	6.6588	6.78849	6.66053	6.72002	6.78568	6.7978
ASCRP3000949	6.38812	6.63422	6.71659	6.27826	6.71831	6.73646	6.80503	6.5455
ASCRP3000950	7.00983	7.33615	7.43437	8.38555	7.62853	7.75189	7.23815	7.97852
ASCRP3000951	7.96302	8.80882	8.60636	9.04186	9.12969	9.13033	9.29323	9.3353
ASCRP3000952	6.69298	6.21103	6.10396	6.29607	6.34805	6.24969	6.21347	6.15812
ASCRP3000953	7.3314	7.85435	8.11832	7.98263	7.69554	7.81238	8.18948	7.56474
ASCRP3000954	7.15533	6.36549	6.22366	6.40934	6.20738	6.332	6.08891	6.27942
ASCRP3000955	6.86819	6.53248	6.42712	6.54454	6.33806	6.41358	6.27428	6.40828
ASCRP3000956	7.46706	7.39695	7.54558	7.56617	7.33977	7.47036	7.35454	7.33308
ASCRP3000957	8.8177	9.41374	9.22357	8.94086	9.30277	9.28472	9.75145	9.01343
ASCRP3000958	7.00163	7.32357	7.32019	7.38246	7.14011	7.17409	7.08498	7.12155
ASCRP3000959	6.97366	7.36373	7.36482	6.97939	7.50697	7.482	7.78848	7.29722
ASCRP3000960	6.86819	6.37685	6.36877	6.29607	6.332	6.35184	6.27826	6.31915
ASCRP3000961	11.322	10.5527	11.0454	9.89681	8.63532	8.87731	8.46383	8.74796
ASCRP3000962	6.37902	6.83285	6.91389	6.57582	6.85778	6.84109	7.02284	6.8403
ASCRP3000963	6.65523	7.17721	7.09749	7.34807	7.23143	7.24691	7.25252	7.24334
ASCRP3000964	6.65523	6.66453	6.61606	6.59074	6.69211	6.6821	7.00897	6.61882
ASCRP3000965	7.54364	7.04815	7.08235	6.96654	6.98471	6.99881	7.16004	7.04203
ASCRP3000966	7.02593	6.65035	6.54881	6.52857	6.47729	6.43443	6.49525	6.49924
ASCRP3000967	7.3314	7.35963	7.38516	7.03589	7.48527	7.54196	7.55279	7.27184
ASCRP3000968	7.62122	7.22814	7.05963	6.69423	7.36017	7.43437	7.26031	7.02388
ASCRP3000969	6.51497	6.60047	6.68122	6.52857	6.42036	6.49625	6.4783	6.38327
ASCRP3000970	9.44838	9.43755	9.51258	10.003	9.53791	9.62247	9.41288	9.56485
ASCRP3000971	6.33806	6.40934	6.54881	6.19409	6.43443	6.38705	6.43443	6.35294
ASCRP3000972	6.24147	6.36549	6.42712	6.40934	6.42036	6.38705	6.40934	6.53053
ASCRP3000973	8.92293	9.01527	9.06167	10.1081	9.47412	9.63289	8.9255	9.70863
ASCRP3000974	6.44527	6.15126	6.25147	6.12274	6.10713	6.08891	6.16568	6.04429
ASCRP3000975	7.02593	6.36549	6.30684	6.17194	6.31463	6.33806	6.37902	6.22004
ASCRP3000976	6.61652	6.42247	6.28058	6.07828	6.34805	6.32253	6.74862	6.36659
ASCRP3000977	7.08068	7.52616	7.38516	7.45761	7.29651	7.24334	7.64866	7.20852
ASCRP3000978	7.89021	7.31286	7.19877	7.01348	6.94847	7.24334	7.17193	7.24334
ASCRP3000979	7.91289	7.34807	6.97334	6.81703	7.14742	7.06937	7.73313	7.09683
ASCRP3000980	6.77748	6.37685	6.36877	6.40934	6.31463	6.27826	6.38705	6.31915
ASCRP3000981	7.72292	8.83919	8.9025	9.16025	8.89134	8.94989	9.27247	8.90099
ASCRP3000982	6.61652	6.8407	6.76105	6.69423	6.74862	6.67113	6.88118	6.83443
ASCRP3000983	6.97366	6.71659	6.7461	6.82889	6.78849	6.80104	6.86476	6.82889
ASCRP3000984	7.51574	6.71659	6.59354	6.60742	6.51349	6.58846	6.59354	6.57582
ASCRP3000985	7.82458	7.5422	7.08235	6.84109	6.77543	7.01658	7.22694	7.04203
ASCRP3000986	6.60047	7.16004	7.09749	7.38246	7.05325	7.11541	7.08962	7.18154
ASCRP3000987	6.55074	6.87585	7.08235	7.79093	7.25929	7.23263	6.87085	7.37408
ASCRP3000988	8.38051	8.73852	8.73095	9.69361	9.13399	9.11321	8.88025	9.5485
ASCRP3000989	7.77309	8.11146	8.29861	9.24163	8.51797	8.48182	7.91888	8.79053
ASCRP3000990	8.59566	8.49215	8.30339	7.94184	8.23126	8.23261	8.31796	7.99315
ASCRP3000991	6.58283	6.21103	6.06913	6.07828	6.12274	6.09871	6.0395	6.07103
ASCRP3000992	11.9568	11.5396	11.8346	10.8169	11.0001	11.189	11.3799	10.5534
ASCRP3000993	6.0395	6.49625	6.28058	6.21711	6.54785	6.51201	6.76354	6.4788
ASCRP3000994	7.22814	8.09447	7.97709	8.27726	8.29036	8.27406	8.42938	8.24581
ASCRP3000995	6.02376	6.01065	5.98122	5.86426	6.00925	5.93605	6.11105	6.04429
ASCRP3000996	6.55074	6.37685	6.44171	6.31414	6.37902	6.37902	6.49525	6.4788
ASCRP3000997	7.41552	6.53248	7.42235	6.66453	7.2889	6.93935	6.81703	6.85933
ASCRP3000998	7.14522	6.55074	6.54881	6.55841	6.98471	6.87008	6.74862	6.6672
ASCRP3000999	6.60047	6.58658	6.63914	6.44733	6.67638	6.60047	6.65394	6.63603
ASCRP3001000	6.32253	6.32253	6.08626	6.27826	6.25324	6.21589	6.4783	6.17923
ASCRP3001001	6.54067	6.65035	6.7461	7.01348	6.96654	6.97366	6.70675	7.11381
ASCRP3001002	6.74945	6.36549	6.30684	6.14437	6.20738	6.23139	6.43443	6.26844
ASCRP3001003	7.00163	7.55902	7.41552	7.003	7.47417	7.3035	7.61457	7.24334
ASCRP3001004	6.12015	6.64005	6.59354	6.40934	6.5517	6.51595	6.7123	6.59448
ASCRP3001005	6.84188	6.36549	6.32478	6.48032	6.18296	6.17194	6.22366	6.38327
ASCRP3001006	6.42667	6.23139	6.18853	6.01065	6.29999	6.2086	6.39242	6.11885
ASCRP3001007	8.05381	8.13229	7.92465	6.94262	8.14916	7.98834	8.33829	7.69858
ASCRP3001008	6.24147	6.49625	6.42712	6.94262	6.67638	6.63603	6.71831	6.85933
ASCRP3001009	6.30342	6.43443	6.33806	6.35184	6.37902	6.42712	6.72296	6.41886
ASCRP3001010	7.46706	6.35405	6.25147	6.36877	6.14054	6.24969	6.08891	6.25855
ASCRP3001011	6.68122	6.32253	6.36877	6.69423	6.27826	6.37902	6.22899	6.40251
ASCRP3001012	7.87989	7.73948	7.70994	7.29351	7.72974	7.59652	7.65046	7.47087
ASCRP3001013	6.12845	5.95409	5.88638	5.86426	5.96916	5.93605	5.91778	5.88333
ASCRP3001014	7.18401	7.06937	7.12861	6.60742	7.36891	7.16662	7.11381	6.97617
ASCRP3001015	6.19162	6.43443	6.36877	6.07828	6.43443	6.31414	6.50024	6.26844
ASCRP3001016	5.94473	6.07237	6.18853	6.07828	6.25324	6.3057	6.23738	6.15812
ASCRP3001017	7.89628	7.94478	7.77082	7.39749	7.82796	7.88964	7.90045	7.65113
ASCRP3001018	10.136	10.3564	10.2157	9.50964	10.2541	10.247	10.7382	9.95427
ASCRP3001019	8.47371	8.5713	8.63111	8.94825	8.53772	8.5793	8.44415	8.66831
ASCRP3001020	7.26689	7.8695	7.84887	7.55087	7.67505	7.52616	7.93096	7.63149
ASCRP3001021	6.79699	6.68122	6.70637	7.52347	7.15216	7.18186	6.80503	7.51463
ASCRP3001022	7.14522	7.12508	7.1433	7.19447	6.94008	7.00335	7.09683	7.02731
ASCRP3001023	6.22004	6.13926	6.12015	6.21711	6.10713	6.08891	6.08626	6.05699
ASCRP3001024	6.2656	6.03813	6.18853	6.21711	6.12274	6.04827	6.18668	6.02041
ASCRP3001025	8.18151	8.64501	8.57965	9.49612	8.98003	8.9966	8.4967	9.33767
ASCRP3001026	6.30342	6.91205	6.88118	7.17846	7.03176	7.11541	7.04679	7.22304
ASCRP3001027	6.43443	9.17809	7.2176	6.63603	7.03589	7.51734	8.1711	7.58881
ASCRP3001028	5.99742	6.03813	6.08626	6.03125	6.04963	6.10844	6.14054	6.07103
ASCRP3001029	7.75147	6.61198	6.35405	6.513	6.37902	6.46261	6.40509	6.41886
ASCRP3001030	6.65523	6.18668	6.12015	6.21711	6.08759	6.14054	6.31915	6.17923
ASCRP3001031	6.30342	6.17497	6.04963	6.07828	6.02987	6.04827	6.03263	6.02041
ASCRP3001032	6.00785	6.18668	6.25147	6.29607	6.23619	6.14999	6.15686	6.19706
ASCRP3001033	7.19262	6.91205	6.86243	6.44733	6.73815	6.72002	6.63648	6.60047
ASCRP3001034	6.32253	6.12716	6.12015	5.94473	6.08759	6.12145	6.2932	6.09288
ASCRP3001035	6.44527	6.44733	6.38489	6.95535	6.61514	6.73646	6.40934	6.82889
ASCRP3001036	7.57305	8.24611	8.19645	9.00404	8.76454	8.76434	8.46674	9.08253
ASCRP3001037	6.2656	6.90044	6.7461	6.87739	6.98471	6.99496	7.05291	7.15533
ASCRP3001038	12.591	13.0311	12.8339	14.0295	13.9783	14.1105	13.4864	14.2646
ASCRP3001039	6.2656	6.90044	6.92134	7.08697	7.20608	7.16159	7.40812	7.24334
ASCRP3001040	7.18401	6.30228	6.30684	6.25738	6.2486	6.31414	6.37902	6.27942
ASCRP3001041	11.943	11.8779	11.8402	11.865	11.8303	11.8882	11.7549	11.7774
ASCRP3001042	7.39695	8.82698	8.46429	7.84003	8.56985	8.52825	9.21411	8.43157
ASCRP3001043	6.54067	6.39931	6.38489	6.91538	6.76105	6.76105	6.74273	6.98471
ASCRP3001044	7.56474	7.47619	7.42235	7.26031	7.35633	7.3035	7.37678	7.25339
ASCRP3001045	6.74189	6.30228	6.39931	6.25738	6.17372	6.09871	6.53928	6.25855
ASCRP3001046	10.4879	10.1438	10.0991	9.36593	9.54566	9.50121	9.67069	9.28026
ASCRP3001047	7.15533	7.25575	7.12861	6.81703	7.09552	7.10012	7.40653	6.96076
ASCRP3001048	6.4868	6.75401	6.73354	6.75651	6.89704	6.88118	7.01278	6.74273
ASCRP3001049	8.31666	7.26133	7.03452	7.48351	7.20608	7.17846	7.17783	7.21624
ASCRP3001050	7.16411	7.17721	7.23829	7.06937	7.26571	7.10012	7.09683	6.94008
ASCRP3001051	6.28521	6.23139	6.26326	6.19409	6.44881	6.24969	6.34084	6.19706
ASCRP3001052	6.06913	6.13926	6.13926	6.21711	6.21468	6.18668	6.21347	6.17923
ASCRP3001053	5.88485	5.98407	5.98122	6.07828	5.94033	5.98122	5.98692	6.08626
ASCRP3001054	6.76105	6.34028	6.33806	6.39242	6.40616	6.2932	6.26326	6.28752
ASCRP3001055	6.61652	6.23139	6.33806	6.21711	6.31463	6.24969	6.17069	6.17923
ASCRP3001056	15.5038	15.3445	15.4324	14.8521	15.0638	15.1094	15.3617	14.8114
ASCRP3001057	11.1246	10.9689	10.9304	12.2452	11.9637	11.9599	11.2887	12.302
ASCRP3001058	7.11055	6.95463	6.63914	6.40934	6.74862	6.77584	6.51792	6.77502
ASCRP3001059	6.60788	6.31301	6.42712	6.60742	6.68604	6.28521	6.50024	6.5455
ASCRP3001060	12.3198	12.4839	12.4839	12.803	12.5176	12.4362	12.1997	12.5463
ASCRP3001061	6.55074	6.08759	6.15686	6.21711	6.14999	6.20197	6.1367	6.17923
ASCRP3001062	12.8314	13.0955	13.1005	12.1487	12.6781	12.6939	13.0836	12.3198
ASCRP3001063	8.10571	8.876	8.67911	9.88374	9.55754	9.65153	9.28157	9.90684
ASCRP3001064	6.19162	6.47729	6.59354	6.332	6.3935	6.48924	6.43652	6.36659
ASCRP3001065	12.1968	12.431	12.1718	12.243	12.6033	12.5954	12.9701	12.5954
ASCRP3001066	6.43443	6.55074	6.4783	6.513	6.39931	6.55074	6.60921	6.52424
ASCRP3001067	6.37095	6.82297	6.73354	6.75651	6.88686	6.91687	7.00335	6.83443
ASCRP3001068	7.05661	7.08631	7.13504	7.50747	7.30322	7.17846	6.95535	7.23742
ASCRP3001069	7.45864	6.99213	6.84458	6.85241	6.94335	6.91687	7.05291	6.85933
ASCRP3001070	6.81463	6.55074	6.45499	6.63603	6.42667	6.40828	6.25147	6.38327
ASCRP3001071	6.49725	7.18186	6.79293	7.11671	7.49104	7.18925	7.56807	7.53638
ASCRP3001072	6.69298	6.76887	6.78159	6.60742	6.78077	6.87008	6.84693	6.72296
ASCRP3001073	6.58283	6.78077	6.76105	6.513	7.00163	6.90571	7.05661	6.7978
ASCRP3001074	7.46706	7.19662	7.29722	7.31456	7.4134	7.34863	7.34807	7.282
ASCRP3001075	11.3313	10.5375	10.2785	10.4037	10.4531	10.4963	10.4831	10.4593
ASCRP3001076	6.4712	6.57582	6.72504	7.57352	7.11251	7.03895	6.65701	7.39134
ASCRP3001077	7.83113	8.09764	7.97403	7.83232	8.01848	8.05568	8.25488	8.10629
ASCRP3001078	7.97619	7.38462	7.38516	6.94262	7.41605	7.36482	7.40653	7.22304
ASCRP3001079	6.63603	7.02593	6.96365	7.05797	7.03589	7.00827	7.08631	7.01418
ASCRP3001080	7.22814	7.35963	7.43437	7.57352	7.53687	7.61847	7.83054	7.65561
ASCRP3001081	6.92943	6.55074	6.41358	6.29607	6.29999	6.44881	6.86819	6.40828
ASCRP3001082	7.3314	6.57582	6.62967	6.48032	6.57582	6.57582	6.65701	6.5455
ASCRP3001083	6.68122	6.44733	6.36877	6.82889	6.64005	6.70675	6.55266	6.7978
ASCRP3001084	6.61652	7.88658	7.77082	7.73016	7.93999	7.8668	8.34682	7.80694
ASCRP3001085	6.61652	6.40934	6.41358	6.48032	6.48133	6.44881	6.33582	6.44881
ASCRP3001086	5.93825	5.99742	6.10396	5.94473	6.04087	6.07961	6.08626	6.02041
ASCRP3001087	6.0502	6.58658	6.46567	6.50024	6.70032	6.60047	6.85006	6.64005
ASCRP3001088	7.54364	7.11185	7.17783	7.36537	7.22304	7.27098	7.10144	7.26513
ASCRP3001089	6.2656	5.9103	5.98122	5.9103	5.97836	5.96916	5.98692	5.96916
ASCRP3001090	6.2656	6.19829	6.23619	6.17194	6.08759	6.14999	6.12974	6.19706
ASCRP3001091	6.70675	6.13926	6.22366	6.12274	6.29999	6.12145	6.30342	6.16944
ASCRP3001092	7.18401	7.72739	7.65046	7.73016	7.89324	7.93668	8.08415	7.72377
ASCRP3001093	6.60047	6.87585	6.87085	6.86476	6.76929	6.74862	7.00722	6.76105
ASCRP3001094	6.70032	6.16316	6.17346	6.25738	6.28521	6.18668	6.19706	6.17923
ASCRP3001095	9.43359	9.74747	9.73694	9.69583	9.62952	9.59589	9.69154	9.7241
ASCRP3001096	6.35405	6.90044	6.85315	7.05797	7.02593	6.99213	7.12508	7.03176
ASCRP3001097	7.23502	7.20151	7.47796	7.56617	6.89704	6.95535	6.57582	7.06937
ASCRP3001098	7.53784	7.94184	8.06975	7.81298	7.59395	7.59652	7.61801	7.48778
ASCRP3001099	6.38812	6.78077	6.82297	7.17846	6.99496	7.05325	7.03452	7.19877
ASCRP3001100	6.96582	6.87585	6.93935	6.87739	6.77543	6.63603	6.62157	6.8403
ASCRP3001101	10.5871	10.208	10.4441	9.54589	9.18747	9.25091	9.31686	9.09554
ASCRP3001102	10.026	10.0638	10.1782	10.2481	9.67615	9.81851	9.32244	9.72956
ASCRP3001103	6.01484	6.03813	6.12015	6.17194	6.11496	6.00083	6.1367	6.07103
ASCRP3001104	9.75005	9.26659	9.21153	8.39853	8.93614	8.86628	9.08908	8.72196
ASCRP3001105	6.74189	6.82297	6.83404	7.13947	6.99496	7.10012	6.94008	7.06937
ASCRP3001106	6.81463	7.02593	6.94628	7.13947	6.9346	6.97867	7.00897	6.90308
ASCRP3001107	6.53248	6.13926	6.25147	6.07828	6.17372	6.23139	6.30342	6.17923
ASCRP3001108	6.38812	6.56877	6.42712	6.29607	6.62967	6.62967	6.82218	6.56877
ASCRP3001109	7.17409	7.25575	7.25252	6.85241	7.166	7.1713	7.36017	7.07704
ASCRP3001110	6.15126	6.12716	5.99742	6.25738	6.09739	6.10844	6.25855	6.08626
ASCRP3001111	6.08891	6.11496	6.12015	6.17194	6.15686	6.04827	6.09156	6.02041
ASCRP3001112	7.39695	7.50747	7.50747	7.53784	7.66231	7.61111	7.65606	7.59954
ASCRP3001113	8.63589	7.69271	7.54135	7.22244	7.23502	7.36891	7.58881	7.23323
ASCRP3001114	9.07298	7.8921	7.73313	8.39853	7.94165	7.89324	7.58881	8.12628
ASCRP3001115	6.10974	6.40934	6.45499	6.69423	6.57582	6.54454	6.65701	6.61422
ASCRP3001116	10.692	9.52883	8.66279	7.72292	8.80046	8.80671	9.50533	8.59974
ASCRP3001117	6.86088	6.67113	6.57162	6.60742	6.81222	6.76354	6.97366	6.6672
ASCRP3001118	6.25147	6.03813	6.15686	6.07828	6.07961	6.04827	6.02711	5.99006
ASCRP3001119	7.36182	7.00581	6.93935	7.85786	7.36292	7.36891	6.93091	7.61732
ASCRP3001120	6.49725	6.2829	6.15686	6.25738	6.06913	6.17194	6.15938	6.11885
ASCRP3001121	6.99213	6.42247	6.44171	6.48032	6.36549	6.40828	6.45704	6.51497
ASCRP3001122	14.485	12.0054	14.4626	11.2622	13.1675	12.2986	11.5622	11.6923
ASCRP3001123	6.33806	6.08759	6.22366	6.12274	6.15686	6.00083	6.27826	6.00505
ASCRP3001124	6.22899	6.38812	6.39931	6.57582	6.48133	6.35184	6.35405	6.36221
ASCRP3001125	6.83127	6.49625	6.36877	6.52857	6.46166	6.36659	6.50024	6.44881
ASCRP3001126	9.8557	8.33462	10.5479	8.33815	9.21519	8.44518	7.67979	8.22189
ASCRP3001127	12.5623	12.7916	12.6299	11.3602	12.2912	12.0801	12.8946	11.6826
ASCRP3001128	10.136	11.0412	10.7868	9.54171	10.9569	10.8169	11.7691	10.3205
ASCRP3001129	9.2492	9.26042	9.23939	10.0924	9.71598	9.79158	9.26244	9.90759
ASCRP3001130	10.3522	9.30277	8.45076	7.41393	8.4967	8.57251	9.37176	8.41113
ASCRP3001131	9.78409	8.77184	7.98335	6.99142	7.95865	7.97151	8.75319	7.92502
ASCRP3001132	9.59379	8.59307	7.69184	6.84109	7.79185	7.87739	8.56854	7.80068
ASCRP3001133	6.79699	6.18668	6.15686	6.21711	6.17372	6.15686	6.08626	6.25855
ASCRP3001134	7.08068	6.48579	6.46567	6.57582	6.52032	6.46261	6.34805	6.59448
ASCRP3001135	9.04519	9.17218	9.04519	8.55375	8.80086	8.78836	9.12683	8.64617
ASCRP3001136	7.22814	6.65035	7.01798	6.75651	6.28521	6.3715	6.12522	6.29999
ASCRP3001137	6.52522	6.03813	5.88638	6.14437	6.08759	6.04827	6.06644	6.04429
ASCRP3001138	12.5109	12.4226	12.2533	13.1548	13.0114	12.9897	12.4581	13.1088
ASCRP3001139	8.45143	6.72845	6.65035	6.63603	6.56592	6.65125	6.50024	6.60788
ASCRP3001140	6.28521	6.25738	6.22366	6.09871	6.09739	6.15686	6.50024	6.14054
ASCRP3001141	6.78568	7.22183	7.37787	7.41393	7.07704	7.03895	7.03452	7.12925
ASCRP3001142	6.0502	6.01065	6.18853	6.07828	6.04963	5.98834	6.12274	5.99006
ASCRP3001143	7.00163	6.97724	7.00897	7.14962	6.9346	6.87624	7.01278	6.90308
ASCRP3001144	6.74189	6.53248	6.54881	6.44733	6.55978	6.53782	6.65701	6.43443
ASCRP3001145	6.22899	7.03245	6.91389	6.94262	7.30322	7.20608	7.8023	7.14011
ASCRP3001146	6.70675	6.18668	6.13926	6.12274	6.14054	6.08891	6.11626	6.08626
ASCRP3001147	6.29607	6.23139	6.18853	6.19409	6.15686	6.21589	6.3935	6.17923
ASCRP3001148	7.57305	6.83285	6.82297	6.75651	6.67025	6.70675	6.79216	6.61422
ASCRP3001149	7.44991	7.06301	6.81343	6.60742	6.74273	6.731	6.94847	6.6672
ASCRP3001150	6.20249	6.43443	6.54025	6.513	6.31463	6.332	6.24266	6.35294
ASCRP3001151	6.83127	6.91205	6.73354	6.70675	6.86665	6.99213	7.05291	6.88118
ASCRP3001152	8.02805	8.2	7.86554	7.71478	7.93077	7.94386	8.13139	7.80331
ASCRP3001153	6.36549	6.03813	5.95845	6.03125	5.94033	6.02376	6.11105	6.07103
ASCRP3001154	7.79886	8.05908	8.0492	7.25193	8.11243	8.17384	8.02267	7.80956
ASCRP3001155	6.79699	6.66453	6.42712	6.27826	6.39931	6.37902	6.45704	6.42667
ASCRP3001156	6.40828	6.43443	6.4783	6.55841	6.41358	6.44881	6.51595	6.56074
ASCRP3001157	6.30342	6.11496	6.10396	6.03125	6.05699	6.02376	6.11626	6.15812
ASCRP3001158	6.35405	6.37685	6.46567	6.94262	6.60047	6.731	6.55266	6.86931
ASCRP3001159	6.25147	6.65035	6.59354	7.04679	6.71831	6.67113	6.69211	6.80543
ASCRP3001160	9.41119	9.09375	9.07953	9.44851	9.22538	9.23939	9.21069	9.37887
ASCRP3001161	8.05381	7.40627	7.66586	7.34807	6.89704	6.91687	6.83601	6.92943
ASCRP3001162	11.3021	11.8927	11.7774	11.4886	11.5777	11.4797	11.8293	11.3917
ASCRP3001163	8.96246	8.5222	8.77818	8.60121	8.94245	8.93171	9.03115	8.80113
ASCRP3001164	7.44991	7.25575	7.51905	6.94262	7.38893	7.2176	7.39054	7.18463
ASCRP3001165	7.77309	7.06301	6.94628	6.63603	7.04474	6.99881	7.2176	6.92943
ASCRP3001166	6.61652	6.08759	6.01345	6.19409	6.04963	5.93605	5.9755	6.02041
ASCRP3001167	6.85085	6.87585	6.76105	6.88991	6.9113	6.92943	7.08498	7.08631
ASCRP3001168	6.22899	6.08759	6.08626	5.9103	5.94033	5.98122	6.15126	6.04429
ASCRP3001169	6.07961	6.23139	6.30684	6.17194	6.28521	6.15686	6.15938	6.19706
ASCRP3001170	7.58412	7.64484	7.50747	7.42235	7.94616	7.87316	8.28443	7.68177
ASCRP3001171	9.91425	9.73777	9.85609	10.2567	9.77028	9.80064	9.55564	9.89649
ASCRP3001172	6.4783	7.34807	7.29722	7.05797	7.24572	7.2009	7.53323	7.11381
ASCRP3001173	6.49725	6.12716	6.02987	6.03125	5.94033	6.02376	6.0395	6.04429
ASCRP3001174	6.81463	6.76105	6.88118	6.70675	6.58283	6.62967	6.67378	6.48924
ASCRP3001175	10.1656	10.2527	9.87085	11.0008	10.7895	10.7459	10.412	10.9534
ASCRP3001176	6.12845	6.06374	5.91778	5.86426	6.15686	6.12974	6.28406	6.04429
ASCRP3001177	6.45087	6.36549	6.46567	6.78849	6.44881	6.42712	6.332	6.55074
ASCRP3001178	7.41552	8.65579	8.60636	8.35866	8.60074	8.60321	9.06671	8.52045
ASCRP3001179	8.38051	9.41374	9.1546	8.34167	9.27859	9.18044	10.0679	9.00413
ASCRP3001180	6.56877	6.99213	6.99213	7.02523	6.88686	6.87624	7.10144	6.90308
ASCRP3001181	7.57305	6.91205	7.02593	7.03589	6.85778	6.79175	6.81142	6.72296
ASCRP3001182	8.12124	6.81463	6.61606	6.88991	6.5426	6.46261	6.56877	6.5455
ASCRP3001183	6.81463	6.79094	6.91389	6.66453	6.92943	6.70675	7.13504	6.68755
ASCRP3001184	7.37733	7.41552	7.00022	6.39242	6.60788	6.95535	7.3035	6.91538
ASCRP3001185	6.41886	6.01065	6.08626	6.12274	6.05699	6.26326	5.93825	6.04429
ASCRP3001186	7.36836	7.08631	7.14867	7.45761	7.16348	7.20974	6.88458	7.18463
ASCRP3001187	6.22899	6.35405	6.45499	6.48032	6.36549	6.32253	6.60921	6.38327
ASCRP3001188	7.44215	7.8818	7.77082	9.35882	8.73134	8.92816	8.18261	9.45309
ASCRP3001189	6.42667	6.32253	6.28058	6.332	6.3057	6.2932	6.47323	6.36659
ASCRP3001190	12.9169	12.8526	13.0273	12.9218	12.9823	12.9497	12.9387	12.8823
ASCRP3001191	6.50564	6.38812	6.45499	6.55841	6.5354	6.50024	6.38705	6.62856
ASCRP3001192	11.6923	11.2563	11.6167	11.1703	10.7575	10.8498	10.474	10.7495
ASCRP3001193	6.79699	6.49625	6.63914	6.40934	6.50024	6.43443	6.75484	6.44881
ASCRP3001194	6.35405	6.49625	6.49125	6.54454	6.5517	6.57582	6.65701	6.58283
ASCRP3001195	6.65523	6.49625	6.63914	6.17194	6.62967	6.70675	6.61514	6.4788
ASCRP3001196	6.42667	6.76105	6.57162	6.36877	6.64005	6.56265	6.71659	6.56074
ASCRP3001197	6.61652	6.34028	6.35405	6.35184	6.2486	6.22366	6.14054	6.22899
ASCRP3001198	6.02376	6.09871	6.13926	5.94473	6.17372	6.11496	6.17746	5.98122
ASCRP3001199	6.25147	6.11496	6.2086	5.98905	6.02987	6.02376	6.04963	6.04429
ASCRP3001200	8.71417	8.89124	9.02433	8.44544	8.24042	8.18279	8.47796	8.10407
ASCRP3001201	6.12845	6.06374	6.10396	6.09871	6.14054	6.14054	6.30684	6.17923
ASCRP3001202	6.37902	6.13926	6.25147	6.12274	6.17372	6.15686	6.44067	6.16944
ASCRP3001203	7.54364	7.93797	7.92856	8.06045	7.75	7.71263	7.77051	7.79703
ASCRP3001204	6.86088	6.74442	6.68122	7.01348	6.88991	6.81142	6.7779	6.91538
ASCRP3001205	6.97366	7.10502	7.13504	7.44371	7.2889	7.23263	7.22694	7.39749
ASCRP3001206	9.12877	9.0001	9.00909	9.1349	9.07224	9.13226	8.98574	9.03599
ASCRP3001207	6.77748	6.2829	6.12015	6.332	6.09739	6.15686	6.12974	6.17923
ASCRP3001208	11.6252	12.0488	11.6565	12.471	12.1597	12.2315	11.716	12.2204
ASCRP3001209	6.2656	6.58658	6.51595	6.50024	6.65701	6.69901	7.00897	6.68122
ASCRP3001210	10.5736	10.2527	10.3891	10.5381	10.0753	10.1773	9.86461	10.2494
ASCRP3001211	6.12015	6.87585	6.70637	6.40934	6.91687	6.90571	7.03452	6.74862
ASCRP3001212	11.6041	11.3482	11.3467	10.9004	11.2581	11.2647	11.5488	11.1002
ASCRP3001213	8.43839	8.83919	8.70549	8.02717	8.46133	8.38127	8.86647	8.3321
ASCRP3001214	6.84188	6.94008	6.84458	6.72467	6.84615	6.89817	6.94847	6.76887
ASCRP3001215	6.38812	6.25738	6.42712	6.17194	6.28521	6.24969	6.34805	6.27942
ASCRP3001216	7.46706	8.31909	8.15792	8.40771	8.45985	8.40551	8.54417	8.53661
ASCRP3001217	8.60613	7.99385	8.3232	7.88945	7.7094	7.64574	7.67759	7.50697
ASCRP3001218	6.08891	6.16316	5.88638	6.12274	6.17372	5.98834	6.34805	5.99006
ASCRP3001219	7.12508	6.75401	6.72504	6.60742	6.67638	6.77584	6.8281	6.58846
ASCRP3001220	8.45143	8.7979	8.51042	8.36085	8.53772	8.56218	8.61948	8.55233
ASCRP3001221	6.25147	6.87585	6.96365	7.19447	7.05963	7.06031	7.13054	7.08631
ASCRP3001222	6.28521	6.30228	6.28058	6.21711	6.33806	6.3057	6.33582	6.28752
ASCRP3001223	6.65523	6.47729	6.72504	6.25738	6.44881	6.42036	6.47323	6.61422
ASCRP3001224	7.31626	7.00581	6.98082	7.39749	6.94335	7.08631	7.18463	7.12508
ASCRP3001225	9.32024	9.33627	9.50353	8.63428	9.09585	8.86422	9.14811	8.78877
ASCRP3001226	5.98122	6.06374	5.95845	6.01065	6.02987	6.10844	6.11626	5.99006
ASCRP3001227	7.12508	7.15469	6.98082	6.75651	6.70675	6.64005	6.54357	6.63603
ASCRP3001228	6.53248	6.23139	6.13926	6.03125	6.29377	6.23139	6.332	6.15812
ASCRP3001229	7.08896	7.11606	7.15533	7.23173	7.15533	7.17846	7.32357	7.25929
ASCRP3001230	6.69298	7.08068	7.03452	8.12221	7.68232	7.66142	7.22694	8.13245
ASCRP3001231	6.85085	6.30228	6.12015	6.21711	6.21468	6.20197	6.58846	6.19706
ASCRP3001232	6.88648	6.71659	6.84458	6.86476	6.47729	6.52522	6.31414	6.56074
ASCRP3001233	7.78091	7.78419	7.77082	7.81298	7.86603	7.89135	7.96501	7.79378
ASCRP3001234	6.60788	6.40934	6.42712	6.19409	6.22899	6.2932	6.59354	6.31915
ASCRP3001235	6.21103	6.08759	6.12015	6.03125	6.22125	6.12145	6.33806	6.14054
ASCRP3001236	6.86819	7.86039	7.77082	7.81298	7.95155	7.84376	8.1388	7.88352
ASCRP3001237	6.67378	6.96329	7.04253	7.60418	7.21519	7.35441	7.04269	7.42629
ASCRP3001238	6.20249	6.66453	6.54025	6.29607	6.66453	6.6632	7.03727	6.53734
ASCRP3001239	6.81463	6.44733	6.41358	6.59074	6.5354	6.50024	6.50024	6.58283
ASCRP3001240	8.70068	8.76413	8.67655	8.06654	8.45076	8.47796	8.91576	8.22991
ASCRP3001241	7.36182	6.99213	7.18463	6.69423	7.08631	7.18186	7.08962	6.81142
ASCRP3001242	6.15126	6.08759	6.22366	6.17194	6.07961	6.15686	6.46114	6.15812
ASCRP3001243	9.15665	9.23528	8.9025	8.15108	8.50953	8.55375	8.9025	8.40832
ASCRP3001244	6.34473	6.23139	6.2086	6.39242	6.36549	6.3715	6.23738	6.49924
ASCRP3001245	6.50564	6.18668	6.06913	6.25738	6.25324	6.18668	6.21711	6.12974
ASCRP3001246	6.37095	6.17497	6.30684	6.21711	6.25324	6.14054	6.34805	6.17923
ASCRP3001247	6.94008	8.00886	8.05433	8.48457	8.23801	8.27735	8.44153	8.457
ASCRP3001248	6.4712	6.87585	6.86243	7.11671	6.86665	6.92613	6.94008	6.99425
ASCRP3001249	6.22899	6.23139	6.26326	6.36877	6.34805	6.3935	6.68736	6.51497
ASCRP3001250	6.06913	6.25738	6.33806	6.25738	6.35405	6.35184	6.56265	6.31915
ASCRP3001251	6.83127	6.89405	6.96365	6.85241	6.86166	7.03176	6.95858	6.96654
ASCRP3001252	9.38994	8.95664	8.8453	9.64701	9.35785	9.56001	8.74907	9.43009
ASCRP3001253	6.46114	6.25738	6.18853	6.17194	6.23619	6.27826	6.29656	6.19706
ASCRP3001254	8.7869	8.42471	8.53232	8.30296	8.4934	8.47051	8.4334	8.38169
ASCRP3001255	6.2656	6.08759	5.98122	6.07828	5.98692	6.02376	5.99884	5.96916
ASCRP3001256	8.95619	8.36058	8.67266	9.32991	8.5349	8.66086	7.86796	8.81397
ASCRP3001257	6.63603	6.30228	6.18853	6.21711	6.14054	6.16442	6.27826	6.19706
ASCRP3001258	6.92134	7.33615	7.37787	7.59698	7.29651	7.18925	7.2176	7.32441
ASCRP3001259	9.75218	9.39244	9.23708	9.11731	9.19063	9.22077	9.26882	9.11856
ASCRP3001260	7.98993	8.3051	8.19148	9.21586	8.72993	8.85568	8.29197	9.00642
ASCRP3001261	6.18296	6.08759	6.01345	6.09871	6.10713	6.12145	6.12974	6.11885
ASCRP3001262	11.5396	12.0314	12.0977	12.4291	12.2667	12.1551	12.2986	12.4226
ASCRP3001263	7.28285	7.88658	7.77082	7.99315	7.77659	7.82159	7.82617	7.89932
ASCRP3001264	6.31414	6.38812	6.28058	6.513	6.44881	6.3057	6.34805	6.44881
ASCRP3001265	6.35405	6.23139	6.23619	6.59074	6.3057	6.42036	6.22366	6.3935
ASCRP3001266	7.66142	8.21473	8.1026	7.83232	8.05985	8.04903	8.24086	7.90612
ASCRP3001267	6.58283	6.58658	6.52955	6.69423	6.74862	6.7259	6.62967	6.66097
ASCRP3001268	6.12015	6.55074	6.50514	6.48032	6.58846	6.52522	6.65125	6.50756
ASCRP3001269	8.51514	8.05687	8.26877	7.91101	7.29651	7.33699	7.06637	7.33977
ASCRP3001270	6.66453	6.39931	6.30684	6.513	6.332	6.37902	6.41886	6.3935
ASCRP3001271	7.18401	6.23139	6.22366	6.21711	6.10713	6.17194	6.15126	6.07103
ASCRP3001272	11.3499	11.4726	11.6009	10.9501	11.2332	11.1782	11.4726	10.9346
ASCRP3001273	7.02593	6.90044	7.04253	6.77502	6.89704	6.7865	6.88118	6.85241
ASCRP3001274	9.37176	9.46639	9.43424	9.47231	9.21519	9.1631	9.15242	9.23498
ASCRP3001275	9.26637	9.81831	9.66611	11.1625	10.8628	10.7674	10.0043	11.2359
ASCRP3001276	6.44527	6.2829	6.13926	6.332	6.34805	6.32253	6.34805	6.27942
ASCRP3001277	6.37902	6.06374	6.04963	6.12274	6.02041	6.06913	6.01484	6.00505
ASCRP3001278	6.85085	7.67913	7.55207	6.70675	7.2889	7.41552	7.39054	7.36182
ASCRP3001279	6.12015	5.98407	5.93972	5.94473	5.96916	6.02376	6.11105	5.92583
ASCRP3001280	6.38812	6.37685	6.41358	6.17194	6.49625	6.50024	6.40934	6.41886
ASCRP3001281	6.87624	6.98471	7.00022	7.44371	7.166	7.3035	6.89405	7.24334
ASCRP3001282	8.07462	8.69563	8.64022	8.11146	8.52739	8.47948	8.98574	8.45964
ASCRP3001283	8.3503	7.4113	7.61893	7.88945	7.31569	7.48803	7.20059	7.75419
ASCRP3001284	6.65523	7.75753	7.64112	8.43459	8.05738	8.30172	8.01289	8.37642
ASCRP3001285	8.83919	8.34599	8.09299	9.31565	8.95558	8.95961	8.46383	9.17007
ASCRP3001286	6.58283	6.95463	6.9539	7.2843	7.273	7.20974	7.3261	7.36182
ASCRP3001287	5.92434	5.98407	6.01345	6.03125	6.00925	6.04827	6.05292	6.02041
ASCRP3001288	8.06654	8.11945	8.18151	7.91888	7.88887	7.86175	8.00728	7.83865
ASCRP3001289	6.80543	6.22246	6.15686	6.35184	6.15686	6.14999	6.22366	6.33582
ASCRP3001290	7.74223	6.7982	6.57162	6.81703	6.73815	6.731	6.55074	6.73646
ASCRP3001291	11.7374	12.467	12.2499	11.9929	12.2723	12.2766	12.7119	12.243
ASCRP3001292	6.4868	6.81463	6.7461	7.45094	7.1209	7.15533	7.01278	7.23323
ASCRP3001293	6.42667	6.76105	6.91389	7.07704	6.84615	6.85241	6.7978	6.87624
ASCRP3001294	6.332	6.49625	6.35405	6.78849	6.68604	6.76105	6.51595	6.85933
ASCRP3001295	7.20029	6.94008	7.09749	7.4302	7.00476	7.01658	6.78568	7.17783
ASCRP3001296	7.67825	7.03245	6.78159	6.75651	7.01798	7.1433	6.74273	6.87624
ASCRP3001297	6.72504	7.16004	7.13504	7.12796	7.4463	7.35441	7.66231	7.4494
ASCRP3001298	9.41894	9.78456	9.79692	10.1749	9.94493	9.98296	9.38988	10.0523
ASCRP3001299	7.55806	7.11606	7.08235	7.41393	7.06937	7.09323	6.92134	7.14011
ASCRP3001300	9.06	8.41983	8.19148	8.73746	8.67721	8.73423	8.73957	8.68356
ASCRP3001301	6.10974	6.11496	6.04963	6.17194	6.02987	6.02376	6.02711	6.04429
ASCRP3001302	7.69423	7.66253	7.59698	7.54461	7.482	7.47569	7.69271	7.4767
ASCRP3001303	6.25147	6.18668	6.35405	6.21711	6.332	6.2562	6.15126	6.19706
ASCRP3001304	6.40828	6.25738	6.25147	6.21711	6.27826	6.28521	6.40934	6.22004
ASCRP3001305	5.95409	6.02376	6.15686	6.17194	6.02987	6.09871	6.11105	6.12974
ASCRP3001306	6.65523	6.78077	6.70637	6.99142	6.88118	6.86166	6.90345	6.92943
ASCRP3001307	7.48149	6.36549	6.33806	6.63603	6.46166	6.3715	6.32253	6.46217
ASCRP3001308	7.18401	7.31286	7.16942	7.78357	7.29236	7.38246	7.15089	7.4767
ASCRP3001309	7.71478	7.8695	8.21242	8.1823	7.56807	7.6014	7.31116	7.69467
ASCRP3001310	6.31414	6.2829	6.33806	6.25738	6.49625	6.33806	6.40934	6.42667
ASCRP3001311	6.36549	6.43443	6.38489	6.48032	6.41358	6.3935	6.60047	6.43443
ASCRP3001312	6.32253	6.32253	6.32478	6.84109	6.5426	6.47222	6.51003	6.82297
ASCRP3001313	6.21103	6.45602	6.41358	6.60742	6.5517	6.60047	6.49924	6.60788
ASCRP3001314	7.04032	7.52616	7.53395	7.76999	7.76107	7.80492	7.77659	7.74706
ASCRP3001315	8.46745	8.79584	8.85458	8.70701	8.50049	8.66618	8.81507	8.51871
ASCRP3001316	6.19162	6.08759	6.15686	6.25738	6.12274	6.08891	6.05699	6.11885
ASCRP3001317	6.70675	6.16316	6.12015	6.40934	6.21468	6.20197	6.31915	6.22899
ASCRP3001318	6.92134	6.88686	6.76105	7.38893	6.94847	6.91205	6.93423	6.91538
ASCRP3001319	6.0502	6.66453	6.6588	6.82889	6.95931	6.93386	6.86166	6.96076
ASCRP3001320	6.97366	6.36549	6.25147	6.35184	6.3057	6.26961	6.26844	6.29999
ASCRP3001321	6.85085	6.94008	6.76105	7.20151	6.92943	7.02492	6.92134	7.06937
ASCRP3001322	7.44991	6.55074	6.04963	6.63603	6.29999	6.29999	6.21711	6.41886
ASCRP3001323	6.69298	7.37054	7.42235	8.63428	8.07931	8.25829	7.4494	8.38609
ASCRP3001324	6.56877	6.18668	6.35405	6.332	6.19706	6.17194	6.55841	6.17923
ASCRP3001325	6.86819	6.43443	6.4783	6.69423	6.40616	6.53053	6.32253	6.53053
ASCRP3001326	7.89628	6.76105	6.61606	6.75651	6.78077	6.64005	6.74862	6.63603
ASCRP3001327	6.46114	6.34028	6.49125	6.40934	6.5426	6.45602	6.66453	6.58846
ASCRP3001328	8.53539	8.96076	8.9389	9.75619	9.37582	9.45029	8.87194	9.4364
ASCRP3001329	7.11055	6.21103	6.22366	6.25738	6.17372	6.18668	6.27428	6.23858
ASCRP3001330	7.29178	6.94008	6.81343	7.09749	6.85778	6.84109	6.79216	6.97262
ASCRP3001331	7.36182	6.56877	6.6065	6.54454	6.57162	6.57582	7.05019	6.51497
ASCRP3001332	8.19148	7.482	7.63058	7.60418	7.26571	7.35441	7.02284	7.3442
ASCRP3001333	8.83919	9.18523	9.097	9.23969	8.76005	8.83489	8.81883	8.92646
ASCRP3001334	6.40828	7.29092	7.32638	8.03237	7.70021	7.79215	7.53493	7.74958
ASCRP3001335	9.42485	9.5661	9.58326	9.70933	9.55207	9.35112	9.38691	9.51001
ASCRP3001336	7.35441	7.47036	7.45761	7.98263	7.62853	7.66919	7.34115	7.66297
ASCRP3001337	8.24522	7.23502	7.15533	7.61985	7.23801	7.38839	7.14011	7.40095
ASCRP3001338	7.81358	8.16313	7.99119	8.15108	7.86892	8.03444	7.80553	8.19614
ASCRP3001339	10.1556	9.5705	9.58465	10.695	10.284	10.5961	9.41062	10.529
ASCRP3001340	9.72612	8.80882	8.9452	8.78077	8.94654	8.71684	8.53539	8.80113
ASCRP3001341	6.85085	7.31286	7.33977	7.26864	7.18154	7.23742	7.16662	7.11381
ASCRP3001342	6.67378	6.2829	6.22366	6.54454	6.23619	6.24969	6.17746	6.27942
ASCRP3001343	8.46745	8.43878	8.21242	7.26864	8.42668	8.33573	8.96866	7.99687
ASCRP3001344	8.57651	9.04	8.95558	9.46955	8.88725	8.89939	8.49065	8.97725
ASCRP3001345	9.35692	9.11126	9.44665	9.22966	9.00166	9.02763	8.87655	9.02433
ASCRP3001346	9.18081	9.38968	9.22714	9.98234	9.64208	9.67368	9.36593	9.89493
ASCRP3001347	9.77812	10.0973	10.0866	9.69942	9.96936	9.88756	10.0085	9.68887
ASCRP3001348	6.4868	7.00581	6.92134	6.90081	7.03589	7.00335	7.17783	7.05155
ASCRP3001349	6.61652	6.63422	6.78159	6.72467	6.76105	6.84109	6.7461	6.76887
ASCRP3001350	6.85085	7.98335	7.81959	9.07182	8.73957	8.83144	7.96029	8.89964
ASCRP3001351	8.38051	9.17331	8.89939	10.3985	10.135	10.247	9.46869	10.6079
ASCRP3001352	6.55074	6.513	6.45499	6.52857	6.51349	6.57582	6.55074	6.57582
ASCRP3001353	6.53248	6.83285	7.01798	6.78849	6.78849	6.64676	6.75484	6.72887
ASCRP3001354	6.4868	6.18668	6.15686	6.21711	6.06913	6.12145	6.08626	6.08626
ASCRP3001355	6.46114	6.60047	6.63914	6.57582	6.56592	6.58846	6.72296	6.55074
ASCRP3001356	7.20029	7.13726	7.09749	7.31456	7.24572	7.31569	7.06098	7.35825
ASCRP3001357	6.88648	6.23139	6.30684	6.48032	6.14999	6.24969	6.12274	6.27942
ASCRP3001358	6.67378	6.04963	6.01345	6.23858	6.14054	6.10844	6.12274	6.23858
ASCRP3001359	6.41886	6.40934	6.4783	6.78849	6.47729	6.61514	6.41886	6.61422
ASCRP3001360	6.76105	6.88686	6.86243	7.59021	7.05963	7.10859	6.73269	7.43814
ASCRP3001361	6.54067	6.63422	6.6065	6.87739	6.88991	6.81142	7.02731	6.88118
ASCRP3001362	6.38812	6.47729	6.54881	6.78849	6.42036	6.40828	6.34805	6.49924
ASCRP3001363	10.0973	9.65384	9.60438	10.5049	10.084	10.1723	9.60242	10.4169
ASCRP3001364	6.61652	6.13926	6.04963	5.98905	6.19706	6.17194	6.22366	6.14999
ASCRP3001365	11.6743	11.416	11.2887	12.2358	11.8586	11.9487	11.2492	12.2258
ASCRP3001366	6.22899	6.23139	6.2086	6.66453	6.50024	6.53782	6.26326	6.58846
ASCRP3001367	7.35441	6.65701	6.50514	6.52857	6.50904	6.51201	6.3935	6.55074
ASCRP3001368	6.50564	6.83285	6.59354	7.07704	6.87662	6.89817	6.86166	6.90308
ASCRP3001369	6.67378	8.20552	8.02805	8.64081	8.51989	8.56361	8.58652	8.75339
ASCRP3001370	7.73652	8.76413	8.4102	8.17745	8.52959	8.55854	9.02739	8.36828
ASCRP3001371	6.51497	6.47729	6.61606	6.74105	6.5426	6.50024	6.37577	6.6672
ASCRP3001372	6.06913	5.95409	5.98122	5.98905	6.04963	6.03813	6.22366	6.10844
ASCRP3001373	6.46114	5.95409	5.95845	6.12274	6.02987	6.10844	6.18668	6.12974
ASCRP3001374	9.76593	9.83817	9.87258	9.15396	9.32077	9.27247	9.48787	9.17007
ASCRP3001375	6.32253	7.07571	6.99213	7.34807	7.23143	7.19324	7.02523	7.3314
ASCRP3001376	10.3458	10.9004	10.7721	10.6986	10.7363	10.6721	10.7776	10.8112
ASCRP3001377	13.4765	13.4696	13.6774	13.2523	13.1304	13.1382	12.8757	13.0565
ASCRP3001378	8.56735	8.88528	8.9171	9.24717	9.16102	9.25231	9.00151	9.15878
ASCRP3001379	7.64439	8.00394	8.20829	7.87297	7.51093	7.55471	7.56593	7.46986
ASCRP3001380	6.25147	6.76887	7.01798	7.04679	6.8273	6.7865	6.88686	6.7978
ASCRP3001381	8.29898	7.82099	7.89969	7.29351	7.82796	7.87739	7.66008	7.71885
ASCRP3001382	6.79699	6.37685	6.54881	6.39242	6.57582	6.44881	6.37902	6.40251
ASCRP3001383	6.06913	5.99742	5.98122	5.94473	5.95409	5.98834	6.06913	5.957
ASCRP3001384	7.3314	6.99213	6.88118	7.21096	6.94847	6.99213	6.86166	7.0737
ASCRP3001385	7.15533	8.13034	8.1506	8.00006	8.19614	8.17212	8.56985	8.04442
ASCRP3001386	7.61549	7.47036	7.57942	7.72292	7.72974	7.54196	7.50226	7.57305
ASCRP3001387	6.12845	6.09871	6.18853	6.17194	6.14054	6.14054	6.12974	6.14999
ASCRP3001388	6.81463	6.27136	6.33806	6.66453	6.37902	6.47222	6.32253	6.53053
ASCRP3001389	5.99742	5.96916	5.98122	5.86426	6.10713	5.98122	6.08626	6.04429
ASCRP3001390	6.81463	6.40934	6.38489	6.25738	6.23619	6.18668	6.44881	6.23858
ASCRP3001391	9.69893	9.77331	10.0019	9.59956	9.82246	9.77934	9.73985	9.79017
ASCRP3001392	6.19162	6.06374	6.25147	6.12274	6.3057	6.14054	6.11105	6.11885
ASCRP3001393	6.72504	6.48579	6.59354	6.513	6.46166	6.44881	6.29656	6.45602
ASCRP3001394	8.87088	8.23801	8.24235	8.47665	8.35561	8.32729	8.1711	8.32729
ASCRP3001395	6.97366	6.78077	6.59354	6.54454	6.9346	6.6632	7.14806	6.69423
ASCRP3001396	7.23502	6.68122	6.76105	6.75651	6.58846	6.60047	6.47729	6.60047
ASCRP3001397	11.1997	11.3814	11.389	11.7529	11.4581	11.4486	11.1832	11.619
ASCRP3001398	6.15126	6.37685	6.4783	6.60742	6.42036	6.44067	6.36549	6.51497
ASCRP3001399	7.17409	7.54799	7.56521	8.13139	7.79946	7.75377	7.57352	7.96809
ASCRP3001400	7.3314	7.08631	7.22425	6.66453	7.35633	7.24334	7.45761	7.19447
ASCRP3001401	6.95608	7.84514	7.75794	7.30036	7.99615	7.8668	8.36017	7.77453
ASCRP3001402	6.70032	6.13926	6.18853	6.332	6.08759	6.06913	6.17746	6.11885
ASCRP3001403	6.28521	6.01065	6.12015	5.98905	5.98692	5.95554	5.93531	5.95264
ASCRP3001404	6.22004	6.24623	6.28058	6.14437	6.17372	6.12974	6.25147	6.2086
ASCRP3001405	9.5367	10.336	10.2001	10.5808	10.7824	10.7238	10.7627	10.8545
ASCRP3001406	10.6636	10.0418	10.3144	9.65587	8.78618	8.9488	8.41783	8.87001
ASCRP3001407	6.76105	6.84654	6.88991	6.63603	7.09552	7.01658	7.24156	6.83443
ASCRP3001408	8.55471	7.84848	7.99119	8.24116	7.70227	7.76937	7.46502	7.80694
ASCRP3001409	7.08068	7.06301	7.28142	6.88991	6.89704	6.92943	6.81703	6.8403
ASCRP3001410	6.30342	6.72296	6.68122	6.40934	6.65701	6.70675	6.89704	6.56074
ASCRP3001411	7.01658	6.65035	6.59354	6.69423	6.51349	6.46261	6.65125	6.55074
ASCRP3001412	8.00868	7.08631	6.98082	6.81703	6.65035	6.80104	6.75066	6.68122
ASCRP3001413	6.24147	6.40934	6.36877	6.513	6.25324	6.27826	6.36549	6.23858
ASCRP3001414	6.82218	7.36373	7.40121	7.56617	7.32945	7.3431	7.67207	7.43814
ASCRP3001415	9.51449	9.42894	9.50714	10.135	9.69198	9.80963	9.31686	9.9941
ASCRP3001416	6.0395	6.25738	6.52955	6.40934	6.69423	6.52522	6.51595	6.43443
ASCRP3001417	6.80543	6.45602	6.57162	6.70675	6.27826	6.3057	6.29656	6.3935
ASCRP3001418	6.30342	6.11496	6.18853	6.07828	6.02987	6.00083	6.12974	6.08626
ASCRP3001419	8.36418	8.14308	7.88409	7.9226	8.00868	8.02198	8.35283	8.02056
ASCRP3001420	7.58412	8.3051	8.42035	8.9377	8.67721	8.7225	8.58652	8.72519
ASCRP3001421	12.7015	12.8881	12.8681	13.4049	13.3461	13.4765	13.1088	13.4918
ASCRP3001422	7.67825	8.79093	8.67655	8.03237	8.54208	8.38393	8.94236	8.2491
ASCRP3001423	6.02376	6.18668	6.08626	6.55841	6.28521	6.40828	6.12274	6.42667
ASCRP3001424	7.03452	7.81539	7.69184	8.25653	8.03703	7.98522	7.834	8.15092
ASCRP3001425	6.58283	6.21103	6.18853	6.17194	5.98692	6.02376	6.02711	6.09288
ASCRP3001426	6.04554	6.15126	6.23619	6.03125	6.05699	6.21589	6.18668	5.99006
ASCRP3001427	6.0395	5.98407	6.02987	5.94473	5.96916	6.00083	6.03263	5.96916
ASCRP3001428	6.53248	6.12716	6.15686	6.07828	6.08759	6.12145	6.16568	6.05699
ASCRP3001429	8.95619	9.12002	9.3876	7.75753	9.42894	9.18368	9.38233	8.85036
ASCRP3001430	7.64439	7.10502	6.86243	6.77502	6.87662	7.06937	7.01798	6.92134
ASCRP3001431	6.41886	6.07237	6.13926	6.25738	6.08759	6.06913	6.09871	6.08626
ASCRP3001432	7.18401	7.33615	7.21096	7.44371	7.25929	7.25223	7.23682	7.28401
ASCRP3001433	6.42667	7.12508	7.02593	7.45761	7.40812	7.39481	7.51069	7.52273
ASCRP3001434	6.37095	6.56074	6.52955	6.99142	6.67638	6.61514	6.53053	6.68122
ASCRP3001435	6.68122	6.58658	6.66986	6.74105	6.5426	6.41358	6.43443	6.5455
ASCRP3001436	7.13504	6.88686	6.88991	6.69423	6.65701	6.7123	6.81142	6.73646
ASCRP3001437	7.01658	7.41552	7.50747	7.39749	7.07704	7.13054	7.25134	7.10012
ASCRP3001438	7.81358	7.97816	7.81539	7.36537	8.02083	7.87739	8.3884	7.67207
ASCRP3001439	7.14522	6.81463	6.98082	6.85241	6.94008	6.87008	6.85276	6.90308
ASCRP3001440	6.87624	7.60209	7.55902	7.55087	7.50697	7.57565	7.73366	7.49404
ASCRP3001441	6.92134	6.332	6.25147	6.29607	6.18915	6.23139	6.29656	6.29999
ASCRP3001442	8.18589	8.36583	8.45076	8.71038	8.09081	8.06146	7.99297	8.29558
ASCRP3001443	9.1631	9.62874	9.62331	9.56426	9.43391	9.431	9.59521	9.4617
ASCRP3001444	8.66684	8.5333	8.42419	8.37138	8.3988	8.42393	8.62817	8.34051
ASCRP3001445	6.85085	6.47729	6.17346	6.31414	6.14054	6.22366	6.29656	6.25147
ASCRP3001446	6.60047	6.31301	6.33806	6.23858	6.19706	6.23139	6.55841	6.17923
ASCRP3001447	8.73746	7.89932	8.1026	7.4302	8.18948	8.02198	8.14194	7.89267
ASCRP3001448	6.2656	6.35405	6.61606	6.27826	6.14054	6.08891	6.17319	6.19706
ASCRP3001449	11.6618	11.7234	11.4084	12.4762	12.467	12.4291	12.1487	12.713
ASCRP3001450	6.88648	6.30228	6.18853	6.332	6.20738	6.23139	6.2932	6.26844
ASCRP3001451	9.51449	7.79072	7.46426	7.16004	6.99496	7.46833	7.70227	7.37787
ASCRP3001452	11.2927	9.78456	12.2392	9.26072	11.1839	10.1237	9.28219	9.81252
ASCRP3001453	10.2561	10.3813	10.3487	10.0856	10.2541	10.3051	10.3609	10.2646
ASCRP3001454	11.9353	11.824	11.848	11.8042	11.7653	11.6051	11.9259	11.6639
ASCRP3001455	6.31414	5.99742	5.88638	5.97263	5.98692	5.98834	5.98692	6.04429
ASCRP3001456	6.85085	6.94774	6.91389	6.66453	6.92134	6.90345	7.01798	6.94956
ASCRP3001457	6.92134	6.76105	6.69423	6.88991	6.62157	6.61928	6.7123	6.78077
ASCRP3001458	7.61088	7.05661	7.06937	6.95535	7.05963	7.14742	7.1433	7.06937
ASCRP3001459	8.71744	8.04047	7.87854	7.65561	8.16188	7.95393	8.6496	7.80956
ASCRP3001460	9.62377	10.0625	9.92114	9.58588	9.77934	9.765	9.97816	9.72075
ASCRP3001461	6.20249	6.47729	6.56074	6.84109	6.60788	6.6632	6.43443	6.84615
ASCRP3001462	6.12015	6.32253	6.30684	6.23858	6.44371	6.44067	6.61514	6.44881
ASCRP3001463	6.46114	6.35405	6.33806	6.74105	6.52857	6.53053	6.60047	6.72296
ASCRP3001464	6.18296	6.07237	5.98122	6.14437	6.20738	6.17194	6.15686	6.11885
ASCRP3001465	7.00983	6.24623	6.36877	6.67858	6.23619	6.18668	6.11626	6.32478
ASCRP3001466	6.90345	7.482	7.56521	7.70227	7.44267	7.40944	7.54967	7.5475
ASCRP3001467	6.58283	6.86166	6.80427	6.81703	6.89704	6.86665	7.18834	6.8403
ASCRP3001468	7.05661	6.96329	6.9539	7.18679	6.92134	6.92134	7.01798	7.04203
ASCRP3001469	6.55074	6.2829	6.22366	6.31414	6.17372	6.14054	6.36221	6.25855
ASCRP3001470	7.89628	7.4113	7.47036	7.83232	7.75	7.68155	7.39268	7.87892
ASCRP3001471	10.1108	9.81173	9.85415	10.4613	10.183	10.2099	9.56931	10.3715
ASCRP3001472	12.8497	11.0028	12.013	11.0055	10.9286	10.9286	10.9255	10.939
ASCRP3001473	6.44527	6.11496	6.12015	5.98905	6.16442	6.22366	6.38705	6.16944
ASCRP3001474	6.35405	6.42247	6.59354	6.78849	6.26844	6.33806	6.1367	6.41886
ASCRP3001475	6.86088	6.55074	6.44171	6.63603	6.71831	6.61198	6.42667	6.61422
ASCRP3001476	9.06269	9.01527	8.83489	9.57948	9.3353	9.31157	9.22906	9.61098
ASCRP3001477	6.32253	6.02376	5.98122	6.03125	6.00925	5.98834	5.98692	5.96916
ASCRP3001478	6.35405	6.25738	6.57162	6.78849	6.49625	6.38705	6.40509	6.47222
ASCRP3001479	6.64225	7.20852	7.37787	6.84109	7.43281	7.40494	7.65046	7.16851
ASCRP3001480	6.52522	6.34028	6.42712	6.25738	6.29999	6.24969	6.26844	6.14999
ASCRP3001481	7.16411	7.74748	7.76232	7.37598	7.87181	7.77268	7.98887	7.66719
ASCRP3001482	6.25147	5.99742	5.88638	6.03125	6.06913	5.98122	6.02041	6.07103
ASCRP3001483	6.15126	6.18668	6.25147	6.36877	6.36549	6.37902	6.22125	6.35294
ASCRP3001484	6.08891	6.25738	6.36877	6.40934	6.2486	6.2562	6.20249	6.35294
ASCRP3001485	6.19162	6.11496	6.04963	6.12274	6.15686	6.10844	6.17319	6.15812
ASCRP3001486	6.87624	7.01937	6.82297	7.45761	7.1209	7.13054	7.02284	7.2889
ASCRP3001487	6.96582	7.17193	7.08235	7.11671	7.323	7.28775	7.50697	7.25339
ASCRP3001488	8.52959	7.23502	7.30577	7.24156	7.26571	7.16159	7.07504	7.11381
ASCRP3001489	6.97366	7.51315	7.66586	7.47036	7.32945	7.20974	7.28775	7.23323
ASCRP3001490	6.79699	6.30228	6.17346	6.19409	6.22125	6.23139	6.53442	6.27942
ASCRP3001491	6.332	6.40934	6.6588	6.17194	6.80704	6.68774	6.72845	6.51497
ASCRP3001492	6.46114	6.83285	6.76105	6.91538	6.95931	6.91205	7.01589	6.88118
ASCRP3001493	7.16411	7.35441	7.32638	7.31456	7.25252	7.21428	7.41262	7.29722
ASCRP3001494	7.03452	7.37787	7.32638	7.34807	7.37678	7.47947	7.66142	7.3442
ASCRP3001495	9.76826	9.40846	9.22598	10.5114	9.96784	9.9802	9.14454	10.1295
ASCRP3001496	6.27826	6.40934	6.30684	6.17194	6.37902	6.21589	6.39242	6.31915
ASCRP3001497	8.25341	8.7869	8.72186	9.4424	9.08137	9.20138	8.68043	9.29483
ASCRP3001498	10.1253	9.41029	9.53463	8.02267	9.71449	9.44621	9.59451	8.99285
ASCRP3001499	6.72504	6.03813	6.01345	6.12274	6.08759	6.14054	6.0395	6.09288
ASCRP3001500	7.51574	7.47619	7.51905	7.38246	7.282	7.31116	7.40653	7.38462
ASCRP3001501	7.25223	6.72296	6.76105	6.63603	6.50024	6.60047	6.55841	6.51497
ASCRP3001502	5.95409	6.22246	6.2086	6.25738	6.39931	6.3715	6.39242	6.36659
ASCRP3001503	6.32253	6.7982	6.7461	7.75356	7.33977	7.39187	7.02731	7.61434
ASCRP3001504	7.17409	7.71392	7.59698	7.9878	7.88333	7.88601	7.73695	7.88658
ASCRP3001505	6.28521	6.85393	6.76105	7.06937	7.00163	6.97366	6.91205	6.95535
ASCRP3001506	6.4712	6.99213	6.94628	7.13947	7.166	7.158	7.29894	7.16004
ASCRP3001507	6.63603	6.69858	6.98082	6.40934	6.86166	6.91205	6.92613	6.86931
ASCRP3001508	9.84382	10.1469	9.68714	9.78015	9.96049	10.0295	10.011	10.0596
ASCRP3001509	7.52273	7.52004	7.78235	7.13947	7.54244	7.44707	7.56593	7.48778
ASCRP3001510	6.38812	6.08759	6.28058	6.35184	6.08759	6.21589	6.14054	6.12974
ASCRP3001511	6.72504	7.28401	7.30577	7.91888	7.55567	7.65896	7.41605	7.84376
ASCRP3001512	6.61652	7.45966	7.33977	8.07796	7.67781	7.78357	7.58412	8.06281
ASCRP3001513	6.10974	6.06374	5.93972	5.86426	6.02041	6.02376	6.05699	5.96916
ASCRP3001514	6.40828	7.44061	7.33168	7.75356	7.67207	7.65896	7.834	7.79703
ASCRP3001515	6.72504	6.38812	6.50514	6.78849	6.26326	6.36659	6.17069	6.58846
ASCRP3001516	6.67378	7.07571	7.08235	6.78849	7.14011	7.14742	7.50697	6.96076
ASCRP3001517	6.95608	7.22183	7.22425	6.94262	7.273	7.2009	7.59698	7.02388
ASCRP3001518	6.35405	6.53248	6.6065	6.69423	6.34805	6.35184	6.4313	6.40828
ASCRP3001519	7.08068	6.53248	6.39931	6.40934	6.50904	6.46261	6.513	6.42667
ASCRP3001520	7.95119	7.87739	7.79764	7.56617	7.71478	7.74706	7.71177	7.67913
ASCRP3001521	7.34475	7.99385	7.97995	7.62807	7.85728	7.99421	7.59115	7.68177
ASCRP3001522	7.25929	7.1209	7.06937	6.75651	7.09552	7.0657	7.39054	6.99425
ASCRP3001523	6.90345	6.97724	6.86243	7.49554	7.24275	7.29178	6.99284	7.4463
ASCRP3001524	10.8782	11.3358	11.2198	12.0917	11.7374	11.7416	11.5205	12.0355
ASCRP3001525	8.12644	8.67243	8.65746	9.40596	9.00909	9.08576	8.64808	9.35051
ASCRP3001526	12.5463	12.636	12.6812	13.3872	12.9897	13.077	12.4022	13.2707
ASCRP3001527	8.06654	7.96302	8.10629	8.65016	8.09665	8.25125	7.66919	8.18011
ASCRP3001528	7.83648	7.7954	7.58553	8.46924	8.17573	8.27735	7.97816	8.43076
ASCRP3001529	6.92943	6.81463	6.88991	6.82889	6.65701	6.58283	6.49924	6.67505
ASCRP3001530	6.81463	6.70675	6.87085	6.81703	6.66453	6.70675	6.54785	6.72296
ASCRP3001531	7.4729	7.166	7.1433	6.91538	6.91501	6.98328	7.11671	7.01418
ASCRP3001532	6.52522	6.52326	6.68122	6.63603	6.57582	6.53782	6.44881	6.65523
ASCRP3001533	6.46114	7.39695	7.26571	7.45761	7.39749	7.44526	7.7066	7.4105
ASCRP3001534	6.86819	7.62944	7.96392	7.40653	7.30322	7.39187	7.74223	7.22814
ASCRP3001535	12.4022	13.1626	13.1382	11.844	12.7876	12.7142	13.7069	12.3672
ASCRP3001536	7.02593	7.45966	7.50747	7.80694	7.49953	7.52958	7.38516	7.51463
ASCRP3001537	12.2766	12.3709	12.2744	13.1675	12.9387	13.0445	12.618	13.1548
ASCRP3001538	8.95619	8.76413	8.85458	8.87194	8.74468	8.79702	8.52244	8.73134
ASCRP3001539	14.7557	14.8978	14.7111	15.4113	15.2124	15.3903	14.8635	15.5491
ASCRP3001540	6.53248	7.58905	7.23829	7.37598	7.56474	7.54847	7.87989	7.53954
ASCRP3001541	7.83648	8.98862	8.66964	7.91888	8.58652	8.6059	9.36123	8.43418
ASCRP3001542	6.52522	6.61698	6.73354	6.54454	6.73815	6.61928	6.7978	6.72296
ASCRP3001543	7.12508	6.80624	6.90458	7.04679	6.67025	6.61928	6.57582	6.77502
ASCRP3001544	8.4967	8.66684	8.53232	9.76134	9.31544	9.38233	8.72908	9.73293
ASCRP3001545	6.65523	7.18525	7.40944	7.72292	7.18154	6.92613	7.06937	7.18154
ASCRP3001546	6.36549	6.55074	6.59354	6.85241	6.51349	6.42036	6.40934	6.5455
ASCRP3001547	6.81463	6.49625	6.56074	6.72467	6.47729	6.50024	6.43443	6.60788
ASCRP3001548	6.73269	6.49625	6.30684	6.81703	6.62967	6.65701	6.51595	6.73646
ASCRP3001549	6.28521	6.03813	5.93972	6.12274	6.04963	6.11496	6.06913	6.00505
ASCRP3001550	9.25659	9.42245	9.81851	8.59063	9.79914	9.705	10.2284	9.24717
ASCRP3001551	6.4868	6.69858	6.72504	6.54454	6.85778	6.88118	7.06368	6.80543
ASCRP3001552	6.10974	6.27136	6.42712	6.36877	6.26844	6.33806	6.31915	6.34473
ASCRP3001553	10.4858	10.5801	10.5412	11.1519	10.9689	11.0585	10.5331	11.1997
ASCRP3001554	6.38812	7.31766	7.2176	7.07704	7.32945	7.25223	7.61457	7.26513
ASCRP3001555	6.22004	6.65035	6.61606	6.14437	6.94008	6.7697	7.05291	6.64005
ASCRP3001556	6.17069	6.12716	6.15686	6.25738	6.14054	6.21589	6.2086	6.23858
ASCRP3001557	6.52522	6.40934	6.63914	6.54454	6.26844	6.26326	6.25855	6.36659
ASCRP3001558	6.06913	6.03813	6.22366	6.05292	6.04963	6.00083	6.02041	6.04429
ASCRP3001559	7.16411	6.69858	6.63914	6.54454	6.70032	6.74273	6.79216	6.6672
ASCRP3001560	6.57582	6.25738	6.18853	6.21711	6.23619	6.2932	6.19706	6.36659
ASCRP3001561	6.55074	6.61698	6.6588	6.60742	6.51349	6.40828	6.57582	6.58283
ASCRP3001562	6.0395	6.25738	6.33806	6.17194	6.25324	6.32253	6.35405	6.2086
ASCRP3001563	8.19148	8.60074	8.43839	9.24883	8.91878	8.85202	8.59342	9.26988
ASCRP3001564	6.22899	6.22246	6.22366	6.36877	6.29999	6.27826	6.32253	6.09288
ASCRP3001565	6.51497	6.58658	6.73354	6.63603	6.63603	6.51201	6.70675	6.53734
ASCRP3001566	6.10974	6.34028	6.25147	6.46217	6.34805	6.42036	6.28406	6.4788
ASCRP3001567	6.79699	7.41552	7.30577	6.94262	7.36292	7.32945	7.72867	7.24334
ASCRP3001568	6.82218	7.03245	7.1209	7.67207	7.44836	7.43437	7.34115	7.69858
ASCRP3001569	6.17069	6.03813	6.04963	6.03125	6.00925	6.05699	6.31414	6.11885
ASCRP3001570	6.28521	6.96329	6.83404	6.85241	6.9346	6.84615	6.91687	6.94008
ASCRP3001571	6.52522	5.99742	6.13926	6.14437	6.05699	6.00083	6.04963	5.93972
ASCRP3001572	7.36182	6.58658	6.41358	6.332	6.31463	6.32253	6.39242	6.33582
ASCRP3001573	6.92134	6.92391	6.94628	6.85241	6.96365	6.76354	7.06937	6.89741
ASCRP3001574	5.98692	6.06374	6.08626	5.94473	6.15686	6.14054	6.17069	6.16944
ASCRP3001575	6.0395	6.66453	6.54025	6.94262	6.68604	6.61928	6.70032	6.78486
ASCRP3001576	6.15126	6.19829	6.36877	6.09871	6.32253	6.34473	6.39242	6.38327
ASCRP3001577	6.94008	6.66453	6.73354	6.70675	6.61514	6.60047	6.49924	6.53053
ASCRP3001578	6.22899	6.332	6.18853	6.39242	6.41358	6.37902	6.62157	6.42667
ASCRP3001579	6.22899	6.21103	6.15686	6.46217	6.22899	6.23139	6.20249	6.25855
ASCRP3001580	6.83127	7.84082	7.70994	7.61111	7.67781	7.52371	7.88983	7.58295
ASCRP3001581	6.10974	6.17497	6.33806	6.09871	6.3057	6.17194	6.36549	6.25147
ASCRP3001582	6.4783	6.94774	6.77254	7.53128	7.34807	7.42288	7.20059	7.57044
ASCRP3001583	6.12845	6.87585	6.89741	7.55087	7.35633	7.38839	7.05291	7.57305
ASCRP3001584	11.6235	11.5184	11.4769	11.7082	11.7182	11.7716	11.7256	11.841
ASCRP3001585	6.39931	6.513	6.44171	6.48032	6.39931	6.42036	6.56877	6.35294
ASCRP3001586	6.70675	7.04815	7.16942	7.08697	6.85778	6.88118	6.88458	7.00265
ASCRP3001587	6.4783	6.06374	6.15686	6.12274	6.15686	6.18668	6.19706	6.07103
ASCRP3001588	6.68122	6.62745	6.6588	6.66453	6.7978	6.76105	6.74021	6.70675
ASCRP3001589	6.22899	6.88686	6.93935	6.57582	6.98471	6.92613	7.18186	6.74862
ASCRP3001590	9.90287	10.8305	10.8205	11.0333	11.2065	11.1152	11.3276	11.2121
ASCRP3001591	7.0657	7.22814	7.31286	7.26864	7.42576	7.52958	7.49554	7.33977
ASCRP3001592	7.08896	6.69858	6.62967	6.78849	6.58846	6.56265	6.53053	6.6672
ASCRP3001593	6.76105	7.01937	7.16942	7.27794	6.81783	6.83127	6.73646	6.98082
ASCRP3001594	6.42667	6.06374	6.08626	5.94473	6.02041	5.98122	5.97263	5.96916
ASCRP3001595	6.56877	6.08759	6.08626	6.03125	5.91628	6.00083	6.34805	6.07103
ASCRP3001596	6.67378	6.39931	6.36877	6.21711	6.38705	6.3057	6.35405	6.22899
ASCRP3001597	6.99213	6.61698	6.62967	7.12796	6.55978	6.36056	6.46793	6.47222
ASCRP3001598	6.14054	6.11496	6.15686	6.14437	6.06913	6.11496	6.11105	6.14999
ASCRP3001599	8.51514	8.82135	8.91311	9.14247	9.02739	9.01544	8.9774	9.05397
ASCRP3001600	7.75919	7.37054	7.57305	7.97709	7.4192	7.36292	6.91205	7.60418
ASCRP3001601	5.99742	6.01065	5.98122	6.03125	5.92866	5.93605	5.9755	5.99006
ASCRP3001602	7.11055	6.60047	6.59354	6.59074	6.55978	6.53782	6.56265	6.69423
ASCRP3001603	6.0502	6.03813	5.98122	5.98905	6.04963	6.26326	6.0395	5.99006
ASCRP3001604	6.28521	6.32253	6.2086	6.09871	6.34805	6.26326	6.44067	6.31915
ASCRP3001605	6.42667	6.60047	6.52955	6.57582	6.61514	6.61514	6.81142	6.5455
ASCRP3001606	7.04032	7.41552	7.29722	8.75109	8.29036	8.31537	7.57801	8.69552
ASCRP3001607	6.12845	6.513	6.4783	6.50024	6.52857	6.43443	6.4783	6.38327
ASCRP3001608	6.22004	6.11496	6.01345	6.07828	6.09739	6.17746	6.10582	6.07103
ASCRP3001609	9.12877	9.60634	9.11961	10.709	10.3772	10.405	9.63744	10.709
ASCRP3001610	7.11055	7.34807	7.28142	8.00394	7.85728	7.97151	7.70854	8.12791
ASCRP3001611	6.0395	6.38812	6.32478	6.44733	6.52857	6.55074	6.67005	6.61422
ASCRP3001612	6.57582	6.23139	6.33806	6.25738	6.14999	6.19285	6.08626	6.15812
ASCRP3001613	8.92002	8.5333	8.58441	8.33815	8.41247	8.31866	8.42668	8.31979
ASCRP3001614	6.08891	6.513	6.33806	6.55841	6.61514	6.62471	6.85276	6.72887
ASCRP3001615	6.94008	7.26659	7.46426	6.82889	7.65807	7.58647	7.85474	7.17318
ASCRP3001616	6.17069	6.7982	6.78159	6.77502	6.73269	6.7697	6.98082	6.78486
ASCRP3001617	6.44527	6.65035	6.81343	6.55841	6.91501	6.78159	7.02284	6.72296
ASCRP3001618	7.93981	8.19148	8.5926	8.91461	8.15918	8.13583	7.62408	8.36072
ASCRP3001619	8.04852	8.87312	8.87571	8.3503	8.53208	8.47948	8.64397	8.39773
ASCRP3001620	6.00785	6.50564	6.57162	6.31414	6.47729	6.43443	6.47323	6.53053
ASCRP3001621	6.22899	6.68122	6.68122	6.40934	6.84615	6.89817	7.04679	6.76887
ASCRP3001622	6.94008	6.78077	6.61606	6.65125	6.68604	6.63603	6.87085	6.62856
ASCRP3001623	6.95608	6.2829	6.30684	6.39242	6.3935	6.33806	6.41886	6.44881
ASCRP3001624	11.1023	11.6235	11.3906	12.2136	11.9591	11.9929	11.5612	12.0054
ASCRP3001625	6.0502	6.30228	6.23619	6.03125	6.36877	6.38705	6.47323	6.33582
ASCRP3001626	7.11055	6.513	6.42712	6.19409	6.44371	6.2932	6.50564	6.36659
ASCRP3001627	6.09871	6.16316	6.18853	6.07828	6.08759	6.15686	6.15938	6.22004
ASCRP3001628	6.86819	6.40934	6.30684	6.25738	6.29999	6.20197	6.38705	6.33582
ASCRP3001629	6.85085	7.32357	7.67207	6.94262	7.57305	7.54847	7.85035	7.4463
ASCRP3001630	6.55074	7.68155	7.61457	7.53128	7.79946	7.69532	7.73143	7.77453
ASCRP3001631	9.33816	8.85734	9.8503	8.26258	9.25763	9.22989	9.43653	8.76548
ASCRP3001632	6.25147	6.04963	6.04963	6.12274	6.02987	6.08891	6.09156	6.07103
ASCRP3001633	8.77349	8.94236	8.84171	8.95543	8.74768	8.72455	8.66618	8.79534
ASCRP3001634	6.92943	7.1209	7.15533	7.08697	7.05019	7.05019	7.17193	7.20852
ASCRP3001635	6.28521	6.03813	6.06913	6.12274	6.06913	6.02376	6.15126	6.11885
ASCRP3001636	7.90404	8.48291	8.46975	8.224	8.33829	8.22128	8.48049	8.2672
ASCRP3001637	7.67118	8.2934	8.15792	7.76273	7.94616	7.94844	8.14548	7.93225
ASCRP3001638	6.21103	6.53248	6.49125	6.513	6.52857	6.51201	6.53928	6.41886
ASCRP3001639	6.4783	6.69858	7.00022	6.70675	6.43443	6.45602	6.38273	6.43443
ASCRP3001640	6.06239	6.08759	6.04963	6.12274	6.19706	6.14054	6.21711	6.09288
ASCRP3001641	7.49903	7.83529	7.77772	9.01821	8.5753	8.4967	7.90838	9.06621
ASCRP3001642	7.28285	7.39187	7.42235	6.75651	7.4289	7.35441	7.63807	7.18925
ASCRP3001643	11.5048	11.6125	11.7703	12.279	11.6761	11.6826	11.0208	11.7571
ASCRP3001644	11.0873	11.2816	11.1839	11.0306	11.229	11.1361	11.515	11.1167
ASCRP3001645	6.00785	5.99742	5.84032	5.8212	5.94033	6.00083	6.12974	6.02041
ASCRP3001646	10.3789	10.745	10.5605	10.1888	10.799	10.6521	11.0924	10.6858
ASCRP3001647	6.51497	7.26133	7.27359	7.02523	7.40812	7.32945	7.59395	7.32131
ASCRP3001648	10.0236	9.99101	10.2685	9.6155	9.50258	9.379	9.94493	9.10268
ASCRP3001649	6.51497	6.2829	6.22366	6.332	6.31463	6.40828	6.28752	6.33582
ASCRP3001650	6.28521	6.21103	6.15686	5.9103	6.40616	6.2562	6.56265	6.11885
ASCRP3001651	6.33806	6.24623	6.15686	6.17194	6.14054	6.10844	6.35405	6.10844
ASCRP3001652	6.14054	6.08759	6.04963	6.03125	6.09739	6.17194	6.12015	6.15812
ASCRP3001653	6.60047	7.95538	7.73313	7.2843	8.04716	8.09116	8.75319	7.88658
ASCRP3001654	6.44527	6.19829	6.18853	6.12274	6.13028	6.26326	6.37359	6.17923
ASCRP3001655	6.51497	7.38462	7.28775	7.66142	7.64484	7.50425	7.59698	7.80694
ASCRP3001656	13.5646	14.4778	14.4151	13.2612	14.1352	13.9598	14.7905	13.7069
ASCRP3001657	6.09871	5.95409	5.93972	6.07828	5.96916	5.94503	5.92583	6.05699
ASCRP3001658	7.08896	7.71392	7.48828	7.13947	7.66231	7.69532	7.92763	7.53954
ASCRP3001659	6.32253	6.32253	6.26326	6.332	6.36549	6.31414	6.35074	6.36659
ASCRP3001660	6.37095	6.71659	6.71659	7.69358	7.23801	7.29722	6.98629	7.56807
ASCRP3001661	6.82218	6.29377	6.23619	6.25738	6.2486	6.22366	6.32591	6.36221
ASCRP3001662	6.70032	6.25738	6.23619	6.17194	6.22125	6.2932	6.31414	6.36221
ASCRP3001663	7.42288	7.31286	7.25929	7.07704	7.35441	7.28343	7.53687	7.22304
ASCRP3001664	6.42667	6.15126	6.12015	6.14437	6.11496	6.04827	6.12274	6.14054
ASCRP3001665	7.59698	8.36583	8.21242	7.34807	8.54938	8.67082	8.94477	8.0492
ASCRP3001666	11.2609	11.9802	11.9503	12.117	12.2315	12.1733	12.3738	12.2624
ASCRP3001667	7.05661	7.13726	7.39428	6.86476	7.282	7.15279	7.4044	7.06937
ASCRP3001668	10.2987	9.47207	9.67947	9.58898	8.9502	8.96498	8.69736	8.9966
ASCRP3001669	6.30342	7.09356	7.16942	6.513	7.23143	7.18925	7.6267	7.05932
ASCRP3001670	6.41886	6.59354	6.57162	7.09749	6.83759	6.90345	6.83364	7.11055
ASCRP3001671	6.15126	5.84887	5.85742	5.84032	5.91628	5.85586	5.99177	5.95264
ASCRP3001672	7.18401	8.5222	8.22598	7.66697	8.3988	8.3953	9.08908	8.16044
ASCRP3001673	7.51574	7.1209	7.08929	6.85241	7.13661	7.05325	7.15501	6.89253
ASCRP3001674	7.95119	7.45966	7.70994	8.24821	7.4134	7.38246	6.89405	7.63149
ASCRP3001675	6.25147	6.18668	6.15686	6.21711	6.18915	6.24969	6.34084	6.22004
ASCRP3001676	6.46114	6.53248	6.6588	6.332	6.69423	6.69901	6.70675	6.56074
ASCRP3001677	6.44527	6.18668	6.15686	6.21711	6.22125	6.20197	6.14054	6.19706
ASCRP3001678	10.695	11.0503	11.0333	11.3868	11.0624	11.0444	10.7069	11.0652
ASCRP3001679	6.88648	8.04047	8.20829	7.56617	8.06916	8.10423	8.77921	7.79378
ASCRP3001680	8.09299	7.99083	7.76232	7.68199	7.88887	7.9228	8.09497	7.81759
ASCRP3001681	7.31116	6.63422	6.70637	6.63603	6.46166	6.50564	6.41886	6.50756
ASCRP3001682	6.97366	6.36549	6.30684	6.36877	6.29999	6.24969	6.31915	6.27942
ASCRP3001683	6.70675	6.25738	6.39931	6.332	6.36877	6.3715	6.28752	6.22004
ASCRP3001684	6.64225	6.03813	6.02987	6.07828	6.12274	6.03813	6.02041	6.04429
ASCRP3001685	6.53248	6.74442	6.82297	6.36877	6.78849	6.7978	7.14806	6.83443
ASCRP3001686	6.40828	6.43443	6.36877	6.40934	6.32253	6.37902	6.51595	6.3935
ASCRP3001687	7.57305	7.54799	7.72782	8.10423	7.482	7.54509	7.02731	7.68177
ASCRP3001688	6.66453	6.57582	6.78159	6.44733	6.73815	6.6632	6.89405	6.58846
ASCRP3001689	7.64439	7.34807	7.42235	7.4302	6.99496	7.0737	7.07169	7.01418
ASCRP3001690	7.82458	6.87585	6.98082	6.81703	6.88686	6.85241	6.83364	6.82889
ASCRP3001691	6.72504	6.32253	6.4783	6.40934	6.26326	6.24969	6.26844	6.25147
ASCRP3001692	7.57305	7.68812	7.55902	7.03589	7.68232	7.67825	8.05107	7.43814
ASCRP3001693	8.1434	7.04815	6.87085	6.81703	6.61514	6.75359	6.74273	6.69423
ASCRP3001694	6.15126	6.36549	6.39931	6.07828	6.46166	6.46261	6.56877	6.41886
ASCRP3001695	10.2049	10.2705	10.1554	10.5492	10.4977	10.7776	10.3777	10.6402
ASCRP3001696	6.58283	6.75401	6.83404	6.94262	6.75484	6.79175	6.74273	6.70675
ASCRP3001697	6.4783	6.45602	6.35405	6.332	6.25324	6.2562	6.41411	6.38327
ASCRP3001698	8.43839	8.91414	8.82801	9.92114	9.50533	9.58064	8.85016	9.84076
ASCRP3001699	7.29178	7.13726	6.98082	7.01348	6.95463	7.12314	6.70675	6.88686
ASCRP3001700	8.09299	7.08631	7.00022	6.88991	7.01278	7.10859	6.75484	6.86592
ASCRP3001701	7.25223	7.90291	8.00023	7.78357	7.76107	7.63376	7.98263	7.75836
ASCRP3001702	7.37733	6.74442	6.81343	6.72467	6.65701	6.60047	6.64005	6.64005
ASCRP3001703	7.05661	6.45602	6.46567	6.513	6.42036	6.48924	6.41411	6.41886
ASCRP3001704	6.94008	16.4555	6.15686	6.21711	6.08759	6.12145	6.10582	6.16944
ASCRP3001705	7.39695	7.51635	7.45761	7.67704	7.58295	7.50053	7.72377	7.68769
ASCRP3001706	8.72079	8.22598	8.05433	8.55807	8.41247	8.50477	8.29861	8.48711
ASCRP3001707	5.97335	6.13926	6.18853	6.09871	6.26844	6.21589	6.36549	6.14999
ASCRP3001708	9.10781	7.8695	7.98335	7.83232	7.70021	7.53152	7.36017	7.61065
ASCRP3001709	6.33806	6.53248	6.33806	6.25738	6.36549	6.40828	6.44881	6.30684
ASCRP3001710	7.12508	7.71392	7.67207	8.6647	8.29036	8.34599	7.77926	8.44453
ASCRP3001711	6.81463	6.332	6.32478	6.25738	6.25324	6.2932	6.28406	6.22004
ASCRP3001712	7.75919	8.9377	8.82165	8.09497	8.71016	8.63428	9.33103	8.457
ASCRP3001713	7.38677	7.70681	7.45146	7.94184	7.83252	7.82994	7.77926	7.90876
ASCRP3001714	6.92943	6.55074	6.41358	6.48032	6.40616	6.46261	6.40934	6.55074
ASCRP3001715	7.02593	6.91687	6.99213	6.88991	6.85778	6.94847	6.79216	6.90308
ASCRP3001716	6.98328	6.72296	6.68122	6.54454	6.71101	6.65125	6.9719	6.4788
ASCRP3001717	6.70675	6.69858	6.7461	6.59074	6.65701	6.55074	6.88686	6.58283
ASCRP3001718	7.30207	6.99881	7.03452	6.513	7.05963	7.23742	6.86166	6.83443
ASCRP3001719	14.8978	14.3078	14.8114	14.2005	13.7577	13.7543	13.4954	13.5646
ASCRP3001720	6.88648	7.07571	7.08929	7.95155	7.50226	7.40759	7.16004	7.85728
ASCRP3001721	7.26689	6.86166	6.78159	6.54454	6.97366	6.75359	6.88991	6.70675
ASCRP3001722	6.0502	6.27136	6.35405	6.91538	6.44371	6.48924	6.28752	6.64901
ASCRP3001723	7.32413	6.94008	7.01798	7.05797	6.85778	6.81142	6.81383	6.84615
ASCRP3001724	6.55074	6.40934	6.39931	6.40934	6.52857	6.34473	6.40616	6.38327
ASCRP3001725	7.99439	6.97724	7.29722	6.54454	6.68604	6.67113	7.00335	6.58846
ASCRP3001726	7.84298	8.72455	8.5192	9.66243	9.29435	9.45536	8.72196	9.71843
ASCRP3001727	6.76887	6.40934	6.50514	6.55841	6.46166	6.54454	6.2086	6.36659
ASCRP3001728	6.79699	6.69858	6.66986	6.72467	6.84615	6.82615	6.94008	6.83443
ASCRP3001729	7.11055	6.61698	6.54881	6.59074	6.50904	6.61198	6.49525	6.4788
ASCRP3001730	7.49903	7.20852	7.00897	6.54454	7.04474	6.99213	7.60163	6.7978
ASCRP3001731	6.70675	6.45602	6.50514	6.60742	6.47729	6.55074	6.4313	6.4788
ASCRP3001732	7.93299	7.34226	7.70054	7.55087	7.15216	7.77659	6.78077	6.88118
ASCRP3001733	7.60418	7.08631	7.40944	7.26031	6.96654	7.43176	6.60418	6.64901
ASCRP3001734	6.99213	7.06301	7.05291	6.94262	6.85778	6.91687	6.8403	6.81783
ASCRP3001735	7.67825	7.54799	7.47036	7.31456	7.30322	7.29722	7.41605	7.25339
ASCRP3001736	7.36182	6.94008	7.19877	6.96654	6.66453	6.731	6.708	6.62856
ASCRP3001737	7.08896	6.66453	6.50514	6.55841	6.41358	6.53782	6.47323	6.49924
ASCRP3001738	7.88429	7.67626	7.67207	7.84003	7.69271	7.66142	7.72292	7.86505
ASCRP3001739	6.65523	6.90044	7.07637	7.09749	6.64005	6.81142	6.60047	6.69423
ASCRP3001740	7.48828	7.6203	7.40944	7.38246	7.33699	7.25223	7.46986	7.32131
ASCRP3001741	7.40653	7.26133	7.46426	7.41393	6.98471	7.0657	6.69423	7.06937
ASCRP3001742	6.0395	6.02376	6.01345	5.97263	6.02987	6.03813	6.0395	6.07103
ASCRP3001743	6.20249	6.04963	6.12015	6.12274	6.08759	6.09871	6.15938	6.14054
ASCRP3001744	6.77748	6.67113	6.69423	6.36877	6.5354	6.58283	6.65701	6.53053
ASCRP3001745	6.49725	6.87585	6.7461	7.79581	7.46426	7.50697	7.00335	7.89267
ASCRP3001746	6.27826	6.15126	6.38489	6.29607	6.51349	6.44881	6.43443	6.22899
ASCRP3001747	7.76523	6.63422	6.6588	6.81703	6.70032	6.48133	6.22366	6.64005
ASCRP3001748	7.78091	6.61198	6.44171	6.332	6.54785	6.47222	6.46363	6.86931
ASCRP3001749	7.15533	7.29751	7.59698	7.45761	6.95931	6.94554	6.92134	7.03176
ASCRP3001750	6.38812	6.11496	6.13926	6.07828	6.10713	6.28521	6.04554	6.09288
ASCRP3001751	7.0737	6.43443	6.46567	6.40934	6.332	6.27826	6.18668	6.37468
ASCRP3001752	7.23502	7.01278	7.13504	7.17846	7.36292	7.23742	7.14806	7.16851
ASCRP3001753	6.72504	6.76105	6.62967	6.92943	6.88118	6.88763	6.81703	6.92134
ASCRP3001754	11.6298	12.4752	12.2947	11.1986	12.1261	12.013	13.1054	11.7473
ASCRP3001755	6.68122	6.61198	6.61606	6.48032	6.50024	6.55074	6.3935	6.51497
ASCRP3001756	7.79032	6.76887	6.80427	6.72467	6.7259	6.67113	6.69423	6.68755
ASCRP3001757	6.49725	6.21103	6.10396	6.03125	6.12274	6.01065	6.18296	6.18791
ASCRP3001758	8.57286	7.09356	6.89741	7.05797	6.83759	6.98716	6.80503	7.19877
ASCRP3001759	7.28285	8.06654	8.24821	8.81973	8.11832	8.30783	7.78848	8.47743
ASCRP3001760	10.4281	10.8124	10.6509	10.2519	10.6521	10.6765	11.1657	10.63
ASCRP3001761	6.55074	6.76105	6.78159	6.63603	6.8273	6.87008	7.10144	6.73646
ASCRP3001762	6.50564	6.30228	6.50514	6.72467	6.42667	6.35184	6.17746	6.36659
ASCRP3001763	7.04032	6.8407	6.59354	6.44733	6.61514	6.56265	7.00335	6.60788
ASCRP3001764	6.72504	6.74442	6.86243	7.32272	6.89704	6.94082	6.8281	7.09683
ASCRP3001765	6.51497	6.2829	6.08626	6.29607	6.28521	6.20197	6.25855	6.17923
ASCRP3001766	6.77748	6.50564	6.50514	6.332	6.47729	6.47222	6.46114	6.43443
ASCRP3001767	7.85679	8.14596	8.12221	9.1396	8.66662	8.70571	8.31027	8.99025
ASCRP3001768	6.79699	6.68122	6.6065	6.46217	6.57162	6.55074	6.67726	6.61882
ASCRP3001769	6.83127	6.83285	6.87085	6.86476	6.70675	6.61928	6.56877	6.72296
ASCRP3001770	7.00163	6.65035	6.4783	6.54454	6.52857	6.58846	6.54785	6.53053
ASCRP3001771	13.7179	13.9755	14.0493	13.6383	13.7543	13.8022	14.0295	13.5961
ASCRP3001772	6.90345	6.63422	6.71659	6.60742	6.58846	6.51595	6.64225	6.46217
ASCRP3001773	6.35405	6.21103	6.13926	6.25738	6.26326	6.18668	6.23379	6.14054
ASCRP3001774	6.14054	6.62745	6.59354	6.63603	6.76105	6.74273	6.82218	6.7978
ASCRP3001775	6.44527	6.11496	6.18853	6.07828	6.20738	6.21589	6.15938	6.15812
ASCRP3001776	7.76523	7.07571	6.94628	7.85786	7.35441	7.41209	6.98328	7.66119
ASCRP3001777	7.81358	7.02593	7.06937	7.16662	6.97366	6.98328	6.89968	6.99425
ASCRP3001778	6.97366	8.22219	7.84887	7.46426	7.97403	7.99244	8.52578	7.75419
ASCRP3001779	6.28521	6.53248	6.54881	6.63603	6.47018	6.46261	6.65394	6.3935
ASCRP3001780	8.32645	8.20552	8.40444	7.92725	7.75419	7.71263	7.80956	7.63489
ASCRP3001781	6.30342	6.06374	6.15686	6.05292	5.94033	6.02376	6.12974	5.99006
ASCRP3001782	6.25738	6.53248	6.49125	6.21711	6.52857	6.50024	6.90609	6.41886
ASCRP3001783	6.57582	7.17721	7.16942	7.68199	7.30605	7.25223	7.26031	7.48778
ASCRP3001784	8.06654	6.78077	6.80427	6.69423	6.67638	6.62471	6.57582	6.64005
ASCRP3001785	6.81463	6.42247	6.45499	6.44733	6.3057	6.28521	6.40616	6.51497
ASCRP3001786	7.0737	6.46363	6.32478	6.29607	6.14999	6.24969	6.2932	6.31915
ASCRP3001787	10.5192	10.4818	10.3909	11.4712	11.1875	11.2262	10.6765	11.5553
ASCRP3001788	6.40828	6.25738	6.26326	6.40934	6.332	6.36056	6.45087	6.56074
ASCRP3001789	9.70419	9.69583	9.50078	9.79753	9.73985	9.66556	9.7729	9.85647
ASCRP3001790	10.5079	10.4709	10.5972	9.20528	10.23	9.97417	10.4805	9.66998
ASCRP3001791	7.91289	6.99213	7.11251	6.84109	6.98471	6.95138	6.8281	6.90308
ASCRP3001792	7.17409	8.04425	7.78644	8.47665	8.30897	8.3168	8.27934	8.54148
ASCRP3001793	6.76105	6.29377	6.33806	6.31414	6.20738	6.31414	6.37902	6.25147
ASCRP3001794	9.98784	10.0218	9.89983	10.7282	10.5801	10.6092	10.2179	10.7
ASCRP3001795	7.36182	7.09356	7.05291	6.85241	7.10502	7.04679	7.17409	7.01418
ASCRP3001796	8.01639	8.54865	8.35824	7.99315	8.27743	8.26404	8.90099	8.24131
ASCRP3001797	9.43359	9.32776	9.3473	9.5586	9.41062	9.45265	9.09276	9.39157
ASCRP3001798	6.15126	6.43443	6.54881	6.332	6.50024	6.51201	6.51003	6.4788
ASCRP3001799	6.21103	6.13926	6.08626	6.29607	6.07961	6.18668	6.19285	6.22004
ASCRP3001800	7.43281	6.513	6.41358	6.50024	6.16442	6.21589	6.24266	6.27942
ASCRP3001801	11.1002	11.2492	11.463	11.09	10.8907	10.8922	11.0567	10.6551
ASCRP3001802	8.72079	8.75245	8.6212	8.43459	8.64606	8.68367	8.70003	8.60951
ASCRP3001803	6.15126	6.06374	6.15686	6.39242	6.08759	6.06913	6.02711	6.08626
ASCRP3001804	6.4783	6.31301	6.2955	6.29607	6.26326	6.3057	6.28752	6.28752
ASCRP3001805	8.05381	8.3563	8.05433	8.27406	8.37377	8.39152	8.26463	8.47922
ASCRP3001806	8.01639	7.81177	7.59115	6.94262	7.70681	7.54847	7.58553	7.43047
ASCRP3001807	6.76105	6.32253	6.2086	6.17194	6.22899	6.14999	6.17746	6.10844
ASCRP3001808	7.20029	7.4289	7.44707	7.50747	7.09028	7.14742	7.01278	7.21624
ASCRP3001809	10.3202	10.5916	10.4922	11.8586	11.3738	11.463	10.721	11.7374
ASCRP3001810	11.6699	12.1703	12.0293	12.3915	12.3072	12.3836	12.1012	12.4329
ASCRP3001811	7.99439	7.70119	7.75794	7.9226	7.63761	7.64574	7.41446	7.59954
ASCRP3001812	8.04064	7.96029	7.86554	8.25653	8.20659	8.29225	7.87739	8.20729
ASCRP3001813	6.4783	6.86819	6.90458	7.16662	6.70675	6.74862	6.83048	6.82889
ASCRP3001814	6.00785	5.98407	6.15686	5.98905	6.02041	6.20197	6.17069	6.02041
ASCRP3001815	8.32645	9.38613	9.11961	8.43011	9.13194	9.05714	9.77873	8.90711
ASCRP3001816	7.2182	7.166	7.29722	7.45761	7.2889	7.17409	7.00335	7.13504
ASCRP3001817	7.87181	7.2791	7.19877	7.49554	7.15533	7.22934	6.96798	7.25339
ASCRP3001818	7.82458	8.20768	8.13985	8.9774	8.67721	8.83607	8.34037	8.89503
ASCRP3001819	9.30345	8.95133	8.99524	8.5972	8.78877	8.78483	9.04527	8.62393
ASCRP3001820	7.08896	6.64005	6.82297	6.72467	6.43443	6.44881	6.36549	6.49924
ASCRP3001821	6.35405	6.61698	6.69423	6.65125	6.73815	6.72002	6.9974	6.64005
ASCRP3001822	6.49725	7.84082	7.76232	8.12221	8.00006	7.95756	7.94147	8.21839
ASCRP3001823	7.76523	7.14203	7.18463	6.69423	7.10012	7.03452	7.11251	6.96076
ASCRP3001824	6.94008	6.60047	6.71659	6.66453	6.63603	6.61198	6.38705	6.58283
ASCRP3001825	7.33866	7.95538	7.7479	8.75815	8.34334	8.41928	8.39583	8.71787
ASCRP3001826	6.40828	7.1209	7.1433	7.23173	7.23143	7.24691	7.36659	7.32945
ASCRP3001827	6.89405	6.82297	6.61606	6.66453	6.64005	6.74273	6.66453	6.69423
ASCRP3001828	7.00163	6.87585	6.78159	7.25193	7.08068	7.09323	6.97366	7.27184
ASCRP3001829	10.1289	10.3682	10.296	11.4178	10.9668	11.008	10.1692	11.2778
ASCRP3001830	8.80972	9.28754	9.23246	9.4641	9.33323	9.32665	9.22077	9.44546
ASCRP3001831	7.56474	7.32357	7.87854	7.64529	7.03176	7.16159	6.81142	7.15089
ASCRP3001832	6.38812	6.23139	6.33806	6.332	6.26326	6.26326	6.16568	6.22004
ASCRP3001833	6.42667	6.72845	6.78159	7.05797	6.85778	6.84109	6.66097	6.98082
ASCRP3001834	6.63603	6.52326	6.49125	6.21711	6.60788	6.55074	6.7123	6.44171
ASCRP3001835	6.22004	6.69858	6.76105	6.63603	6.76929	6.70675	6.877	6.77502
ASCRP3001836	6.08891	5.98407	5.93972	6.07828	5.99742	5.98122	6.02041	6.02041
ASCRP3001837	7.89021	7.44061	7.75367	7.85084	7.01798	7.03452	6.69423	7.09683
ASCRP3001838	6.32253	6.29377	6.28058	6.07828	6.26844	6.23139	6.32253	6.17923
ASCRP3001839	9.00642	8.85163	8.95005	8.87955	8.72057	8.5753	8.53008	8.79675
ASCRP3001840	9.93116	9.52622	10.9147	9.25879	8.80577	8.8456	9.16385	8.70371
ASCRP3001841	8.56337	8.42471	8.49178	7.83232	8.64059	8.53539	9.05443	8.30339
ASCRP3001842	6.77748	6.29377	6.18853	6.36877	6.22125	6.23139	6.15686	6.27942
ASCRP3001843	7.50697	6.34028	6.2086	6.27826	6.28521	6.2932	6.39931	6.40251
ASCRP3001844	7.08896	7.7954	7.59698	8.36085	8.10522	8.21473	8.04682	8.457
ASCRP3001845	6.45087	6.43443	6.59354	6.40934	6.48133	6.43443	6.58471	6.38327
ASCRP3001846	8.97608	9.27284	9.1574	10.319	9.92915	10.0149	9.43908	10.4097
ASCRP3001847	6.83127	6.67113	6.71659	6.62111	6.62157	6.76105	6.80104	6.68755
ASCRP3001848	6.42667	6.48579	6.30684	6.07828	6.28521	6.2932	6.65394	6.27942
ASCRP3001849	6.65523	6.56074	6.49125	6.29607	6.51349	6.56877	6.67726	6.51497
ASCRP3001850	7.53784	7.32357	7.16942	6.74105	7.48048	7.3431	7.88409	7.16004
ASCRP3001851	6.79699	6.42247	6.36877	6.40934	6.28521	6.26326	6.29656	6.40251
ASCRP3001852	11.3942	10.9519	10.9329	11.4286	11.0345	11.107	10.4753	11.1767
ASCRP3001853	6.22899	6.13926	6.30684	6.40934	6.08759	6.18668	6.09156	6.09288
ASCRP3001854	10.0175	9.44838	9.45701	8.56578	9.08137	9.04647	9.14076	8.86377
ASCRP3001855	6.63603	6.66453	6.72504	6.86476	6.5517	6.53782	6.56265	6.55074
ASCRP3001856	8.57651	7.62944	7.92856	7.95702	7.9935	7.77865	7.62568	8.2672
ASCRP3001857	7.34475	6.61698	6.6588	7.19447	6.98471	6.99213	6.71659	7.10012
ASCRP3001858	8.97608	7.46502	7.49554	7.36537	6.96654	7.13504	7.05291	7.04679
ASCRP3001859	6.71745	6.43443	6.4783	6.46217	6.48133	6.46261	6.50024	6.40251
ASCRP3001860	9.05689	7.73165	7.60927	7.09749	7.166	7.6148	7.54533	7.18154
ASCRP3001861	6.60047	6.39931	6.50514	6.25738	6.332	6.35184	6.3935	6.41886
ASCRP3001862	6.72504	6.2829	6.2086	6.29607	6.15686	6.2086	6.23379	6.27942
ASCRP3001863	10.9214	10.3655	10.3891	10.5015	10.2248	10.25	9.87511	10.3496
ASCRP3001864	8.41928	7.52004	7.72292	7.59698	7.23143	7.3035	7.08631	7.19877
ASCRP3001865	6.28521	6.17497	6.15686	5.79065	6.13028	6.14999	6.26844	6.14054
ASCRP3001866	9.78739	9.61261	9.71486	9.1349	8.44021	8.56218	8.58803	8.43995
ASCRP3001867	7.00983	7.08631	7.05963	6.82889	7.00476	6.94082	7.10794	6.89253
ASCRP3001868	6.65523	6.72845	6.59354	6.513	6.57582	6.69901	6.8281	6.73646
ASCRP3001869	6.4712	7.13054	7.08235	6.99142	7.13375	7.13947	7.36836	7.25339
ASCRP3001870	8.72908	8.42471	8.43418	8.32729	8.46628	8.4623	8.40511	8.39232
ASCRP3001871	8.52959	7.81177	7.70509	7.58295	7.51684	7.49554	7.51635	7.49554
ASCRP3001872	11.229	9.05844	10.9689	8.82285	9.73809	8.96435	8.66831	9.01952
ASCRP3001873	8.16833	7.83094	7.73313	7.96302	7.66786	7.69271	7.53128	7.66719
ASCRP3001874	6.55074	6.32253	6.44171	6.48032	6.37902	6.42036	6.22366	6.46217
ASCRP3001875	8.11619	6.69858	6.62967	6.65125	6.52032	6.52522	6.44881	6.57582
ASCRP3001876	6.42667	6.01065	6.06913	5.94473	5.94033	5.95554	5.96484	5.99006
ASCRP3001877	12.2723	11.9845	12.3048	12.6849	12.0542	11.976	11.7653	12.3374
ASCRP3001878	7.54895	8.11146	7.91888	9.07182	8.61785	8.66618	8.43123	9.09745
ASCRP3001879	7.72292	6.99881	6.76105	6.95535	6.87662	6.94082	6.73269	6.96654
ASCRP3001880	8.17573	7.86039	8.14364	8.28108	7.54847	7.46528	7.45761	7.50574
ASCRP3001881	7.03452	6.65035	6.59354	7.14962	6.65701	6.75359	6.52424	6.81142
ASCRP3001882	6.86819	7.37054	7.40944	7.41393	7.40068	7.38246	7.55806	7.43047
ASCRP3001883	6.63603	6.7982	6.83404	7.62807	7.15216	7.15533	6.81142	7.38462
ASCRP3001884	8.33829	8.31324	8.31644	7.2843	8.16457	8.18151	8.80882	8.10143
ASCRP3001885	8.90692	7.86039	7.95847	7.45094	7.83252	7.76502	7.68232	7.59115
ASCRP3001886	8.38051	7.58905	7.33168	7.58295	7.61457	7.59652	7.82119	7.52273
ASCRP3001887	7.23502	6.49625	6.2955	6.35184	6.25324	6.29999	6.36549	6.31915
ASCRP3001888	6.78568	6.43443	6.50514	6.44733	6.29999	6.35184	6.36221	6.32478
ASCRP3001889	7.33866	8.2	8.13985	8.3503	8.25459	8.28079	8.35283	8.28457
ASCRP3001890	7.31626	7.57659	7.29722	6.96654	6.92134	7.27794	7.18463	7.20852
ASCRP3001891	7.02593	7.95538	7.84887	8.28108	8.20245	8.23643	8.23643	8.51514
ASCRP3001892	7.88429	7.84082	7.83865	8.13583	7.54244	7.63784	7.58412	7.66119
ASCRP3001893	11.4865	11.6051	11.4107	11.6735	11.7586	11.6271	11.899	11.7549
ASCRP3001894	6.92134	7.49604	7.58553	8.06367	7.77247	7.79682	7.72292	8.02267
ASCRP3001895	7.76523	7.39695	7.32638	6.96654	6.98471	7.28343	7.24334	7.01418
ASCRP3001896	6.81463	6.61698	6.45499	6.17194	6.25324	6.29999	6.67005	6.29999
ASCRP3001897	7.82458	6.513	6.25147	6.513	6.33806	6.34473	6.36549	6.36659
ASCRP3001898	8.12644	8.33012	8.46975	8.76662	8.14194	8.13098	8.1026	8.29558
ASCRP3001899	8.65016	7.58201	7.47036	7.17846	7.4362	7.36292	7.53323	7.33977
ASCRP3001900	7.39695	6.57582	6.39931	6.62111	6.49625	6.53782	6.46793	6.58846
ASCRP3001901	6.88648	6.43443	6.39931	6.25738	6.44881	6.48924	6.65701	6.44881
ASCRP3001902	6.51497	6.11496	6.04963	5.98905	6.18296	5.98122	6.18296	6.04429
ASCRP3001903	6.49725	7.18525	7.1433	7.73016	7.42235	7.41552	7.35798	7.57305
ASCRP3001904	7.6299	8.54865	8.52739	8.84312	8.58857	8.47538	8.64606	8.70111
ASCRP3001905	9.74434	9.49549	9.73694	9.81213	9.08295	9.15665	8.75825	9.10781
ASCRP3001906	7.75147	7.75753	7.83865	7.49554	7.19048	7.18186	7.60418	7.27184
ASCRP3001907	8.11619	7.482	7.33977	7.25193	7.20608	7.43437	6.95858	7.13504
ASCRP3001908	6.12845	6.01065	6.08626	6.12274	6.16442	6.12145	6.01065	6.05699
ASCRP3001909	6.0502	6.17497	6.28058	6.17194	6.15686	6.05699	6.06913	5.96916
ASCRP3001910	6.55074	6.32253	6.15686	6.27826	6.22125	6.26326	6.39931	6.25855
ASCRP3001911	10.7038	11.0345	10.9856	11.086	11.0596	11.0953	11.0008	11.1519
ASCRP3001912	7.12508	7.18525	7.11251	6.91538	7.0727	7.06937	7.12155	7.06937
ASCRP3001913	6.46114	6.67113	6.61606	6.67858	6.65701	6.6821	6.67005	6.63603
ASCRP3001914	8.97608	9.38006	9.35342	9.51777	9.19809	9.32991	9.20917	9.32279
ASCRP3001915	7.76523	6.82297	6.92943	6.74105	6.60047	6.69423	6.74021	6.57582
ASCRP3001916	13.8671	14.0493	13.8671	14.3824	14.3002	14.3372	14.1656	14.4671
ASCRP3001917	6.0502	6.2829	6.51595	6.12274	6.42036	6.2562	6.63422	6.29999
ASCRP3001918	6.98328	7.12508	7.19877	7.11671	7.25457	7.26571	7.46706	7.17318
ASCRP3001919	6.63603	7.16004	7.03452	7.01348	7.03589	7.01658	6.85006	7.01418
ASCRP3001920	6.51497	6.78077	6.86243	6.57582	6.80704	6.7697	7.11671	6.70675
ASCRP3001921	6.4712	6.06374	6.08626	6.03125	6.07961	6.02376	6.06913	5.95264
ASCRP3001922	6.15126	6.04963	6.30684	6.35184	6.17372	6.21589	6.19706	6.22004
ASCRP3001923	6.25738	6.45602	6.33806	6.23858	6.42667	6.3715	6.52424	6.23858
ASCRP3001924	7.79032	6.93091	6.94628	7.71478	7.31569	7.34863	6.96798	7.56474
ASCRP3001925	8.07981	7.11185	7.37787	6.86476	7.36537	7.19785	7.18834	7.11055
ASCRP3001926	6.77748	6.30228	6.17346	6.31414	6.29999	6.31414	6.25147	6.26844
ASCRP3001927	6.73269	6.2829	6.18853	6.23858	6.12274	6.14999	6.15938	6.2086
ASCRP3001928	8.62074	8.32729	8.1506	8.49645	8.27992	8.28762	8.28443	8.37448
ASCRP3001929	6.81463	7.31286	7.43437	8.06367	7.47733	7.56521	7.23815	7.75419
ASCRP3001930	6.2656	6.47729	6.42712	6.29607	6.44881	6.43443	6.39931	6.37468
ASCRP3001931	8.13487	8.72908	8.60074	9.24717	9.06927	9.08104	9.18647	9.29944
ASCRP3001932	7.61088	8.19148	8.61785	8.48061	8.27992	8.18026	8.48049	8.20214
ASCRP3001933	6.56877	6.30228	6.4783	6.70675	6.48133	6.42036	6.38705	6.49924
ASCRP3001934	8.80972	8.77184	9.26457	8.14146	7.38893	7.36292	7.27184	7.20852
ASCRP3001935	7.14522	6.74442	6.63914	6.75651	6.69423	6.6672	6.65701	6.66097
ASCRP3001936	6.70675	7.13054	6.94628	6.74105	7.01278	6.92613	7.26923	6.83443
ASCRP3001937	9.71561	10.1469	9.97043	9.43678	10.084	9.97533	10.5403	9.8722
ASCRP3001938	6.66453	6.43443	6.33806	6.27826	6.38705	6.34473	6.36221	6.37468
ASCRP3001939	9.05329	9.76134	9.5258	8.91461	9.31544	9.28026	9.65263	9.26244
ASCRP3001940	6.90345	6.68122	6.77254	7.16004	6.76929	6.73646	6.75484	6.72296
ASCRP3001941	6.21103	6.22246	6.28058	6.29607	5.96916	6.10844	6.07371	6.25855
ASCRP3001942	6.83127	6.85393	6.99213	6.97939	7.09552	6.79175	6.84615	6.91538
ASCRP3001943	9.20643	9.54452	9.28197	9.02097	9.47207	9.42753	9.80315	9.34442
ASCRP3001944	9.42848	8.87088	8.8453	9.40076	8.98637	8.94181	8.61948	9.07056
ASCRP3001945	8.02805	6.99881	6.88118	7.14962	6.8273	6.88763	6.64225	6.99213
ASCRP3001946	7.61549	7.66253	7.64506	8.29935	7.7848	7.87739	7.43983	8.10629
ASCRP3001947	7.24275	7.08631	7.04253	7.85786	7.44267	7.38839	6.97724	7.68769
ASCRP3001948	6.4868	6.2829	6.36877	6.48032	6.20738	6.23139	6.21711	6.25147
ASCRP3001949	6.62836	6.40934	6.41358	6.36877	6.22125	6.20197	6.36549	6.29999
ASCRP3001950	7.71478	6.72845	6.4783	6.82889	6.50024	6.42036	6.24266	6.53734
ASCRP3001951	7.25223	7.166	7.21096	6.88991	7.0727	7.01278	7.17783	7.00265
ASCRP3001952	6.76105	6.19829	6.08626	6.29607	6.18915	6.2086	6.19706	6.16944
ASCRP3001953	8.09299	7.1209	7.08235	7.44371	7.09552	7.20974	7.18032	7.40653
ASCRP3001954	7.60418	7.43489	7.41552	7.56617	7.62853	7.58107	7.58412	7.58295
ASCRP3001955	6.61652	6.29377	6.25147	6.29607	6.31463	6.33806	6.36877	6.35294
ASCRP3001956	6.19162	7.08631	6.89741	6.91538	7.11251	7.10341	7.25369	6.99213
ASCRP3001957	7.53019	6.60047	6.57162	6.57582	6.50024	6.48924	6.40509	6.47222
ASCRP3001958	6.70032	6.11496	6.04963	6.21711	6.09739	6.05699	6.05699	6.07103
ASCRP3001959	6.43443	6.56877	6.59354	6.21711	6.51349	6.52522	6.87585	6.51497
ASCRP3001960	6.28521	6.30228	6.28058	6.27826	6.23619	6.15686	6.46114	6.25147
ASCRP3001961	7.89628	7.42288	7.67626	7.48351	6.95931	6.92134	6.88686	6.94008
ASCRP3001962	6.32253	6.11496	6.08626	5.98905	6.06913	6.10844	6.12015	6.02041
ASCRP3001963	8.4	8.2934	8.22598	9.14076	8.85202	8.82599	8.4505	9.22123
ASCRP3001964	8.46192	7.07571	7.43437	7.19447	7.69271	7.52371	7.00897	7.46299
ASCRP3001965	7.31116	7.67913	7.54558	7.41393	7.35441	7.25929	7.59115	7.36182
ASCRP3001966	7.37733	8.17636	8.12579	8.18527	8.19614	8.10094	8.35504	8.21443
ASCRP3001967	7.93299	8.75752	9.00404	8.39853	8.20998	8.30172	8.34417	8.20461
ASCRP3001968	7.13504	6.45602	6.42712	6.40934	6.36877	6.47729	6.46363	6.36659
ASCRP3001969	7.27417	7.09979	7.19262	7.80694	7.21519	7.19785	7.00897	7.41446
ASCRP3001970	7.00983	7.27359	7.76232	7.09749	7.74706	7.58905	7.41446	7.39749
ASCRP3001971	10.1755	10.3173	10.2903	9.24527	9.74194	9.66374	10.1584	9.43838
ASCRP3001972	7.44991	8.2491	8.26419	7.24156	8.14548	8.12368	8.77808	7.79703
ASCRP3001973	6.57582	6.25738	6.25147	6.21711	6.18915	6.27826	6.15686	6.17923
ASCRP3001974	6.33806	6.30228	6.39931	6.39242	6.29999	6.26961	6.30114	6.25855
ASCRP3001975	7.66142	7.93188	8.13098	7.52347	7.87989	7.78357	8.25623	7.73674
ASCRP3001976	7.49903	6.40934	6.42712	6.48032	6.31463	6.33806	6.22366	6.29999
ASCRP3001977	6.55074	6.56074	6.59354	7.14962	6.66053	6.82022	6.55266	6.9346
ASCRP3001978	7.22814	7.04032	7.09749	7.35523	6.87085	6.91205	6.8403	6.94481
ASCRP3001979	6.17069	6.47729	6.57162	6.46217	6.5517	6.46261	6.65125	6.4788
ASCRP3001980	6.0502	6.02376	6.06913	6.07828	6.06913	6.10844	6.15938	5.95264
ASCRP3001981	8.07981	7.60209	7.53395	7.89324	7.72003	7.80038	7.82617	7.76419
ASCRP3001982	7.97619	8.21473	8.23937	8.44906	8.33829	8.22279	8.25178	8.433
ASCRP3001983	8.3503	6.82297	6.61606	6.66453	6.62967	6.6672	6.51595	6.61422
ASCRP3001984	6.02376	5.98407	5.98122	6.05292	6.12274	6.02376	6.1367	6.00505
ASCRP3001985	6.90345	6.13926	6.18853	6.332	6.18915	6.23139	6.15938	6.27942
ASCRP3001986	6.18296	6.16316	6.18853	5.98905	6.05699	6.05699	6.01484	6.00505
ASCRP3001987	6.37902	6.16316	6.28058	6.25738	6.05699	6.02376	6.09871	6.07103
ASCRP3001988	8.76812	7.73165	7.66097	7.25193	7.24572	7.26571	7.59115	7.36891
ASCRP3001989	11.08	10.2212	10.5626	11.0256	10.3149	10.412	9.71449	10.5762
ASCRP3001990	7.05661	6.54357	6.57162	6.54454	6.47729	6.51201	6.46363	6.40251
ASCRP3001991	6.65523	6.60047	6.57162	6.48032	6.48902	6.43443	6.44881	6.45602
ASCRP3001992	5.89005	5.98407	6.04963	6.01065	6.04963	5.95554	6.04554	5.9073
ASCRP3001993	8.09299	8.87469	8.57177	7.91101	8.44355	8.37483	8.89992	8.29838
ASCRP3001994	7.33866	6.29377	6.36877	6.25738	6.42036	6.48924	6.68736	6.38327
ASCRP3001995	6.36549	5.95409	5.93972	6.07828	5.94033	5.91554	5.90096	5.96916
ASCRP3001996	6.12015	5.9103	5.88638	5.98905	5.91628	5.88485	5.9418	5.82193
ASCRP3001997	6.40828	6.19829	6.18853	6.17194	6.14054	6.16442	6.19285	6.19706
ASCRP3001998	6.32253	6.19829	6.18853	6.17194	6.15686	6.22366	6.43652	6.11885
ASCRP3001999	7.61088	7.20151	7.1433	7.70227	7.42235	7.51734	7.14522	7.61732
[truncated: 11,618 more rows]
