# Supplementary material for: Differentially Expressed Circular RNAs and Their Therapeutic Mechanism in Non-segmental Vitiligo Patients Treated With Methylprednisolone
Source: Front Med (Lausanne). 2022 May 16;9:839066. doi: 10.3389/fmed.2022.839066 (PMC9149005; doi:10.3389/fmed.2022.839066)
Supplement: Supplementary file 1 [file Data_Sheet_1.ZIP › Additional files/Pathway Analysis Report/Pathway_GC_vs_control_down/hsa_pathwayResult.txt]

PathwayID	Definition	OriginalWebSite	Fisher-Pvalue	SelectionCounts	SelectionSize	Count	Size	FDR	Enrichment_Score	GeneRatio	Genes
hsa04216	Ferroptosis - Homo sapiens (human)	http://www.genome.jp/kegg-bin/show_pathway?hsa04216+2730+5094+6520+7037+7419	2.903931e-04	5	117	41	8070	9.786249e-02	3.537014	0.042735	GCLM//PCBP2//SLC3A2//TFRC//VDAC3
hsa04360	Axon guidance - Homo sapiens (human)	http://www.genome.jp/kegg-bin/show_pathway?hsa04360+659+2770+2771+2932+4773+56288+5336+6586	4.679050e-03	8	117	181	8070	4.352881e-01	2.329842	0.068376	BMPR2//GNAI1//GNAI2//GSK3B//NFATC2//PARD3//PLCG2//SLIT3
hsa00270	Cysteine and methionine metabolism - Homo sapiens (human)	http://www.genome.jp/kegg-bin/show_pathway?hsa00270+23382+2730+4190+4548	5.783516e-03	4	117	50	8070	4.352881e-01	2.237808	0.034188	AHCYL2//GCLM//MDH1//MTR
hsa04670	Leukocyte transendothelial migration - Homo sapiens (human)	http://www.genome.jp/kegg-bin/show_pathway?hsa04670+60+83692+2770+2771+3383+5336	6.115113e-03	6	117	114	8070	4.352881e-01	2.213596	0.051282	ACTB//CD99L2//GNAI1//GNAI2//ICAM1//PLCG2
hsa04145	Phagosome - Homo sapiens (human)	http://www.genome.jp/kegg-bin/show_pathway?hsa04145+60+533+821+1778+7037+7057+10376	6.458280e-03	7	117	152	8070	4.352881e-01	2.189883	0.059829	ACTB//ATP6V0B//CANX//DYNC1H1//TFRC//THBS1//TUBA1B
hsa05032	Morphine addiction - Homo sapiens (human)	http://www.genome.jp/kegg-bin/show_pathway?hsa05032+2770+2771+2782+5139+5144	1.016256e-02	5	117	91	8070	5.186277e-01	1.992997	0.042735	GNAI1//GNAI2//GNB1//PDE3A//PDE4D
hsa04144	Endocytosis - Homo sapiens (human)	http://www.genome.jp/kegg-bin/show_pathway?hsa04144+116987+1785+3949+4193+23327+56288+23396+26056+7037	1.077268e-02	9	117	252	8070	5.186277e-01	1.967676	0.076923	AGAP1//DNM2//LDLR//MDM2//NEDD4L//PARD3//PIP5K1C//RAB11FIP5//TFRC
hsa05135	Yersinia infection - Homo sapiens (human)	http://www.genome.jp/kegg-bin/show_pathway?hsa05135+60+64283+1793+2932+4773+23396	1.442942e-02	6	117	137	8070	6.078394e-01	1.840751	0.051282	ACTB//ARHGEF28//DOCK1//GSK3B//NFATC2//PIP5K1C
hsa04062	Chemokine signaling pathway - Homo sapiens (human)	http://www.genome.jp/kegg-bin/show_pathway?hsa04062+1794+2770+2771+2782+2932+56288+5336	2.132842e-02	7	117	192	8070	7.671679e-01	1.671041	0.059829	DOCK2//GNAI1//GNAI2//GNB1//GSK3B//PARD3//PLCG2
hsa04510	Focal adhesion - Homo sapiens (human)	http://www.genome.jp/kegg-bin/show_pathway?hsa04510+60+1292+1793+2317+2932+23396+7057	2.658722e-02	7	117	201	8070	7.671679e-01	1.575327	0.059829	ACTB//COL6A2//DOCK1//FLNB//GSK3B//PIP5K1C//THBS1
hsa05132	Salmonella infection - Homo sapiens (human)	http://www.genome.jp/kegg-bin/show_pathway?hsa05132+60+1785+1778+83658+2317+2597+23207+10376	2.795477e-02	8	117	249	8070	7.671679e-01	1.553544	0.068376	ACTB//DNM2//DYNC1H1//DYNLRB1//FLNB//GAPDH//PLEKHM2//TUBA1B
hsa04022	cGMP-PKG signaling pathway - Homo sapiens (human)	http://www.genome.jp/kegg-bin/show_pathway?hsa04022+2770+2771+9569+4773+5139+7419	3.418004e-02	6	117	167	8070	7.671679e-01	1.466227	0.051282	GNAI1//GNAI2//GTF2IRD1//NFATC2//PDE3A//VDAC3
hsa05110	Vibrio cholerae infection - Homo sapiens (human)	http://www.genome.jp/kegg-bin/show_pathway?hsa05110+60+533+5336	3.555433e-02	3	117	50	8070	7.671679e-01	1.449108	0.025641	ACTB//ATP6V0B//PLCG2
hsa04727	GABAergic synapse - Homo sapiens (human)	http://www.genome.jp/kegg-bin/show_pathway?hsa04727+11337+2770+2771+2782	3.998286e-02	4	117	89	8070	7.671679e-01	1.398126	0.034188	GABARAP//GNAI1//GNAI2//GNB1
