# Supplementary material for: Differentially Expressed Circular RNAs and Their Therapeutic Mechanism in Non-segmental Vitiligo Patients Treated With Methylprednisolone
Source: Front Med (Lausanne). 2022 May 16;9:839066. doi: 10.3389/fmed.2022.839066 (PMC9149005; doi:10.3389/fmed.2022.839066)
Supplement: Supplementary file 1 [file Data_Sheet_1.ZIP › Additional files/Pathway Analysis Report/Pathway_GC_vs_control_up/hsa_pathwayResult.txt]

PathwayID	Definition	OriginalWebSite	Fisher-Pvalue	SelectionCounts	SelectionSize	Count	Size	FDR	Enrichment_Score	GeneRatio	Genes
hsa05130	Pathogenic Escherichia coli infection - Homo sapiens (human)	http://www.genome.jp/kegg-bin/show_pathway?hsa05130+79784+4627+10802	7.567897e-03	3	17	197	8070	1.000000e+00	2.121025	0.176471	MYH14//MYH9//SEC24A
hsa04270	Vascular smooth muscle contraction - Homo sapiens (human)	http://www.genome.jp/kegg-bin/show_pathway?hsa04270+79784+4627	3.205973e-02	2	17	135	8070	1.000000e+00	1.494040	0.117647	MYH14//MYH9
hsa04145	Phagosome - Homo sapiens (human)	http://www.genome.jp/kegg-bin/show_pathway?hsa04145+4074+9341	3.983582e-02	2	17	152	8070	1.000000e+00	1.399726	0.117647	M6PR//VAMP3
hsa03010	Ribosome - Homo sapiens (human)	http://www.genome.jp/kegg-bin/show_pathway?hsa03010+25873+6130	4.273781e-02	2	17	158	8070	1.000000e+00	1.369188	0.117647	RPL36//RPL7A
hsa04530	Tight junction - Homo sapiens (human)	http://www.genome.jp/kegg-bin/show_pathway?hsa04530+79784+4627	4.826063e-02	2	17	169	8070	1.000000e+00	1.316407	0.117647	MYH14//MYH9
hsa04141	Protein processing in endoplasmic reticulum - Homo sapiens (human)	http://www.genome.jp/kegg-bin/show_pathway?hsa04141+10802+3703	4.929210e-02	2	17	171	8070	1.000000e+00	1.307223	0.117647	SEC24A//STT3A
