# Supplementary material for: Differentially Expressed Circular RNAs and Their Therapeutic Mechanism in Non-segmental Vitiligo Patients Treated With Methylprednisolone
Source: Front Med (Lausanne). 2022 May 16;9:839066. doi: 10.3389/fmed.2022.839066 (PMC9149005; doi:10.3389/fmed.2022.839066)
Supplement: Supplementary file 1 [file Data_Sheet_1.ZIP › Additional files/Pathway Analysis Report/Pathway_GC_vs_control_up/hsa_pathwayResult.xls]

## Sheet: hsa
#Column "PathwayID" stands for Pathway identifiers used in KEGG
#Column "Definition" stands for the definition of the PathwayID
#Column "OriginalWebSite"stands for The map's website,the nodes with red frame and red symbol are associated with the DE genes, green nodes have no significance
#Column "p-value"
"Fisher-Pvalue" stands for the enrichment p-value of the PathwayID used Fisher's exact test
#Column "SelectionCounts" stands for the Count of the DE genes' entities directly associated with the listed PathwayID
#Column "SelectionSize" stands for the total number of the DE genes' entities
#Column "Count" stands for the count of the chosen background population genes' entities associated with the listed PathwayID
#Column "Size" stands for the total number of chosen background population genes' entities
#Column "FDR" stands for the false discovery rate of the PathwayID
#Column "Enrichment_Score" stands for the Enrichment Score value of the PathwayID, it equals "-log10(Pvalue)"
#Column "GeneRatio" stands for the Gene Ratio value of the PathwayID, it equals "SelectionCounts/SelectionSize"
#Column "GENES" stands for the DE genes associated with the PathwayID
PathwayID	Definition	OriginalWebSite	Fisher-Pvalue	SelectionCounts	SelectionSize	Count	Size	FDR	Enrichment_Score	GeneRatio	Genes
hsa05130	Pathogenic Escherichia coli infection - Homo sapiens (human)	http://www.genome.jp/kegg-bin/show_pathway?hsa05130+79784+4627+10802	0.0075679	3	17	197	8070	1	2.12102	0.176471	MYH14//MYH9//SEC24A
hsa04270	Vascular smooth muscle contraction - Homo sapiens (human)	http://www.genome.jp/kegg-bin/show_pathway?hsa04270+79784+4627	0.0320597	2	17	135	8070	1	1.49404	0.117647	MYH14//MYH9
hsa04145	Phagosome - Homo sapiens (human)	http://www.genome.jp/kegg-bin/show_pathway?hsa04145+4074+9341	0.0398358	2	17	152	8070	1	1.39973	0.117647	M6PR//VAMP3
hsa03010	Ribosome - Homo sapiens (human)	http://www.genome.jp/kegg-bin/show_pathway?hsa03010+25873+6130	0.0427378	2	17	158	8070	1	1.36919	0.117647	RPL36//RPL7A
hsa04530	Tight junction - Homo sapiens (human)	http://www.genome.jp/kegg-bin/show_pathway?hsa04530+79784+4627	0.0482606	2	17	169	8070	1	1.31641	0.117647	MYH14//MYH9
hsa04141	Protein processing in endoplasmic reticulum - Homo sapiens (human)	http://www.genome.jp/kegg-bin/show_pathway?hsa04141+10802+3703	0.0492921	2	17	171	8070	1	1.30722	0.117647	SEC24A//STT3A
